# Supplementary material for: Transcriptional profiling unveils molecular subgroups of adaptive and maladaptive right ventricular remodeling in pulmonary hypertension
Source: Nat Cardiovasc Res. 2023 Sep 28;2(10):917–36. doi: 10.1038/s44161-023-00338-3 (PMC11358157; doi:10.1038/s44161-023-00338-3)
Supplement: Supplementary file 3 — List of DEGs and enriched pathways in rat RV from MCT-induced PH. [file 44161_2023_338_MOESM3_ESM.xlsx]

## Sheet: overview
26 samples from 1 batche
10 Controls, 7 Compensated, 9 Decompensated (3 early, 6 late)
DESeq2 results:
Cutoffs: basemean >= 5, -0.585 <= log2fc >= 0.585, fdr <= 0.05
id	filtered
COMP_vs_CTRL	1392
DECOMP_vs_COMP	1162
DECOMP_vs_CTRL	3022

## Sheet: CTRL_vs_COMP
Ensembl gene id	Ensembl gene	KEGG PATHWAY terms	Gene Ontology terms	baseMean	baseMeanA COMP	baseMeanB CTRL	log2FoldChange CTRL/COMP	pvalue	padj
ENSRNOG00000008165	Tpx2		microtubule cytoskeleton organization, mitotic cell cycle, nuclear division, spindle pole, regulation of protein phosphorylation, positive regulation of protein phosphorylation, binding, protein binding, intracellular, cell, nucleus, nucleoplasm, spindle, cytoskeleton, microtubule, cellular protein modification process, protein phosphorylation, phosphorus metabolic process, phosphate-containing c…	193.298	361.52	75.5432	-2.24371	9.37072e-115	1.5011e-110
ENSRNOG00000015423	Ccna2	Viral carcinogenesis, Epstein-Barr virus infection, AMPK signaling pathway, Hepatitis B, Progesterone-mediated oocyte maturation, Cell cycle		95.0067	183.17	33.2921	-2.42509	3.67275e-113	2.94169e-109
ENSRNOG00000056069	Kif11		nucleotide binding, microtubule cytoskeleton organization, mitotic cell cycle, nuclear division, spindle pole, nucleoside binding, purine nucleoside binding, motor activity, microtubule motor activity, catalytic activity, binding, protein binding, ATP binding, intracellular, cell, cytoplasm, spindle, cytoskeleton, kinesin complex, microtubule, microtubule associated complex, spindle microtubule, …	183.767	354.77	64.0654	-2.45098	5.27196e-105	2.81505e-101
ENSRNOG00000014080	Kif23	MicroRNAs in cancer		156.142	299.708	55.6457	-2.40833	7.46612e-103	2.98999e-99
ENSRNOG00000053047	Top2a	Platinum drug resistance	reproduction, cell cycle checkpoint, nucleotide binding, nuclear chromosome, mitotic cell cycle, nuclear division, magnesium ion binding, resolution of meiotic recombination intermediates, condensed chromosome, sister chromatid segregation, nucleoside binding, purine nucleoside binding, hematopoietic progenitor cell differentiation, immune system process, immune system development, nucleic acid b…	385.941	726.052	147.864	-2.28806	3.90668e-92	1.25162e-88
ENSRNOG00000020281	Kif22		mitotic sister chromatid segregation, nucleotide binding, mitotic cell cycle, nuclear division, chromatin, sister chromatid segregation, nucleoside binding, purine nucleoside binding, nucleic acid binding, DNA binding, motor activity, microtubule motor activity, catalytic activity, binding, protein binding, ATP binding, intracellular, cell, nucleus, chromosome, cytoplasm, spindle, cytoskeleton, k…	133	250.552	50.7132	-2.28225	1.41366e-91	3.77423e-88
ENSRNOG00000000479	Kifc1		reproduction, mitotic sister chromatid segregation, nucleotide binding, microtubule cytoskeleton organization, mitotic cell cycle, nuclear division, sister chromatid segregation, nucleoside binding, purine nucleoside binding, motor activity, microtubule motor activity, catalytic activity, binding, protein binding, ATP binding, intracellular, cell, nucleus, cytoplasm, endosome, early endosome, vac…	92.8488	169.343	39.303	-2.07948	3.88024e-89	8.87965e-86
ENSRNOG00000000632	Cdk1	Gap junction, Oocyte meiosis, p53 signaling pathway, Viral carcinogenesis, Epstein-Barr virus infection, Herpes simplex infection, Progesterone-mediated oocyte maturation, Cell cycle	protein import into nucleus, translocation, cell cycle checkpoint, DNA damage checkpoint, G2/M transition of mitotic cell cycle, nucleotide binding, nuclear chromosome, mitotic cell cycle, nuclear division, response to reactive oxygen species, chromosome, telomeric region, nuclear chromosome, telomeric region, nucleoside binding, purine nucleoside binding, chromatin binding, catalytic activity, p…	116.951	223.042	42.6867	-2.3585	1.544e-84	3.09166e-81
ENSRNOG00000018929	Kif20b			101.73	200.815	32.37	-2.59641	3.31939e-82	5.90815e-79
ENSRNOG00000013774	Lmnb1	Apoptosis	structural molecule activity, binding, protein binding, intracellular, cell, nucleus, nuclear envelope, nuclear inner membrane, lamin filament, nuclear lamina, nucleoplasm, cytoplasm, cytoskeleton, intermediate filament, apoptotic process, multicellular organism development, nervous system development, cell death, response to endogenous stimulus, response to hormone, cellular process, response to…	145.938	234.932	83.6414	-1.47894	1.59007e-79	2.42083e-76
ENSRNOG00000018815	Plk1	FoxO signaling pathway, Oocyte meiosis, Progesterone-mediated oocyte maturation, Cell cycle	reproduction, mitotic sister chromatid segregation, cell cycle checkpoint, regulation of cyclin-dependent protein serine/threonine kinase activity, G2/M transition of mitotic cell cycle, negative regulation of transcription from RNA polymerase II promoter, nucleotide binding, microtubule cytoskeleton organization, nuclear chromosome, mitotic cell cycle, nuclear division, mitotic cytokinesis, chro…	69.1901	135.735	22.6085	-2.53401	1.66235e-79	2.42083e-76
ENSRNOG00000009339	Cenpe			198.658	390.644	64.2682	-2.58509	1.97871e-79	2.64141e-76
ENSRNOG00000025302	Cdca2		intracellular, cell, nucleus, nucleoplasm, chromosome, cytoplasm, cellular protein modification process, protein dephosphorylation, phosphorus metabolic process, phosphate-containing compound metabolic process, chromosome segregation, metabolic process, positive regulation of metabolic process, cellular process, positive regulation of phosphorus metabolic process, positive regulation of macromole…	58.09	118.922	15.5074	-2.86091	1.37543e-77	1.69485e-74
ENSRNOG00000021713	Kif18b		mitotic sister chromatid segregation, nucleotide binding, microtubule cytoskeleton organization, astral microtubule, mitotic cell cycle, nuclear division, sister chromatid segregation, nucleoside binding, purine nucleoside binding, motor activity, microtubule motor activity, catalytic activity, binding, protein binding, ATP binding, intracellular, cell, nucleus, cytoplasm, aster, spindle, cytoske…	95.0928	181.785	34.4084	-2.36798	3.50158e-77	4.00656e-74
ENSRNOG00000011777	Spag5		mitotic sister chromatid segregation, microtubule cytoskeleton organization, mitotic cell cycle, nuclear division, chromosome, centromeric region, kinetochore, sister chromatid segregation, intracellular, cell, nucleus, nucleoplasm, chromosome, cytoplasm, centrosome, microtubule organizing center, spindle, cytoskeleton, microtubule, spindle microtubule, organelle organization, cytoskeleton organi…	88.651	167.822	33.2314	-2.30211	1.499e-76	1.60083e-73
ENSRNOG00000024428	Kif20a		nucleotide binding, microtubule cytoskeleton organization, mitotic cell cycle, mitotic cytokinesis, cytokinesis, cell separation after cytokinesis, microtubule bundle formation, nucleoside binding, purine nucleoside binding, motor activity, microtubule motor activity, catalytic activity, binding, protein binding, ATP binding, intracellular, cell, cytoplasm, Golgi apparatus, spindle, cytoskeleton,…	146.321	292.03	44.3241	-2.6927	1.85693e-76	1.85913e-73
ENSRNOG00000029055	Ttk	Cell cycle		67.4481	140.033	16.6383	-2.99925	3.84406e-75	3.48193e-72
ENSRNOG00000038035	Kif4a		mitotic spindle elongation, mitotic sister chromatid segregation, nucleotide binding, microtubule cytoskeleton organization, mitotic cell cycle, nuclear division, mitotic cytokinesis, sister chromatid segregation, cytokinesis, nucleoside binding, purine nucleoside binding, motor activity, microtubule motor activity, catalytic activity, binding, protein binding, ATP binding, intracellular, cell, n…	99.1174	199.163	29.0851	-2.73405	3.91252e-75	3.48193e-72
ENSRNOG00000028415	Cdc20	Oocyte meiosis, Viral carcinogenesis, HTLV-I infection, Ubiquitin mediated proteolysis, Cell cycle	reproduction, mitotic sister chromatid segregation, ubiquitin ligase complex, nuclear ubiquitin ligase complex, microtubule cytoskeleton organization, mitotic cell cycle, nuclear division, sister chromatid segregation, spindle pole, binding, protein binding, intracellular, cell, nucleus, nucleoplasm, anaphase-promoting complex, cytoplasm, centrosome, microtubule organizing center, spindle, cytosk…	114.379	209.797	47.5856	-2.11725	5.48705e-72	4.62616e-69
ENSRNOG00000000658	Acacb	Metabolic pathways, Insulin signaling pathway, Fatty acid biosynthesis, Glucagon signaling pathway, Adipocytokine signaling pathway, AMPK signaling pathway, Insulin resistance, Pyruvate metabolism, Propanoate metabolism		2215.96	1651.2	2611.3	0.660933	7.63959e-70	6.11893e-67
ENSRNOG00000008115	Arhgap11a		cell communication, signal transduction, cellular process, signaling, single-organism process, single organism signaling, single-organism cellular process, regulation of biological process, regulation of cellular process, response to stimulus, cellular response to stimulus, biological regulation	199.641	331.559	107.298	-1.61861	3.03826e-69	2.31761e-66
ENSRNOG00000013057	Prc1		microtubule cytoskeleton organization, microtubule bundle formation, binding, protein binding, intracellular, cell, nucleus, nucleoplasm, cytoplasm, spindle, cytoskeleton, plasma membrane, organelle organization, cytoskeleton organization, microtubule-based process, microtubule binding, cytoskeletal protein binding, cell proliferation, positive regulation of cell proliferation, cellular process, …	269.986	503.922	106.23	-2.23536	2.08767e-66	1.45402e-63
ENSRNOG00000017259	Tacc3	RNA transport		143.557	241.05	75.3127	-1.66531	2.08602e-66	1.45402e-63
ENSRNOG00000016377	Cep55		mitotic cell cycle, nuclear division, mitotic cytokinesis, cytokinesis, cell separation after cytokinesis, extracellular region, intracellular, cell, cytoplasm, centrosome, centriole, microtubule organizing center, cytoskeleton, organelle organization, cell cycle, mitotic nuclear division, protein localization, cell surface, cellular process, microtubule cytoskeleton, membrane, cellular component…	68.0966	134.681	21.4876	-2.59301	3.15298e-66	2.10448e-63
ENSRNOG00000048088	Mest			95.0092	179.355	35.9673	-2.28652	7.56843e-66	4.84955e-63
ENSRNOG00000015308	Pbk		MAPK cascade, nucleotide binding, nucleoside binding, purine nucleoside binding, regulation of protein phosphorylation, negative regulation of protein phosphorylation, catalytic activity, protein kinase activity, protein serine/threonine kinase activity, binding, ATP binding, intracellular, cell, nucleus, cellular protein modification process, protein phosphorylation, proteolysis, ubiquitin-depen…	60.1596	118.099	19.6023	-2.53128	4.10391e-64	2.52848e-61
ENSRNOG00000009334	Knstrn		mitotic sister chromatid segregation, microtubule cytoskeleton organization, mitotic cell cycle, nuclear division, chromosome, centromeric region, kinetochore, condensed chromosome kinetochore, condensed chromosome, centromeric region, condensed chromosome, sister chromatid segregation, spindle pole, intracellular, cell, nucleus, chromosome, cytoplasm, spindle, cytoskeleton, microtubule, organell…	51.7327	106.067	13.6986	-2.86477	3.5877e-61	2.12857e-58
ENSRNOG00000013727	Ndc80			104.504	195.213	41.0077	-2.22369	5.10838e-61	2.92254e-58
ENSRNOG00000032778	Bub1	Oocyte meiosis, Progesterone-mediated oocyte maturation, Cell cycle	mitotic sister chromatid segregation, cell cycle checkpoint, nucleotide binding, nuclear chromosome, mitotic cell cycle, nuclear division, chromosome, centromeric region, kinetochore, condensed chromosome kinetochore, condensed nuclear chromosome kinetochore, condensed chromosome, centromeric region, condensed nuclear chromosome, centromeric region, condensed chromosome, condensed nuclear chromos…	195.527	311.212	114.548	-1.43403	6.24141e-61	3.44763e-58
ENSRNOG00000058539	Ccnb1	FoxO signaling pathway, Oocyte meiosis, p53 signaling pathway, Progesterone-mediated oocyte maturation, Cell cycle	reproduction, mitotic sister chromatid segregation, cell cycle checkpoint, nuclear chromosome, mitotic cell cycle, nuclear division, chromosome, centromeric region, kinetochore, condensed chromosome kinetochore, condensed nuclear chromosome kinetochore, condensed chromosome, centromeric region, condensed nuclear chromosome, centromeric region, condensed chromosome, condensed nuclear chromosome, s…	69.5561	134.101	24.3748	-2.41257	2.0647e-60	1.10248e-57
ENSRNOG00000012051	Ncaph			87.8857	164.573	34.2044	-2.23364	1.2264e-59	6.33735e-57
ENSRNOG00000032929	Incenp			130.149	213.872	71.5425	-1.56658	1.35976e-58	6.80687e-56
ENSRNOG00000012318	Aspm		reproduction, microtubule cytoskeleton organization, nuclear division, spindle pole, neuron migration, positive regulation of neuroblast proliferation, developmental process involved in reproduction, binding, protein binding, calmodulin binding, intracellular, cell, nucleus, cytoplasm, spindle, cytoskeleton, microtubule, movement of cell or subcellular component, organelle organization, cytoskele…	181.796	351.33	63.1225	-2.45803	7.63949e-58	3.70839e-55
ENSRNOG00000013598	Melk		nucleotide binding, nucleoside binding, purine nucleoside binding, catalytic activity, protein kinase activity, protein serine/threonine kinase activity, protein tyrosine kinase activity, non-membrane spanning protein tyrosine kinase activity, binding, calcium ion binding, ATP binding, intracellular, cell, nucleus, cytoplasm, plasma membrane, cell cortex, cellular protein modification process, pr…	52.4608	107.779	13.7381	-2.88378	1.14762e-57	5.40699e-55
ENSRNOG00000024365	Ect2			109.721	217.647	34.1734	-2.63604	9.16873e-57	4.1964e-54
ENSRNOG00000002711	Nuf2		mitotic cell cycle, nuclear division, chromosome, centromeric region, kinetochore, condensed chromosome kinetochore, condensed chromosome, centromeric region, condensed chromosome, intracellular, cell, nucleus, chromosome, organelle organization, cell cycle, mitotic nuclear division, cellular process, membrane, cellular component organization, cell cycle process, Ndc80 complex, macromolecular com…	64.5835	124.609	22.5659	-2.41416	1.01506e-56	4.39468e-54
ENSRNOG00000060703	Troap			61.4843	125.859	16.4218	-2.86426	1.0085e-56	4.39468e-54
ENSRNOG00000055111	AABR07000658.2			42.3036	84.293	12.911	-2.6162	2.67338e-55	1.12697e-52
ENSRNOG00000019100	Kif2c		mitotic sister chromatid segregation, nucleotide binding, microtubule cytoskeleton organization, mitotic cell cycle, nuclear division, chromosome, centromeric region, kinetochore, condensed chromosome kinetochore, condensed chromosome, centromeric region, condensed chromosome, sister chromatid segregation, nucleoside binding, purine nucleoside binding, motor activity, microtubule motor activity, …	64.6591	127.428	20.7207	-2.56382	5.52141e-55	2.26788e-52
ENSRNOG00000054474	Mastl			69.7141	135.455	23.6953	-2.46612	2.75055e-54	1.10153e-51
ENSRNOG00000048411	Uhrf1			112.775	200.281	51.52	-1.93827	9.12725e-53	3.56608e-50
ENSRNOG00000011654	Plk4	FoxO signaling pathway		102.916	193.811	39.2891	-2.27361	1.33787e-51	5.1027e-49
ENSRNOG00000024178	Cenpt		mitotic cell cycle, nuclear division, chromosome, centromeric region, kinetochore, condensed chromosome kinetochore, condensed chromosome, centromeric region, condensed chromosome, nucleic acid binding, DNA binding, binding, protein binding, intracellular, cell, nucleus, chromosome, protein complex assembly, organelle organization, cell cycle, chromosome segregation, mitotic nuclear division, cel…	30.9225	64.6121	7.33983	-2.97587	2.34041e-51	8.71883e-49
ENSRNOG00000012835	Espl1	Oocyte meiosis, Cell cycle	reproduction, mitotic sister chromatid segregation, meiotic spindle organization, mitotic cell cycle, nuclear division, sister chromatid segregation, catalytic activity, endopeptidase activity, cysteine-type endopeptidase activity, intracellular, cell, nucleus, cytoplasm, centrosome, microtubule organizing center, spindle, cytoskeleton, proteolysis, organelle organization, cell cycle, chromosome …	56.6731	115.469	15.5163	-2.81798	6.86797e-51	2.50041e-48
ENSRNOG00000015529	Cdca3		mitotic cell cycle, nuclear division, intracellular, cell, cytoplasm, cytosol, cellular protein modification process, organelle organization, cell cycle, mitotic nuclear division, metabolic process, cellular process, cellular component organization, protein ubiquitination, protein metabolic process, cell cycle process, protein modification by small protein conjugation, protein modification proces…	44.8353	87.6765	14.8464	-2.4844	7.16949e-51	2.55218e-48
ENSRNOG00000009503	Depdc1		intracellular, cell, nucleus, nucleoplasm, nucleobase-containing compound metabolic process, transcription, DNA-templated, regulation of transcription, DNA-templated, cellular aromatic compound metabolic process, nitrogen compound metabolic process, cell communication, signal transduction, metabolic process, biosynthetic process, macromolecule biosynthetic process, regulation of biosynthetic proc…	58.1336	118.987	15.5364	-2.85916	4.98759e-50	1.73688e-47
ENSRNOG00000031431	Cdca8		mitotic sister chromatid segregation, mitotic cell cycle, nuclear division, chromosome, centromeric region, sister chromatid segregation, extracellular region, intracellular, cell, nucleus, chromosome, nucleolus, cytoplasm, spindle, cytoskeleton, microtubule associated complex, organelle organization, cell cycle, chromosome segregation, mitotic nuclear division, mitotic metaphase plate congressio…	53.6866	97.0281	23.3476	-2.00942	1.37519e-49	4.68706e-47
ENSRNOG00000014343	Anln			56.2969	109.156	19.2957	-2.4403	2.7649e-49	9.22729e-47
ENSRNOG00000057760	Stil			51.1663	98.9704	17.7034	-2.4182	1.65954e-48	5.42534e-46
ENSRNOG00000005659	Aurkb		mitotic spindle elongation, mitotic sister chromatid segregation, negative regulation of transcription from RNA polymerase II promoter, nucleotide binding, microtubule cytoskeleton organization, nuclear chromosome, mitotic cell cycle, nuclear division, telomere maintenance, chromosome, centromeric region, kinetochore, condensed chromosome, centromeric region, condensed nuclear chromosome, centrom…	108.187	211.534	35.8434	-2.52821	3.33137e-48	1.0673e-45
ENSRNOG00000027894	Iqgap3	Regulation of actin cytoskeleton	G1/S transition of mitotic cell cycle, MAPK cascade, activation of MAPK activity, mitotic cell cycle, regulation of protein phosphorylation, positive regulation of protein phosphorylation, binding, protein binding, calmodulin binding, intracellular, cell, cytoplasm, plasma membrane, cell-cell junction, cellular protein modification process, protein phosphorylation, phosphorus metabolic process, p…	161.482	310.719	57.0163	-2.42572	1.07692e-47	3.38258e-45
ENSRNOG00000024650	Ckap2		microtubule cytoskeleton organization, mitotic cell cycle, mitotic cytokinesis, cytokinesis, intracellular, cell, cytoplasm, centrosome, microtubule organizing center, cytoskeleton, microtubule, cytoplasmic microtubule, nucleobase-containing compound metabolic process, transcription, DNA-templated, regulation of transcription, DNA-templated, regulation of transcription from RNA polymerase II prom…	103.815	201.332	35.5536	-2.46864	2.29599e-47	7.07298e-45
ENSRNOG00000004682	Parpbp			38.4389	79.4036	9.76359	-2.9011	2.50631e-47	7.5752e-45
ENSRNOG00000038572	Ncapg			52.3595	106.659	14.35	-2.81015	3.00221e-47	8.90599e-45
ENSRNOG00000059894	Hmmr	ECM-receptor interaction		110.734	183.946	59.4854	-1.61245	1.18187e-46	3.44225e-44
ENSRNOG00000022499	Sgo1	Oocyte meiosis		36.6488	73.0172	11.191	-2.60205	1.31693e-46	3.76711e-44
ENSRNOG00000007483	Ccnf		reproduction, ubiquitin ligase complex, microtubule cytoskeleton organization, mitotic cell cycle, nuclear division, re-entry into mitotic cell cycle, placenta development, developmental process involved in reproduction, intracellular, cell, nucleus, cytoplasm, centrosome, centriole, microtubule organizing center, cytoskeleton, cellular protein modification process, proteolysis, ubiquitin-depende…	48.023	93.4069	16.2543	-2.45194	1.50623e-46	4.23302e-44
ENSRNOG00000039183	Cip2a		reproduction, intracellular, cell, cytoplasm, plasma membrane, gamete generation, spermatogenesis, cell proliferation, positive regulation of cell proliferation, cellular process, membrane, sexual reproduction, reproductive process, multicellular organismal process, multicellular organism reproduction, regulation of cell proliferation, intracellular part, cell part, single-organism process, singl…	37.2212	72.2347	12.7119	-2.4171	1.64617e-46	4.54655e-44
ENSRNOG00000003388	Cenpf			259.561	511.631	83.1116	-2.60754	1.03284e-45	2.80425e-43
ENSRNOG00000005936	Foxm1		G2/M transition of mitotic cell cycle, negative regulation of transcription from RNA polymerase II promoter, MAPK cascade, mitotic cell cycle, regulatory region DNA binding, RNA polymerase II transcription factor activity, sequence-specific DNA binding, regulatory region nucleic acid binding, nucleic acid binding transcription factor activity, blood vessel development, vasculogenesis, liver devel…	110.586	195.131	51.4045	-1.90405	1.74022e-45	4.64609e-43
ENSRNOG00000015275	Ska1		microtubule cytoskeleton organization, mitotic cell cycle, nuclear division, chromosome, centromeric region, kinetochore, condensed chromosome kinetochore, condensed chromosome, centromeric region, condensed chromosome, condensed chromosome outer kinetochore, binding, protein binding, intracellular, cell, chromosome, cytoplasm, spindle, cytoskeleton, microtubule, spindle microtubule, organelle or…	31.6968	65.1406	8.28614	-2.83239	4.52186e-45	1.18747e-42
ENSRNOG00000028137	Mki67		reproduction, nuclear division, chromosome, centromeric region, condensed chromosome, liver development, nucleic acid binding, RNA binding, binding, protein binding, intracellular, cell, nucleus, chromosome, nucleolus, cytoplasm, aminoglycan metabolic process, nucleobase-containing compound metabolic process, DNA metabolic process, cellular aromatic compound metabolic process, nitrogen compound m…	477.059	876.822	197.226	-2.14678	5.82226e-45	1.5043e-42
ENSRNOG00000004479	Aurka	Oocyte meiosis		71.7502	120.96	37.3033	-1.67087	1.37833e-44	3.50468e-42
ENSRNOG00000016148	Gtse1	p53 signaling pathway	intracellular, cell, cytoplasm, cytoskeleton, microtubule, cytoplasmic microtubule, microtubule cytoskeleton, membrane, organelle, non-membrane-bounded organelle, intracellular organelle, intracellular non-membrane-bounded organelle, organelle part, intracellular part, cytoskeletal part, cytoplasmic part, intracellular organelle part, cell part, supramolecular fiber, polymeric cytoskeletal fiber	74.7959	144.628	25.9136	-2.43588	1.40688e-44	3.52137e-42
ENSRNOG00000027035	Sgo2		reproduction, nuclear chromosome, nuclear division, chromosome, centromeric region, kinetochore, condensed chromosome, centromeric region, condensed nuclear chromosome, centromeric region, condensed chromosome, condensed nuclear chromosome, sister chromatid segregation, intracellular, cell, nucleus, nucleoplasm, chromosome, organelle organization, cell cycle, chromosome segregation, sister chroma…	107.681	211.303	35.1458	-2.55423	2.05828e-44	5.07255e-42
ENSRNOG00000000341	Nid2		binding, calcium ion binding, protein binding, extracellular region, proteinaceous extracellular matrix, basement membrane, cell, cell adhesion, cell-matrix adhesion, cell surface, biological adhesion, extracellular matrix, cell-substrate adhesion, vesicle, membrane-bounded vesicle, ion binding, cation binding, organelle, membrane-bounded organelle, extracellular organelle, extracellular matrix c…	532.446	718.193	402.422	-0.834088	7.99982e-43	1.94165e-40
ENSRNOG00000033658	Kntc1		cell cycle checkpoint, mitotic cell cycle, chromosome, centromeric region, kinetochore, spindle pole, intracellular, cell, chromosome, cytoplasm, spindle, kinetochore microtubule, cytoskeleton, microtubule, spindle microtubule, plasma membrane, cell cycle, mitotic cell cycle checkpoint, regulation of mitotic cell cycle, cellular process, actin cytoskeleton, microtubule cytoskeleton, membrane, cel…	76.0061	142.64	29.3622	-2.24211	4.043e-42	9.66638e-40
ENSRNOG00000007805	Mybl2	HTLV-I infection	microtubule cytoskeleton organization, mitotic cell cycle, nuclear division, regulatory region DNA binding, transcription regulatory region sequence-specific DNA binding, RNA polymerase II regulatory region sequence-specific DNA binding, RNA polymerase II core promoter proximal region sequence-specific DNA binding, RNA polymerase II transcription factor activity, sequence-specific DNA binding, tr…	43.369	89.5887	11.0152	-2.91447	1.49713e-41	3.52684e-39
ENSRNOG00000010721	Dlgap5		spindle pole, catalytic activity, phosphoprotein phosphatase activity, intracellular, cell, nucleus, cytoplasm, centrosome, microtubule organizing center, spindle, cytoskeleton, cellular protein modification process, protein dephosphorylation, phosphorus metabolic process, phosphate-containing compound metabolic process, metabolic process, cellular process, microtubule cytoskeleton, dephosphoryla…	113.348	186.83	61.9105	-1.57805	4.1097e-41	9.54105e-39
ENSRNOG00000006731	Spc25		mitotic cell cycle, nuclear division, chromosome, centromeric region, kinetochore, condensed chromosome kinetochore, condensed chromosome, centromeric region, condensed chromosome, intracellular, cell, nucleus, chromosome, organelle organization, cell cycle, mitotic spindle organization, chromosome segregation, mitotic nuclear division, cellular process, cellular component organization, cell cycl…	39.7979	76.454	14.1387	-2.3551	4.28799e-41	9.81276e-39
ENSRNOG00000008040	Pimreg		intracellular, cell, nucleus, nucleolus, cytoplasm, membrane-enclosed lumen, nuclear lumen, organelle, membrane-bounded organelle, non-membrane-bounded organelle, intracellular organelle, intracellular membrane-bounded organelle, intracellular non-membrane-bounded organelle, organelle lumen, organelle part, intracellular part, nuclear part, intracellular organelle part, cell part, intracellular o…	64.6323	133.287	16.5743	-2.93377	6.95347e-41	1.56884e-38
ENSRNOG00000054286	Rrm2	Metabolic pathways, Pyrimidine metabolism, p53 signaling pathway, Glutathione metabolism, Purine metabolism	mitotic cell cycle, catalytic activity, ribonucleoside-diphosphate reductase activity, thioredoxin disulfide as acceptor, binding, intracellular, cell, nucleus, nuclear envelope, cytoplasm, cytosol, ribonucleoside-diphosphate reductase complex, nucleobase-containing compound metabolic process, pyrimidine nucleobase metabolic process, DNA metabolic process, DNA replication, protein complex assembl…	30.6665	60.9682	9.45536	-2.56729	5.68931e-40	1.26579e-37
ENSRNOG00000008986	Diaph3	Regulation of actin cytoskeleton		70.1859	142.928	19.2665	-2.82818	1.81444e-39	3.98158e-37
ENSRNOG00000009785	Cdkn3			60.4024	113.713	23.0849	-2.25183	4.98848e-39	1.07987e-36
ENSRNOG00000006236	Dsn1		MIS12/MIND type complex, chromosome, centromeric region, kinetochore, condensed chromosome kinetochore, condensed chromosome, centromeric region, condensed chromosome, intracellular, cell, nucleus, chromosome, cytoplasm, chromosome segregation, cellular process, macromolecular complex, organelle, membrane-bounded organelle, non-membrane-bounded organelle, intracellular organelle, intracellular me…	51.2901	92.7356	22.2783	-2.00961	9.37912e-39	2.00326e-36
ENSRNOG00000017156	Ankle1			29.2351	59.0552	8.36098	-2.68156	1.6666e-38	3.51279e-36
ENSRNOG00000049033	Racgap1		reproduction, mitotic spindle elongation, mitotic sister chromatid segregation, microtubule cytoskeleton organization, mitotic cell cycle, nuclear division, mitotic cytokinesis, sister chromatid segregation, cytokinesis, assembly of actomyosin apparatus involved in cytokinesis, actomyosin contractile ring assembly, GTPase activator activity, binding, protein binding, phospholipid binding, phospha…	68.7596	122.069	31.4434	-1.92346	2.19607e-38	4.56867e-36
ENSRNOG00000014130	Cks2	Pathways in cancer, Small cell lung cancer	reproduction, regulation of cyclin-dependent protein serine/threonine kinase activity, ubiquitin ligase complex, mitotic cell cycle, nuclear division, cyclin-dependent protein kinase holoenzyme complex, regulation of protein phosphorylation, positive regulation of protein phosphorylation, chromatin binding, catalytic activity, binding, protein binding, intracellular, cell, nucleobase-containing c…	35.6301	64.4735	15.4397	-1.99373	8.11443e-38	1.66647e-35
ENSRNOG00000005037	Kif18a		reproduction, mitotic sister chromatid segregation, nucleotide binding, microtubule cytoskeleton organization, mitotic cell cycle, nuclear division, chromosome, centromeric region, kinetochore, sister chromatid segregation, ruffle, nucleoside binding, purine nucleoside binding, developmental process involved in reproduction, motor activity, microtubule motor activity, actin binding, catalytic act…	41.0155	76.3428	16.2863	-2.16163	1.57517e-37	3.19401e-35
ENSRNOG00000055300	Ncapd2			205.675	305.353	135.9	-1.16207	1.66404e-37	3.33203e-35
ENSRNOG00000021433	Arhgef39		guanyl-nucleotide exchange factor activity, Ras guanyl-nucleotide exchange factor activity, Rho guanyl-nucleotide exchange factor activity, cell, plasma membrane, movement of cell or subcellular component, cell communication, signal transduction, small GTPase mediated signal transduction, Ras protein signal transduction, Rho protein signal transduction, regulation of signal transduction, cellular…	26.3177	52.1465	8.23749	-2.5244	3.18282e-37	6.29452e-35
ENSRNOG00000021847	Ska3			40.278	76.331	15.041	-2.26929	1.70274e-36	3.32637e-34
ENSRNOG00000047314	Tk1	Metabolic pathways, Pyrimidine metabolism, Drug metabolism - other enzymes	reproduction, nucleotide binding, nucleoside binding, purine nucleoside binding, liver development, catalytic activity, thymidine kinase activity, binding, protein binding, ATP binding, intracellular, cell, cytoplasm, nucleobase-containing compound metabolic process, pyrimidine nucleoside metabolic process, DNA metabolic process, protein complex assembly, cellular aromatic compound metabolic proc…	125.485	195.252	76.6491	-1.33766	4.75504e-36	9.17723e-34
ENSRNOG00000033335	Cenpi			38.8736	76.0577	12.8447	-2.4766	5.70414e-36	1.08779e-33
ENSRNOG00000015131	Ube2c	Ubiquitin mediated proteolysis	mitotic sister chromatid segregation, regulation of cyclin-dependent protein serine/threonine kinase activity, ubiquitin ligase complex, nuclear ubiquitin ligase complex, nucleotide binding, protein polyubiquitination, mitotic cell cycle, nuclear division, sister chromatid segregation, nucleoside binding, purine nucleoside binding, regulation of protein phosphorylation, negative regulation of pro…	43.166	83.9859	14.5921	-2.44641	1.14464e-35	2.15718e-33
ENSRNOG00000020251	Art1		catalytic activity, NAD+ ADP-ribosyltransferase activity, NAD(P)+-protein-arginine ADP-ribosyltransferase activity, cell, carbohydrate metabolic process, cellular protein modification process, protein ADP-ribosylation, protein glycosylation, metabolic process, biosynthetic process, macromolecule biosynthetic process, glycoprotein metabolic process, glycoprotein biosynthetic process, cell surface,…	153.715	35.8471	236.222	2.68661	2.13065e-35	3.9687e-33
ENSRNOG00000007906	Bub1b	HTLV-I infection, Cell cycle		77.0965	152.13	24.5726	-2.58209	4.37939e-35	8.06361e-33
ENSRNOG00000011296	Cenpn		mitotic cell cycle, nuclear division, chromosome, centromeric region, kinetochore, condensed chromosome kinetochore, condensed chromosome, centromeric region, condensed chromosome, intracellular, cell, nucleus, chromosome, organelle organization, cell cycle, chromosome segregation, mitotic nuclear division, cellular process, cellular component organization, cell cycle process, cellular component …	65.9062	106.372	37.5802	-1.47668	3.62913e-34	6.60626e-32
ENSRNOG00000024077	Fbxo5	Oocyte meiosis	reproduction, microtubule cytoskeleton organization, mitotic cell cycle, nuclear division, oocyte maturation, developmental process involved in reproduction, binding, protein binding, intracellular, cell, nucleus, nucleoplasm, cytoplasm, spindle, cytoskeleton, protein complex assembly, cellular protein modification process, organelle organization, cytoskeleton organization, microtubule-based proc…	61.4952	103.281	32.2454	-1.64924	5.62567e-34	1.00856e-31
ENSRNOG00000037211	Kif14			36.4185	74.6186	9.67834	-2.82405	5.66639e-34	1.00856e-31
ENSRNOG00000016689	Fanci	Fanconi anemia pathway		60.1051	109.093	25.8136	-2.03768	6.91876e-34	1.21793e-31
ENSRNOG00000006336	Fyco1		lytic vacuole, binding, intracellular, cell, cytoplasm, lysosome, endosome, late endosome, vacuole, autophagosome, transport, movement of cell or subcellular component, microtubule-based process, microtubule-based movement, cellular process, transport along microtubule, endomembrane system, membrane, integral component of membrane, cytoskeleton-dependent intracellular transport, intrinsic compone…	1827.3	1481.38	2069.44	0.482021	8.28113e-34	1.44191e-31
ENSRNOG00000053026	Shcbp1			44.8959	84.4992	17.1735	-2.23407	1.39278e-33	2.39903e-31
ENSRNOG00000060100	Knl1			56.5654	105.351	22.4157	-2.18328	1.06402e-32	1.81325e-30
ENSRNOG00000010274	Smc4		reproduction, mitotic sister chromatid segregation, nucleotide binding, mitotic cell cycle, nuclear division, condensed chromosome, condensin complex, sister chromatid segregation, nucleoside binding, purine nucleoside binding, binding, protein binding, ATP binding, intracellular, cell, nucleus, nucleoplasm, chromosome, cytoplasm, DNA packaging, organelle organization, cell cycle, chromosome segr…	531.423	652.873	446.409	-0.547418	1.51909e-32	2.56151e-30
ENSRNOG00000006996	Mms22l		nuclear chromosome, double-strand break repair via homologous recombination, recombinational repair, intracellular, cell, nucleus, nucleoplasm, replication fork, chromosome, nucleobase-containing compound metabolic process, DNA metabolic process, DNA replication, DNA-dependent DNA replication, DNA repair, double-strand break repair, DNA recombination, cellular aromatic compound metabolic process,…	45.4586	83.6506	18.7242	-2.10155	4.37845e-32	7.30608e-30
ENSRNOG00000010515	Trim59		cell morphogenesis, immune system process, catalytic activity, ubiquitin-protein transferase activity, binding, intracellular, cell, cytoplasm, endoplasmic reticulum, centrosome, microtubule organizing center, cytoskeleton, cilium, cellular protein modification process, response to stress, defense response, immune response, organelle organization, cell communication, signal transduction, I-kappaB…	134.435	200.219	88.3856	-1.17066	2.04317e-30	3.37418e-28
ENSRNOG00000042944	Cenpw		mitotic cell cycle, nuclear division, chromosome, centromeric region, kinetochore, condensed chromosome kinetochore, condensed chromosome, centromeric region, condensed chromosome, nucleic acid binding, DNA binding, binding, protein binding, intracellular, cell, nucleus, chromosome, protein complex assembly, organelle organization, cell cycle, chromosome segregation, mitotic nuclear division, cel…	20.2342	42.1766	4.87455	-2.8777	2.20573e-30	3.60546e-28
ENSRNOG00000006198	Prr11		intracellular, cell, nucleus, cytoplasm, cell cycle, cellular process, membrane, organelle, membrane-bounded organelle, intracellular organelle, intracellular membrane-bounded organelle, intracellular part, cell part, single-organism process, single-organism cellular process, regulation of biological process, regulation of cellular process, regulation of cell cycle, biological regulation	31.2831	59.2629	11.6973	-2.24675	2.60775e-30	4.21955e-28
ENSRNOG00000018371	Tubb6	Gap junction, Phagosome	nucleotide binding, nucleoside binding, purine nucleoside binding, catalytic activity, GTPase activity, structural molecule activity, structural constituent of cytoskeleton, binding, GTP binding, extracellular region, intracellular, cell, nucleus, cytoplasm, cytoskeleton, microtubule, organelle organization, cytoskeleton organization, microtubule-based process, cellular process, microtubule cytos…	286.003	409.341	199.666	-1.03203	3.21036e-30	5.14268e-28
ENSRNOG00000060356	Kif15		nucleotide binding, nucleoside binding, purine nucleoside binding, motor activity, microtubule motor activity, catalytic activity, binding, protein binding, ATP binding, intracellular, cell, cytoplasm, spindle, cytoskeleton, kinesin complex, microtubule, microtubule associated complex, movement of cell or subcellular component, microtubule-based process, microtubule-based movement, microtubule bi…	92.8499	157.513	47.5857	-1.706	4.25184e-30	6.74359e-28
ENSRNOG00000005038	Ube2t	Fanconi anemia pathway	nucleotide binding, protein polyubiquitination, nucleoside binding, purine nucleoside binding, chromatin binding, catalytic activity, ubiquitin-protein transferase activity, binding, protein binding, ATP binding, intracellular, cell, nucleus, cytoplasm, nucleobase-containing compound metabolic process, DNA metabolic process, DNA repair, cellular protein modification process, protein monoubiquitin…	20.9341	40.9426	6.92807	-2.40337	5.47414e-30	8.59709e-28
ENSRNOG00000015794	Fam83d		MAPK cascade, cell morphogenesis, cell morphogenesis involved in differentiation, spindle pole, epithelial to mesenchymal transition, regulation of protein phosphorylation, binding, protein binding, intracellular, cell, cytoplasm, spindle, cytoskeleton, cellular protein modification process, protein phosphorylation, phosphorus metabolic process, phosphate-containing compound metabolic process, mo…	28.5611	57.1409	8.55517	-2.6052	6.37192e-30	9.90988e-28
ENSRNOG00000003802	Pttg1	Oocyte meiosis, HTLV-I infection, Cell cycle	reproduction, mitotic sister chromatid segregation, mitotic cell cycle, nuclear division, sister chromatid segregation, regulation of cell growth, enzyme inhibitor activity, endopeptidase inhibitor activity, cysteine-type endopeptidase inhibitor activity, binding, protein binding, intracellular, cell, nucleus, cytoplasm, nucleobase-containing compound metabolic process, DNA metabolic process, DNA…	41.2601	78.8418	14.9529	-2.32333	9.71475e-30	1.49635e-27
ENSRNOG00000050819	Birc5	Pathways in cancer, Platinum drug resistance, Apoptosis, Apoptosis - multiple species, Hippo signaling pathway, Hepatitis B, Colorectal cancer	G2/M transition of mitotic cell cycle, microtubule cytoskeleton organization, nuclear chromosome, mitotic cell cycle, nuclear division, chromosome, centromeric region, kinetochore, condensed chromosome kinetochore, condensed chromosome, centromeric region, condensed chromosome, cellular glucose homeostasis, peptide secretion, regulation of peptide secretion, catalytic activity, ubiquitin-protein …	35.6087	65.6735	14.5633	-2.09897	9.93927e-30	1.51635e-27
ENSRNOG00000006738	Fbxo32	FoxO signaling pathway	ubiquitin ligase complex, system process, muscle system process, cardiac muscle hypertrophy, catalytic activity, ubiquitin-protein transferase activity, intracellular, cell, nucleus, nucleoplasm, cytoplasm, cellular protein modification process, proteolysis, ubiquitin-dependent protein catabolic process, apoptotic process, metabolic process, cell death, catabolic process, macromolecule catabolic …	675.02	494.642	801.285	0.694817	1.25795e-29	1.90104e-27
ENSRNOG00000012543	Mcm3	DNA replication, Cell cycle	nucleotide binding, nuclear chromosome, chromosome, telomeric region, nuclear chromosome, telomeric region, nucleoside binding, purine nucleoside binding, nucleic acid binding, DNA binding, DNA helicase activity, catalytic activity, helicase activity, binding, ATP binding, intracellular, cell, nucleus, nucleoplasm, chromosome, cytoplasm, centrosome, microtubule organizing center, cytoskeleton, nu…	121.023	194.765	69.4044	-1.47538	2.60541e-29	3.90057e-27
ENSRNOG00000004921	Nusap1			170.534	266.126	103.62	-1.35237	3.75373e-28	5.56768e-26
ENSRNOG00000024008	Cdc25c	Oocyte meiosis, MicroRNAs in cancer, Progesterone-mediated oocyte maturation, Cell cycle		40.7237	67.5949	21.914	-1.58187	7.38263e-28	1.08498e-25
ENSRNOG00000026143	Ckap2l		intracellular, cell, centrosome, microtubule organizing center, cytoskeleton, microtubule cytoskeleton, organelle, non-membrane-bounded organelle, intracellular organelle, intracellular non-membrane-bounded organelle, organelle part, intracellular part, cytoskeletal part, intracellular organelle part, cell part	62.307	125.702	17.9302	-2.74268	7.5335e-28	1.09708e-25
ENSRNOG00000003208	Ercc6l		nucleotide binding, nucleoside binding, purine nucleoside binding, binding, ATP binding, intracellular, cell, nucleus, nucleoplasm, cytoplasm, centrosome, microtubule organizing center, cytoskeleton, plasma membrane, microtubule cytoskeleton, membrane, purine nucleotide binding, adenyl nucleotide binding, membrane-enclosed lumen, nuclear lumen, ribonucleoside binding, purine ribonucleoside bindin…	33.1031	61.2803	13.3791	-2.1148	3.73142e-27	5.38502e-25
ENSRNOG00000023093	Mis18bp1			65.4662	111.115	33.5117	-1.69983	7.70372e-27	1.10184e-24
ENSRNOG00000027787	Cdc6	Cell cycle	mitotic sister chromatid segregation, regulation of cyclin-dependent protein serine/threonine kinase activity, mitotic cell cycle, nuclear division, sister chromatid segregation, cytokinesis, spindle pole, regulation of protein phosphorylation, positive regulation of protein phosphorylation, chromatin binding, binding, protein binding, intracellular, cell, nucleus, nucleoplasm, cytoplasm, Golgi a…	29.4128	55.4802	11.1656	-2.21493	1.02162e-26	1.44827e-24
ENSRNOG00000061085	Fancd2	Fanconi anemia pathway	reproduction, nuclear division, condensed chromosome, cell activation, immune system process, immune system development, leukocyte differentiation, regulation of immune system process, regulation of leukocyte activation, binding, protein binding, intracellular, cell, nucleus, chromosome, nucleolus, cytoplasm, nucleobase-containing compound metabolic process, DNA metabolic process, DNA repair, tra…	78.9345	118.893	50.9638	-1.20617	1.70194e-26	2.39152e-24
ENSRNOG00000025198	Gas2l3		microtubule cytoskeleton organization, actin binding, binding, protein binding, intracellular, cell, cytoskeleton, organelle organization, cytoskeleton organization, microtubule-based process, microtubule binding, cytoskeletal protein binding, cellular process, actin cytoskeleton, microtubule cytoskeleton, tubulin binding, cellular component organization, actin filament-based process, actin cytos…	114.767	201.526	54.0365	-1.87964	2.1141e-26	2.94484e-24
ENSRNOG00000015520	Ticrr			26.8441	51.6308	9.49345	-2.32642	2.56894e-26	3.54757e-24
ENSRNOG00000016708	Necab3			51.5247	87.4176	26.3996	-1.69018	2.78158e-26	3.80839e-24
ENSRNOG00000004667	Gen1		mitotic sister chromatid segregation, cell cycle checkpoint, microtubule cytoskeleton organization, mitotic cell cycle, nuclear division, double-strand break repair via homologous recombination, recombinational repair, sister chromatid segregation, nucleic acid binding, DNA binding, catalytic activity, nuclease activity, endonuclease activity, endodeoxyribonuclease activity, deoxyribonuclease act…	30.3027	56.6703	11.8454	-2.16658	3.7938e-26	5.15024e-24
ENSRNOG00000029862	Spc24		chromosome, centromeric region, kinetochore, intracellular, cell, nucleus, chromosome, nucleolus, Ndc80 complex, membrane-enclosed lumen, nuclear lumen, macromolecular complex, organelle, membrane-bounded organelle, non-membrane-bounded organelle, intracellular organelle, intracellular membrane-bounded organelle, intracellular non-membrane-bounded organelle, organelle lumen, protein complex, orga…	29.1513	50.6235	14.1207	-1.7715	1.13378e-25	1.52622e-23
ENSRNOG00000015810	Trip13		reproduction, nucleotide binding, nuclear division, oocyte maturation, male germ cell nucleus, nucleoside binding, purine nucleoside binding, developmental process involved in reproduction, binding, protein binding, ATP binding, intracellular, cell, nucleus, nucleobase-containing compound metabolic process, DNA metabolic process, DNA repair, double-strand break repair, DNA recombination, cellular…	32.9527	55.0725	17.4689	-1.60219	3.25261e-25	4.34197e-23
ENSRNOG00000014336	Mcm5	DNA replication, Cell cycle	nucleotide binding, nuclear chromosome, chromosome, telomeric region, nuclear chromosome, telomeric region, nucleoside binding, purine nucleoside binding, nucleic acid binding, DNA binding, DNA helicase activity, chromatin binding, DNA replication origin binding, double-stranded DNA binding, catalytic activity, helicase activity, binding, ATP binding, intracellular, cell, nucleus, nucleoplasm, ch…	132.597	199.943	85.4549	-1.21677	8.36568e-25	1.10752e-22
ENSRNOG00000022537	E2f8			29.924	58.8951	9.64422	-2.49237	1.10292e-24	1.44817e-22
ENSRNOG00000006649	Thrb	Neuroactive ligand-receptor interaction, Thyroid hormone signaling pathway	reproduction, negative regulation of transcription from RNA polymerase II promoter, nuclear chromosome, chromatin, nuclear chromatin, RNA polymerase II transcription factor activity, sequence-specific DNA binding, nucleic acid binding transcription factor activity, skeletal system development, ossification, chondrocyte differentiation, system process, circulatory system process, heart process, nu…	809.765	597.955	958.033	0.679131	1.52345e-24	1.98408e-22
ENSRNOG00000004377	Lpin1	Metabolic pathways, mTOR signaling pathway, Glycerophospholipid metabolism, Glycerolipid metabolism	negative regulation of transcription from RNA polymerase II promoter, transcription factor activity, protein binding, transcription factor activity, transcription factor binding, RNA polymerase II transcription factor binding, transcription cofactor activity, transcription coactivator activity, catalytic activity, binding, protein binding, intracellular, cell, nucleus, transcription factor comple…	696.782	509.999	827.53	0.697233	1.80116e-24	2.32683e-22
ENSRNOG00000003703	Mcm6	DNA replication, Cell cycle	nucleotide binding, nuclear chromosome, chromosome, telomeric region, nuclear chromosome, telomeric region, nucleoside binding, purine nucleoside binding, nucleic acid binding, DNA binding, DNA helicase activity, single-stranded DNA binding, catalytic activity, ATP-dependent DNA helicase activity, helicase activity, binding, protein binding, ATP binding, intracellular, cell, nucleus, nucleoplasm,…	190.703	271.178	134.371	-1.00763	3.67244e-24	4.7063e-22
ENSRNOG00000020242	Art5		catalytic activity, NAD+ ADP-ribosyltransferase activity, NAD+ nucleosidase activity, NAD(P)+-protein-arginine ADP-ribosyltransferase activity, extracellular region, carbohydrate metabolic process, cellular protein modification process, protein ADP-ribosylation, protein glycosylation, metabolic process, biosynthetic process, macromolecule biosynthetic process, glycoprotein metabolic process, glyc…	60.1773	8.63527	96.2567	3.3354	3.94399e-24	5.01419e-22
ENSRNOG00000022521	Ddias		reproduction, immune system process, immune system development, developmental process involved in reproduction, intracellular, cell, nucleus, cytoplasm, apoptotic process, response to stress, cellular response to DNA damage stimulus, response to oxidative stress, cell cycle, cell cycle arrest, multicellular organism development, gamete generation, germ cell development, spermatogenesis, spermatid…	22.3158	44.4747	6.8045	-2.54269	7.30976e-24	9.22008e-22
ENSRNOG00000022911	Hjurp		chromosome, centromeric region, kinetochore, condensed chromosome kinetochore, condensed chromosome, centromeric region, condensed chromosome, binding, protein binding, intracellular, cell, nucleus, chromosome, nucleolus, cytoplasm, DNA packaging, chromatin organization, chromatin assembly or disassembly, nucleosome assembly, DNA replication-independent nucleosome assembly, chromatin remodeling, …	65.6501	119.625	27.8678	-2.06299	9.86842e-24	1.23502e-21
ENSRNOG00000001259	Cux2		negative regulation of transcription from RNA polymerase II promoter, cell morphogenesis, cell morphogenesis involved in differentiation, regulatory region DNA binding, transcription regulatory region sequence-specific DNA binding, RNA polymerase II regulatory region sequence-specific DNA binding, RNA polymerase II core promoter proximal region sequence-specific DNA binding, RNA polymerase II tra…	243.484	163.319	299.6	0.871347	1.11032e-23	1.37878e-21
ENSRNOG00000004195	Dtl		ubiquitin ligase complex, protein polyubiquitination, DNA synthesis involved in DNA repair, catalytic activity, ubiquitin-protein transferase activity, intracellular, cell, nucleus, nucleoplasm, nucleolus, cytoplasm, centrosome, microtubule organizing center, cytoskeleton, nucleobase-containing compound metabolic process, DNA metabolic process, DNA repair, postreplication repair, cellular protein…	34.1018	65.9744	11.7909	-2.38849	1.16713e-23	1.43817e-21
ENSRNOG00000002469	Trim7			142.467	89.7683	179.356	0.990584	1.40753e-23	1.72116e-21
ENSRNOG00000014170	Dbn1			421.931	516.312	355.864	-0.535662	1.47467e-23	1.7896e-21
ENSRNOG00000058288	Tcf19			88.5814	126.28	62.1926	-1.01017	2.83052e-23	3.40918e-21
ENSRNOG00000021729	Iqub		cell morphogenesis, acrosomal vesicle, intracellular, cell, cytoplasm, cilium, cell communication, signal transduction, cell surface receptor signaling pathway, smoothened signaling pathway, anatomical structure morphogenesis, cellular process, endomembrane system, cytoplasmic, membrane-bounded vesicle, cellular component organization, signaling, cell projection organization, secretory granule, c…	169.024	91.5554	223.252	1.27673	2.86024e-23	3.41926e-21
ENSRNOG00000018782	Gmnn		transcription factor activity, protein binding, transcription factor activity, transcription factor binding, transcription cofactor activity, transcription corepressor activity, binding, protein binding, intracellular, cell, nucleus, cytoplasm, nucleobase-containing compound metabolic process, DNA metabolic process, DNA replication, regulation of DNA replication, transcription, DNA-templated, reg…	44.1864	70.4154	25.826	-1.4126	4.27531e-23	5.07305e-21
ENSRNOG00000027234	Zfp367		nucleic acid binding transcription factor activity, nucleic acid binding, DNA binding, transcription factor activity, sequence-specific DNA binding, binding, intracellular, cell, nucleus, nucleoplasm, nucleobase-containing compound metabolic process, transcription, DNA-templated, regulation of transcription, DNA-templated, regulation of transcription from RNA polymerase II promoter, transcription…	201.266	269.54	153.475	-0.808467	4.96014e-23	5.84239e-21
ENSRNOG00000006604	Thy1	Leukocyte transendothelial migration	cell morphogenesis, cell morphogenesis involved in differentiation, angiogenesis, blood vessel development, eye development, eye photoreceptor cell differentiation, cell activation, regulation of protein phosphorylation, negative regulation of protein phosphorylation, positive regulation of protein phosphorylation, vasculature development, activation of immune response, myeloid leukocyte activati…	109.693	180.862	59.8749	-1.57893	6.76246e-23	7.90714e-21
ENSRNOG00000005115	Asf1b		nuclear chromosome, chromatin, nuclear chromatin, binding, protein binding, intracellular, cell, nucleus, nucleoplasm, chromosome, DNA packaging, chromatin organization, chromatin assembly or disassembly, nucleosome assembly, DNA replication-dependent nucleosome assembly, DNA replication-independent nucleosome assembly, protein complex assembly, organelle organization, cellular process, cellular …	40.8441	66.2723	23.0443	-1.48431	7.95426e-23	9.23328e-21
ENSRNOG00000015921	Esco2			23.0432	42.7722	9.23288	-2.0968	8.31872e-23	9.58687e-21
ENSRNOG00000007896	Klhl38		ubiquitin ligase complex, catalytic activity, ubiquitin-protein transferase activity, intracellular, cell, cellular protein modification process, metabolic process, cellular process, protein ubiquitination, transferase activity, protein metabolic process, ubiquitin-like protein transferase activity, cullin-RING ubiquitin ligase complex, Cul3-RING ubiquitin ligase complex, protein modification by …	366.248	226.892	463.797	1.02825	2.23504e-22	2.55736e-20
ENSRNOG00000052583	Zfp106			2236.59	1882.89	2484.19	0.399643	3.66778e-22	4.16696e-20
ENSRNOG00000019645	Osbp2			259.056	196.296	302.989	0.623658	6.47808e-22	7.30792e-20
ENSRNOG00000001276	Pcnt			835.299	582.053	1012.57	0.797747	1.199e-21	1.34313e-19
ENSRNOG00000004487	Nek2			14.0536	28.0774	4.23692	-2.47311	1.30034e-21	1.44653e-19
ENSRNOG00000010701	Depdc1b		intracellular, cell, movement of cell or subcellular component, cell communication, signal transduction, cell surface receptor signaling pathway, cell-cell signaling, regulation of signal transduction, positive regulation of signal transduction, cellular process, regulation of cell communication, positive regulation of cell communication, Wnt signaling pathway, cell migration, regulation of signa…	20.5658	38.9984	7.66295	-2.20701	1.89351e-21	2.09188e-19
ENSRNOG00000019372	Pc	Metabolic pathways, Carbon metabolism, Biosynthesis of amino acids, Pyruvate metabolism, Citrate cycle (TCA cycle)	nucleotide binding, nucleoside binding, purine nucleoside binding, nucleic acid binding, DNA binding, catalytic activity, biotin carboxylase activity, pyruvate carboxylase activity, binding, ATP binding, intracellular, cell, cytoplasm, mitochondrion, mitochondrial envelope, mitochondrial inner membrane, mitochondrial matrix, carbohydrate metabolic process, monosaccharide metabolic process, glucos…	469.108	358.532	546.511	0.606769	2.18296e-21	2.39513e-19
ENSRNOG00000013572	Lxn		system process, enzyme inhibitor activity, endopeptidase inhibitor activity, binding, glycosaminoglycan binding, extracellular region, intracellular, cell, cytoplasm, proteolysis, response to stress, defense response, inflammatory response, sensory perception, metabolic process, metalloendopeptidase inhibitor activity, heparin binding, response to temperature stimulus, detection of external stimu…	104.29	143.17	77.0739	-0.884854	2.2401e-21	2.4411e-19
ENSRNOG00000001143	Cit		reproduction, mitotic sister chromatid segregation, G2/M transition of mitotic cell cycle, nucleotide binding, mitotic cell cycle, nuclear division, sister chromatid segregation, cell morphogenesis, cell morphogenesis involved in differentiation, cytokinesis, ruffle, nucleoside binding, purine nucleoside binding, catalytic activity, protein kinase activity, protein serine/threonine kinase activit…	79.3505	137.737	38.4801	-1.81316	2.8763e-21	3.11321e-19
ENSRNOG00000013679	Sema4d	Axon guidance		486.689	374.207	565.427	0.594204	3.63185e-21	3.9046e-19
ENSRNOG00000015465	Cep72		microtubule cytoskeleton organization, binding, protein binding, intracellular, cell, cytoplasm, centrosome, microtubule organizing center, cytoskeleton, organelle organization, cytoskeleton organization, microtubule-based process, cell cycle, spindle organization, centrosome cycle, centriole replication, protein localization, cellular process, microtubule cytoskeleton, cellular component organiz…	20.3699	36.3761	9.16565	-1.87841	4.76768e-21	5.09157e-19
ENSRNOG00000001514	Cdca7		intracellular, cell, nucleus, nucleoplasm, cytoplasm, nucleobase-containing compound metabolic process, transcription, DNA-templated, regulation of transcription, DNA-templated, cellular aromatic compound metabolic process, nitrogen compound metabolic process, apoptotic process, metabolic process, cell death, cell proliferation, biosynthetic process, macromolecule biosynthetic process, regulation…	64.0557	100.292	38.6901	-1.35167	5.82804e-21	6.18274e-19
ENSRNOG00000018874	Phf19		negative regulation of transcription from RNA polymerase II promoter, binding, protein binding, intracellular, cell, nucleus, nucleoplasm, nucleobase-containing compound metabolic process, chromatin organization, transcription, DNA-templated, regulation of transcription, DNA-templated, regulation of transcription from RNA polymerase II promoter, transcription from RNA polymerase II promoter, cell…	60.4146	90.3279	39.4753	-1.17401	6.38143e-21	6.72527e-19
ENSRNOG00000012149	Gpsm2		establishment of mitotic spindle orientation, microtubule cytoskeleton organization, mitotic cell cycle, spindle pole, G-protein alpha-subunit binding, GDP-dissociation inhibitor activity, binding, protein binding, intracellular, cell, cytoplasm, spindle, cytoskeleton, cell cortex, organelle organization, cytoskeleton organization, microtubule-based process, cell cycle, mitotic spindle organizati…	56.3853	89.5504	33.1698	-1.406	6.90968e-21	7.23439e-19
ENSRNOG00000056209	Exo1	Mismatch repair		13.2533	26.838	3.74403	-2.55287	8.28761e-21	8.62073e-19
ENSRNOG00000018285	Kcna2		action potential, system process, transporter activity, ion channel activity, voltage-gated ion channel activity, voltage-gated potassium channel activity, delayed rectifier potassium channel activity, cation channel activity, potassium channel activity, binding, protein binding, intracellular, cell, cytoplasm, endosome, vacuole, endoplasmic reticulum, endoplasmic reticulum membrane, plasma membr…	531.586	237.804	737.233	1.62825	1.66366e-20	1.71937e-18
ENSRNOG00000022325	Smc2		reproduction, mitotic sister chromatid segregation, nucleotide binding, nuclear chromosome, mitotic cell cycle, nuclear division, condensed chromosome, condensin complex, sister chromatid segregation, nucleoside binding, purine nucleoside binding, binding, protein binding, ATP binding, extracellular region, intracellular, cell, nucleus, chromosome, nucleolus, cytoplasm, DNA packaging, organelle o…	330.092	451.86	244.855	-0.881258	1.71831e-20	1.76446e-18
ENSRNOG00000014513	Rexo5	Ribosome biogenesis in eukaryotes	nucleotide binding, nucleic acid binding, RNA binding, catalytic activity, nuclease activity, exonuclease activity, binding, extracellular region, intracellular, cell, nucleus, nucleolus, nucleobase-containing compound metabolic process, cellular aromatic compound metabolic process, nitrogen compound metabolic process, metabolic process, cellular process, hydrolase activity, hydrolase activity, a…	40.6209	67.8134	21.5862	-1.60725	2.3207e-20	2.36786e-18
ENSRNOG00000016218	Gtf3c1			881.929	763.659	964.718	0.336786	3.06102e-20	3.10344e-18
ENSRNOG00000020013	Psrc1		mitotic sister chromatid segregation, regulation of cyclin-dependent protein serine/threonine kinase activity, microtubule cytoskeleton organization, mitotic cell cycle, nuclear division, sister chromatid segregation, spindle pole, regulation of cell growth, microtubule bundle formation, regulation of protein phosphorylation, positive regulation of protein phosphorylation, binding, protein bindin…	20.9741	38.9783	8.37106	-2.09293	3.35614e-20	3.38125e-18
ENSRNOG00000022261	Cenpu		chromosome, centromeric region, kinetochore, condensed chromosome kinetochore, condensed chromosome, centromeric region, condensed chromosome, intracellular, cell, nucleus, chromosome, cytoplasm, microtubule organizing center, cytoskeleton, nucleobase-containing compound metabolic process, transcription, DNA-templated, regulation of transcription, DNA-templated, cellular aromatic compound metabol…	14.9814	29.6963	4.68095	-2.43386	3.90391e-20	3.90855e-18
ENSRNOG00000000281	Prodh1	Metabolic pathways, Arginine and proline metabolism		352.441	233.391	435.775	0.897973	4.43592e-20	4.41361e-18
ENSRNOG00000002229	Adcy5	Rap1 signaling pathway, Parkinson's disease, Phospholipase D signaling pathway, Gap junction, Pathways in cancer, Ovarian steroidogenesis, Aldosterone synthesis and secretion, Platelet activation, Inflammatory mediator regulation of TRP channels, cGMP-PKG signaling pathway, cAMP signaling pathway, Oocyte meiosis, Adrenergic signaling in cardiomyocytes, Vascular smooth muscle contraction, Circadia…	nucleotide binding, cellular glucose homeostasis, nucleoside binding, purine nucleoside binding, adenosine receptor signaling pathway, peptide secretion, regulation of peptide secretion, system process, catalytic activity, adenylate cyclase activity, binding, protein binding, ATP binding, intracellular, cell, cytoplasm, endosome, vacuole, cytosol, plasma membrane, cilium, nucleobase-containing co…	1300.03	1090.4	1446.77	0.407652	4.5053e-20	4.45497e-18
ENSRNOG00000001807	Sspn		intracellular, cell, cytoplasm, plasma membrane, integral component of plasma membrane, endomembrane system, dystrophin-associated glycoprotein complex, membrane, integral component of membrane, cytoplasmic, membrane-bounded vesicle, transport vesicle, intrinsic component of membrane, intrinsic component of plasma membrane, cytoplasmic vesicle, vesicle, membrane-bounded vesicle, macromolecular co…	917.061	796.745	1001.28	0.32929	4.79297e-20	4.71034e-18
ENSRNOG00000007447	Pla2g4b	Metabolic pathways, Glycerophospholipid metabolism, MAPK signaling pathway, Ras signaling pathway, Phospholipase D signaling pathway, Choline metabolism in cancer, Ovarian steroidogenesis, Platelet activation, Inflammatory mediator regulation of TRP channels, Vascular smooth muscle contraction, GnRH signaling pathway, Oxytocin signaling pathway, Arachidonic acid metabolism, Linoleic acid metaboli…		296.889	214.518	354.549	0.722238	8.32451e-20	8.13112e-18
ENSRNOG00000005376	Mad2l1	Oocyte meiosis, HTLV-I infection, Progesterone-mediated oocyte maturation, Cell cycle	mitotic sister chromatid segregation, cell cycle checkpoint, mitotic cell cycle, nuclear division, chromosome, centromeric region, kinetochore, sister chromatid segregation, spindle pole, binding, protein binding, intracellular, cell, nucleus, nuclear envelope, nuclear pore, chromosome, cytoplasm, spindle, cytosol, cytoskeleton, cellular protein modification process, apoptotic process, organelle …	58.0224	86.0279	38.4185	-1.1426	9.24457e-20	8.97507e-18
ENSRNOG00000004442	Dglucy		intracellular, cell, cytoplasm, mitochondrion, organelle, membrane-bounded organelle, intracellular organelle, intracellular membrane-bounded organelle, intracellular part, cytoplasmic part, cell part	532.663	410.987	617.837	0.586962	9.57542e-20	9.24028e-18
ENSRNOG00000007726	Mcam		angiogenesis, blood vessel development, vasculature development, system process, renal system process, glomerular filtration, extracellular region, extracellular space, intracellular, cell, nucleus, plasma membrane, adherens junction, cell-substrate adherens junction, focal adhesion, movement of cell or subcellular component, response to stress, cell adhesion, multicellular organism development, …	938.856	1122.35	810.412	-0.4693	1.13663e-19	1.09028e-17
ENSRNOG00000002632	Naca		transcription factor activity, protein binding, transcription factor activity, transcription factor binding, transcription cofactor activity, transcription coactivator activity, binding, protein binding, extracellular region, intracellular, cell, nucleus, cytoplasm, nucleobase-containing compound metabolic process, cellular aromatic compound metabolic process, nitrogen compound metabolic process,…	2292.97	1952.98	2530.96	0.373841	1.28031e-19	1.22079e-17
ENSRNOG00000008956	Cdkn2c	Transcriptional misregulation in cancer, HTLV-I infection, Endocrine resistance, Cell cycle	regulation of cyclin-dependent protein serine/threonine kinase activity, G1/S transition of mitotic cell cycle, mitotic cell cycle, regulation of cell growth, regulation of protein phosphorylation, negative regulation of protein phosphorylation, catalytic activity, enzyme inhibitor activity, protein kinase inhibitor activity, cyclin-dependent protein serine/threonine kinase inhibitor activity, bi…	92.1744	129.769	65.858	-0.967852	1.79788e-19	1.70415e-17
ENSRNOG00000002710	Cnst		binding, protein binding, intracellular, cell, cytoplasm, Golgi apparatus, trans-Golgi network, plasma membrane, phosphorus metabolic process, phosphate-containing compound metabolic process, transport, plasma membrane organization, protein localization, metabolic process, negative regulation of metabolic process, cellular process, endomembrane system organization, negative regulation of phosphor…	259.012	198.148	301.616	0.60365	3.10609e-19	2.92685e-17
ENSRNOG00000026679	Scn4b	Adrenergic signaling in cardiomyocytes	action potential, voltage-gated sodium channel complex, regulation of heart rate, regulation of sodium ion transport, system process, muscle system process, circulatory system process, heart process, transporter activity, ion channel activity, voltage-gated ion channel activity, voltage-gated sodium channel activity, cation channel activity, sodium channel activity, binding, protein binding, cell…	1014.04	673.97	1252.09	0.892593	3.61659e-19	3.38796e-17
ENSRNOG00000008450	LOC100359539			10.3576	21.989	2.21563	-2.83777	5.4244e-19	5.05195e-17
ENSRNOG00000033796	Kcnj5	Circadian entrainment, Dopaminergic synapse, Estrogen signaling pathway, Oxytocin signaling pathway, Serotonergic synapse, Retrograde endocannabinoid signaling, Morphine addiction	receptor activity, transporter activity, ion channel activity, inward rectifier potassium channel activity, voltage-gated ion channel activity, voltage-gated potassium channel activity, cation channel activity, potassium channel activity, cell, plasma membrane, integral component of plasma membrane, transport, ion transport, cation transport, potassium ion transport, cation transmembrane transpor…	544.574	406.056	641.537	0.658552	5.71223e-19	5.28926e-17
ENSRNOG00000008658	Mitf	Pathways in cancer, Melanoma, Melanogenesis, Osteoclast differentiation	negative regulation of transcription from RNA polymerase II promoter, regulatory region DNA binding, transcription regulatory region sequence-specific DNA binding, RNA polymerase II regulatory region sequence-specific DNA binding, RNA polymerase II core promoter proximal region sequence-specific DNA binding, RNA polymerase II core promoter sequence-specific DNA binding, RNA polymerase II transcri…	625.195	492.788	717.88	0.541859	6.34308e-19	5.83964e-17
ENSRNOG00000008676	Emp1		cell, plasma membrane, cell death, cellular process, membrane, integral component of membrane, cellular component organization, cell growth, cellular component assembly, cell projection organization, cell projection assembly, intrinsic component of membrane, bleb assembly, growth, cellular component biogenesis, membrane part, cell part, single-organism process, single-organism cellular process, c…	937.365	1122.27	807.932	-0.473615	7.12787e-19	6.52465e-17
ENSRNOG00000005347	Fjx1		eye development, neural retina development, extracellular region, extracellular space, cell communication, cell-cell signaling, multicellular organism development, sensory organ development, anatomical structure morphogenesis, organ morphogenesis, cellular process, retina layer formation, signaling, multicellular organismal process, developmental process, camera-type eye development, extracellula…	53.496	89.8315	28.0611	-1.64411	7.82981e-19	7.12646e-17
ENSRNOG00000003657	Pkmyt1	Oocyte meiosis, Progesterone-mediated oocyte maturation, Cell cycle	nucleotide binding, nucleoside binding, purine nucleoside binding, catalytic activity, protein kinase activity, protein serine/threonine kinase activity, binding, ATP binding, intracellular, cell, nucleus, cytoplasm, cellular protein modification process, protein phosphorylation, phosphorus metabolic process, phosphate-containing compound metabolic process, metabolic process, negative regulation …	31.3836	51.6384	17.2052	-1.53176	8.7271e-19	7.86941e-17
ENSRNOG00000023262	Cenpm			15.2469	30.3912	4.6459	-2.47509	8.74434e-19	7.86941e-17
ENSRNOG00000000406	Ros1		reproduction, MAPK cascade, nucleotide binding, nucleoside binding, purine nucleoside binding, regulation of protein phosphorylation, epithelial cell development, columnar/cuboidal epithelial cell differentiation, columnar/cuboidal epithelial cell development, catalytic activity, protein kinase activity, protein tyrosine kinase activity, transmembrane receptor protein tyrosine kinase activity, si…	330.067	200.767	420.578	1.06311	8.79763e-19	7.87314e-17
ENSRNOG00000003680	Gabrb2	Neuroactive ligand-receptor interaction, Serotonergic synapse, Retrograde endocannabinoid signaling, GABAergic synapse, Morphine addiction, Nicotine addiction	system process, signal transducer activity, receptor activity, transmembrane signaling receptor activity, GABA-A receptor activity, transporter activity, ion channel activity, extracellular ligand-gated ion channel activity, inhibitory extracellular ligand-gated ion channel activity, anion channel activity, chloride channel activity, binding, protein binding, extracellular region, intracellular, …	88.5096	30.8221	128.891	2.0292	9.33509e-19	8.30771e-17
ENSRNOG00000005679	Fap		ameboidal-type cell migration, protease binding, catalytic activity, endopeptidase activity, aminopeptidase activity, serine-type endopeptidase activity, receptor binding, integrin binding, binding, protein binding, extracellular region, extracellular space, cell, plasma membrane, adherens junction, cell-substrate adherens junction, focal adhesion, proteolysis, apoptotic process, movement of cell…	242.054	342.719	171.588	-0.993895	9.77362e-19	8.60239e-17
ENSRNOG00000016758	Loxl2		cell morphogenesis, cell morphogenesis involved in differentiation, transcription factor activity, protein binding, transcription factor activity, transcription factor binding, skeletal system development, angiogenesis, blood vessel development, response to hypoxia, ameboidal-type cell migration, epithelial to mesenchymal transition, endothelial cell proliferation, vasculature development, sprout…	384.491	515.052	293.098	-0.811219	9.75063e-19	8.60239e-17
ENSRNOG00000046479	Chaf1a		nuclear chromosome, chromatin, nuclear chromatin, binding, protein binding, intracellular, cell, nucleus, chromosome, nucleolus, DNA packaging, chromatin organization, chromatin assembly or disassembly, nucleosome assembly, DNA replication-dependent nucleosome assembly, protein complex assembly, organelle organization, cellular process, cellular component organization, protein domain specific bin…	111.608	148.828	85.5531	-0.791652	1.02725e-18	8.99212e-17
ENSRNOG00000009826	Bche		response to acid chemical, system process, catalytic activity, acetylcholinesterase activity, cholinesterase activity, binding, protein binding, extracellular region, extracellular space, intracellular, cell, nucleus, nuclear envelope, nuclear envelope lumen, cytoplasm, endoplasmic reticulum, endoplasmic reticulum lumen, nitrogen compound metabolic process, cell communication, cell-cell signaling…	1016.77	792.38	1173.84	0.566384	1.05483e-18	9.18329e-17
ENSRNOG00000011332	Clspn		cell cycle checkpoint, DNA replication checkpoint, DNA damage checkpoint, G2/M transition of mitotic cell cycle, mitotic cell cycle, regulation of protein phosphorylation, positive regulation of protein phosphorylation, binding, protein binding, intracellular, cell, nucleus, nucleoplasm, cytoplasm, cellular protein modification process, protein phosphorylation, phosphorus metabolic process, phosp…	27.6611	45.1092	15.4475	-1.48719	1.19834e-18	1.03763e-16
ENSRNOG00000007600	Igsf1		signal transducer activity, receptor activity, binding, protein binding, extracellular region, nucleobase-containing compound metabolic process, transcription, DNA-templated, regulation of transcription, DNA-templated, cellular aromatic compound metabolic process, nitrogen compound metabolic process, cell communication, signal transduction, metabolic process, biosynthetic process, macromolecule b…	432.786	297.906	527.201	0.821396	1.29927e-18	1.11898e-16
ENSRNOG00000032178	Cenpa		establishment of mitotic spindle orientation, microtubule cytoskeleton organization, nuclear chromosome, mitotic cell cycle, chromosome, centromeric region, kinetochore, condensed chromosome kinetochore, condensed nuclear chromosome kinetochore, condensed chromosome, centromeric region, condensed nuclear chromosome, centromeric region, chromatin, nucleosome, condensed chromosome, condensed nuclea…	15.3062	28.845	5.82915	-2.12771	2.64309e-18	2.26415e-16
ENSRNOG00000018730	Nectin2	Cell adhesion molecules (CAMs), Herpes simplex infection, Adherens junction		334.547	414.663	278.465	-0.572749	3.59368e-18	3.06208e-16
ENSRNOG00000031993	Prim1	Metabolic pathways, Pyrimidine metabolism, Purine metabolism, DNA replication		161.569	210.914	127.028	-0.727011	3.73019e-18	3.16159e-16
ENSRNOG00000013148	Rad54l	Homologous recombination	nucleotide binding, double-strand break repair via homologous recombination, recombinational repair, DNA strand renaturation, nucleoside binding, purine nucleoside binding, nucleic acid binding, catalytic activity, binding, ATP binding, intracellular, cell, nucleus, nucleoplasm, nucleobase-containing compound metabolic process, DNA metabolic process, DNA repair, double-strand break repair, DNA re…	23.9486	40.6692	12.2442	-1.65362	3.83233e-18	3.23106e-16
ENSRNOG00000005575	Abi3		intracellular, cell, cytoplasm, movement of cell or subcellular component, cellular process, membrane, cell migration, lamellipodium, regulation of cell migration, cell leading edge, regulation of localization, locomotion, regulation of locomotion, cell projection, intracellular part, cell part, single-organism process, single-organism cellular process, cell motility, regulation of biological pro…	120.496	162.814	90.8734	-0.834336	4.27317e-18	3.58387e-16
ENSRNOG00000020828	Pde4a	cAMP signaling pathway, Purine metabolism, Morphine addiction	nucleotide binding, system process, catalytic activity, cyclic-nucleotide phosphodiesterase activity, 3',5'-cyclic-nucleotide phosphodiesterase activity, 3',5'-cyclic-AMP phosphodiesterase activity, binding, protein binding, intracellular, cell, nucleus, cytoplasm, cytosol, nucleobase-containing compound metabolic process, purine nucleotide metabolic process, purine nucleotide catabolic process, …	347.399	250.587	415.167	0.726107	4.859e-18	4.05398e-16
ENSRNOG00000025742	Lmnb2	Apoptosis	structural molecule activity, intracellular, cell, nucleus, nuclear envelope, nuclear inner membrane, lamin filament, nuclear lamina, cytoskeleton, intermediate filament, endomembrane system, membrane, organelle inner membrane, organelle membrane, nuclear membrane, organelle envelope, membrane-enclosed lumen, envelope, nuclear lumen, nuclear periphery, organelle, membrane-bounded organelle, non-m…	67.0951	101.194	43.2262	-1.20833	5.35498e-18	4.44463e-16
ENSRNOG00000009161	Clasp2		microtubule cytoskeleton organization, mitotic cell cycle, nuclear division, chromosome, centromeric region, kinetochore, condensed chromosome kinetochore, condensed chromosome, centromeric region, condensed chromosome, cell morphogenesis, cell morphogenesis involved in differentiation, regulation of cell growth, ameboidal-type cell migration, ruffle, epithelial to mesenchymal transition, glycopr…	811.44	688.3	897.638	0.382607	5.70274e-18	4.70888e-16
ENSRNOG00000030355	Mroh1			800.324	655.698	901.562	0.458795	7.34633e-18	6.03491e-16
ENSRNOG00000026493	Cdnf		receptor binding, binding, protein binding, extracellular region, growth factor activity	643.265	451.878	777.236	0.781086	8.36008e-18	6.83266e-16
ENSRNOG00000010475	Casp3	Non-alcoholic fatty liver disease (NAFLD), Alzheimer's disease, Parkinson's disease, Huntington's disease, Proteoglycans in cancer, MAPK signaling pathway, Pathways in cancer, Pertussis, Tuberculosis, p53 signaling pathway, Serotonergic synapse, AGE-RAGE signaling pathway in diabetic complications, Viral carcinogenesis, Platinum drug resistance, Apoptosis, Apoptosis - multiple species, MicroRNAs …	regulation of cyclin-dependent protein serine/threonine kinase activity, response to reactive oxygen species, response to acid chemical, response to hypoxia, cell activation, leukocyte homeostasis, B cell homeostasis, regulation of protein phosphorylation, negative regulation of protein phosphorylation, protease binding, response to molecule of bacterial origin, lymphocyte homeostasis, myeloid ce…	203.991	268.448	158.87	-0.753107	9.44426e-18	7.67957e-16
ENSRNOG00000001692	Chaf1b		nuclear chromosome, mitophagy, macromitophagy, chromatin, nuclear chromatin, positive regulation of defense response to virus by host, immune effector process, immune system process, regulation of immune system process, regulation of immune effector process, regulation of response to biotic stimulus, binding, protein binding, intracellular, cell, nucleus, nucleoplasm, chromosome, cytoplasm, cytos…	19.7262	35.3363	8.79916	-1.89068	1.21923e-17	9.86407e-16
ENSRNOG00000007882	Ablim2	Axon guidance	actin binding, binding, protein binding, intracellular, cell, cytoplasm, cytoskeleton, nucleobase-containing compound metabolic process, transcription, DNA-templated, regulation of transcription, DNA-templated, regulation of transcription from RNA polymerase II promoter, transcription from RNA polymerase II promoter, cellular aromatic compound metabolic process, nitrogen compound metabolic proces…	218.031	130.051	279.617	1.09848	1.24131e-17	9.99224e-16
ENSRNOG00000020590	Adam15		reproduction, cell morphogenesis, cell morphogenesis involved in differentiation, angiogenesis, regulation of cell growth, blood vessel development, acrosomal vesicle, epithelial to mesenchymal transition, vasculature development, regulation of cell-matrix adhesion, negative regulation of cell-matrix adhesion, immune system process, developmental process involved in reproduction, heart morphogene…	648.037	797.377	543.499	-0.552141	1.34772e-17	1.07946e-15
ENSRNOG00000013557	Lancl1		catalytic activity, receptor binding, binding, protein binding, extracellular region, intracellular, cell, cytoplasm, plasma membrane, cell communication, signal transduction, zinc ion binding, cellular process, membrane, SH3 domain binding, protein domain specific binding, signaling, vesicle, membrane-bounded vesicle, amide binding, peptide binding, ion binding, cation binding, organelle, membra…	687.651	561.785	775.757	0.464878	1.3753e-17	1.09607e-15
ENSRNOG00000037505	Ulk1	mTOR signaling pathway, AMPK signaling pathway, Regulation of autophagy, Longevity regulating pathway	autophagosome assembly, nucleotide binding, extrinsic component of vacuolar membrane, pre-autophagosomal structure, autophagosome membrane, mitophagy, macromitophagy, cell morphogenesis, cell morphogenesis involved in differentiation, regulation of cell growth, nucleoside binding, purine nucleoside binding, catalytic activity, protein kinase activity, protein serine/threonine kinase activity, bin…	813.27	648.494	928.614	0.517315	1.47147e-17	1.16691e-15
ENSRNOG00000029911	Cilp			419.661	698.932	224.171	-1.6362	1.59408e-17	1.25791e-15
ENSRNOG00000004242	Pole2	Metabolic pathways, Pyrimidine metabolism, Purine metabolism, DNA replication, HTLV-I infection, Base excision repair, Nucleotide excision repair	nucleotide-excision repair complex, nuclear chromosome, DNA synthesis involved in DNA repair, nucleic acid binding, DNA binding, catalytic activity, DNA-directed DNA polymerase activity, binding, intracellular, cell, nucleus, nucleoplasm, replication fork, chromosome, nucleobase-containing compound metabolic process, DNA metabolic process, DNA replication, DNA-dependent DNA replication, DNA repai…	19.7977	34.7454	9.33432	-1.79031	1.7236e-17	1.35345e-15
ENSRNOG00000002827	Rbfox1		nucleotide binding, RNA splicing, via transesterification reactions, RNA splicing, via transesterification reactions with bulged adenosine as nucleophile, alternative mRNA splicing, via spliceosome, regulation of alternative mRNA splicing, via spliceosome, mRNA splicing, via spliceosome, system process, nucleic acid binding, RNA binding, mRNA binding, binding, protein binding, intracellular, cell…	701.127	479.717	856.114	0.834299	2.07445e-17	1.62101e-15
ENSRNOG00000002302	Corin		reproduction, regulation of systemic arterial blood pressure by hormone, system process, circulatory system process, renal system process, regulation of systemic arterial blood pressure mediated by a chemical signal, regulation of systemic arterial blood pressure by atrial natriuretic peptide, regulation of systemic arterial blood pressure, catalytic activity, endopeptidase activity, serine-type …	797.732	552.689	969.262	0.8093	2.20545e-17	1.715e-15
ENSRNOG00000015972	Ano5			260.389	118.98	359.375	1.58671	3.80064e-17	2.94118e-15
ENSRNOG00000000168	Gatm	Metabolic pathways, Arginine and proline metabolism, Glycine, serine and threonine metabolism	catalytic activity, extracellular region, intracellular, cell, cytoplasm, mitochondrion, mitochondrial envelope, mitochondrial inner membrane, mitochondrial intermembrane space, creatine metabolic process, creatine biosynthetic process, nitrogen compound metabolic process, response to stress, response to oxidative stress, multicellular organism development, response to nutrient, metabolic process…	349.312	421.997	298.433	-0.498416	4.18402e-17	3.2223e-15
ENSRNOG00000005568	AABR07064804.1			230.005	180.306	264.795	0.55189	4.58797e-17	3.5165e-15
ENSRNOG00000032446	Recql4			32.8256	49.8952	20.8769	-1.21812	5.13722e-17	3.91872e-15
ENSRNOG00000015283	Nt5c1a	Metabolic pathways, Nicotinate and nicotinamide metabolism, Pyrimidine metabolism, Purine metabolism	nucleotide binding, magnesium ion binding, catalytic activity, binding, intracellular, cell, cytoplasm, cytosol, nucleobase-containing compound metabolic process, cellular aromatic compound metabolic process, nucleoside phosphate metabolic process, phosphorus metabolic process, phosphate-containing compound metabolic process, nitrogen compound metabolic process, metabolic process, nucleotidase ac…	120.12	75.8233	151.128	0.985668	6.38798e-17	4.84972e-15
ENSRNOG00000007551	Patj	Hippo signaling pathway, Tight junction	extracellular region, intracellular, cell, cytoplasm, cell-cell junction, bicellular tight junction, cell junction, vesicle, membrane-bounded vesicle, macromolecular complex, organelle, membrane-bounded organelle, extracellular organelle, protein complex, apical junction complex, extracellular region part, intracellular part, cytoplasmic part, cell part, apical part of cell, perinuclear region of…	338.159	235.097	410.303	0.800821	7.69301e-17	5.81294e-15
ENSRNOG00000058645	Tnc	PI3K-Akt signaling pathway, Focal adhesion, MicroRNAs in cancer, ECM-receptor interaction		310.156	662.55	63.479	-3.3633	7.74087e-17	5.82165e-15
ENSRNOG00000015845	Niban2		extracellular region, intracellular, cell, nucleus, nucleoplasm, nucleolus, cytoplasm, cytosol, cytoskeleton, plasma membrane, adherens junction, apoptotic process, cell death, cellular process, regulation of cell death, programmed cell death, actin cytoskeleton, membrane, cell junction, membrane-enclosed lumen, nuclear lumen, vesicle, membrane-bounded vesicle, regulation of apoptotic process, ne…	602.421	736.834	508.333	-0.534687	7.86438e-17	5.8869e-15
ENSRNOG00000002516	Mtm1	Metabolic pathways, Inositol phosphate metabolism, Phosphatidylinositol signaling system	autophagosome assembly, ruffle, catalytic activity, phosphatidylinositol-3-phosphatase activity, phosphoprotein phosphatase activity, protein tyrosine phosphatase activity, binding, protein binding, phospholipid binding, extracellular region, intracellular, cell, cytoplasm, endosome, late endosome, vacuole, plasma membrane, cellular protein modification process, protein dephosphorylation, proteol…	502.247	431.237	551.954	0.355337	8.90935e-17	6.63809e-15
ENSRNOG00000011167	Wdhd1		chromosome, centromeric region, nucleic acid binding, chromatin binding, RNA binding, binding, protein binding, intracellular, cell, nucleus, nucleoplasm, chromosome, nucleobase-containing compound metabolic process, chromatin organization, RNA processing, cellular aromatic compound metabolic process, nitrogen compound metabolic process, organelle organization, metabolic process, cellular process…	86.6373	120.58	62.8776	-0.928522	1.07073e-16	7.94074e-15
ENSRNOG00000020918	Ccnd1	Thyroid hormone signaling pathway, PI3K-Akt signaling pathway, Proteoglycans in cancer, Hedgehog signaling pathway, FoxO signaling pathway, Focal adhesion, Pathways in cancer, Pancreatic cancer, Endometrial cancer, Glioma, Prostate cancer, Melanoma, Bladder cancer, Non-small cell lung cancer, Oxytocin signaling pathway, p53 signaling pathway, AGE-RAGE signaling pathway in diabetic complications, …	reproduction, cell cycle checkpoint, DNA damage checkpoint, regulation of cyclin-dependent protein serine/threonine kinase activity, G1/S transition of mitotic cell cycle, G2/M transition of mitotic cell cycle, negative regulation of transcription from RNA polymerase II promoter, mitotic cell cycle, cyclin-dependent protein kinase holoenzyme complex, re-entry into mitotic cell cycle, transcriptio…	797.751	995.98	658.992	-0.595116	1.08785e-16	7.99371e-15
ENSRNOG00000032994	Myom3		binding, protein binding, intracellular, cell, cytoplasm, myofibril, sarcomere, M band, A band, identical protein binding, protein homodimerization activity, organelle, non-membrane-bounded organelle, intracellular organelle, intracellular non-membrane-bounded organelle, contractile fiber, organelle part, intracellular part, cytoplasmic part, contractile fiber part, cell part, protein dimerizatio…	263.704	129.446	357.685	1.45926	1.0874e-16	7.99371e-15
ENSRNOG00000022893	Rimbp2		binding, protein binding, cell, plasma membrane, phosphorus metabolic process, phosphate-containing compound metabolic process, metabolic process, negative regulation of metabolic process, cellular process, negative regulation of phosphorus metabolic process, regulation of phosphatase activity, negative regulation of phosphatase activity, membrane, dephosphorylation, regulation of phosphate metab…	448.521	310.391	545.212	0.810735	1.11613e-16	8.16409e-15
ENSRNOG00000059947	Sdc1	Proteoglycans in cancer, Cell adhesion molecules (CAMs), ECM-receptor interaction, Malaria	reproduction, response to reactive oxygen species, urogenital system development, ureteric bud development, kidney development, mesonephros development, glycoprotein binding, epithelial cell development, developmental process involved in reproduction, binding, protein binding, extracellular region, intracellular, cell, cytoplasm, plasma membrane, adherens junction, cell-substrate adherens junctio…	125.879	169.47	95.3653	-0.822933	1.19681e-16	8.71444e-15
ENSRNOG00000020792	Etv4	Transcriptional misregulation in cancer		36.2851	63.5263	17.2162	-1.82466	1.32786e-16	9.62487e-15
ENSRNOG00000046791	Sh3rf3			195.639	140.479	234.252	0.733615	1.46723e-16	1.05872e-14
ENSRNOG00000013970	Cdt1		cell cycle checkpoint, DNA replication checkpoint, nucleic acid binding, DNA binding, binding, intracellular, cell, nucleus, nucleobase-containing compound metabolic process, DNA metabolic process, DNA replication, DNA-dependent DNA replication, DNA replication initiation, regulation of DNA replication, cellular aromatic compound metabolic process, nitrogen compound metabolic process, cell cycle,…	48.1243	72.2158	31.2602	-1.1824	1.54286e-16	1.1083e-14
ENSRNOG00000008481	Reep1		G-protein coupled receptor binding, receptor binding, binding, protein binding, intracellular, cell, cytoplasm, endoplasmic reticulum, endoplasmic reticulum membrane, transport, organelle organization, endoplasmic reticulum organization, microtubule binding, cytoskeletal protein binding, protein localization, cellular process, endomembrane system organization, endomembrane system, tubulin binding…	370.95	287.593	429.299	0.576307	1.66605e-16	1.19145e-14
ENSRNOG00000010812	Osbpl6		intracellular, cell, nucleus, nuclear envelope, cytoplasm, endoplasmic reticulum, cytosol, plasma membrane, transport, lipid transport, lipid localization, endomembrane system, membrane, organelle membrane, nuclear membrane, organelle envelope, envelope, macromolecule localization, organelle, membrane-bounded organelle, intracellular organelle, intracellular membrane-bounded organelle, organelle …	902.027	645.628	1081.51	0.743369	1.96311e-16	1.39765e-14
ENSRNOG00000003546	Tnfrsf12a	Cytokine-cytokine receptor interaction	cell morphogenesis, cell morphogenesis involved in differentiation, angiogenesis, regulation of cell growth, blood vessel development, ruffle, vasculature development, cell, plasma membrane, apoptotic process, movement of cell or subcellular component, substrate-dependent cell migration, substrate-dependent cell migration, cell attachment to substrate, response to stress, cell communication, cell…	145.369	235.771	82.0884	-1.51077	2.185e-16	1.54874e-14
ENSRNOG00000016214	Agl	Metabolic pathways, Starch and sucrose metabolism	polysaccharide biosynthetic process, polysaccharide catabolic process, pattern binding, catalytic activity, glycogen debranching enzyme activity, 4-alpha-glucanotransferase activity, amylo-alpha-1,6-glucosidase activity, hydrolase activity, hydrolyzing O-glycosyl compounds, binding, protein binding, intracellular, cell, nucleus, cytoplasm, endoplasmic reticulum, carbohydrate metabolic process, po…	1933.57	1635.62	2142.14	0.389008	2.69057e-16	1.89869e-14
ENSRNOG00000009431	Tbc1d4	Thyroid hormone signaling pathway, Insulin resistance		596.942	466.124	688.515	0.561778	2.86503e-16	2.01293e-14
ENSRNOG00000002303	Kcnj12	Oxytocin signaling pathway, Cholinergic synapse		174.541	121.616	211.588	0.793918	4.02586e-16	2.81617e-14
ENSRNOG00000000485	Bak1	Protein processing in endoplasmic reticulum, Viral carcinogenesis, Platinum drug resistance, Apoptosis, Apoptosis - multiple species, MicroRNAs in cancer	reproduction, response to reactive oxygen species, angiogenesis, blood vessel development, patterning of blood vessels, eye development, morphogenesis of a branching structure, cell activation, leukocyte homeostasis, B cell homeostasis, B cell apoptotic process, release of cytochrome c from mitochondria, regulation of protein phosphorylation, negative regulation of protein phosphorylation, vascul…	249.04	312.846	204.375	-0.611794	5.05481e-16	3.52056e-14
ENSRNOG00000027331	Ppef1		system process, catalytic activity, phosphoprotein phosphatase activity, binding, iron ion binding, calcium ion binding, cellular protein modification process, protein dephosphorylation, phosphorus metabolic process, phosphate-containing compound metabolic process, sensory perception, metabolic process, cellular process, dephosphorylation, hydrolase activity, hydrolase activity, acting on ester b…	9.95142	20.5892	2.505	-2.62282	5.49248e-16	3.80883e-14
ENSRNOG00000037509	Chek2	p53 signaling pathway, HTLV-I infection, Cell cycle	cell cycle checkpoint, DNA damage checkpoint, G2/M transition of mitotic cell cycle, nucleotide binding, microtubule cytoskeleton organization, mitotic cell cycle, nuclear division, chromosome, telomeric region, replicative cell aging, nucleoside binding, purine nucleoside binding, regulation of protein phosphorylation, positive regulation of protein phosphorylation, catalytic activity, protein k…	35.5723	55.9331	21.3197	-1.35095	6.07308e-16	4.1933e-14
ENSRNOG00000027193	AABR07051376.1			125.021	87.6384	151.189	0.779857	7.2126e-16	4.95874e-14
ENSRNOG00000015599	Mall		Golgi membrane, intracellular, cell, cytoplasm, Golgi apparatus, plasma membrane, endomembrane system, membrane, integral component of membrane, cytoplasmic, membrane-bounded vesicle, coated vesicle, clathrin-coated vesicle, organelle membrane, intrinsic component of membrane, cytoplasmic vesicle, vesicle, membrane-bounded vesicle, organelle, membrane-bounded organelle, intracellular organelle, i…	175.845	226.338	140.501	-0.684027	8.25181e-16	5.64896e-14
ENSRNOG00000004425	Klhdc1			151.268	113.112	177.976	0.649313	1.41841e-15	9.6687e-14
ENSRNOG00000006048	Ezh2	MicroRNAs in cancer	G1/S transition of mitotic cell cycle, negative regulation of transcription from RNA polymerase II promoter, MAPK cascade, nuclear chromosome, mitotic cell cycle, response to reactive oxygen species, chromatin, nuclear chromatin, cell morphogenesis, cell morphogenesis involved in differentiation, regulatory region DNA binding, transcription regulatory region sequence-specific DNA binding, RNA pol…	141.312	183.651	111.675	-0.712639	1.56131e-15	1.05977e-13
ENSRNOG00000017751	Arl6ip1		regulation of L-glutamate transport, positive regulation of L-glutamate transport, intracellular, cell, cytoplasm, endoplasmic reticulum, Sec61 translocon complex, endoplasmic reticulum membrane, rough endoplasmic reticulum, cytosol, proteolysis, protein targeting, protein targeting to membrane, cotranslational protein targeting to membrane, transport, ion transport, anion transport, dicarboxylic…	320.535	387.215	273.859	-0.498165	1.61032e-15	1.08843e-13
ENSRNOG00000012899	Rbbp8		reproduction, single-stranded DNA endodeoxyribonuclease activity, G1/S transition of mitotic cell cycle, negative regulation of transcription from RNA polymerase II promoter, mitotic cell cycle, nuclear division, double-strand break repair via homologous recombination, recombinational repair, non-recombinational repair, DNA double-strand break processing, transcription factor activity, protein bi…	241.366	293.658	204.762	-0.518066	1.71739e-15	1.15592e-13
ENSRNOG00000059997	Brip1	Fanconi anemia pathway		37.767	61.9285	20.854	-1.52582	1.77326e-15	1.18853e-13
ENSRNOG00000016875	Cbx7		reproduction, negative regulation of transcription from RNA polymerase II promoter, ubiquitin ligase complex, nuclear ubiquitin ligase complex, nuclear chromosome, chromatin, nuclear chromatin, heterochromatin, developmental process involved in reproduction, nucleic acid binding, chromatin binding, RNA binding, single-stranded RNA binding, binding, protein binding, intracellular, cell, nucleus, n…	287.388	195.822	351.484	0.840667	1.89378e-15	1.26402e-13
ENSRNOG00000001770	Ehhadh	Metabolic pathways, Valine, leucine and isoleucine degradation, Butanoate metabolism, Fatty acid degradation, Fatty acid metabolism, PPAR signaling pathway, Peroxisome, Tryptophan metabolism, beta-Alanine metabolism, Carbon metabolism, Lysine degradation, Propanoate metabolism	catalytic activity, 3-hydroxyacyl-CoA dehydrogenase activity, dodecenoyl-CoA delta-isomerase activity, enoyl-CoA hydratase activity, receptor binding, binding, protein binding, intracellular, cell, cytoplasm, mitochondrion, peroxisome, cytosol, organic acid metabolic process, cellular protein modification process, protein acetylation, internal protein amino acid acetylation, lipid metabolic proce…	138.421	82.0184	177.904	1.10768	1.92656e-15	1.28056e-13
ENSRNOG00000013934	Dennd2b		MAPK cascade, regulation of protein phosphorylation, positive regulation of protein phosphorylation, guanyl-nucleotide exchange factor activity, Ras guanyl-nucleotide exchange factor activity, cellular protein modification process, protein phosphorylation, phosphorus metabolic process, phosphate-containing compound metabolic process, cell communication, signal transduction, metabolic process, pos…	807.15	708.065	876.51	0.307497	2.0312e-15	1.34454e-13
ENSRNOG00000025502	Arhgef37		guanyl-nucleotide exchange factor activity, Ras guanyl-nucleotide exchange factor activity, Rho guanyl-nucleotide exchange factor activity, intracellular, cell, cytoplasm, cell communication, signal transduction, small GTPase mediated signal transduction, Ras protein signal transduction, Rho protein signal transduction, regulation of signal transduction, cellular process, regulation of cell commu…	362.648	261.596	433.384	0.726124	2.12914e-15	1.40356e-13
ENSRNOG00000008055	Ccne2	PI3K-Akt signaling pathway, Pathways in cancer, Prostate cancer, Oocyte meiosis, p53 signaling pathway, Viral carcinogenesis, Measles, MicroRNAs in cancer, Hepatitis B, Small cell lung cancer, Cell cycle	reproduction, G1/S transition of mitotic cell cycle, mitotic cell cycle, nuclear division, cyclin-dependent protein kinase holoenzyme complex, telomere maintenance, regulation of protein phosphorylation, binding, protein binding, intracellular, cell, nucleus, nucleobase-containing compound metabolic process, DNA metabolic process, DNA replication, DNA-dependent DNA replication, DNA replication in…	72.142	102.301	51.0309	-0.989409	2.2136e-15	1.45326e-13
ENSRNOG00000011203	Farp1		cell morphogenesis, cell morphogenesis involved in differentiation, guanyl-nucleotide exchange factor activity, Ras guanyl-nucleotide exchange factor activity, Rho guanyl-nucleotide exchange factor activity, binding, protein binding, intracellular, cell, cytoplasm, cytosol, cytoskeleton, plasma membrane, phosphorus metabolic process, phosphate-containing compound metabolic process, cell communica…	324.615	383.644	283.294	-0.436141	2.68564e-15	1.75597e-13
ENSRNOG00000005153	Tedc1			77.6831	111.338	54.1249	-1.02706	2.93555e-15	1.91157e-13
ENSRNOG00000012014	Fam160b2			651.378	551.467	721.316	0.386741	3.03784e-15	1.97017e-13
ENSRNOG00000020701	Brca1	PI3K-Akt signaling pathway, Platinum drug resistance, MicroRNAs in cancer, Ubiquitin mediated proteolysis, Fanconi anemia pathway		60.9958	99.379	34.1276	-1.51478	3.33274e-15	2.15271e-13
ENSRNOG00000021062	Fxyd5		regulation of sodium ion transport, actin binding, transporter activity, ion channel activity, binding, protein binding, cell, plasma membrane, integral component of plasma membrane, transport, ion transport, cation transport, sodium ion transport, cytoskeletal protein binding, regulation of metal ion transport, ion transmembrane transporter activity, channel activity, monovalent inorganic cation…	240.4	304.427	195.581	-0.635705	3.39913e-15	2.18677e-13
ENSRNOG00000005410	Cdca7l		intracellular, cell, nucleus, nucleolus, cytoplasm, nucleobase-containing compound metabolic process, transcription, DNA-templated, regulation of transcription, DNA-templated, cellular aromatic compound metabolic process, nitrogen compound metabolic process, metabolic process, cell proliferation, positive regulation of cell proliferation, biosynthetic process, macromolecule biosynthetic process, …	22.6312	38.335	11.6385	-1.63799	3.60352e-15	2.30899e-13
ENSRNOG00000019202	Pvr	Cell adhesion molecules (CAMs)	virus receptor activity, cell killing, leukocyte mediated cytotoxicity, regulation of leukocyte mediated cytotoxicity, positive regulation of leukocyte mediated cytotoxicity, T cell mediated cytotoxicity, regulation of T cell mediated cytotoxicity, positive regulation of T cell mediated cytotoxicity, natural killer cell mediated immunity, adaptive immune response, immune effector process, respons…	194.43	267.093	143.566	-0.891	3.89929e-15	2.48855e-13
ENSRNOG00000048660	Haspin		mitotic sister chromatid segregation, G1/S transition of mitotic cell cycle, nucleotide binding, mitotic cell cycle, nuclear division, sister chromatid segregation, nucleoside binding, purine nucleoside binding, nucleic acid binding, DNA binding, catalytic activity, protein kinase activity, protein serine/threonine kinase activity, binding, ATP binding, intracellular, cell, nucleus, cytoplasm, ce…	49.585	71.1207	34.5101	-1.02219	4.46681e-15	2.83944e-13
ENSRNOG00000039596	Prob1			247.529	184.884	291.38	0.653444	5.64597e-15	3.57481e-13
ENSRNOG00000002128	Ppat	Metabolic pathways, Purine metabolism, Alanine, aspartate and glutamate metabolism	reproduction, G1/S transition of mitotic cell cycle, mitotic cell cycle, urogenital system development, kidney development, catalytic activity, amidophosphoribosyltransferase activity, binding, organic acid metabolic process, nucleobase-containing compound metabolic process, purine nucleobase metabolic process, purine nucleotide metabolic process, purine nucleotide biosynthetic process, IMP biosy…	585.806	496.912	648.032	0.382398	5.81793e-15	3.66919e-13
ENSRNOG00000037931	Plaur	Proteoglycans in cancer, Complement and coagulation cascades	reproduction, urogenital system development, release of cytochrome c from mitochondria, regulation of protein phosphorylation, positive regulation of protein phosphorylation, developmental process involved in reproduction, signal transducer activity, receptor activity, receptor binding, binding, protein binding, extracellular region, cell, plasma membrane, integral component of plasma membrane, a…	62.867	93.3287	41.5439	-1.14875	6.9385e-15	4.35874e-13
ENSRNOG00000004132	Lasp1		actin binding, transporter activity, binding, protein binding, extracellular region, intracellular, cell, cytoplasm, cytoskeleton, adherens junction, cell-substrate adherens junction, focal adhesion, cell cortex, transport, ion transport, cytoskeletal protein binding, zinc ion binding, ion transmembrane transporter activity, actin cytoskeleton, transmembrane transporter activity, substrate-specif…	740.202	848.986	664.053	-0.353968	7.1103e-15	4.44921e-13
ENSRNOG00000017441	Tpm3	Cardiac muscle contraction, Pathways in cancer, Adrenergic signaling in cardiomyocytes, Dilated cardiomyopathy, Hypertrophic cardiomyopathy (HCM), Thyroid cancer		534.858	626.079	471.003	-0.409853	7.24893e-15	4.51831e-13
ENSRNOG00000046168	Ppm1l			1252.66	977.455	1445.29	0.563784	7.63997e-15	4.74359e-13
ENSRNOG00000011373	Reep4		mitotic cell cycle, nuclear division, binding, protein binding, intracellular, cell, cytoplasm, endoplasmic reticulum, endoplasmic reticulum membrane, cytoskeleton, microtubule, organelle organization, nucleus organization, nuclear envelope organization, cell cycle, mitotic nuclear division, mitotic nuclear envelope reassembly, microtubule binding, cytoskeletal protein binding, cellular process, …	88.3011	117	68.2117	-0.769703	8.70879e-15	5.38634e-13
ENSRNOG00000016647	Pla2g2c	Metabolic pathways, Glycerophospholipid metabolism, Ras signaling pathway, Vascular smooth muscle contraction, Arachidonic acid metabolism, Linoleic acid metabolism, alpha-Linolenic acid metabolism, Pancreatic secretion, Ether lipid metabolism, Fat digestion and absorption	catalytic activity, phospholipase activity, phospholipase A2 activity, binding, calcium ion binding, extracellular region, lipid metabolic process, metabolic process, catabolic process, membrane, integral component of membrane, lipid catabolic process, lipase activity, hydrolase activity, hydrolase activity, acting on ester bonds, intrinsic component of membrane, ion binding, cation binding, prim…	43.5418	15.0649	63.4755	2.00484	9.00895e-15	5.53559e-13
ENSRNOG00000046972	Chrm2	Neuroactive ligand-receptor interaction, Regulation of actin cytoskeleton, PI3K-Akt signaling pathway, Calcium signaling pathway, cAMP signaling pathway, Cholinergic synapse	system process, muscle system process, circulatory system process, heart process, signal transducer activity, receptor activity, transmembrane signaling receptor activity, G-protein coupled receptor activity, binding, cell, plasma membrane, integral component of plasma membrane, muscle contraction, regulation of muscle contraction, smooth muscle contraction, regulation of smooth muscle contractio…	542.654	436.385	617.042	0.498802	9.01921e-15	5.53559e-13
ENSRNOG00000023803	Cmya5			4002.76	3145.35	4602.95	0.549194	1.07297e-14	6.56025e-13
ENSRNOG00000011863	Gins3		intracellular, cell, nucleus, nucleoplasm, nucleobase-containing compound metabolic process, DNA metabolic process, DNA replication, cellular aromatic compound metabolic process, nitrogen compound metabolic process, metabolic process, biosynthetic process, macromolecule biosynthetic process, cellular process, membrane-enclosed lumen, nuclear lumen, cellular nitrogen compound metabolic process, ce…	39.0181	57.1164	26.3492	-1.08745	1.32683e-14	8.08157e-13
ENSRNOG00000022331	Ccdc78			38.224	16.6455	53.329	1.62242	1.45245e-14	8.81319e-13
ENSRNOG00000018106	Neu3	Sphingolipid metabolism, Other glycan degradation	ganglioside metabolic process, catalytic activity, exo-alpha-sialidase activity, hydrolase activity, hydrolyzing O-glycosyl compounds, intracellular, cell, cytoplasm, plasma membrane, carbohydrate metabolic process, lipid metabolic process, membrane lipid metabolic process, glycolipid metabolic process, sphingolipid metabolic process, ceramide metabolic process, glycosphingolipid metabolic proces…	128.691	89.4667	156.149	0.796671	1.61469e-14	9.76067e-13
ENSRNOG00000017404	Pcmtd2		catalytic activity, protein-L-isoaspartate (D-aspartate) O-methyltransferase activity, intracellular, cell, cytoplasm, cellular protein modification process, protein methylation, metabolic process, methyltransferase activity, O-methyltransferase activity, protein alkylation, protein methyltransferase activity, S-adenosylmethionine-dependent methyltransferase activity, cellular process, carboxyl-O…	866.46	721.027	968.263	0.424836	1.6827e-14	1.01335e-12
ENSRNOG00000002105	Cdc7	Cell cycle	G2/M transition of mitotic cell cycle, nucleotide binding, mitotic cell cycle, double-strand break repair via homologous recombination, recombinational repair, double-strand break repair via break-induced replication, cell morphogenesis, nucleoside binding, purine nucleoside binding, catalytic activity, protein kinase activity, protein serine/threonine kinase activity, binding, ATP binding, extra…	46.5023	68.2316	31.2918	-1.10026	1.8716e-14	1.12289e-12
ENSRNOG00000010332	Nipsnap3b		intracellular, cell, nucleus, cytoplasm, mitochondrion, organelle, membrane-bounded organelle, intracellular organelle, intracellular membrane-bounded organelle, intracellular part, cytoplasmic part, cell part	51.4464	74.9136	35.0194	-1.07558	1.88524e-14	1.12685e-12
ENSRNOG00000012580	Ccdc141		intracellular, cell, cytoplasm, centrosome, microtubule organizing center, cytoskeleton, movement of cell or subcellular component, multicellular organism development, nervous system development, central nervous system development, brain development, cellular process, microtubule cytoskeleton, membrane, integral component of membrane, cell migration, telencephalon development, pallium development…	1675.75	1470.63	1819.34	0.306795	2.10917e-14	1.25601e-12
ENSRNOG00000019965	Tgfb1i1		cell morphogenesis, cell morphogenesis involved in differentiation, transcription factor activity, protein binding, transcription factor activity, transcription factor binding, epithelial to mesenchymal transition, morphogenesis of an epithelium, transcription cofactor activity, transcription coactivator activity, receptor binding, binding, protein binding, extracellular region, intracellular, ce…	329.389	418.912	266.723	-0.649345	2.13948e-14	1.26935e-12
ENSRNOG00000004578	Cthrc1		ossification, osteoblast differentiation, G-protein coupled receptor binding, establishment of planar polarity, morphogenesis of a polarized epithelium, embryonic epithelial tube formation, neural tube formation, neural tube closure, morphogenesis of an epithelium, receptor binding, frizzled binding, binding, protein binding, extracellular region, proteinaceous extracellular matrix, collagen trim…	44.3887	80.3061	19.2465	-2.00569	2.1568e-14	1.2749e-12
ENSRNOG00000008806	Clip4			299.243	244.522	337.548	0.463507	2.21491e-14	1.30444e-12
ENSRNOG00000018599	Gga2	Lysosome	binding, protein binding, intracellular, cell, cytoplasm, Golgi apparatus, trans-Golgi network, transport, intracellular protein transport, protein localization, endomembrane system, protein transport, membrane, cytoplasmic, membrane-bounded vesicle, vesicle-mediated transport, enzyme binding, membrane coat, clathrin coat, AP-type membrane coat adaptor complex, clathrin adaptor complex, coated ve…	506.941	437.498	555.551	0.343944	2.28713e-14	1.34204e-12
ENSRNOG00000007292	Spdl1		mitotic sister chromatid segregation, establishment of mitotic spindle orientation, microtubule cytoskeleton organization, mitotic cell cycle, nuclear division, chromosome, centromeric region, kinetochore, condensed chromosome kinetochore, condensed chromosome, centromeric region, condensed chromosome, sister chromatid segregation, spindle pole, condensed chromosome outer kinetochore, binding, pr…	43.3877	65.9789	27.5738	-1.22902	2.40871e-14	1.40822e-12
ENSRNOG00000038483	AABR07018323.1			48.4705	70.1802	33.2737	-1.05437	2.41775e-14	1.40836e-12
ENSRNOG00000016733	Rab13	Tight junction	reproduction, nucleotide binding, ameboidal-type cell migration, nucleoside binding, purine nucleoside binding, epithelial cell development, developmental process involved in reproduction, catalytic activity, GTPase activity, binding, protein binding, GTP binding, extracellular region, intracellular, cell, cytoplasm, endosome, vacuole, vacuolar membrane, Golgi apparatus, trans-Golgi network, plas…	145.985	183.778	119.53	-0.616394	2.79172e-14	1.61446e-12
ENSRNOG00000028225	Tnni3k		nucleotide binding, nucleoside binding, purine nucleoside binding, regulation of heart rate, system process, muscle system process, circulatory system process, heart process, catalytic activity, protein kinase activity, protein serine/threonine kinase activity, binding, protein binding, ATP binding, intracellular, cell, nucleus, cytoplasm, cellular protein modification process, protein phosphoryl…	1146.25	973.098	1267.45	0.380932	2.78872e-14	1.61446e-12
ENSRNOG00000008432	Slc22a5	Choline metabolism in cancer	reproduction, nucleotide binding, nucleoside binding, purine nucleoside binding, tissue homeostasis, developmental process involved in reproduction, system process, transporter activity, binding, protein binding, ATP binding, extracellular region, intracellular, cell, cytoplasm, mitochondrion, plasma membrane, integral component of plasma membrane, brush border, amino-acid betaine metabolic proce…	255.194	200.527	293.461	0.547106	3.54674e-14	2.04371e-12
ENSRNOG00000047247	Ptprs		endothelial cell development, epithelial cell development, endothelium development, catalytic activity, phosphoprotein phosphatase activity, protein tyrosine phosphatase activity, extracellular region, cellular protein modification process, protein dephosphorylation, phosphorus metabolic process, phosphate-containing compound metabolic process, cell adhesion, multicellular organism development, n…	819.168	672.995	921.49	0.452794	3.58714e-14	2.05958e-12
ENSRNOG00000016316	Mcm2	DNA replication, Cell cycle	nucleotide binding, nuclear chromosome, chromosome, telomeric region, nuclear chromosome, telomeric region, chromatin, origin recognition complex, nucleoside binding, purine nucleoside binding, nucleic acid binding, DNA binding, DNA helicase activity, DNA replication origin binding, double-stranded DNA binding, catalytic activity, helicase activity, binding, protein binding, ATP binding, intracel…	239.062	302.895	194.378	-0.637305	3.76027e-14	2.15128e-12
ENSRNOG00000008970	Pcdh17		binding, calcium ion binding, cell, plasma membrane, transport, cell communication, cell adhesion, homophilic cell adhesion via plasma membrane adhesion molecules, cell-cell signaling, chemical synaptic transmission, behavior, cellular process, regulation of cell communication, negative regulation of cell communication, membrane, integral component of membrane, cellular component organization, ce…	174.227	262.963	112.111	-1.2226	4.13121e-14	2.35508e-12
ENSRNOG00000005907	Rad18		reproduction, regulation of DNA recombination, ubiquitin ligase complex, DNA secondary structure binding, Y-form DNA binding, chromatin, sex chromosome, XY body, nucleic acid binding, DNA binding, catalytic activity, ubiquitin-protein transferase activity, binding, protein binding, intracellular, cell, nucleus, nucleoplasm, replication fork, chromosome, centrosome, microtubule organizing center, …	58.3358	82.3658	41.5148	-0.971491	4.72002e-14	2.6812e-12
ENSRNOG00000030101	Traip		cytokine production, regulation of cytokine production, negative regulation of cytokine production, regulation of cytokine-mediated signaling pathway, negative regulation of cytokine-mediated signaling pathway, catalytic activity, ubiquitin-protein transferase activity, signal transducer activity, receptor signaling protein activity, binding, intracellular, cell, cellular protein modification pro…	13.3906	26.2753	4.37136	-2.34423	4.96974e-14	2.81308e-12
ENSRNOG00000004373	Ddx39a		nucleotide binding, RNA splicing, via transesterification reactions, RNA splicing, via transesterification reactions with bulged adenosine as nucleophile, mRNA splicing, via spliceosome, nucleoside binding, purine nucleoside binding, nucleic acid binding, RNA binding, RNA helicase activity, catalytic activity, ATP-dependent RNA helicase activity, helicase activity, binding, ATP binding, intracell…	206.099	246.777	177.624	-0.472116	5.76861e-14	3.25378e-12
ENSRNOG00000020624	Acadsb	Metabolic pathways, Valine, leucine and isoleucine degradation, Fatty acid degradation, Fatty acid metabolism	fatty-acyl-CoA binding, nucleotide binding, catalytic activity, acyl-CoA dehydrogenase activity, binding, extracellular region, intracellular, cell, cytoplasm, mitochondrion, mitochondrial matrix, organic acid metabolic process, lipid metabolic process, fatty acid metabolic process, fatty acid beta-oxidation, acyl-CoA metabolic process, coenzyme metabolic process, sulfur compound metabolic proces…	269.891	218.553	305.828	0.48286	6.91961e-14	3.88931e-12
ENSRNOG00000037449	Pole	Metabolic pathways, Pyrimidine metabolism, Purine metabolism, DNA replication, HTLV-I infection, Base excision repair, Nucleotide excision repair	G1/S transition of mitotic cell cycle, nucleotide-excision repair complex, nucleotide binding, nuclear chromosome, mitotic cell cycle, DNA synthesis involved in DNA repair, nucleic acid binding, DNA binding, chromatin binding, catalytic activity, DNA-directed DNA polymerase activity, nuclease activity, exonuclease activity, binding, intracellular, cell, nucleus, nucleoplasm, replication fork, chr…	110.949	156.638	78.9664	-0.979153	8.28856e-14	4.64247e-12
ENSRNOG00000020657	Shc1	EGFR tyrosine kinase inhibitor resistance, Insulin signaling pathway, ErbB signaling pathway, Ras signaling pathway, Phospholipase D signaling pathway, Focal adhesion, Glioma, Neurotrophin signaling pathway, Estrogen signaling pathway, Alcoholism, MicroRNAs in cancer, Chemokine signaling pathway, Prolactin signaling pathway, Endocrine resistance, Natural killer cell mediated cytotoxicity, Bacteri…	MAPK cascade, activation of MAPK activity, response to reactive oxygen species, angiogenesis, blood vessel development, response to hypoxia, phosphotyrosine binding, regulation of protein phosphorylation, positive regulation of protein phosphorylation, vasculature development, system process, circulatory system process, vascular process in circulatory system, receptor binding, cytokine receptor b…	627.973	728.626	557.515	-0.385561	8.47168e-14	4.7285e-12
ENSRNOG00000010950	Cep41			98.1064	126.134	78.4874	-0.677549	8.6995e-14	4.83879e-12
ENSRNOG00000005776	Bcl11b			67.2229	41.2166	85.4272	1.03368	9.41097e-14	5.21641e-12
ENSRNOG00000019661	Gdf15		MAPK cascade, syncytium formation by plasma membrane fusion, regulation of protein phosphorylation, positive regulation of protein phosphorylation, receptor binding, cytokine activity, cytokine receptor binding, transforming growth factor beta receptor binding, binding, protein binding, extracellular region, extracellular space, cellular protein modification process, protein phosphorylation, phos…	17.559	34.3976	5.77198	-2.386	1.04202e-13	5.75591e-12
ENSRNOG00000000560	Lrrc20			501.874	403.304	570.873	0.500255	1.24171e-13	6.8354e-12
ENSRNOG00000015654	Ghr	Neuroactive ligand-receptor interaction, PI3K-Akt signaling pathway, Cytokine-cytokine receptor interaction, Jak-STAT signaling pathway	MAPK cascade, activation of MAPK activity, allantoin metabolic process, skeletal system development, regulation of protein phosphorylation, positive regulation of protein phosphorylation, signal transducer activity, receptor activity, transmembrane signaling receptor activity, cytokine receptor activity, growth hormone receptor activity, binding, protein binding, extracellular region, extracellul…	1024.16	856.78	1141.32	0.413289	1.25803e-13	6.90151e-12
ENSRNOG00000053479	AABR07029417.1			49.8993	25.1701	67.2097	1.38206	1.32293e-13	7.23279e-12
ENSRNOG00000039110	Lsmem1		intracellular, cell, cytoplasm, membrane, integral component of membrane, intrinsic component of membrane, intracellular part, membrane part, cell part	302.709	217.63	362.264	0.732528	1.34752e-13	7.34213e-12
ENSRNOG00000016888	Pask		nucleotide binding, polysaccharide biosynthetic process, nucleoside binding, purine nucleoside binding, peptide secretion, regulation of peptide secretion, catalytic activity, protein kinase activity, protein serine/threonine kinase activity, binding, ATP binding, phospholipid binding, intracellular, cell, nucleus, cytoplasm, Golgi apparatus, carbohydrate metabolic process, polysaccharide metabol…	29.2174	49.528	15	-1.65901	1.36486e-13	7.41143e-12
ENSRNOG00000005369	Kcnj3	Circadian entrainment, Dopaminergic synapse, Estrogen signaling pathway, Oxytocin signaling pathway, Serotonergic synapse, Cholinergic synapse, Glutamatergic synapse, Retrograde endocannabinoid signaling, Morphine addiction	receptor activity, transporter activity, ion channel activity, inward rectifier potassium channel activity, voltage-gated ion channel activity, voltage-gated potassium channel activity, cation channel activity, potassium channel activity, binding, protein binding, cell, plasma membrane, integral component of plasma membrane, transport, ion transport, cation transport, potassium ion transport, cat…	258.13	159.742	327.002	1.02896	1.3868e-13	7.50512e-12
ENSRNOG00000013293	Mccc1	Metabolic pathways, Valine, leucine and isoleucine degradation	nucleotide binding, nucleoside binding, purine nucleoside binding, catalytic activity, biotin carboxylase activity, methylcrotonoyl-CoA carboxylase activity, binding, ATP binding, intracellular, cell, cytoplasm, mitochondrion, mitochondrial envelope, mitochondrial inner membrane, mitochondrial matrix, organic acid metabolic process, cellular amino acid metabolic process, leucine metabolic process…	630.903	542.315	692.915	0.35297	1.43044e-13	7.71524e-12
ENSRNOG00000026226	Hook1		reproduction, developmental process involved in reproduction, actin binding, binding, protein binding, intracellular, cell, cytoplasm, cytosol, cytoskeleton, transport, organelle organization, endosome organization, vacuole organization, vacuolar transport, lysosome organization, lysosomal transport, gamete generation, germ cell development, spermatogenesis, spermatid development, microtubule bin…	211.183	150.698	253.522	0.746586	1.5108e-13	8.12132e-12
ENSRNOG00000004781	Crmp1		microtubule cytoskeleton organization, cell morphogenesis, cell morphogenesis involved in differentiation, catalytic activity, binding, protein binding, intracellular, cell, cytoplasm, microtubule organizing center, spindle, cytoskeleton, actin filament, movement of cell or subcellular component, chemotaxis, organelle organization, cytoskeleton organization, microtubule-based process, cell commun…	68.2551	98.5781	47.0289	-1.05192	1.52093e-13	8.1484e-12
ENSRNOG00000001299	Sun1			675.416	595.393	731.432	0.296431	1.63203e-13	8.71452e-12
ENSRNOG00000023303	Dpep2		catalytic activity, aminopeptidase activity, binding, proteolysis, metabolic process, peptidase activity, metalloexopeptidase activity, metallopeptidase activity, exopeptidase activity, dipeptidyl-peptidase activity, membrane, hydrolase activity, dipeptidase activity, protein metabolic process, intrinsic component of membrane, anchored component of membrane, ion binding, cation binding, macromole…	83.8405	127.762	53.0951	-1.25114	1.74165e-13	9.26891e-12
ENSRNOG00000015718	RGD1307461		membrane, integral component of membrane, intrinsic component of membrane, membrane part	74.3336	47.5818	93.0599	0.953165	1.94524e-13	1.03181e-11
ENSRNOG00000057458	Oip5			8.16329	16.8145	2.10742	-2.51927	2.18227e-13	1.15372e-11
ENSRNOG00000016561	Pclaf		microtubule cytoskeleton organization, DNA synthesis involved in DNA repair, chromatin binding, binding, intracellular, cell, nucleus, cytoplasm, nucleobase-containing compound metabolic process, DNA metabolic process, DNA replication, DNA repair, postreplication repair, cellular aromatic compound metabolic process, nitrogen compound metabolic process, response to stress, cellular response to DNA…	17.0118	31.661	6.75744	-2.07392	2.19748e-13	1.15794e-11
ENSRNOG00000000981	Scarb1	Hepatitis C, Ovarian steroidogenesis, Aldosterone synthesis and secretion, Phagosome, Bile secretion, Fat digestion and absorption, Vitamin digestion and absorption	lytic vacuole, lipopolysaccharide binding, ameboidal-type cell migration, phosphatidylserine binding, lipopolysaccharide receptor activity, endothelial cell proliferation, response to molecule of bacterial origin, system process, signal transducer activity, receptor activity, transporter activity, lipid transporter activity, binding, protein binding, phospholipid binding, extracellular region, in…	215.152	259.369	184.201	-0.491467	2.25937e-13	1.18665e-11
ENSRNOG00000033378	Rnf123			716.111	612.361	788.736	0.364635	2.48492e-13	1.30085e-11
ENSRNOG00000003707	Zmym3			329.51	254.343	382.126	0.58538	2.59458e-13	1.35383e-11
ENSRNOG00000005277	Ptprv		catalytic activity, phosphoprotein phosphatase activity, protein tyrosine phosphatase activity, cellular protein modification process, protein dephosphorylation, phosphorus metabolic process, phosphate-containing compound metabolic process, metabolic process, cellular process, membrane, integral component of membrane, dephosphorylation, hydrolase activity, hydrolase activity, acting on ester bond…	19.8911	38.0716	7.16468	-2.25865	2.63236e-13	1.36909e-11
ENSRNOG00000042516	AC130146.1			70.3502	28.0994	99.9258	1.79423	2.75947e-13	1.43055e-11
ENSRNOG00000015603	Prkce			289.739	235.359	327.804	0.476245	2.78909e-13	1.44124e-11
ENSRNOG00000004032	Tmem94			471.941	399.264	522.815	0.388107	2.87769e-13	1.47749e-11
ENSRNOG00000017704	Sema3f	Axon guidance	cell morphogenesis, cell morphogenesis involved in differentiation, regulation of cell growth, ameboidal-type cell migration, neural crest cell migration, regionalization, receptor binding, binding, protein binding, extracellular region, extracellular space, movement of cell or subcellular component, chemotaxis, cell communication, signal transduction, cell surface receptor signaling pathway, mul…	333.78	409.604	280.703	-0.543573	2.87517e-13	1.47749e-11
ENSRNOG00000001555	Btg3	RNA degradation	mitotic cell cycle, intracellular, cell, cytoplasm, response to stress, response to oxidative stress, cell cycle, regulation of mitotic cell cycle, cell proliferation, negative regulation of cell proliferation, cellular process, regulation of cell proliferation, intracellular part, cell part, single-organism process, single-organism cellular process, negative regulation of cell cycle, negative re…	148.57	181.264	125.684	-0.524799	2.93982e-13	1.50457e-11
ENSRNOG00000013898	Cdca4		intracellular, cell, nucleus, cellular process, organelle, membrane-bounded organelle, intracellular organelle, intracellular membrane-bounded organelle, intracellular part, cell part, single-organism process, single-organism cellular process, cell division	160.518	195.001	136.379	-0.512697	3.19856e-13	1.62773e-11
ENSRNOG00000033496	Igdcc4			303.126	205.897	371.186	0.847114	3.2008e-13	1.62773e-11
ENSRNOG00000005101	Mia2			542.951	464.274	598.025	0.364536	3.46397e-13	1.75599e-11
ENSRNOG00000025604	Atad2			243.311	329.664	182.864	-0.846725	3.48938e-13	1.76329e-11
ENSRNOG00000007733	Arhgef9			269.218	207.576	312.368	0.587282	4.05134e-13	2.04083e-11
ENSRNOG00000024420	Eme1	Fanconi anemia pathway, Homologous recombination	nuclear chromosome, chromatin, nuclear chromatin, heterochromatin, nucleic acid binding, DNA binding, catalytic activity, nuclease activity, binding, intracellular, cell, nucleus, chromosome, nuclear heterochromatin, cytoplasm, nucleobase-containing compound metabolic process, DNA metabolic process, DNA repair, cellular aromatic compound metabolic process, nitrogen compound metabolic process, res…	11.3747	21.7681	4.09928	-2.15865	4.14233e-13	2.08013e-11
ENSRNOG00000001527	Cd80	Cell adhesion molecules (CAMs), Systemic lupus erythematosus, Type I diabetes mellitus, Toll-like receptor signaling pathway, Autoimmune thyroid disease, Intestinal immune network for IgA production, Rheumatoid arthritis, Allograft rejection, Viral myocarditis, Graft-versus-host disease		16.9504	30.9076	7.18035	-1.96366	4.26585e-13	2.13546e-11
ENSRNOG00000014426	Lox		blood vessel development, vasculature development, catalytic activity, protein-lysine 6-oxidase activity, binding, copper ion binding, extracellular region, proteinaceous extracellular matrix, collagen trimer, extracellular space, intracellular, cell, nucleus, response to stress, multicellular organism development, heart development, metabolic process, response to wounding, response to endogenous…	532.366	782.576	357.219	-1.12923	4.44645e-13	2.21893e-11
ENSRNOG00000011517	Tnfrsf21	Cytokine-cytokine receptor interaction	cell activation, B cell apoptotic process, cytokine production, regulation of cytokine production, negative regulation of cytokine production, response to molecule of bacterial origin, adaptive immune response, activation of immune response, immune system process, immune response-activating cell surface receptor signaling pathway, regulation of immune system process, negative regulation of immune…	150	196.699	117.311	-0.74072	4.53518e-13	2.25618e-11
ENSRNOG00000046139	Syt14			85.6714	55.3697	106.883	0.936469	4.82622e-13	2.39353e-11
ENSRNOG00000007300	C1qtnf6		binding, protein binding, extracellular region, collagen trimer, extracellular space, protein complex assembly, cellular process, cellular component organization, cellular component assembly, macromolecular complex, identical protein binding, protein complex, macromolecular complex subunit organization, cellular component biogenesis, extracellular region part, protein oligomerization, protein het…	194.738	277.353	136.907	-1.01322	4.85768e-13	2.39431e-11
ENSRNOG00000022533	Micall2			123.895	163.261	96.339	-0.754903	4.84526e-13	2.39431e-11
ENSRNOG00000005730	Pcmtd1		catalytic activity, protein-L-isoaspartate (D-aspartate) O-methyltransferase activity, intracellular, cell, cytoplasm, cellular protein modification process, protein methylation, metabolic process, methyltransferase activity, O-methyltransferase activity, protein alkylation, protein methyltransferase activity, S-adenosylmethionine-dependent methyltransferase activity, cellular process, carboxyl-O…	1101.43	967.949	1194.86	0.303555	5.09656e-13	2.50435e-11
ENSRNOG00000025332	Cd109		syncytium formation by plasma membrane fusion, regulation of protein phosphorylation, negative regulation of protein phosphorylation, hair follicle development, immune system process, immune system development, leukocyte differentiation, myeloid leukocyte differentiation, enzyme inhibitor activity, endopeptidase inhibitor activity, binding, protein binding, extracellular region, extracellular spa…	106.835	177.867	57.113	-1.62196	5.36091e-13	2.62619e-11
ENSRNOG00000040300	Raet1e	Natural killer cell mediated cytotoxicity		14.3482	25.1032	6.81972	-1.73904	5.60482e-13	2.73731e-11
ENSRNOG00000047656	Gaa	Metabolic pathways, Lysosome, Starch and sucrose metabolism, Galactose metabolism		765.08	655.052	842.1	0.361894	5.94282e-13	2.89356e-11
ENSRNOG00000057221	Scn3b		action potential, voltage-gated sodium channel complex, regulation of heart rate, regulation of sodium ion transport, system process, muscle system process, circulatory system process, heart process, regulation of membrane depolarization, transporter activity, ion channel activity, voltage-gated ion channel activity, voltage-gated sodium channel activity, cation channel activity, sodium channel a…	135.777	276.722	37.1158	-2.86518	6.51544e-13	3.16275e-11
ENSRNOG00000045738	Ak4	Metabolic pathways, Purine metabolism	nucleotide binding, nucleoside binding, purine nucleoside binding, liver development, catalytic activity, adenylate kinase activity, nucleoside diphosphate kinase activity, binding, ATP binding, GTP binding, extracellular region, intracellular, cell, cytoplasm, mitochondrion, mitochondrial matrix, nucleobase-containing compound metabolic process, purine nucleotide metabolic process, purine nucleo…	156.305	122.021	180.303	0.559495	6.86652e-13	3.32311e-11
ENSRNOG00000018603	Carns1	beta-Alanine metabolism, Arginine and proline metabolism, Histidine metabolism		167.149	116.991	202.26	0.784647	6.95391e-13	3.35526e-11
ENSRNOG00000020714	Trpm4	Insulin secretion	nucleotide binding, ossification, action potential, osteoblast differentiation, cellular glucose homeostasis, cytokine production, regulation of cytokine production, nucleoside binding, purine nucleoside binding, regulation of heart rate, adaptive immune response, immune effector process, cytokine production involved in immune response, T cell cytokine production, immune system process, dendritic…	183.555	143.592	211.528	0.555668	7.32658e-13	3.52446e-11
ENSRNOG00000039740	Cenpk		intracellular, cell, nucleus, nucleobase-containing compound metabolic process, transcription, DNA-templated, regulation of transcription, DNA-templated, regulation of transcription from RNA polymerase II promoter, transcription from RNA polymerase II promoter, cellular aromatic compound metabolic process, nitrogen compound metabolic process, metabolic process, biosynthetic process, macromolecule…	22.297	37.8789	11.3897	-1.64984	8.79896e-13	4.20748e-11
ENSRNOG00000050843	Mmut	Metabolic pathways, Valine, leucine and isoleucine degradation, Carbon metabolism, Glyoxylate and dicarboxylate metabolism, Propanoate metabolism	sulfur amino acid metabolic process, catalytic activity, methylmalonyl-CoA mutase activity, binding, intracellular, cell, cytoplasm, mitochondrion, organic acid metabolic process, sulfur compound metabolic process, nitrogen compound metabolic process, multicellular organism development, metabolic process, post-embryonic development, cellular process, isomerase activity, intramolecular transferase…	1053.74	903.054	1159.21	0.359908	8.79119e-13	4.20748e-11
ENSRNOG00000006661	Rad51c	Fanconi anemia pathway, Homologous recombination		30.9012	45.6388	20.5849	-1.11151	9.12167e-13	4.34881e-11
ENSRNOG00000002191	LOC498368		intracellular, cell, nucleus, nucleoplasm, cell junction, membrane-enclosed lumen, nuclear lumen, organelle, membrane-bounded organelle, intracellular organelle, intracellular membrane-bounded organelle, organelle lumen, organelle part, intracellular part, nuclear part, intracellular organelle part, cell part, intracellular organelle lumen	158.544	119.45	185.91	0.633911	9.4398e-13	4.48712e-11
ENSRNOG00000029535	Nrbp2			486.648	410.69	539.818	0.393586	9.76151e-13	4.62632e-11
ENSRNOG00000042286	Nsl1		MIS12/MIND type complex, chromosome, centromeric region, kinetochore, condensed chromosome kinetochore, condensed chromosome, centromeric region, condensed chromosome, intracellular, cell, chromosome, macromolecular complex, organelle, non-membrane-bounded organelle, intracellular organelle, intracellular non-membrane-bounded organelle, protein complex, organelle part, intracellular part, chromos…	32.9139	48.7792	21.8083	-1.12599	9.88435e-13	4.67072e-11
ENSRNOG00000018421	Aen		nucleic acid binding, catalytic activity, nuclease activity, exonuclease activity, binding, intracellular, cell, nucleus, nuclear envelope, nucleoplasm, nucleolus, nucleobase-containing compound metabolic process, cellular aromatic compound metabolic process, nitrogen compound metabolic process, apoptotic process, response to stress, cellular response to DNA damage stimulus, cell communication, s…	159.943	197.568	133.605	-0.560896	1.03551e-12	4.87878e-11
ENSRNOG00000038140	Nsd2	Transcriptional misregulation in cancer, Lysine degradation	regulation of DNA recombination, negative regulation of transcription from RNA polymerase II promoter, non-recombinational repair, skeletal system development, cell activation, somatic diversification of immune receptors, somatic recombination of immunoglobulin genes involved in immune response, somatic diversification of immunoglobulins involved in immune response, adaptive immune response, immu…	283.272	360.027	229.544	-0.647064	1.12425e-12	5.28134e-11
ENSRNOG00000013346	Asb14		ubiquitin ligase complex, catalytic activity, ubiquitin-protein transferase activity, binding, protein binding, intracellular, cell, nucleus, cytoplasm, cellular protein modification process, cell communication, signal transduction, metabolic process, cellular process, protein ubiquitination, transferase activity, protein metabolic process, ubiquitin-like protein transferase activity, enzyme bind…	372.311	285.934	432.775	0.596226	1.17928e-12	5.52365e-11
ENSRNOG00000002509	Gnl3l	Ribosome biogenesis in eukaryotes		1060.7	955.929	1134.05	0.24627	1.24878e-12	5.83215e-11
ENSRNOG00000022946	Slc22a3	Choline metabolism in cancer	mitophagy, macromitophagy, neurotransmitter uptake, regulation of neurotransmitter levels, transporter activity, dopamine transmembrane transporter activity, binding, protein binding, cell, plasma membrane, integral component of plasma membrane, transport, ion transport, cation transport, neurotransmitter transport, autophagy, response to stress, organelle organization, mitochondrion organization…	158.662	85.3814	209.958	1.28816	1.29008e-12	6.0075e-11
ENSRNOG00000023312	Lonrf2			231.346	139.673	295.517	1.07577	1.3268e-12	6.16059e-11
ENSRNOG00000002176	Nectin3	Cell adhesion molecules (CAMs), Adherens junction	reproduction, eye development, lens development in camera-type eye, lens morphogenesis in camera-type eye, developmental process involved in reproduction, receptor activity, receptor binding, binding, protein binding, cell, plasma membrane, integral component of plasma membrane, cell-cell junction, adherens junction, cell-cell adherens junction, cell adhesion, homophilic cell adhesion via plasma …	102.624	129.529	83.7901	-0.622406	1.47221e-12	6.816e-11
ENSRNOG00000017354	Zyx	Focal adhesion	stress fiber, nucleic acid binding, RNA binding, binding, intracellular, cell, nucleus, cytoplasm, cytoskeleton, cell-cell junction, adherens junction, cell-cell adherens junction, cell-substrate adherens junction, focal adhesion, response to stress, defense response, inflammatory response, organelle organization, cytoskeleton organization, actin filament organization, cell communication, cell ad…	743.983	845.869	672.662	-0.330113	1.4861e-12	6.86047e-11
ENSRNOG00000005935	A3galt2		Golgi membrane, alpha-1,3-galactosyltransferase activity, catalytic activity, binding, intracellular, cell, cytoplasm, Golgi apparatus, Golgi stack, carbohydrate metabolic process, lipid metabolic process, membrane lipid metabolic process, glycolipid metabolic process, sphingolipid metabolic process, glycosphingolipid metabolic process, glycosphingolipid biosynthetic process, nitrogen compound me…	157.26	199.97	127.363	-0.646753	1.49593e-12	6.88602e-11
ENSRNOG00000004668	Slc25a35		structural constituent of ribosome, structural molecule activity, intracellular, cell, cytoplasm, mitochondrion, translation, peptide metabolic process, nitrogen compound metabolic process, transport, metabolic process, biosynthetic process, macromolecule biosynthetic process, cellular process, gene expression, membrane, integral component of membrane, protein metabolic process, intrinsic compone…	87.7889	63.2701	104.952	0.721193	1.5313e-12	7.02863e-11
ENSRNOG00000002428	Lpar4	Neuroactive ligand-receptor interaction, Rap1 signaling pathway, PI3K-Akt signaling pathway, Phospholipase D signaling pathway, Pathways in cancer	signal transducer activity, receptor activity, transmembrane signaling receptor activity, G-protein coupled receptor activity, binding, phospholipid binding, cell, plasma membrane, cell communication, signal transduction, G-protein coupled receptor signaling pathway, lipid binding, cellular process, membrane, integral component of membrane, signaling, intrinsic component of membrane, lysophosphat…	57.504	88.332	35.9244	-1.2746	1.71432e-12	7.84619e-11
ENSRNOG00000016968	Gramd4			687.765	561.874	775.89	0.464899	1.74337e-12	7.93382e-11
ENSRNOG00000019219	Vamp1	SNARE interactions in vesicular transport	SNARE binding, SNAP receptor activity, binding, protein binding, intracellular, cell, cytoplasm, mitochondrion, mitochondrial envelope, mitochondrial outer membrane, protein complex assembly, transport, intracellular protein transport, exocytosis, vesicle fusion, organelle organization, synaptic vesicle, protein localization, cell surface, cellular process, endomembrane system, vesicle membrane, …	351.931	269.572	409.583	0.601659	1.74268e-12	7.93382e-11
ENSRNOG00000011688	Neil3	Base excision repair	DNA secondary structure binding, bubble DNA binding, nucleic acid binding, DNA binding, damaged DNA binding, double-stranded DNA binding, single-stranded DNA binding, catalytic activity, DNA-(apurinic or apyrimidinic site) lyase activity, nuclease activity, endonuclease activity, endodeoxyribonuclease activity, deoxyribonuclease activity, binding, intracellular, cell, nucleus, nucleoplasm, nucleo…	6.70695	14.1458	1.49975	-2.59906	1.83729e-12	8.33753e-11
ENSRNOG00000020689	Cpeb3	Dorso-ventral axis formation, Oocyte meiosis, Progesterone-mediated oocyte maturation		139.942	104.402	164.82	0.65372	2.0572e-12	9.30912e-11
ENSRNOG00000017528	Gpr157		signal transducer activity, receptor activity, transmembrane signaling receptor activity, G-protein coupled receptor activity, cell, plasma membrane, cell communication, signal transduction, cell surface receptor signaling pathway, G-protein coupled receptor signaling pathway, cellular process, membrane, integral component of membrane, signaling, intrinsic component of membrane, signaling recepto…	174.908	119.086	213.984	0.840159	2.28017e-12	1.0289e-10
ENSRNOG00000059059	Skp2	mTOR signaling pathway, FoxO signaling pathway, Pathways in cancer, Viral carcinogenesis, Epstein-Barr virus infection, Herpes simplex infection, Ubiquitin mediated proteolysis, Small cell lung cancer, Cell cycle	G1/S transition of mitotic cell cycle, G2/M transition of mitotic cell cycle, ubiquitin ligase complex, protein polyubiquitination, mitotic cell cycle, catalytic activity, ubiquitin-protein transferase activity, binding, protein binding, intracellular, cell, nucleus, nucleolus, cytoplasm, cellular protein modification process, proteolysis, ubiquitin-dependent protein catabolic process, phosphorus…	35.3029	52.3302	23.3838	-1.12903	2.3995e-12	1.07971e-10
ENSRNOG00000043143	Eml1			522	456.118	568.118	0.316161	2.40901e-12	1.08095e-10
ENSRNOG00000059350	Ppp1r3a	Insulin signaling pathway, Insulin resistance	membrane, integral component of membrane, intrinsic component of membrane, membrane part	998.67	810.767	1130.2	0.478721	2.46278e-12	1.10199e-10
ENSRNOG00000009446	Rxra	Non-alcoholic fatty liver disease (NAFLD), Thyroid hormone signaling pathway, PI3K-Akt signaling pathway, Hepatitis C, Pathways in cancer, Non-small cell lung cancer, PPAR signaling pathway, Adipocytokine signaling pathway, Transcriptional misregulation in cancer, Small cell lung cancer, Thyroid cancer, Bile secretion		358.452	301.592	398.254	0.399931	2.57495e-12	1.14897e-10
ENSRNOG00000037302	Rad51	Pathways in cancer, Pancreatic cancer, Fanconi anemia pathway, Homologous recombination	reproduction, regulation of DNA recombination, recombinase activity, nucleotide binding, DNA secondary structure binding, nuclear chromosome, nuclear division, four-way junction DNA binding, telomere maintenance via recombination, telomere maintenance, double-strand break repair via homologous recombination, recombinational repair, DNA recombinase assembly, chromosome, telomeric region, nuclear c…	15.4736	28.0136	6.69555	-1.91463	2.69951e-12	1.20121e-10
ENSRNOG00000008210	Ky		intracellular, cell, cytoplasm, multicellular organism development, muscle organ development, neuromuscular junction development, cellular process, cellular component organization, myofibril, sarcomere, Z disc, I band, multicellular organismal process, developmental process, organelle, non-membrane-bounded organelle, intracellular organelle, intracellular non-membrane-bounded organelle, contracti…	431.628	250.78	558.222	1.15126	2.72965e-12	1.21125e-10
ENSRNOG00000005871	Il1rn			52.2084	100.421	18.4599	-2.38178	2.80565e-12	1.23822e-10
ENSRNOG00000020014	Myh14	Regulation of actin cytoskeleton, Tight junction	microfilament motor activity, nucleotide binding, action potential, stress fiber, nucleoside binding, purine nucleoside binding, system process, skeletal muscle contraction, muscle system process, motor activity, actin binding, catalytic activity, binding, protein binding, ATP binding, extracellular region, intracellular, cell, cytoplasm, cytoskeleton, brush border, movement of cell or subcellula…	1127.26	893.096	1291.17	0.531297	2.80588e-12	1.23822e-10
ENSRNOG00000002926	Uap1	Metabolic pathways, Amino sugar and nucleotide sugar metabolism	catalytic activity, UDP-N-acetylglucosamine diphosphorylase activity, binding, protein binding, intracellular, cell, nucleus, nucleoplasm, cytoplasm, cytosol, plasma membrane, amino sugar metabolic process, UDP-N-acetylglucosamine metabolic process, UDP-N-acetylglucosamine biosynthetic process, nucleobase-containing compound metabolic process, cellular aromatic compound metabolic process, nitroge…	371.17	456.712	311.291	-0.551549	2.92101e-12	1.28549e-10
ENSRNOG00000053428	Ccpg1		nucleobase-containing compound metabolic process, transcription, DNA-templated, regulation of transcription, DNA-templated, regulation of transcription from RNA polymerase II promoter, transcription from RNA polymerase II promoter, cellular aromatic compound metabolic process, nitrogen compound metabolic process, cell cycle, metabolic process, cell proliferation, positive regulation of cell proli…	1053.09	862.436	1186.55	0.459829	3.0299e-12	1.32612e-10
ENSRNOG00000062170	AABR07058158.1			49.4927	80.9248	27.4902	-1.52384	3.02861e-12	1.32612e-10
ENSRNOG00000007837	Acot11		catalytic activity, binding, extracellular region, intracellular, cell, cytoplasm, cytosol, organic acid metabolic process, lipid metabolic process, fatty acid metabolic process, acyl-CoA metabolic process, coenzyme metabolic process, sulfur compound metabolic process, response to stress, metabolic process, lipid binding, response to temperature stimulus, response to cold, response to abiotic sti…	212.94	152.057	255.559	0.745216	3.13172e-12	1.36324e-10
ENSRNOG00000013840	Ankrd2			24.704	57.2574	1.9166	-4.32008	3.12551e-12	1.36324e-10
ENSRNOG00000007254	Ttc9		protein peptidyl-prolyl isomerization, peptidyl-prolyl cis-trans isomerase activity, catalytic activity, binding, macrolide binding, FK506 binding, intracellular, cell, cytoplasm, endoplasmic reticulum, endoplasmic reticulum membrane, protein folding, cellular protein modification process, drug binding, metabolic process, cellular process, endomembrane system, membrane, isomerase activity, cis-tr…	201.966	257.57	163.042	-0.656489	3.33555e-12	1.44411e-10
ENSRNOG00000014264	AABR07027306.1			187.606	150.776	213.387	0.498268	3.32793e-12	1.44411e-10
ENSRNOG00000016451	Cd1d1	Hematopoietic cell lineage, Amoebiasis	lytic vacuole, cell activation, cytokine production, regulation of cytokine production, positive regulation of cytokine production, NK T cell differentiation, cell killing, leukocyte mediated cytotoxicity, regulation of leukocyte mediated cytotoxicity, positive regulation of leukocyte mediated cytotoxicity, T cell mediated cytotoxicity, regulation of T cell mediated cytotoxicity, positive regulat…	346.288	256.503	409.138	0.671523	3.41128e-12	1.47292e-10
ENSRNOG00000014013	Map4k4	MAPK signaling pathway	MAPK cascade, nucleotide binding, cellular glucose homeostasis, nucleoside binding, purine nucleoside binding, regulation of protein phosphorylation, peptide secretion, regulation of peptide secretion, negative regulation of peptide secretion, catalytic activity, creatine kinase activity, protein kinase activity, protein serine/threonine kinase activity, receptor signaling protein serine/threonin…	1279.53	1386.53	1204.64	-0.202723	3.47241e-12	1.49528e-10
ENSRNOG00000058805	Aida		MAPK cascade, regulation of protein phosphorylation, negative regulation of protein phosphorylation, regionalization, binding, protein binding, phospholipid binding, intracellular, cell, cytoplasm, cellular protein modification process, protein phosphorylation, negative regulation of protein kinase activity, phosphorus metabolic process, phosphate-containing compound metabolic process, response t…	491.275	567.811	437.699	-0.374719	3.61856e-12	1.55404e-10
ENSRNOG00000018220	Pde4dip		binding, protein binding, intracellular, cell, nucleus, cytoplasm, Golgi apparatus, centrosome, microtubule organizing center, cytoskeleton, protein complex assembly, cellular process, endomembrane system, microtubule cytoskeleton, cellular component organization, enzyme binding, cellular component assembly, myofibril, cellular macromolecular complex assembly, organelle, membrane-bounded organell…	4386.13	3864.14	4751.52	0.298169	3.89988e-12	1.67038e-10
ENSRNOG00000060687	Slc24a3		transporter activity, ion channel activity, cation channel activity, calcium channel activity, binding, calcium ion binding, cell, plasma membrane, integral component of plasma membrane, transport, ion transport, cation transport, potassium ion transport, sodium ion transport, calcium ion transport, cellular ion homeostasis, cellular calcium ion homeostasis, cellular metal ion homeostasis, calciu…	123.426	84.6559	150.565	0.82331	4.10082e-12	1.75176e-10
ENSRNOG00000019012	D2hgdh			245.536	201.58	276.305	0.452987	4.19759e-12	1.78833e-10
ENSRNOG00000007583	Pygb	Metabolic pathways, Insulin signaling pathway, Glucagon signaling pathway, Starch and sucrose metabolism, Insulin resistance	polysaccharide catabolic process, catalytic activity, phosphorylase activity, binding, protein binding, extracellular region, intracellular, cell, cytoplasm, carbohydrate metabolic process, polysaccharide metabolic process, glycogen metabolic process, glycogen catabolic process, cellular glucan metabolic process, generation of precursor metabolites and energy, energy reserve metabolic process, dr…	1073.92	910.072	1188.61	0.38485	4.26891e-12	1.81389e-10
ENSRNOG00000003533	Clcn4			366.945	261.022	441.091	0.754654	4.32616e-12	1.83335e-10
ENSRNOG00000003334	Klhl21		ubiquitin ligase complex, mitotic cell cycle, nuclear division, cytokinesis, spindle pole, catalytic activity, ubiquitin-protein transferase activity, intracellular, cell, cytoplasm, centrosome, microtubule organizing center, spindle, polar microtubule, cytoskeleton, microtubule, spindle microtubule, cellular protein modification process, proteolysis, ubiquitin-dependent protein catabolic process…	588.65	474.652	668.448	0.493064	4.41156e-12	1.86461e-10
ENSRNOG00000002723	Sele	Cell adhesion molecules (CAMs), AGE-RAGE signaling pathway in diabetic complications, TNF signaling pathway, African trypanosomiasis, Malaria	regulation of receptor internalization, positive regulation of receptor internalization, immune system process, regulation of immune system process, positive regulation of immune system process, regulation of leukocyte migration, positive regulation of leukocyte migration, signal transducer activity, receptor activity, transmembrane signaling receptor activity, binding, protein binding, extracell…	125.812	208.334	68.0459	-1.60018	4.74284e-12	1.99936e-10
ENSRNOG00000007304	Herc3	Ubiquitin mediated proteolysis	catalytic activity, ubiquitin-protein transferase activity, intracellular, cell, nucleus, cytoplasm, cellular protein modification process, proteolysis, ubiquitin-dependent protein catabolic process, metabolic process, catabolic process, macromolecule catabolic process, cellular process, protein ubiquitination, transferase activity, ligase activity, protein metabolic process, ubiquitin-like prote…	716.678	597.919	799.809	0.419098	5.05023e-12	2.12335e-10
ENSRNOG00000025832	Zer1		ubiquitin ligase complex, catalytic activity, ubiquitin-protein transferase activity, intracellular, cell, cellular protein modification process, metabolic process, cellular process, protein ubiquitination, transferase activity, regulation of metabolic process, protein metabolic process, ubiquitin-like protein transferase activity, regulation of cellular metabolic process, regulation of protein u…	575.462	507.371	623.125	0.295953	5.10345e-12	2.14011e-10
ENSRNOG00000004234	Mgat2	Metabolic pathways, N-Glycan biosynthesis	Golgi membrane, catalytic activity, binding, intracellular, cell, cytoplasm, Golgi apparatus, Golgi stack, carbohydrate metabolic process, cellular protein modification process, protein glycosylation, protein N-linked glycosylation, metabolic process, UDP-glycosyltransferase activity, acetylglucosaminyltransferase activity, alpha-1,6-mannosylglycoprotein 2-beta-N-acetylglucosaminyltransferase act…	272.789	313.723	244.136	-0.360498	5.42459e-12	2.26884e-10
ENSRNOG00000048980	Gng2			216.529	271.155	178.291	-0.60213	5.47538e-12	2.28412e-10
ENSRNOG00000016321	Entpd4	Pyrimidine metabolism, Lysosome, Purine metabolism		498.396	440.266	539.087	0.291542	5.59622e-12	2.32846e-10
ENSRNOG00000009449	Trim35		mitotic cell cycle, immune system process, binding, intracellular, cell, nucleus, cytoplasm, apoptotic process, response to stress, defense response, immune response, cell cycle, regulation of mitotic cell cycle, cell death, zinc ion binding, cell proliferation, negative regulation of cell proliferation, cellular process, regulation of cell death, positive regulation of cell death, programmed cel…	956.099	852.269	1028.78	0.271265	5.73928e-12	2.37565e-10
ENSRNOG00000030183	Plod2	Lysine degradation		525.057	721.511	387.54	-0.894958	5.73087e-12	2.37565e-10
ENSRNOG00000005854	Angpt1	Rap1 signaling pathway, HIF-1 signaling pathway, PI3K-Akt signaling pathway, Ras signaling pathway, Rheumatoid arthritis	reproduction, MAPK cascade, angiogenesis, ovarian follicle development, blood vessel development, urogenital system development, response to hypoxia, ameboidal-type cell migration, in utero embryonic development, cytokine production, regulation of cytokine production, negative regulation of cytokine production, kidney development, regulation of protein phosphorylation, negative regulation of prot…	325.52	192.028	418.964	1.12146	6.31259e-12	2.60622e-10
ENSRNOG00000018384	Adam12			29.2008	57.2793	9.54586	-2.46631	6.43447e-12	2.64971e-10
ENSRNOG00000024135	Zmat1		p53 binding, nucleic acid binding, RNA binding, binding, protein binding, intracellular, cell, apoptotic process, cell communication, signal transduction, cell death, zinc ion binding, cellular process, programmed cell death, signaling, intracellular signal transduction, ion binding, cation binding, cell part, single-organism process, single organism signaling, single-organism cellular process, m…	166.22	134.049	188.74	0.490547	6.85031e-12	2.81372e-10
ENSRNOG00000025518	Carmil3			172.289	100.51	222.535	1.13888	7.99672e-12	3.2762e-10
ENSRNOG00000009639	Zrsr1		nucleotide binding, RNA splicing, via transesterification reactions, RNA splicing, via transesterification reactions with bulged adenosine as nucleophile, mRNA splicing, via spliceosome, nucleic acid binding, RNA binding, binding, intracellular, cell, nucleus, nucleobase-containing compound metabolic process, RNA processing, mRNA processing, cellular aromatic compound metabolic process, nitrogen …	201.347	158.236	231.524	0.546216	8.13137e-12	3.32287e-10
ENSRNOG00000011970	Tmem82		membrane, integral component of membrane, intrinsic component of membrane, membrane part	64.6841	38.2475	83.1898	1.10104	8.16176e-12	3.3268e-10
ENSRNOG00000027194	Sgsm2			543.546	427.627	624.69	0.545726	8.29773e-12	3.37364e-10
ENSRNOG00000013867	Fgf1	Rap1 signaling pathway, Regulation of actin cytoskeleton, PI3K-Akt signaling pathway, MAPK signaling pathway, Ras signaling pathway, Pathways in cancer, Melanoma, Hippo signaling pathway	MAPK cascade, activation of MAPK activity, angiogenesis, blood vessel development, urogenital system development, ureteric bud development, branching involved in ureteric bud morphogenesis, ameboidal-type cell migration, organ induction, morphogenesis of a branching structure, kidney development, mesonephros development, regulation of protein phosphorylation, positive regulation of protein phosph…	1399.7	1223.04	1523.37	0.316559	8.91048e-12	3.61359e-10
ENSRNOG00000010448	Ptbp1			566.789	639.474	515.911	-0.309224	8.95532e-12	3.62261e-10
ENSRNOG00000020336	Ezh1			606.167	518.107	667.808	0.36556	9.03811e-12	3.64689e-10
ENSRNOG00000010635	Igfbp4		MAPK cascade, regulation of cell growth, regulation of protein phosphorylation, positive regulation of protein phosphorylation, binding, protein binding, insulin-like growth factor binding, extracellular region, extracellular space, intracellular, cell, carbohydrate metabolic process, monosaccharide metabolic process, glucose metabolic process, regulation of carbohydrate metabolic process, cellul…	506.887	620.784	427.158	-0.538269	9.18863e-12	3.69831e-10
ENSRNOG00000025042	Pde3a	cGMP-PKG signaling pathway, cAMP signaling pathway, Renin secretion, Purine metabolism, Morphine addiction	reproduction, nucleotide binding, nuclear division, oocyte maturation, developmental process involved in reproduction, system process, circulatory system process, vascular process in circulatory system, catalytic activity, cyclic-nucleotide phosphodiesterase activity, 3',5'-cyclic-nucleotide phosphodiesterase activity, 3',5'-cyclic-AMP phosphodiesterase activity, cGMP-inhibited cyclic-nucleotide …	648.327	529.994	731.16	0.463463	9.25102e-12	3.71409e-10
ENSRNOG00000010320	Efnb3	Axon guidance	cell morphogenesis, cell morphogenesis involved in differentiation, cell activation, immune system process, regulation of immune system process, positive regulation of immune system process, regulation of leukocyte activation, positive regulation of leukocyte activation, receptor binding, binding, protein binding, cell, plasma membrane, movement of cell or subcellular component, chemotaxis, cell …	790.116	645.472	891.368	0.465052	1.03378e-11	4.14005e-10
ENSRNOG00000000816	Ppp1r18		binding, protein binding, enzyme binding, phosphatase binding	328.669	377.941	294.179	-0.360384	1.0378e-11	4.14576e-10
ENSRNOG00000016706	Fanca	Fanconi anemia pathway	reproduction, nuclear division, cell activation, immune system process, immune system development, leukocyte differentiation, regulation of immune system process, regulation of leukocyte activation, developmental process involved in reproduction, intracellular, cell, nucleus, nucleoplasm, nucleobase-containing compound metabolic process, transcription, DNA-templated, regulation of transcription, …	15.3781	27.0862	7.18242	-1.77926	1.05847e-11	4.21782e-10
ENSRNOG00000000024	Hebp1			115.78	146.205	94.4827	-0.62451	1.13514e-11	4.50096e-10
ENSRNOG00000007427	Entpd6	Pyrimidine metabolism, Purine metabolism	Golgi membrane, catalytic activity, extracellular region, extracellular space, intracellular, cell, cytoplasm, Golgi apparatus, plasma membrane, guanosine-5'-triphosphate,3'-diphosphate diphosphatase activity, cell surface, response to inorganic substance, response to metal ion, endomembrane system, membrane, integral component of membrane, pyrophosphatase activity, hydrolase activity, hydrolase …	217.728	174.1	248.267	0.50951	1.1348e-11	4.50096e-10
ENSRNOG00000003590	Tom1l2			532.817	470.975	576.106	0.290126	1.26562e-11	5.0059e-10
ENSRNOG00000000588	Slc16a10	Thyroid hormone signaling pathway, Protein digestion and absorption		87.7304	61.2324	106.279	0.78563	1.3029e-11	5.14066e-10
ENSRNOG00000009434	RGD1310507		enzyme inhibitor activity, extracellular region, extracellular space, enzyme regulator activity, negative regulation of catalytic activity, negative regulation of molecular function, extracellular region part, regulation of catalytic activity, biological regulation, regulation of molecular function, molecular function regulator	252.168	180.211	302.538	0.744204	1.45218e-11	5.70159e-10
ENSRNOG00000062101	Ace			385.196	469.965	325.857	-0.526957	1.45129e-11	5.70159e-10
ENSRNOG00000056219	Olr1	PPAR signaling pathway, Phagosome		66.2493	135.164	18.009	-2.84059	1.47071e-11	5.76021e-10
ENSRNOG00000025781	Sec31b	Protein processing in endoplasmic reticulum		244.502	185.015	286.143	0.626348	1.56922e-11	6.13106e-10
ENSRNOG00000046196	Icos	Cell adhesion molecules (CAMs), Primary immunodeficiency, Intestinal immune network for IgA production, T cell receptor signaling pathway	cell activation, immune system process, tolerance induction, T cell tolerance induction, immune system development, regulation of immune system process, positive regulation of immune system process, regulation of leukocyte activation, positive regulation of leukocyte activation, cell, plasma membrane, integral component of plasma membrane, cell adhesion, leukocyte cell-cell adhesion, multicellula…	19.736	31.5014	11.5002	-1.37855	1.65943e-11	6.46773e-10
ENSRNOG00000007610	Gdf11		MAPK cascade, skeletal system development, eye development, urogenital system development, metanephros development, ureteric bud development, kidney development, mesonephros development, regulation of protein phosphorylation, positive regulation of protein phosphorylation, regionalization, receptor binding, cytokine activity, cytokine receptor binding, transforming growth factor beta receptor bin…	228.136	169.284	269.333	0.6668	1.7557e-11	6.82637e-10
ENSRNOG00000033722	Rnf207		action potential, system process, muscle system process, circulatory system process, heart process, binding, protein binding, intracellular, cell, cytoplasm, transport, ion transport, cation transport, potassium ion transport, movement of cell or subcellular component, muscle contraction, regulation of muscle contraction, striated muscle contraction, regulation of striated muscle contraction, blo…	454.913	349.692	528.569	0.594615	1.76685e-11	6.85306e-10
ENSRNOG00000020729	Stc2		reproduction, response to hypoxia, placenta development, maternal placenta development, store-operated calcium entry, developmental process involved in reproduction, receptor binding, hormone activity, binding, protein binding, extracellular region, extracellular space, intracellular, cell, cytoplasm, endoplasmic reticulum, Golgi apparatus, transport, ion transport, cation transport, calcium ion …	135.808	83.2706	172.584	1.04253	1.86095e-11	7.20061e-10
ENSRNOG00000005711	Ptprd			763.481	544.11	917.041	0.75201	1.89349e-11	7.30886e-10
ENSRNOG00000000373	AABR07044900.1			190.545	145.609	222.001	0.605071	1.91877e-11	7.38865e-10
ENSRNOG00000017684	Fbxl22		ubiquitin ligase complex, catalytic activity, ubiquitin-protein transferase activity, intracellular, cell, cytoplasm, cellular protein modification process, proteolysis, ubiquitin-dependent protein catabolic process, metabolic process, catabolic process, macromolecule catabolic process, cellular process, proteasomal protein catabolic process, protein ubiquitination, transferase activity, SCF ubiq…	165.982	229.615	121.438	-0.913437	1.98429e-11	7.62262e-10
ENSRNOG00000014653	Arl11		nucleotide binding, nucleoside binding, purine nucleoside binding, hematopoietic progenitor cell differentiation, immune system process, immune system development, binding, GTP binding, intracellular, cell, cell communication, signal transduction, small GTPase mediated signal transduction, multicellular organism development, cellular process, purine nucleotide binding, guanyl nucleotide binding, …	76.9853	110.379	53.6094	-1.02826	2.06999e-11	7.93281e-10
ENSRNOG00000015948	Slc1a5	Protein digestion and absorption, Central carbon metabolism in cancer	amino acid transmembrane transport, transporter activity, organic acid transmembrane transporter activity, binding, extracellular region, intracellular, cell, cytoplasm, Golgi apparatus, plasma membrane, transport, ion transport, anion transport, extracellular transport, extracellular amino acid transport, amino acid transport, endomembrane system, amino acid transmembrane transporter activity, n…	117.726	173.031	79.0129	-1.12104	2.08077e-11	7.9551e-10
ENSRNOG00000026985	Phldb1		microtubule cytoskeleton organization, cell morphogenesis, cell morphogenesis involved in differentiation, epithelial to mesenchymal transition, intracellular, cell, cytoplasm, cell cortex, organelle organization, cytoskeleton organization, microtubule-based process, multicellular organism development, gastrulation, anatomical structure morphogenesis, embryo development, tissue development, cellu…	1566.39	1412.33	1674.23	0.245262	2.1291e-11	8.12051e-10
ENSRNOG00000012083	St6galnac2		Golgi membrane, ganglioside metabolic process, ganglioside biosynthetic process, catalytic activity, intracellular, cell, cytoplasm, Golgi apparatus, carbohydrate metabolic process, cellular protein modification process, protein glycosylation, protein N-linked glycosylation, lipid metabolic process, membrane lipid metabolic process, glycolipid metabolic process, sphingolipid metabolic process, ce…	444.483	368.004	498.018	0.435453	2.20832e-11	8.40262e-10
ENSRNOG00000024043	Orc6	Cell cycle	nuclear chromosome, origin recognition complex, nucleic acid binding, DNA binding, binding, intracellular, cell, nucleus, nuclear origin of replication recognition complex, chromosome, cytoskeleton, nucleobase-containing compound metabolic process, DNA metabolic process, DNA replication, DNA-dependent DNA replication, cellular aromatic compound metabolic process, nitrogen compound metabolic proce…	34.9088	50.9905	23.6517	-1.07656	2.30153e-11	8.73654e-10
ENSRNOG00000006921	Rbl1	Viral carcinogenesis, TGF-beta signaling pathway, Cell cycle		79.1568	116.727	52.8578	-1.12821	2.32909e-11	8.82024e-10
ENSRNOG00000028357	Lrrc14b			552.334	425.993	640.773	0.58785	2.34807e-11	8.87118e-10
ENSRNOG00000020804	Smarcc1			667.65	593.48	719.569	0.277509	2.40035e-11	9.04734e-10
ENSRNOG00000059406	Ier5			274.595	342.501	227.06	-0.5909	2.71647e-11	1.02148e-09
ENSRNOG00000007810	Gdf6	Hippo signaling pathway, TGF-beta signaling pathway	MAPK cascade, skeletal system development, regulation of protein phosphorylation, positive regulation of protein phosphorylation, chondrocyte differentiation, receptor binding, cytokine activity, cytokine receptor binding, transforming growth factor beta receptor binding, binding, protein binding, extracellular region, extracellular space, nucleobase-containing compound metabolic process, transcr…	29.7492	62.5198	6.80974	-3.02386	2.73025e-11	1.02426e-09
ENSRNOG00000009303	Zwilch			66.8628	94.8304	47.2855	-0.988892	2.81539e-11	1.05128e-09
ENSRNOG00000010208	Timp1	HIF-1 signaling pathway	reproduction, skeletal system development, ameboidal-type cell migration, cell activation, protease binding, enzyme inhibitor activity, endopeptidase inhibitor activity, receptor binding, cytokine activity, binding, protein binding, extracellular region, proteinaceous extracellular matrix, basement membrane, extracellular space, proteolysis, membrane protein ectodomain proteolysis, lipid metaboli…	166.996	236.188	118.561	-0.98828	2.81188e-11	1.05128e-09
ENSRNOG00000015288	Dip2c			919.989	706.688	1069.3	0.596828	2.84451e-11	1.05968e-09
ENSRNOG00000011702	Foxp3	Inflammatory bowel disease (IBD)	regulation of DNA recombination, negative regulation of transcription from RNA polymerase II promoter, regulatory region DNA binding, RNA polymerase II transcription factor activity, sequence-specific DNA binding, transcription factor activity, protein binding, transcription factor activity, transcription factor binding, core promoter binding, regulatory region nucleic acid binding, nucleic acid …	34.7529	18.5041	46.127	1.27277	2.90702e-11	1.08046e-09
ENSRNOG00000001908	Klhl6		adaptive immune response, activation of immune response, immune system process, immune response-activating cell surface receptor signaling pathway, adaptive immune response based on somatic recombination of immune receptors built from immunoglobulin superfamily domains, germinal center formation, regulation of immune system process, positive regulation of immune system process, immune response-ac…	123.122	183.116	81.1263	-1.1647	3.18711e-11	1.18181e-09
ENSRNOG00000028085	Tmem255a		membrane, integral component of membrane, intrinsic component of membrane, membrane part	25.6445	42.7494	13.6711	-1.57629	3.2312e-11	1.19539e-09
ENSRNOG00000010951	Cmtm6		extracellular region, membrane, integral component of membrane, intrinsic component of membrane, vesicle, membrane-bounded vesicle, organelle, membrane-bounded organelle, extracellular organelle, extracellular region part, membrane part, extracellular exosome, extracellular vesicle	516.262	600.642	457.195	-0.392942	3.259e-11	1.2029e-09
ENSRNOG00000055499	Grid1			24.4994	11.3435	33.7085	1.49154	3.32759e-11	1.22539e-09
ENSRNOG00000009872	Kcnh2		phosphorelay sensor kinase activity, phosphorelay signal transduction system, action potential, regulation of heart rate, system process, muscle system process, circulatory system process, heart process, catalytic activity, protein kinase activity, protein histidine kinase activity, signal transducer activity, receptor activity, transporter activity, ion channel activity, inward rectifier potassi…	477.562	353.978	564.072	0.670704	3.39834e-11	1.24858e-09
ENSRNOG00000014886	Fam107b			235.245	286.457	199.396	-0.520493	3.48482e-11	1.27742e-09
ENSRNOG00000021199	Fcgr1a	Tuberculosis, Phagosome, Osteoclast differentiation, Systemic lupus erythematosus, Transcriptional misregulation in cancer, Hematopoietic cell lineage, Fc gamma R-mediated phagocytosis, Staphylococcus aureus infection, Leishmaniasis		123.367	168.901	91.4925	-0.877286	3.57728e-11	1.30832e-09
ENSRNOG00000000302	Sesn1	p53 signaling pathway, Longevity regulating pathway		634.387	521.424	713.462	0.451638	4.11649e-11	1.5021e-09
ENSRNOG00000004104	Zkscan7		nucleic acid binding transcription factor activity, nucleic acid binding, transcription factor activity, sequence-specific DNA binding, binding, intracellular, cell, nucleus, nucleobase-containing compound metabolic process, transcription, DNA-templated, regulation of transcription, DNA-templated, cellular aromatic compound metabolic process, nitrogen compound metabolic process, metabolic process…	106.763	79.1235	126.111	0.665792	4.29141e-11	1.56237e-09
ENSRNOG00000039949	Rad54b	Homologous recombination		10.919	20.6286	4.12225	-2.07809	4.49045e-11	1.63112e-09
ENSRNOG00000005874	Tle2		transcription factor activity, protein binding, transcription factor activity, transcription factor binding, transcription cofactor activity, transcription corepressor activity, extracellular region, extracellular space, intracellular, cell, nucleus, adherens junction, cell-substrate adherens junction, focal adhesion, nucleobase-containing compound metabolic process, transcription, DNA-templated,…	93.0856	68.1045	110.572	0.691127	4.50538e-11	1.63285e-09
ENSRNOG00000057058	Cd300a			29.2512	43.5578	19.2366	-1.13871	4.55031e-11	1.6454e-09
ENSRNOG00000018712	Camk2a	Olfactory transduction, HIF-1 signaling pathway, Proteoglycans in cancer, ErbB signaling pathway, Glioma, Aldosterone synthesis and secretion, Calcium signaling pathway, Inflammatory mediator regulation of TRP channels, cAMP signaling pathway, Oocyte meiosis, Adrenergic signaling in cardiomyocytes, Circadian entrainment, Long-term potentiation, Neurotrophin signaling pathway, Dopaminergic synapse…	G1/S transition of mitotic cell cycle, nucleotide binding, mitotic cell cycle, cell morphogenesis, cell morphogenesis involved in differentiation, regulation of neurotransmitter levels, nucleoside binding, purine nucleoside binding, response to ischemia, catalytic activity, protein kinase activity, protein serine/threonine kinase activity, calmodulin-dependent protein kinase activity, receptor bi…	110.68	85.0153	128.645	0.591898	4.66998e-11	1.68488e-09
ENSRNOG00000027098	Sez6l2		intracellular, cell, cytoplasm, endoplasmic reticulum, cell communication, signal transduction, multicellular organism development, nervous system development, central nervous system development, brain development, behavior, locomotory behavior, adult locomotory behavior, regulation of signal transduction, cellular process, regulation of cell communication, endomembrane system, membrane, integral…	126.625	176.61	91.6361	-0.939066	4.77763e-11	1.71984e-09
ENSRNOG00000059857	Rnd1	Axon guidance	nucleotide binding, nucleoside binding, purine nucleoside binding, receptor binding, binding, protein binding, GTP binding, intracellular, cell, adherens junction, organelle organization, cytoskeleton organization, actin filament organization, cell communication, cell adhesion, negative regulation of cell adhesion, signal transduction, small GTPase mediated signal transduction, multicellular orga…	173.349	322.803	68.7309	-2.21524	4.94341e-11	1.77553e-09
ENSRNOG00000018241	Ank1	Proteoglycans in cancer	myeloid cell homeostasis, immune system process, immune system development, binding, protein binding, intracellular, cell, nucleus, cytoplasm, endoplasmic reticulum, cytoskeleton, plasma membrane, cell cortex, protein targeting, protein targeting to membrane, cellular aromatic compound metabolic process, porphyrin-containing compound metabolic process, porphyrin-containing compound biosynthetic p…	399.24	341.768	439.471	0.361816	4.96379e-11	1.77886e-09
ENSRNOG00000053285	Mllt6			482.176	387.601	548.379	0.499514	5.09113e-11	1.82042e-09
ENSRNOG00000061524	AABR07068285.2			31.9492	45.3937	22.538	-0.978936	5.19935e-11	1.85498e-09
ENSRNOG00000012892	Abca4	ABC transporters	nucleotide binding, photoreceptor outer segment, nucleoside binding, purine nucleoside binding, tissue homeostasis, retina homeostasis, system process, catalytic activity, phospholipid-translocating ATPase activity, transporter activity, lipid transporter activity, binding, ATP binding, phospholipid transporter activity, intracellular, cell, plasma membrane, integral component of plasma membrane,…	21.6255	34.7917	12.4092	-1.4164	5.28781e-11	1.88234e-09
ENSRNOG00000051952	Tes		nucleic acid binding, RNA binding, binding, protein binding, intracellular, cell, nucleus, cytoplasm, plasma membrane, adherens junction, cell-substrate adherens junction, focal adhesion, zinc ion binding, cell proliferation, negative regulation of cell proliferation, cellular process, membrane, cell junction, cell-substrate junction, macromolecular complex, regulation of cell proliferation, ion …	192.022	255.646	147.486	-0.789448	5.36808e-11	1.90668e-09
ENSRNOG00000059878	Rad51ap1		regulation of DNA recombination, double-strand break repair via homologous recombination, recombinational repair, nucleic acid binding, DNA binding, double-stranded DNA binding, single-stranded DNA binding, RNA binding, binding, intracellular, cell, nucleus, nucleobase-containing compound metabolic process, DNA metabolic process, DNA repair, regulation of DNA repair, double-strand break repair, D…	50.6126	67.7969	38.5836	-0.79744	5.5238e-11	1.95765e-09
ENSRNOG00000030475	Pwwp3b		extracellular region, vesicle, membrane-bounded vesicle, organelle, membrane-bounded organelle, extracellular organelle, extracellular region part, extracellular exosome, extracellular vesicle	107.751	77.8142	128.707	0.718731	5.8855e-11	2.08123e-09
ENSRNOG00000000569	Vsir		cell activation, cytokine production, regulation of cytokine production, negative regulation of cytokine production, adaptive immune response, immune effector process, cytokine production involved in immune response, T cell cytokine production, immune system process, production of molecular mediator of immune response, leukocyte mediated immunity, lymphocyte mediated immunity, T cell mediated imm…	258.705	309.595	223.082	-0.471008	6.01773e-11	2.1233e-09
ENSRNOG00000000920	Phkg1	Insulin signaling pathway, Calcium signaling pathway, Glucagon signaling pathway	nucleotide binding, polysaccharide biosynthetic process, nucleoside binding, purine nucleoside binding, catalytic activity, protein kinase activity, protein serine/threonine kinase activity, calmodulin-dependent protein kinase activity, phosphorylase kinase activity, binding, protein binding, calmodulin binding, ATP binding, intracellular, cell, cytoplasm, phosphorylase kinase complex, carbohydra…	120.802	54.1433	167.462	1.61117	6.04158e-11	2.12703e-09
ENSRNOG00000002520	Litaf	Lysosome	lytic vacuole, cytokine production, regulation of cytokine production, response to molecule of bacterial origin, signal transducer activity, binding, protein binding, extracellular region, intracellular, cell, nucleus, nucleoplasm, cytoplasm, lysosome, lysosomal membrane, vacuole, vacuolar membrane, Golgi apparatus, plasma membrane, nucleobase-containing compound metabolic process, transcription,…	381.065	459.151	326.406	-0.491029	6.06409e-11	2.13028e-09
ENSRNOG00000017690	Ccsap		microtubule cytoskeleton organization, astral microtubule, mitotic cell cycle, nuclear division, cilium or flagellum-dependent cell motility, cilium movement, regulation of cilium movement, regulation of cilium beat frequency, binding, protein binding, intracellular, cell, cytoplasm, centrosome, centriole, microtubule organizing center, aster, spindle, cytoskeleton, microtubule, spindle microtubu…	20.3754	32.1077	12.1628	-1.3307	6.08532e-11	2.13306e-09
ENSRNOG00000009712	Gale	Metabolic pathways, Amino sugar and nucleotide sugar metabolism, Galactose metabolism		96.047	125.419	75.4868	-0.724928	6.64973e-11	2.32581e-09
ENSRNOG00000003330	Acsf2		nucleotide binding, nucleoside binding, purine nucleoside binding, catalytic activity, binding, ATP binding, intracellular, cell, cytoplasm, mitochondrion, organic acid metabolic process, lipid metabolic process, fatty acid metabolic process, metabolic process, cellular process, ligase activity, purine nucleotide binding, carboxylic acid metabolic process, adenyl nucleotide binding, ribonucleosid…	1020.66	823.6	1158.61	0.491872	6.67473e-11	2.32947e-09
ENSRNOG00000031328	Zfp110	Neurotrophin signaling pathway	MAPK cascade, RNA polymerase II transcription factor activity, sequence-specific DNA binding, nucleic acid binding transcription factor activity, regulation of protein phosphorylation, nucleic acid binding, DNA binding, transcription factor activity, sequence-specific DNA binding, receptor binding, cytokine receptor binding, neurotrophin receptor binding, neurotrophin p75 receptor binding, bindin…	363.779	305.624	404.487	0.403188	6.86289e-11	2.38993e-09
ENSRNOG00000050697	Ctsz	Lysosome, Apoptosis	lytic vacuole, morphogenesis of a branching structure, morphogenesis of an epithelium, catalytic activity, endopeptidase activity, cysteine-type endopeptidase activity, extracellular region, extracellular space, intracellular, cell, cytoplasm, lysosome, vacuole, endoplasmic reticulum, proteolysis, multicellular organism development, metabolic process, peptidase activity, cysteine-type peptidase a…	229.978	292.432	186.261	-0.64798	7.19042e-11	2.49855e-09
ENSRNOG00000018706	Il15ra	Cytokine-cytokine receptor interaction, Jak-STAT signaling pathway, HTLV-I infection, Intestinal immune network for IgA production		107.311	81.8745	125.116	0.605753	7.35744e-11	2.55106e-09
ENSRNOG00000018372	Cul9			332.17	266.346	378.246	0.504424	7.51735e-11	2.60087e-09
ENSRNOG00000013538	Capza1	Endocytosis	actin binding, binding, protein binding, extracellular region, intracellular, cell, cytoplasm, cytoskeleton, brush border, cell-cell junction, cell cortex, protein complex assembly, organelle organization, cytoskeleton organization, actin filament organization, regulation of actin polymerization or depolymerization, cytoskeletal protein binding, actin polymerization or depolymerization, F-actin c…	611.085	686.867	558.038	-0.299185	7.55211e-11	2.60727e-09
ENSRNOG00000018214	Bok	Apoptosis - multiple species	reproduction, Golgi membrane, developmental process involved in reproduction, binding, protein binding, intracellular, cell, nucleus, cytoplasm, mitochondrion, mitochondrial envelope, mitochondrial outer membrane, endoplasmic reticulum, endoplasmic reticulum membrane, Golgi apparatus, proteolysis, apoptotic process, activation of cysteine-type endopeptidase activity involved in apoptotic process,…	130.094	174.131	99.2678	-0.804574	7.57493e-11	2.60952e-09
ENSRNOG00000018358	Nt5dc2		catalytic activity, binding, phosphorus metabolic process, phosphate-containing compound metabolic process, metabolic process, nucleotidase activity, 5'-nucleotidase activity, cellular process, dephosphorylation, hydrolase activity, hydrolase activity, acting on ester bonds, phosphatase activity, phosphoric ester hydrolase activity, ion binding, cation binding, cellular metabolic process, metal i…	56.9871	77.8633	42.3737	-0.862536	8.07905e-11	2.77234e-09
ENSRNOG00000059163	AABR07069454.1			61.4395	42.1354	74.9524	0.816225	8.08217e-11	2.77234e-09
ENSRNOG00000015713	Parva	Focal adhesion	cell morphogenesis, cell morphogenesis involved in differentiation, angiogenesis, blood vessel development, vasculature development, sprouting angiogenesis, heart morphogenesis, outflow tract septum morphogenesis, outflow tract morphogenesis, cardiac chamber development, cardiac chamber morphogenesis, cardiac septum development, actin binding, binding, protein binding, intracellular, cell, nucleu…	959.085	1055.85	891.351	-0.244085	8.38503e-11	2.87008e-09
ENSRNOG00000012349	Tlnrd1			244.651	295.681	208.931	-0.498998	8.55973e-11	2.92363e-09
ENSRNOG00000032183	Scmh1		reproduction, regionalization, intracellular, cell, nucleus, chromosome, nucleobase-containing compound metabolic process, chromatin organization, chromatin remodeling, transcription, DNA-templated, regulation of transcription, DNA-templated, cellular aromatic compound metabolic process, nitrogen compound metabolic process, organelle organization, multicellular organism development, gamete genera…	389.635	337.93	425.829	0.332672	8.8369e-11	3.01188e-09
ENSRNOG00000023896	Dusp6	MAPK signaling pathway, Transcriptional misregulation in cancer	MAPK cascade, inactivation of MAPK activity, formation of primary germ layer, endoderm formation, cell fate specification, endodermal cell fate commitment, endodermal cell fate specification, regulation of protein phosphorylation, negative regulation of protein phosphorylation, regionalization, catalytic activity, phosphoprotein phosphatase activity, protein tyrosine phosphatase activity, intrace…	321.637	384.322	277.757	-0.467056	9.06424e-11	3.0828e-09
ENSRNOG00000006534	Crbn		ubiquitin ligase complex, catalytic activity, ATP-dependent peptidase activity, binding, protein binding, intracellular, cell, nucleus, nucleolus, cytoplasm, protein complex assembly, cellular protein modification process, proteolysis, ubiquitin-dependent protein catabolic process, transport, ion transport, metabolic process, peptidase activity, catabolic process, macromolecule catabolic process,…	358.767	307.077	394.95	0.362027	9.25438e-11	3.1408e-09
ENSRNOG00000002182	Septin11	Bacterial invasion of epithelial cells	nucleotide binding, stress fiber, nucleoside binding, purine nucleoside binding, binding, GTP binding, extracellular region, intracellular, cell, cytoplasm, cytoskeleton, protein complex assembly, cellular process, actin cytoskeleton, cellular component organization, purine nucleotide binding, guanyl nucleotide binding, cellular component assembly, cell junction, axon, dendrite, vesicle, membrane…	636.002	705.533	587.33	-0.264132	9.37283e-11	3.17428e-09
ENSRNOG00000053201	Gpcpd1	Glycerophospholipid metabolism, Choline metabolism in cancer	pattern binding, catalytic activity, binding, intracellular, cell, cytoplasm, cytosol, lipid metabolic process, phospholipid metabolic process, glycerophospholipid metabolic process, phosphorus metabolic process, phosphate-containing compound metabolic process, cellular ion homeostasis, multicellular organism development, muscle organ development, skeletal muscle tissue development, phosphoric di…	758.996	551.997	903.896	0.710482	9.45599e-11	3.19569e-09
ENSRNOG00000020300	Lsp1	Tuberculosis	signal transducer activity, extracellular region, chemotaxis, response to stress, defense response, cell communication, signal transduction, response to external stimulus, cellular process, membrane, signaling, vesicle, membrane-bounded vesicle, locomotion, response to chemical, taxis, organelle, membrane-bounded organelle, extracellular organelle, extracellular region part, single-organism proce…	355.138	421.522	308.67	-0.448296	9.49985e-11	3.20375e-09
ENSRNOG00000056524	Abcd1	Peroxisome, ABC transporters	very long-chain fatty acid metabolic process, nucleotide binding, long-chain fatty acid metabolic process, nucleoside binding, purine nucleoside binding, catalytic activity, transporter activity, lipid transporter activity, long-chain fatty acid transporter activity, peroxisomal fatty-acyl-CoA transporter activity, binding, protein binding, ATP binding, intracellular, cell, cytoplasm, mitochondri…	523.412	452.945	572.74	0.337879	9.69458e-11	3.26255e-09
ENSRNOG00000013928	Dsp	Arrhythmogenic right ventricular cardiomyopathy (ARVC)	action potential, cornified envelope, regulation of heart rate, desmosome organization, heart morphogenesis, system process, muscle system process, circulatory system process, heart process, cardiac chamber development, cardiac chamber morphogenesis, cardiac ventricle morphogenesis, ventricular compact myocardium morphogenesis, ventricular cardiac muscle tissue development, cardiac ventricle deve…	4274.14	3607.36	4740.89	0.39412	1.00754e-10	3.3836e-09
ENSRNOG00000018228	Cog2		transporter activity, binding, protein binding, intracellular, cell, cytoplasm, Golgi apparatus, Golgi stack, cytosol, transport, intra-Golgi vesicle-mediated transport, organelle organization, Golgi organization, protein localization, protein transporter activity, cellular process, endomembrane system organization, endomembrane system, protein transport, membrane, cellular component organization…	455.689	394.546	498.49	0.336609	1.01817e-10	3.41216e-09
ENSRNOG00000012952	Lrig1			471.092	378.422	535.962	0.501017	1.12185e-10	3.75177e-09
ENSRNOG00000016403	Olah	Metabolic pathways, Fatty acid biosynthesis	catalytic activity, fatty acid synthase activity, oleoyl-[acyl-carrier-protein] hydrolase activity, intracellular, cell, cytoplasm, cytosol, organic acid metabolic process, lipid metabolic process, fatty acid metabolic process, fatty acid biosynthetic process, acyl-CoA metabolic process, coenzyme metabolic process, sulfur compound metabolic process, metabolic process, lipid biosynthetic process, …	43.3646	75.3257	20.9918	-1.7952	1.18252e-10	3.9464e-09
ENSRNOG00000014071	Ddb2	p53 signaling pathway, Ubiquitin mediated proteolysis, Hepatitis B, Nucleotide excision repair	ubiquitin ligase complex, protein polyubiquitination, nucleic acid binding, DNA binding, damaged DNA binding, catalytic activity, ubiquitin-protein transferase activity, binding, intracellular, cell, nucleus, nucleoplasm, nucleobase-containing compound metabolic process, DNA metabolic process, DNA repair, pyrimidine dimer repair, chromatin organization, cellular protein modification process, prot…	69.245	46.4993	85.167	0.859231	1.28205e-10	4.26968e-09
ENSRNOG00000004440	Fignl1		regulation of DNA recombination, nucleotide binding, microtubule cytoskeleton organization, nuclear chromosome, magnesium ion binding, double-strand break repair via homologous recombination, recombinational repair, ossification, osteoblast differentiation, nucleoside binding, purine nucleoside binding, catalytic activity, binding, ATP binding, extracellular region, intracellular, cell, nucleus, …	19.018	31.5273	10.2615	-1.53025	1.32579e-10	4.40619e-09
ENSRNOG00000001399	Tbx5			273.865	208.131	319.879	0.617621	1.33076e-10	4.41356e-09
ENSRNOG00000049531	Usp19			916.682	828.787	978.208	0.238875	1.38821e-10	4.59457e-09
ENSRNOG00000014378	Il1r2	MAPK signaling pathway, Cytokine-cytokine receptor interaction, Transcriptional misregulation in cancer, Hematopoietic cell lineage, HTLV-I infection, Amoebiasis		11.4485	19.6819	5.68505	-1.62936	1.4145e-10	4.67195e-09
ENSRNOG00000019299	Edem2	Protein processing in endoplasmic reticulum	glycoprotein binding, catalytic activity, hydrolase activity, hydrolyzing O-glycosyl compounds, alpha-mannosidase activity, mannosyl-oligosaccharide 1,2-alpha-mannosidase activity, binding, calcium ion binding, intracellular, cell, cytoplasm, endoplasmic reticulum, carbohydrate metabolic process, cellular protein modification process, protein glycosylation, protein N-linked glycosylation, N-glyca…	139.036	166.276	119.969	-0.467597	1.42229e-10	4.68801e-09
ENSRNOG00000018971	Mob3a		catalytic activity, intracellular, cell, phosphorus metabolic process, phosphate-containing compound metabolic process, metabolic process, cellular process, kinase activity, phosphorylation, transferase activity, transferase activity, transferring phosphorus-containing groups, cellular metabolic process, cell part	270.049	335.832	224.001	-0.582097	1.51439e-10	4.98131e-09
ENSRNOG00000025868	Klhl33			160.462	68.0683	225.137	1.7111	1.53954e-10	5.05366e-09
ENSRNOG00000018458	Ncr1	Natural killer cell mediated cytotoxicity	immune effector process, immune system process, cell, plasma membrane, response to stress, defense response, detection of virus, response to external stimulus, response to biotic stimulus, response to virus, cellular process, membrane, integral component of membrane, viral process, intrinsic component of membrane, response to external biotic stimulus, symbiosis, encompassing mutualism through par…	54.4965	31.265	70.7585	1.15318	1.56302e-10	5.12025e-09
ENSRNOG00000047756	Mef2a	cGMP-PKG signaling pathway		815.099	727.42	876.475	0.268588	1.58786e-10	5.19099e-09
ENSRNOG00000054157	Nadk2	Metabolic pathways, Nicotinate and nicotinamide metabolism		571.809	457.225	652.018	0.511066	1.60129e-10	5.22425e-09
ENSRNOG00000050482	Dbf4	Cell cycle		9.91745	17.9866	4.26905	-1.84937	1.64456e-10	5.3545e-09
ENSRNOG00000006824	Hdac11	Alcoholism, Viral carcinogenesis	histone deacetylase complex, catalytic activity, histone deacetylase activity, extracellular region, intracellular, cell, nucleus, nucleoplasm, plasma membrane, chromatin organization, cellular protein modification process, protein deacetylation, organelle organization, multicellular organism development, nervous system development, central nervous system development, metabolic process, cellular …	122.608	70.7007	158.944	1.15751	1.66591e-10	5.41302e-09
ENSRNOG00000056585	Fscn1			215.601	268.469	178.594	-0.585382	1.70644e-10	5.5335e-09
ENSRNOG00000015077	Acsf3	Valine, leucine and isoleucine degradation		449.296	373.676	502.231	0.425576	1.74534e-10	5.64821e-09
ENSRNOG00000021833	Myrfl			36.2445	56.5399	22.0377	-1.32056	1.79431e-10	5.79496e-09
ENSRNOG00000014703	Tonsl		nuclear chromosome, double-strand break repair via homologous recombination, recombinational repair, binding, protein binding, intracellular, cell, nucleus, nucleoplasm, replication fork, DNA replication factor A complex, chromosome, cytoplasm, nucleobase-containing compound metabolic process, DNA metabolic process, DNA replication, DNA-dependent DNA replication, DNA repair, double-strand break r…	20.8696	34.1188	11.5952	-1.47937	1.97274e-10	6.35841e-09
ENSRNOG00000019743	Tmem63b		nucleotide binding, binding, intracellular, cell, cytoskeleton, plasma membrane, actin cytoskeleton, membrane, integral component of membrane, intrinsic component of membrane, small molecule binding, organelle, non-membrane-bounded organelle, intracellular organelle, intracellular non-membrane-bounded organelle, intracellular part, membrane part, cell part, cell periphery, organic cyclic compound…	599.418	521.735	653.796	0.324966	1.97966e-10	6.3679e-09
ENSRNOG00000011763	Serp1		skeletal system development, peptide secretion, regulation of peptide secretion, positive regulation of peptide secretion, intracellular, cell, cytoplasm, endoplasmic reticulum, endoplasmic reticulum membrane, cytoskeleton, microtubule, cytoplasmic microtubule, carbohydrate metabolic process, monosaccharide metabolic process, glucose metabolic process, translation, regulation of translation, cell…	425.672	480.986	386.952	-0.313112	2.00114e-10	6.40707e-09
ENSRNOG00000014182	Tns1		ameboidal-type cell migration, nucleic acid binding, RNA binding, binding, intracellular, cell, adherens junction, cell-substrate adherens junction, focal adhesion, movement of cell or subcellular component, cell-substrate junction assembly, cell communication, signal transduction, cellular process, fibroblast migration, cellular component organization, cell migration, cellular component assembly…	2789.88	2471.16	3012.99	0.2859	1.9989e-10	6.40707e-09
ENSRNOG00000020652	Tgfb1	Non-alcoholic fatty liver disease (NAFLD), Proteoglycans in cancer, MAPK signaling pathway, Cytokine-cytokine receptor interaction, FoxO signaling pathway, Endocytosis, Pathways in cancer, Pancreatic cancer, Tuberculosis, Osteoclast differentiation, AGE-RAGE signaling pathway in diabetic complications, Hippo signaling pathway, HTLV-I infection, Amoebiasis, Dilated cardiomyopathy, Hepatitis B, Hyp…	reproduction, regulation of DNA recombination, protein import into nucleus, translocation, cell cycle checkpoint, negative regulation of transcription from RNA polymerase II promoter, MAPK cascade, polysaccharide biosynthetic process, mitotic cell cycle, nuclear division, cell morphogenesis, cell morphogenesis involved in differentiation, skeletal system development, ossification, regulation of c…	430.147	508.689	375.169	-0.438237	2.00384e-10	6.40707e-09
ENSRNOG00000028636	Xkr5		membrane, integral component of membrane, intrinsic component of membrane, membrane part	12.3007	23.074	4.75942	-2.06348	2.21375e-10	7.06415e-09
ENSRNOG00000018113	AABR07028352.1			9.33774	17.9222	3.32861	-2.12811	2.26339e-10	7.2082e-09
ENSRNOG00000027024	Rgs16			173.063	253.549	116.723	-1.11255	2.36019e-10	7.50156e-09
ENSRNOG00000060350	Iqsec1	Endocytosis		913.147	802.607	990.525	0.30316	2.37813e-10	7.54361e-09
ENSRNOG00000001890	Txnrd2	Pyrimidine metabolism, Selenocompound metabolism	nucleotide binding, response to reactive oxygen species, response to oxygen radical, immune system process, immune system development, catalytic activity, thioredoxin-disulfide reductase activity, binding, protein binding, intracellular, cell, cytoplasm, mitochondrion, response to stress, response to oxidative stress, multicellular organism development, heart development, metabolic process, respo…	410.235	348.095	453.733	0.381399	2.45227e-10	7.76343e-09
ENSRNOG00000060123	Kifc2			50.8918	33.1593	63.3045	0.91264	2.4634e-10	7.78327e-09
ENSRNOG00000014966	LOC690000		intracellular, cell, cytoplasm, mitochondrion, endoplasmic reticulum, endomembrane system, organelle, membrane-bounded organelle, intracellular organelle, intracellular membrane-bounded organelle, intracellular part, cytoplasmic part, cell part	451.382	388.124	495.662	0.352033	2.50602e-10	7.90236e-09
ENSRNOG00000016265	Acsl5	Metabolic pathways, Fatty acid biosynthesis, Fatty acid degradation, Fatty acid metabolism, PPAR signaling pathway, Peroxisome, Adipocytokine signaling pathway	nucleotide binding, long-chain fatty acid metabolic process, nucleoside binding, purine nucleoside binding, catalytic activity, long-chain fatty acid-CoA ligase activity, binding, ATP binding, intracellular, cell, nucleus, nucleolus, cytoplasm, mitochondrion, mitochondrial envelope, mitochondrial outer membrane, mitochondrial inner membrane, endoplasmic reticulum, endoplasmic reticulum membrane, …	454.31	528.677	402.252	-0.39343	2.79529e-10	8.79719e-09
ENSRNOG00000050071	Cdc45	Cell cycle	G1/S transition of mitotic cell cycle, nuclear chromosome, mitotic cell cycle, double-strand break repair via homologous recombination, recombinational repair, double-strand break repair via break-induced replication, nucleic acid binding, DNA binding, DNA helicase activity, chromatin binding, DNA replication origin binding, double-stranded DNA binding, single-stranded DNA binding, catalytic acti…	63.6395	86.5945	47.5711	-0.850742	2.82871e-10	8.88491e-09
ENSRNOG00000013290	Nrip3		catalytic activity, endopeptidase activity, aspartic-type endopeptidase activity, proteolysis, metabolic process, peptidase activity, hydrolase activity, protein metabolic process, macromolecule metabolic process, primary metabolic process, aspartic-type peptidase activity, peptidase activity, acting on L-amino acid peptides, organic substance metabolic process	36.8059	63.134	18.3763	-1.72679	2.88468e-10	9.04299e-09
ENSRNOG00000020908	Hrob			16.7953	27.7226	9.14616	-1.50125	3.18817e-10	9.97487e-09
ENSRNOG00000039091	Pnpla8		prostaglandin biosynthetic process, long-chain fatty acid metabolic process, catalytic activity, phospholipase activity, phospholipase A2 activity, intracellular, cell, cytoplasm, peroxisome, peroxisomal membrane, organic acid metabolic process, lipid metabolic process, fatty acid metabolic process, fatty acid biosynthetic process, unsaturated fatty acid biosynthetic process, phospholipid metabol…	1114.09	985.246	1204.29	0.289357	3.33088e-10	1.04011e-08
ENSRNOG00000059479	Adcy1	Rap1 signaling pathway, Phospholipase D signaling pathway, Gap junction, Pathways in cancer, Ovarian steroidogenesis, Aldosterone synthesis and secretion, Platelet activation, Calcium signaling pathway, Inflammatory mediator regulation of TRP channels, cGMP-PKG signaling pathway, cAMP signaling pathway, Oocyte meiosis, Adrenergic signaling in cardiomyocytes, Vascular smooth muscle contraction, Ci…	nucleotide binding, cell morphogenesis, cell morphogenesis involved in differentiation, system process, catalytic activity, adenylate cyclase activity, binding, extracellular region, intracellular, cell, nucleus, cytoplasm, plasma membrane, nucleobase-containing compound metabolic process, purine nucleotide metabolic process, purine nucleotide biosynthetic process, cAMP biosynthetic process, cell…	101.733	39.4538	145.329	1.85486	3.35034e-10	1.04414e-08
ENSRNOG00000003251	B3galt2	Metabolic pathways, Glycosphingolipid biosynthesis - lacto and neolacto series	Golgi membrane, catalytic activity, intracellular, cell, cytoplasm, Golgi apparatus, carbohydrate metabolic process, cellular protein modification process, protein glycosylation, metabolic process, UDP-glycosyltransferase activity, galactosyltransferase activity, UDP-galactose:beta-N-acetylglucosamine beta-1,3-galactosyltransferase activity, biosynthetic process, macromolecule biosynthetic proces…	314.394	440.197	226.331	-0.956625	3.43446e-10	1.06828e-08
ENSRNOG00000019667	Ppfibp2		extracellular region, extracellular space, extracellular region part	308.619	239.556	356.964	0.573439	3.6072e-10	1.11984e-08
ENSRNOG00000023659	AABR07000147.1			12.1033	20.5519	6.18934	-1.58388	3.61474e-10	1.12001e-08
ENSRNOG00000023972	Col4a2	PI3K-Akt signaling pathway, Focal adhesion, Pathways in cancer, Protein digestion and absorption, AGE-RAGE signaling pathway in diabetic complications, Amoebiasis, ECM-receptor interaction, Small cell lung cancer		2384.05	2751.41	2126.89	-0.371269	3.66218e-10	1.13252e-08
ENSRNOG00000008091	Gins1		nuclear chromosome, mitotic cell cycle, GINS complex, in utero embryonic development, blastocyst development, blastocyst growth, inner cell mass cell proliferation, DNA helicase activity, catalytic activity, helicase activity, intracellular, cell, nucleus, nucleoplasm, chromosome, cytoplasm, nucleobase-containing compound metabolic process, DNA metabolic process, DNA replication, DNA-dependent DN…	24.1471	37.0368	15.1243	-1.23816	3.72509e-10	1.14975e-08
ENSRNOG00000022391	Zfp711		regulatory region DNA binding, transcription regulatory region sequence-specific DNA binding, RNA polymerase II regulatory region sequence-specific DNA binding, RNA polymerase II regulatory region DNA binding, regulatory region nucleic acid binding, nucleic acid binding transcription factor activity, nucleic acid binding, DNA binding, double-stranded DNA binding, transcription factor activity, se…	38.5751	53.3312	28.2459	-0.893548	3.79077e-10	1.16778e-08
ENSRNOG00000062223	AABR07030499.1			27.7402	10.9211	39.5137	1.76489	3.80078e-10	1.16861e-08
ENSRNOG00000018170	Slc27a1	PPAR signaling pathway, Insulin resistance		542.415	428.112	622.427	0.538867	4.09491e-10	1.25663e-08
ENSRNOG00000026607	Tnfsf18	Cytokine-cytokine receptor interaction		35.1925	63.3392	15.4898	-1.96412	4.12434e-10	1.26325e-08
ENSRNOG00000000585	Amd1	Metabolic pathways, Arginine and proline metabolism, Cysteine and methionine metabolism	in utero embryonic development, catalytic activity, adenosylmethionine decarboxylase activity, binding, intracellular, cell, cytoplasm, cytosol, nucleobase-containing compound metabolic process, S-adenosylmethioninamine biosynthetic process, cellular biogenic amine metabolic process, polyamine metabolic process, polyamine biosynthetic process, spermine biosynthetic process, cellular aromatic comp…	749.632	589.364	861.82	0.547454	4.37663e-10	1.33796e-08
ENSRNOG00000019620	Pmf1		MIS12/MIND type complex, chromosome, centromeric region, kinetochore, condensed chromosome kinetochore, condensed chromosome, centromeric region, condensed chromosome, transcription factor activity, protein binding, transcription factor activity, transcription factor binding, transcription cofactor activity, transcription coactivator activity, binding, protein binding, intracellular, cell, nucleu…	72.8139	100.716	53.2821	-0.906002	4.47286e-10	1.36478e-08
ENSRNOG00000021128	Kcnj11	Type II diabetes mellitus, Insulin secretion	nucleotide binding, cellular glucose homeostasis, nucleoside binding, purine nucleoside binding, peptide secretion, regulation of peptide secretion, negative regulation of peptide secretion, response to ischemia, system process, receptor activity, transporter activity, ion channel activity, inward rectifier potassium channel activity, voltage-gated ion channel activity, voltage-gated potassium ch…	771.679	639.462	864.232	0.433973	4.5176e-10	1.37581e-08
ENSRNOG00000003694	Prox1			587.863	461.547	676.284	0.550162	4.65673e-10	1.41549e-08
ENSRNOG00000017808	Klf15			396.447	306.323	459.534	0.583552	5.1201e-10	1.55339e-08
ENSRNOG00000007763	Plod1	Lysine degradation	response to hypoxia, catalytic activity, binding, iron ion binding, extracellular region, collagen trimer, intracellular, cell, cytoplasm, endoplasmic reticulum, endoplasmic reticulum membrane, rough endoplasmic reticulum, cellular protein modification process, response to stress, metabolic process, ferrous iron binding, procollagen-lysine 5-dioxygenase activity, epidermis development, response t…	660.888	754.096	595.642	-0.339796	5.17808e-10	1.56801e-08
ENSRNOG00000001607	Adamts1		reproduction, ovulation from ovarian follicle, urogenital system development, kidney development, developmental process involved in reproduction, heart morphogenesis, cardiac chamber development, cardiac chamber morphogenesis, catalytic activity, endopeptidase activity, metalloendopeptidase activity, binding, glycosaminoglycan binding, extracellular region, proteinaceous extracellular matrix, bas…	685.139	936.272	509.346	-0.876993	5.20799e-10	1.5714e-08
ENSRNOG00000053607	Fam217b			236.357	198.133	263.115	0.407436	5.2089e-10	1.5714e-08
ENSRNOG00000045665	Amigo1		cell morphogenesis, cell morphogenesis involved in differentiation, binding, protein binding, cell, plasma membrane, integral component of plasma membrane, transport, ion transport, cation transport, potassium ion transport, cell adhesion, homophilic cell adhesion via plasma membrane adhesion molecules, heterophilic cell-cell adhesion via plasma membrane cell adhesion molecules, ensheathment of n…	566.554	455.695	644.154	0.498412	5.22131e-10	1.57218e-08
ENSRNOG00000000991	Arpc1b	Regulation of actin cytoskeleton, Salmonella infection, Endocytosis, Fc gamma R-mediated phagocytosis, Bacterial invasion of epithelial cells	actin binding, structural molecule activity, structural constituent of cytoskeleton, binding, protein binding, extracellular region, intracellular, cell, cytoplasm, cytoskeleton, Arp2/3 protein complex, adherens junction, cell-substrate adherens junction, focal adhesion, protein complex assembly, organelle organization, cytoskeleton organization, actin filament organization, regulation of actin p…	502.359	599.467	434.385	-0.463794	5.31419e-10	1.59715e-08
ENSRNOG00000018338	Vwa1		binding, protein binding, extracellular region, proteinaceous extracellular matrix, basement membrane, interstitial matrix, extracellular space, response to stress, behavior, cellular process, cellular component organization, extracellular matrix organization, extracellular matrix, vesicle, membrane-bounded vesicle, multicellular organismal process, multicellular organismal response to stress, id…	350.845	413.578	306.932	-0.429031	5.39652e-10	1.61885e-08
ENSRNOG00000027520	Pls3		skeletal system development, columnar/cuboidal epithelial cell differentiation, actin binding, binding, calcium ion binding, protein binding, intracellular, cell, cytoplasm, multicellular organism development, nervous system development, sensory organ development, cytoskeletal protein binding, epidermis development, tissue development, epidermal cell differentiation, cellular process, neurogenesi…	807.39	913.211	733.315	-0.316127	5.72013e-10	1.71272e-08
ENSRNOG00000047046	Plin4			659.833	565.126	726.128	0.361087	5.7322e-10	1.71314e-08
ENSRNOG00000025581	Vwa2		binding, calcium ion binding, protein binding, extracellular region, proteinaceous extracellular matrix, basement membrane, extracellular space, protein complex assembly, cell communication, cell adhesion, cell-matrix adhesion, calcium-independent cell-matrix adhesion, signal transduction, cell surface receptor signaling pathway, enzyme linked receptor protein signaling pathway, transmembrane rec…	31.0787	14.1635	42.9194	1.53425	5.77609e-10	1.72304e-08
ENSRNOG00000011781	Oplah	Glutathione metabolism	nucleotide binding, nucleoside binding, purine nucleoside binding, catalytic activity, binding, ATP binding, intracellular, cell, cytoplasm, cytosol, peptide metabolic process, cellular modified amino acid metabolic process, glutathione metabolic process, sulfur compound metabolic process, nitrogen compound metabolic process, metabolic process, cellular process, hydrolase activity, hydrolase acti…	292.365	238.516	330.059	0.466964	5.85414e-10	1.74308e-08
ENSRNOG00000022576	Nudt12	Metabolic pathways, Nicotinate and nicotinamide metabolism, Peroxisome	NAD+ diphosphatase activity, catalytic activity, nucleotide diphosphatase activity, binding, intracellular, cell, nucleus, cytoplasm, peroxisome, nucleobase-containing compound metabolic process, cellular aromatic compound metabolic process, coenzyme metabolic process, oxidoreduction coenzyme metabolic process, NADP metabolic process, NADP catabolic process, nucleoside phosphate metabolic process…	380.515	302.061	435.432	0.526147	6.13816e-10	1.82425e-08
ENSRNOG00000021285	Celsr1			296.866	200.216	364.52	0.861206	6.36158e-10	1.88715e-08
ENSRNOG00000001129	Fbxo21		ubiquitin ligase complex, nucleic acid binding, DNA binding, binding, intracellular, cell, cellular protein modification process, metabolic process, cellular process, protein ubiquitination, protein metabolic process, protein modification by small protein conjugation, macromolecular complex, protein modification process, macromolecule metabolic process, protein complex, macromolecule modification…	181.678	147.438	205.646	0.477309	6.48175e-10	1.91924e-08
ENSRNOG00000012486	Prim2	Metabolic pathways, Pyrimidine metabolism, Purine metabolism, DNA replication		81.4602	112.971	59.4026	-0.915987	6.56806e-10	1.94121e-08
ENSRNOG00000029141	Trabd2b		catalytic activity, endopeptidase activity, metalloendopeptidase activity, binding, protein binding, extracellular region, cell, plasma membrane, integral component of plasma membrane, protein complex assembly, cellular protein modification process, proteolysis, cell communication, signal transduction, cell surface receptor signaling pathway, cell-cell signaling, metabolic process, peptidase acti…	184.9	143.61	213.804	0.570858	6.68619e-10	1.97249e-08
ENSRNOG00000012874	Rgma		cell morphogenesis, cell morphogenesis involved in differentiation, regulation of cell growth, embryonic epithelial tube formation, neural tube formation, neural tube closure, glycoprotein binding, morphogenesis of an epithelium, signal transducer activity, receptor activity, receptor binding, binding, protein binding, extracellular region, intracellular, cell, cytoplasm, endoplasmic reticulum, p…	644.879	538.226	719.537	0.418183	6.94118e-10	2.04395e-08
ENSRNOG00000008847	Gja3			206.389	149.057	246.521	0.722044	7.08924e-10	2.08372e-08
ENSRNOG00000004500	Myc	Thyroid hormone signaling pathway, PI3K-Akt signaling pathway, Proteoglycans in cancer, MAPK signaling pathway, ErbB signaling pathway, Pathways in cancer, Endometrial cancer, Bladder cancer, Signaling pathways regulating pluripotency of stem cells, Hippo signaling pathway, Jak-STAT signaling pathway, Transcriptional misregulation in cancer, MicroRNAs in cancer, HTLV-I infection, Epstein-Barr vir…	reproduction, negative regulation of transcription from RNA polymerase II promoter, MAPK cascade, nuclear chromosome, mitotic cell cycle, re-entry into mitotic cell cycle, telomere maintenance, chromatin, nuclear chromatin, euchromatin, regulatory region DNA binding, transcription regulatory region sequence-specific DNA binding, RNA polymerase II regulatory region sequence-specific DNA binding, R…	137.143	213.127	83.9531	-1.33373	7.30785e-10	2.14012e-08
ENSRNOG00000015301	Elp2		negative regulation of transcription from RNA polymerase II promoter, histone acetyltransferase complex, proteasome complex, transcription factor activity, protein binding, transcription factor activity, transcription factor binding, RNA polymerase II core binding, transcription factor activity, RNA polymerase II transcription factor binding, basal transcription machinery binding, basal RNA polym…	364.087	318.575	395.944	0.312781	7.30539e-10	2.14012e-08
ENSRNOG00000000697	Coro1c		cell morphogenesis, cell morphogenesis involved in differentiation, ameboidal-type cell migration, neural crest cell migration, regulation of protein phosphorylation, negative regulation of protein phosphorylation, regulation of cell-matrix adhesion, negative regulation of cell-matrix adhesion, actin binding, binding, protein binding, intracellular, cell, cytoskeleton, plasma membrane, caveola, a…	729.385	821.402	664.973	-0.304381	7.3393e-10	2.14541e-08
ENSRNOG00000020229	Homer3	FoxO signaling pathway, Glutamatergic synapse	G-protein coupled receptor binding, receptor binding, binding, protein binding, intracellular, cell, cytoplasm, cytosol, plasma membrane, protein C-terminus binding, postsynaptic density, membrane, protein domain specific binding, cell junction, glutamate receptor binding, G-protein coupled glutamate receptor binding, organelle, non-membrane-bounded organelle, intracellular organelle, intracellul…	189.324	229.024	161.533	-0.50105	7.41693e-10	2.16415e-08
ENSRNOG00000004232	G2e3		protein polyubiquitination, in utero embryonic development, blastocyst development, catalytic activity, ubiquitin-protein transferase activity, binding, cellular protein modification process, apoptotic process, cell communication, signal transduction, multicellular organism development, metabolic process, cell death, zinc ion binding, embryo development, embryo development ending in birth or egg …	179.221	235.45	139.862	-0.747254	7.4669e-10	2.17477e-08
ENSRNOG00000014786	Ccne1	PI3K-Akt signaling pathway, Pathways in cancer, Prostate cancer, Oocyte meiosis, p53 signaling pathway, Viral carcinogenesis, Measles, MicroRNAs in cancer, Hepatitis B, Small cell lung cancer, Cell cycle	reproduction, G1/S transition of mitotic cell cycle, negative regulation of transcription from RNA polymerase II promoter, mitotic cell cycle, nuclear division, cyclin-dependent protein kinase holoenzyme complex, telomere maintenance, ovarian follicle development, antral ovarian follicle growth, liver development, regulation of protein phosphorylation, developmental process involved in reproducti…	19.0003	30.2095	11.1538	-1.36058	7.65369e-10	2.22513e-08
ENSRNOG00000008086	Dpf3		mitophagy, macromitophagy, positive regulation of defense response to virus by host, immune effector process, immune system process, regulation of immune system process, regulation of immune effector process, regulation of response to biotic stimulus, nucleic acid binding, binding, intracellular, cell, nucleus, autophagy, response to stress, defense response, organelle organization, mitochondrion…	61.1775	42.3796	74.3361	0.796325	7.73022e-10	2.2433e-08
ENSRNOG00000003736	Col5a2	Protein digestion and absorption		1188.4	1378.19	1055.55	-0.384469	7.97946e-10	2.31144e-08
ENSRNOG00000028064	Fhad1			28.9805	61.1082	6.49104	-3.05155	8.21819e-10	2.3763e-08
ENSRNOG00000031896	Stt3a			742.289	826.334	683.457	-0.273511	8.30245e-10	2.39634e-08
ENSRNOG00000018052	Cnksr3		MAPK cascade, regulation of protein phosphorylation, negative regulation of protein phosphorylation, regulation of sodium ion transport, intracellular, cell, cytoplasm, cellular protein modification process, protein phosphorylation, phosphorus metabolic process, phosphate-containing compound metabolic process, transport, ion transport, cation transport, sodium ion transport, cell communication, s…	248.945	321.046	198.475	-0.691059	8.37289e-10	2.41233e-08
ENSRNOG00000000435	Ppt2	Metabolic pathways, Lysosome, Fatty acid metabolism, Fatty acid elongation	lytic vacuole, catalytic activity, extracellular region, intracellular, cell, cytoplasm, lysosome, vacuole, metabolic process, palmitoyl-(protein) hydrolase activity, hydrolase activity, hydrolase activity, acting on ester bonds, thiolester hydrolase activity, vesicle, membrane-bounded vesicle, macromolecule metabolic process, organelle, membrane-bounded organelle, intracellular organelle, extrac…	329.391	284.663	360.701	0.340483	8.41252e-10	2.41939e-08
ENSRNOG00000012609	Trdn		microtubule cytoskeleton organization, system process, muscle system process, circulatory system process, heart process, receptor binding, binding, protein binding, intracellular, cell, cytoplasm, endoplasmic reticulum, endoplasmic reticulum membrane, plasma membrane, transport, ion transport, cation transport, calcium ion transport, cellular ion homeostasis, cellular calcium ion homeostasis, cel…	1020.24	811.955	1166.03	0.5216	8.45103e-10	2.42611e-08
ENSRNOG00000026252	E2f7			35.9864	63.9533	16.4095	-1.89952	8.58342e-10	2.45971e-08
ENSRNOG00000002820	LOC24906		extracellular region, multicellular organismal process, single-organism process, single-multicellular organism process, bone remodeling, tissue remodeling	27.4012	49.9516	11.6159	-2.01389	8.7288e-10	2.4969e-08
ENSRNOG00000031312	Tnfrsf1a	Non-alcoholic fatty liver disease (NAFLD), Alzheimer's disease, mTOR signaling pathway, MAPK signaling pathway, Cytokine-cytokine receptor interaction, Hepatitis C, Tuberculosis, Adipocytokine signaling pathway, Osteoclast differentiation, Apoptosis, Apoptosis - multiple species, NF-kappa B signaling pathway, HTLV-I infection, TNF signaling pathway, Herpes simplex infection, Insulin resistance, I…	protein import into nucleus, translocation, Golgi membrane, response to acid chemical, angiogenesis, blood vessel development, response to hypoxia, cytokine production, regulation of cytokine production, negative regulation of cytokine production, positive regulation of cytokine production, endothelial cell development, regulation of protein phosphorylation, positive regulation of protein phospho…	452.162	527.431	399.474	-0.400007	9.11654e-10	2.60317e-08
ENSRNOG00000001072	Cers4	Metabolic pathways, Sphingolipid metabolism, Sphingolipid signaling pathway	nucleic acid binding, DNA binding, catalytic activity, binding, intracellular, cell, nucleus, cytoplasm, endoplasmic reticulum, lipid metabolic process, membrane lipid metabolic process, sphingolipid metabolic process, ceramide metabolic process, nitrogen compound metabolic process, metabolic process, lipid biosynthetic process, biosynthetic process, cellular process, endomembrane system, membran…	359.385	287.926	409.407	0.506354	9.19325e-10	2.6204e-08
ENSRNOG00000023538	Aldh5a1	Metabolic pathways, Butanoate metabolism, Alanine, aspartate and glutamate metabolism	nucleotide binding, regulation of neurotransmitter levels, catalytic activity, aldehyde dehydrogenase (NAD) activity, succinate-semialdehyde dehydrogenase (NAD+) activity, binding, intracellular, cell, cytoplasm, mitochondrion, carbohydrate metabolic process, monosaccharide metabolic process, glucose metabolic process, organic acid metabolic process, acetate metabolic process, generation of precu…	666.486	558.315	742.205	0.4101	9.60489e-10	2.73287e-08
ENSRNOG00000012735	Kif24		nucleotide binding, microtubule cytoskeleton organization, cell morphogenesis, nucleoside binding, purine nucleoside binding, motor activity, microtubule motor activity, catalytic activity, binding, protein binding, ATP binding, intracellular, cell, cytoplasm, centrosome, centriole, microtubule organizing center, cytoskeleton, kinesin complex, microtubule associated complex, movement of cell or s…	9.52898	16.8821	4.38181	-1.73235	9.69782e-10	2.75442e-08
ENSRNOG00000008427	Necap2		intracellular, cell, cytoplasm, plasma membrane, clathrin-coated pit, transport, endocytosis, protein localization, endomembrane system, vesicle membrane, protein transport, membrane, cytoplasmic, membrane-bounded vesicle, vesicle-mediated transport, membrane coat, clathrin coat, vesicle coat, clathrin vesicle coat, coated vesicle, clathrin-coated vesicle, cytoplasmic vesicle membrane, coated ves…	253.428	290.563	227.433	-0.352036	9.81622e-10	2.78312e-08
ENSRNOG00000012153	Rbl2	PI3K-Akt signaling pathway, FoxO signaling pathway, Viral carcinogenesis, Cell cycle	chromatin, nucleic acid binding, DNA binding, chromatin binding, binding, protein binding, extracellular region, intracellular, cell, nucleus, transcription factor complex, chromosome, nucleolus, cytoplasm, nucleobase-containing compound metabolic process, chromatin organization, transcription, DNA-templated, regulation of transcription, DNA-templated, regulation of transcription from RNA polymer…	634.218	539.425	700.573	0.376498	9.92135e-10	2.80795e-08
ENSRNOG00000011448	Eri1		exonucleolytic trimming involved in rRNA processing, maturation of 5.8S rRNA, maturation of 5.8S rRNA from tricistronic rRNA transcript (SSU-rRNA, 5.8S rRNA, LSU-rRNA), exonucleolytic trimming to generate mature 3'-end of 5.8S rRNA from tricistronic rRNA transcript (SSU-rRNA, 5.8S rRNA, LSU-rRNA), cleavage involved in rRNA processing, nucleic acid binding, RNA binding, catalytic activity, nucleas…	220.293	256.557	194.908	-0.394716	1.02353e-09	2.8917e-08
ENSRNOG00000001833	Mcm4	DNA replication, Cell cycle	nucleotide binding, nuclear chromosome, chromosome, telomeric region, nuclear chromosome, telomeric region, nucleoside binding, purine nucleoside binding, nucleic acid binding, DNA binding, DNA helicase activity, single-stranded DNA binding, catalytic activity, ATP-dependent DNA helicase activity, helicase activity, binding, ATP binding, intracellular, cell, nucleus, nucleoplasm, chromosome, nucl…	200.727	257.796	160.778	-0.6778	1.05052e-09	2.96273e-08
ENSRNOG00000019854	Napsa	Lysosome	lytic vacuole, tissue homeostasis, catalytic activity, endopeptidase activity, aspartic-type endopeptidase activity, extracellular region, extracellular space, intracellular, cell, cytoplasm, lysosome, vacuole, proteolysis, metabolic process, peptidase activity, catabolic process, macromolecule catabolic process, endomembrane system, cytoplasmic, membrane-bounded vesicle, hydrolase activity, prot…	67.8507	104.029	42.526	-1.27084	1.07481e-09	3.0259e-08
ENSRNOG00000060021	Txlnb			1679.34	1453.76	1837.25	0.337548	1.08497e-09	3.04914e-08
ENSRNOG00000007159	Ccl2	Cytokine-cytokine receptor interaction, AGE-RAGE signaling pathway in diabetic complications, TNF signaling pathway, Herpes simplex infection, Chemokine signaling pathway, Influenza A, NOD-like receptor signaling pathway, Rheumatoid arthritis, Chagas disease (American trypanosomiasis), Malaria	reproduction, MAPK cascade, cell morphogenesis, response to acid chemical, angiogenesis, blood vessel development, G-protein coupled receptor binding, response to hypoxia, cellular glucose homeostasis, cell activation, cytokine production, regulation of cytokine production, positive regulation of cytokine production, cell killing, leukocyte mediated cytotoxicity, regulation of leukocyte mediated …	114.126	177.09	70.051	-1.32568	1.10523e-09	3.10065e-08
ENSRNOG00000014258	Rab32		nucleotide binding, nucleoside binding, purine nucleoside binding, immune system process, catalytic activity, GTPase activity, binding, protein binding, GTP binding, intracellular, cell, cytoplasm, mitochondrion, endosome, early endosome, vacuole, Golgi apparatus, trans-Golgi network, transport, organelle organization, vacuolar transport, cell communication, signal transduction, small GTPase medi…	203.53	271.876	155.687	-0.800359	1.12722e-09	3.15681e-08
ENSRNOG00000002461	Nid1			2148.06	2407.48	1966.46	-0.291784	1.15446e-09	3.22745e-08
ENSRNOG00000009871	Piwil2	Dorso-ventral axis formation	reproduction, nuclear division, RNA 5'-end processing, developmental process involved in reproduction, nucleic acid binding, RNA binding, mRNA binding, binding, intracellular, cell, chromosome, cytoplasm, polysome, nucleobase-containing compound metabolic process, DNA metabolic process, DNA modification, DNA alkylation, DNA methylation, chromatin organization, RNA processing, translation, regulat…	322.396	177.868	423.566	1.2471	1.16398e-09	3.2484e-08
ENSRNOG00000004423	Zbtb18			258.792	216.105	288.673	0.416035	1.18097e-09	3.29008e-08
ENSRNOG00000026306	Clec5a			55.1648	91.8384	29.4933	-1.60623	1.18912e-09	3.30703e-08
ENSRNOG00000002917	Sec14l5			32.0663	11.6641	46.3478	1.90256	1.26565e-09	3.51377e-08
ENSRNOG00000010071	RGD1560010			41.5417	57.6291	30.2806	-0.906352	1.26974e-09	3.51904e-08
ENSRNOG00000018434	Stab1			608.001	748.819	509.429	-0.554831	1.29276e-09	3.57665e-08
ENSRNOG00000005987	Suox	Sulfur metabolism	catalytic activity, binding, intracellular, cell, cytoplasm, mitochondrion, mitochondrial envelope, mitochondrial intermembrane space, cytosol, organic acid metabolic process, sulfur compound metabolic process, nitrogen compound metabolic process, response to nutrient, metabolic process, sulfite oxidase activity, response to external stimulus, cellular process, response to extracellular stimulus,…	326.894	259.541	374.041	0.525534	1.31392e-09	3.62266e-08
ENSRNOG00000028016	AABR07021402.1			55.7001	80.7824	38.1426	-1.06305	1.31321e-09	3.62266e-08
ENSRNOG00000049425	Fam167b			67.7946	94.4234	49.1544	-0.927967	1.34075e-09	3.6903e-08
ENSRNOG00000008841	Orc1	Cell cycle		10.2068	18.7592	4.22009	-1.92038	1.3765e-09	3.7822e-08
ENSRNOG00000015618	Wnt5a	mTOR signaling pathway, Proteoglycans in cancer, Pathways in cancer, Melanogenesis, Signaling pathways regulating pluripotency of stem cells, Hippo signaling pathway, HTLV-I infection, Axon guidance, Wnt signaling pathway, Basal cell carcinoma	reproduction, MAPK cascade, activation of MAPK activity, nuclear division, embryonic axis specification, cell morphogenesis, cell morphogenesis involved in differentiation, regulatory region DNA binding, regulatory region nucleic acid binding, nucleic acid binding transcription factor activity, skeletal system development, ossification, angiogenesis, regulation of cell growth, blood vessel develo…	252.504	189.579	296.552	0.642753	1.38923e-09	3.81064e-08
ENSRNOG00000001653	St3gal6	Metabolic pathways, Glycosphingolipid biosynthesis - lacto and neolacto series		465.821	404.561	508.703	0.329738	1.39242e-09	3.81285e-08
ENSRNOG00000009822	Tlr2	PI3K-Akt signaling pathway, Proteoglycans in cancer, Tuberculosis, Phagosome, Measles, Herpes simplex infection, Amoebiasis, Toll-like receptor signaling pathway, Hepatitis B, Legionellosis, Leishmaniasis, Rheumatoid arthritis, Chagas disease (American trypanosomiasis), Inflammatory bowel disease (IBD), Malaria, Toxoplasmosis	MAPK cascade, response to acid chemical, lipopolysaccharide binding, response to hypoxia, microglial cell activation, cell activation, cytokine production, regulation of cytokine production, negative regulation of cytokine production, positive regulation of cytokine production, regulation of protein phosphorylation, positive regulation of protein phosphorylation, activation of innate immune respo…	108.888	160.638	72.663	-1.13375	1.42507e-09	3.89559e-08
ENSRNOG00000031916	Timeless		negative regulation of transcription from RNA polymerase II promoter, nuclear chromosome, mitotic cell cycle, nuclear division, chromatin, nuclear chromatin, urogenital system development, ureteric bud development, branching involved in ureteric bud morphogenesis, morphogenesis of a branching structure, kidney development, mesonephros development, morphogenesis of an epithelium, binding, protein …	82.8257	109.852	63.9076	-0.772171	1.43702e-09	3.92158e-08
ENSRNOG00000048736	Mllt1	Transcriptional misregulation in cancer	regulation of protein phosphorylation, negative regulation of protein phosphorylation, intracellular, cell, nucleus, nucleoplasm, nucleolus, cytoplasm, nucleobase-containing compound metabolic process, transcription, DNA-templated, regulation of transcription, DNA-templated, cellular protein modification process, protein phosphorylation, negative regulation of protein kinase activity, cellular ar…	566.873	496.483	616.146	0.310964	1.47512e-09	4.01869e-08
ENSRNOG00000006399	Synj2bp		MAPK cascade, angiogenesis, blood vessel development, ameboidal-type cell migration, regulation of protein phosphorylation, negative regulation of protein phosphorylation, endothelial cell proliferation, regulation of endothelial cell proliferation, negative regulation of endothelial cell proliferation, vasculature development, sprouting angiogenesis, regulation of receptor internalization, posit…	1550.58	1354.44	1687.88	0.317308	1.50077e-09	4.07986e-08
ENSRNOG00000016670	AABR07028769.1			248.94	290.432	219.896	-0.39979	1.50266e-09	4.07986e-08
ENSRNOG00000008141	Nppb	cGMP-PKG signaling pathway	regulation of cell growth, response to hypoxia, response to molecule of bacterial origin, system process, muscle system process, circulatory system process, renal system process, vascular process in circulatory system, regulation of systemic arterial blood pressure, negative regulation of systemic arterial blood pressure, physiological muscle hypertrophy, muscle hypertrophy in response to stress,…	218.86	324.985	144.571	-1.16308	1.54739e-09	4.19419e-08
ENSRNOG00000031852	Lsamp			210.575	149.941	253.019	0.75095	1.57236e-09	4.25468e-08
ENSRNOG00000026502	Dscc1			26.2587	41.103	15.8676	-1.31967	1.59425e-09	4.30663e-08
ENSRNOG00000028872	Rai14		intracellular, cell, nucleus, nucleoplasm, cytoplasm, mitochondrion, cytoskeleton, cell cortex, actin cytoskeleton, membrane-enclosed lumen, nuclear lumen, organelle, membrane-bounded organelle, non-membrane-bounded organelle, intracellular organelle, intracellular membrane-bounded organelle, intracellular non-membrane-bounded organelle, organelle lumen, organelle part, intracellular part, nuclea…	439.798	553.539	360.179	-0.618578	1.63857e-09	4.4189e-08
ENSRNOG00000007030	Epha7	Axon guidance	MAPK cascade, nucleotide binding, cell morphogenesis, cell morphogenesis involved in differentiation, regulation of cell growth, urogenital system development, morphogenesis of a branching structure, kidney development, nucleoside binding, purine nucleoside binding, regulation of protein phosphorylation, positive regulation of protein phosphorylation, morphogenesis of an epithelium, catalytic act…	65.4997	34.785	87	1.29815	1.66736e-09	4.48899e-08
ENSRNOG00000043381	Cyth1	Phospholipase D signaling pathway, Endocytosis		544.868	469.695	597.49	0.346535	1.74167e-09	4.68118e-08
ENSRNOG00000029333	Echdc2		catalytic activity, enoyl-CoA hydratase activity, intracellular, cell, cytoplasm, mitochondrion, organic acid metabolic process, lipid metabolic process, fatty acid metabolic process, fatty acid beta-oxidation, metabolic process, catabolic process, fatty acid catabolic process, cellular process, lipid catabolic process, organic acid catabolic process, lyase activity, carbon-oxygen lyase activity,…	288.481	226.638	331.771	0.54779	1.77283e-09	4.75694e-08
ENSRNOG00000011921	Dusp4	MAPK signaling pathway	MAPK cascade, inactivation of MAPK activity, formation of primary germ layer, endoderm formation, regulation of protein phosphorylation, negative regulation of protein phosphorylation, catalytic activity, phosphoprotein phosphatase activity, protein tyrosine phosphatase activity, intracellular, cell, nucleus, nucleoplasm, cellular protein modification process, protein phosphorylation, negative re…	96.323	138.771	66.6093	-1.04777	1.81474e-09	4.86125e-08
ENSRNOG00000016281	Col4a1	PI3K-Akt signaling pathway, Focal adhesion, Pathways in cancer, Protein digestion and absorption, AGE-RAGE signaling pathway in diabetic complications, Amoebiasis, ECM-receptor interaction, Small cell lung cancer	response to acid chemical, angiogenesis, blood vessel development, patterning of blood vessels, eye development, urogenital system development, morphogenesis of a branching structure, vasculature development, morphogenesis of an epithelium, structural molecule activity, extracellular matrix structural constituent, binding, protein binding, extracellular region, proteinaceous extracellular matrix,…	3344.85	3862.14	2982.74	-0.372652	1.83177e-09	4.89302e-08
ENSRNOG00000026217	Armc2			250.627	157.351	315.92	1.001	1.83271e-09	4.89302e-08
ENSRNOG00000004481	Adss	Metabolic pathways, Purine metabolism, Alanine, aspartate and glutamate metabolism	nucleotide binding, magnesium ion binding, nucleoside binding, purine nucleoside binding, catalytic activity, adenylosuccinate synthase activity, binding, GTP binding, extracellular region, intracellular, cell, cytoplasm, plasma membrane, organic acid metabolic process, nucleobase-containing compound metabolic process, purine nucleotide metabolic process, purine nucleotide biosynthetic process, A…	349.021	404.596	310.118	-0.382579	1.95538e-09	5.21185e-08
ENSRNOG00000003745	Atf3	HTLV-I infection	negative regulation of transcription from RNA polymerase II promoter, MAPK cascade, regulatory region DNA binding, transcription regulatory region sequence-specific DNA binding, RNA polymerase II regulatory region sequence-specific DNA binding, RNA polymerase II core promoter proximal region sequence-specific DNA binding, RNA polymerase II transcription factor activity, sequence-specific DNA bind…	117.228	185.38	69.5213	-1.40212	1.98002e-09	5.26876e-08
ENSRNOG00000000636	Rtkn2			17.4421	31.3576	7.70131	-1.8948	2.14345e-09	5.69419e-08
ENSRNOG00000010940	Acad11		fatty-acyl-CoA binding, nucleotide binding, catalytic activity, acyl-CoA dehydrogenase activity, long-chain-acyl-CoA dehydrogenase activity, binding, intracellular, cell, nucleus, cytoplasm, mitochondrion, mitochondrial envelope, peroxisome, organic acid metabolic process, lipid metabolic process, fatty acid metabolic process, fatty acid beta-oxidation, metabolic process, electron carrier activit…	261.99	207.765	299.947	0.527631	2.15398e-09	5.71268e-08
ENSRNOG00000007925	Pak6	Regulation of actin cytoskeleton, ErbB signaling pathway, Ras signaling pathway, Focal adhesion, Axon guidance, Renal cell carcinoma, T cell receptor signaling pathway	nucleotide binding, nucleoside binding, purine nucleoside binding, system process, catalytic activity, protein kinase activity, protein serine/threonine kinase activity, receptor signaling protein serine/threonine kinase activity, signal transducer activity, receptor signaling protein activity, binding, ATP binding, intracellular, cell, cytoplasm, cellular protein modification process, protein ph…	171.184	107.921	215.467	0.990863	2.20888e-09	5.82932e-08
ENSRNOG00000014828	Avpi1		MAPK cascade, activation of MAPK activity, regulation of protein phosphorylation, positive regulation of protein phosphorylation, cellular protein modification process, protein phosphorylation, phosphorus metabolic process, phosphate-containing compound metabolic process, cell communication, signal transduction, metabolic process, positive regulation of metabolic process, regulation of signal tra…	175.607	215.556	147.643	-0.542887	2.20235e-09	5.82932e-08
ENSRNOG00000037432	Exo5		catalytic activity, nuclease activity, exonuclease activity, exodeoxyribonuclease activity, deoxyribonuclease activity, binding, intracellular, cell, nucleus, nucleoplasm, cytoplasm, cytosol, nucleobase-containing compound metabolic process, DNA metabolic process, DNA repair, cellular aromatic compound metabolic process, nitrogen compound metabolic process, response to stress, cellular response t…	82.0279	105.081	65.8911	-0.665273	2.20875e-09	5.82932e-08
ENSRNOG00000025052	Stard5		binding, steroid binding, lipid binding, carboxylic acid binding, bile acid binding, monocarboxylic acid binding, ion binding, anion binding, organic cyclic compound binding	90.384	115.683	72.6749	-0.663347	2.2273e-09	5.86827e-08
ENSRNOG00000004473	Ppargc1a	Huntington's disease, Insulin signaling pathway, Glucagon signaling pathway, Adipocytokine signaling pathway, AMPK signaling pathway, Insulin resistance, Longevity regulating pathway	mitochondrial genome maintenance, nucleotide binding, nuclear chromosome, mitochondrial fission, response to reactive oxygen species, mitophagy, chromatin, nuclear chromatin, euchromatin, transcription factor activity, protein binding, transcription factor activity, transcription factor binding, transcription factor activity, RNA polymerase II transcription factor binding, response to acid chemic…	452.085	379.124	503.159	0.407408	2.27186e-09	5.97585e-08
ENSRNOG00000019930	Rhot2		nucleotide binding, nucleoside binding, purine nucleoside binding, catalytic activity, GTPase activity, binding, calcium ion binding, GTP binding, extracellular region, intracellular, cell, cytoplasm, mitochondrion, mitochondrial envelope, mitochondrial outer membrane, mitochondrial inner membrane, transport, mitochondrial transport, apoptotic process, movement of cell or subcellular component, o…	507.477	436.062	557.467	0.353633	2.2775e-09	5.98087e-08
ENSRNOG00000001616	Senp7		catalytic activity, intracellular, cell, nucleus, proteolysis, metabolic process, peptidase activity, cysteine-type peptidase activity, hydrolase activity, protein metabolic process, macromolecule metabolic process, organelle, membrane-bounded organelle, intracellular organelle, intracellular membrane-bounded organelle, primary metabolic process, intracellular part, cell part, peptidase activity,…	348.385	297.671	383.886	0.365873	2.29299e-09	6.01168e-08
ENSRNOG00000047708	Gstz1	Metabolic pathways, Tyrosine metabolism		338.593	243.332	405.276	0.733618	2.32237e-09	6.07878e-08
ENSRNOG00000020426	Erf		reproduction, negative regulation of transcription from RNA polymerase II promoter, RNA polymerase II transcription factor activity, sequence-specific DNA binding, transcription factor activity, protein binding, transcription factor activity, transcription factor binding, nucleic acid binding transcription factor activity, in utero embryonic development, placenta development, embryonic placenta d…	257.099	302.791	225.115	-0.426021	2.35651e-09	6.14804e-08
ENSRNOG00000021041	Fam171a2		membrane, integral component of membrane, intrinsic component of membrane, membrane part	170.495	212.603	141.019	-0.588845	2.35524e-09	6.14804e-08
ENSRNOG00000008830	Nfe2l1			1056.01	957.817	1124.74	0.231544	2.40103e-09	6.25399e-08
ENSRNOG00000020138	Slc4a3		transporter activity, inorganic anion exchanger activity, binding, protein binding, cell, plasma membrane, integral component of plasma membrane, transport, ion transport, anion transport, chloride transport, cellular ion homeostasis, regulation of pH, anion transmembrane transporter activity, cellular process, ion transmembrane transporter activity, inorganic anion transmembrane transporter acti…	999.911	880.743	1083.33	0.298372	2.42236e-09	6.29931e-08
ENSRNOG00000021120	Prune1	Purine metabolism	catalytic activity, inorganic diphosphatase activity, binding, intracellular, cell, nucleus, cytoplasm, adherens junction, cell-substrate adherens junction, focal adhesion, pyrophosphatase activity, hydrolase activity, hydrolase activity, acting on acid anhydrides, hydrolase activity, acting on acid anhydrides, in phosphorus-containing anhydrides, cell junction, cell-substrate junction, ion bindi…	410.172	356.519	447.729	0.327826	2.54802e-09	6.61535e-08
ENSRNOG00000010516	Plau	Proteoglycans in cancer, Complement and coagulation cascades, NF-kappa B signaling pathway, Transcriptional misregulation in cancer, MicroRNAs in cancer		67.0886	105.846	39.9582	-1.38331	2.57714e-09	6.68014e-08
ENSRNOG00000005574	Adamts8			90.348	163.782	38.9439	-2.04452	2.58592e-09	6.69206e-08
ENSRNOG00000000855	Lst1			20.0316	31.4515	12.0377	-1.31559	2.77102e-09	7.1595e-08
ENSRNOG00000004720	Kcnj2	Oxytocin signaling pathway, Renin secretion, Gastric acid secretion, Cholinergic synapse	action potential, regulation of heart rate, system process, muscle system process, circulatory system process, heart process, receptor activity, transporter activity, ion channel activity, inward rectifier potassium channel activity, voltage-gated ion channel activity, voltage-gated potassium channel activity, cation channel activity, potassium channel activity, binding, protein binding, phosphol…	168.589	130.429	195.301	0.578783	2.84755e-09	7.3454e-08
ENSRNOG00000016252	Mblac2		extracellular region, vesicle, membrane-bounded vesicle, organelle, membrane-bounded organelle, extracellular organelle, extracellular region part, extracellular exosome, extracellular vesicle	135.984	109.877	154.26	0.485729	2.9005e-09	7.46996e-08
ENSRNOG00000007090	Cacna1c	Cardiac muscle contraction, Alzheimer's disease, Taste transduction, MAPK signaling pathway, Aldosterone synthesis and secretion, Calcium signaling pathway, cGMP-PKG signaling pathway, cAMP signaling pathway, Adrenergic signaling in cardiomyocytes, Vascular smooth muscle contraction, Circadian entrainment, Long-term potentiation, Dopaminergic synapse, GnRH signaling pathway, Oxytocin signaling pa…		1181.88	941.348	1350.26	0.519971	2.99102e-09	7.69071e-08
ENSRNOG00000024210	Nlrc3			67.9967	89.2946	53.0882	-0.739326	3.06623e-09	7.87147e-08
ENSRNOG00000004362	Rps6ka5	MAPK signaling pathway, Bladder cancer, Adrenergic signaling in cardiomyocytes, Circadian entrainment, Neurotrophin signaling pathway, MicroRNAs in cancer, TNF signaling pathway		324.442	244.463	380.428	0.635906	3.29761e-09	8.4519e-08
ENSRNOG00000021161	Fermt3	Platelet activation	cell morphogenesis, cell morphogenesis involved in differentiation, cell activation, podosome, receptor binding, integrin binding, binding, protein binding, extracellular region, intracellular, cell, cytoskeleton, protein complex assembly, movement of cell or subcellular component, response to stress, cell communication, cell adhesion, leukocyte cell-cell adhesion, signal transduction, cell surfa…	155.536	202.507	122.657	-0.718731	3.31596e-09	8.48535e-08
ENSRNOG00000050949	Ttc39c			278.094	230.647	311.307	0.43104	3.38137e-09	8.63895e-08
ENSRNOG00000050111	Cenpo		chromosome, centromeric region, kinetochore, intracellular, cell, nucleus, nucleoplasm, chromosome, organelle organization, cellular process, cellular component organization, cellular component assembly, membrane-enclosed lumen, nuclear lumen, macromolecular complex, centromere complex assembly, cellular macromolecular complex assembly, organelle, membrane-bounded organelle, non-membrane-bounded …	23.902	36.6316	14.9913	-1.23465	3.44017e-09	8.77518e-08
ENSRNOG00000001417	Plod3	Lysine degradation, Other types of O-glycan biosynthesis	cell morphogenesis, cell morphogenesis involved in differentiation, in utero embryonic development, endothelial cell development, endothelial cell morphogenesis, morphogenesis of an epithelium, epithelial cell development, system process, circulatory system process, vascular process in circulatory system, endothelium development, epithelial cell morphogenesis, catalytic activity, binding, iron io…	403.723	452.542	369.549	-0.291572	3.46423e-09	8.8225e-08
ENSRNOG00000007062	Rin3			372.746	443.658	323.108	-0.456223	3.53505e-09	8.98857e-08
ENSRNOG00000007989	Chst1	Glycosaminoglycan biosynthesis - keratan sulfate	Golgi membrane, N-acetylglucosamine 6-O-sulfotransferase activity, catalytic activity, intracellular, cell, cytoplasm, Golgi apparatus, carbohydrate metabolic process, monosaccharide metabolic process, galactose metabolic process, aminoglycan metabolic process, sulfur compound metabolic process, nitrogen compound metabolic process, response to stress, defense response, inflammatory response, sulf…	107.747	140.259	84.9888	-0.71612	3.65534e-09	9.2797e-08
ENSRNOG00000052061	Ppef2		MAPK cascade, regulation of protein phosphorylation, negative regulation of protein phosphorylation, system process, catalytic activity, phosphoprotein phosphatase activity, binding, iron ion binding, calcium ion binding, protein binding, cellular protein modification process, protein phosphorylation, protein dephosphorylation, phosphorus metabolic process, phosphate-containing compound metabolic…	50.9412	80.5768	30.1962	-1.38679	3.7185e-09	9.42511e-08
ENSRNOG00000038746	Bco2		retinoid metabolic process, structural constituent of ribosome, catalytic activity, structural molecule activity, intracellular, cell, cytoplasm, mitochondrion, ribosome, cellular aldehyde metabolic process, translation, peptide metabolic process, lipid metabolic process, isoprenoid metabolic process, terpenoid metabolic process, nitrogen compound metabolic process, metabolic process, isoprenoid …	28.2499	41.0796	19.2692	-1.05384	3.74716e-09	9.48275e-08
ENSRNOG00000008377	Wdtc1		negative regulation of transcription from RNA polymerase II promoter, in utero embryonic development, enzyme inhibitor activity, binding, protein binding, intracellular, cell, nucleus, cytoplasm, cytosol, carbohydrate metabolic process, monosaccharide metabolic process, glucose metabolic process, organic acid metabolic process, nucleobase-containing compound metabolic process, transcription, DNA-…	607.369	541.812	653.259	0.269409	3.775e-09	9.5231e-08
ENSRNOG00000021260	Prnd		binding, copper ion binding, cell, plasma membrane, protein complex assembly, cellular ion homeostasis, cellular metal ion homeostasis, cellular copper ion homeostasis, cellular process, membrane, cellular component organization, cellular homeostasis, cellular component assembly, cellular cation homeostasis, homeostatic process, ion binding, cation binding, macromolecular complex subunit organiza…	12.3892	22.5052	5.30802	-1.89772	3.77267e-09	9.5231e-08
ENSRNOG00000002135	Sgcb	Dilated cardiomyopathy, Hypertrophic cardiomyopathy (HCM), Arrhythmogenic right ventricular cardiomyopathy (ARVC), Viral myocarditis		1133.34	1002.66	1224.81	0.288474	3.97335e-09	1.00077e-07
ENSRNOG00000017419	Map3k4	MAPK signaling pathway, GnRH signaling pathway		474.984	417.396	515.296	0.303329	4.0055e-09	1.00728e-07
ENSRNOG00000010630	Prcp	Renin-angiotensin system, Protein digestion and absorption	angiogenesis, blood vessel development, ameboidal-type cell migration, vasculature development, thyroid hormone mediated signaling pathway, regulation of thyroid hormone mediated signaling pathway, kinin cascade, plasma kallikrein-kinin cascade, acute inflammatory response, system process, circulatory system process, regulation of systemic arterial blood pressure, negative regulation of systemic …	210.541	267.214	170.869	-0.642078	4.03797e-09	1.01386e-07
ENSRNOG00000004110	Trib2		MAPK cascade, nucleotide binding, cytokine production, regulation of cytokine production, negative regulation of cytokine production, nucleoside binding, purine nucleoside binding, regulation of protein phosphorylation, catalytic activity, protein kinase activity, binding, protein binding, ATP binding, intracellular, cell, nucleus, cellular protein modification process, protein phosphorylation, p…	470.959	550.972	414.95	-0.408187	4.07854e-09	1.02244e-07
ENSRNOG00000003063	Phka1	Insulin signaling pathway, Calcium signaling pathway, Glucagon signaling pathway		428.406	343.372	487.929	0.505655	4.11295e-09	1.02946e-07
ENSRNOG00000007290	Atp1a2	Cardiac muscle contraction, Thyroid hormone signaling pathway, Mineral absorption, Endocrine and other factor-regulated calcium reabsorption, Aldosterone-regulated sodium reabsorption, cGMP-PKG signaling pathway, cAMP signaling pathway, Adrenergic signaling in cardiomyocytes, Salivary secretion, Gastric acid secretion, Protein digestion and absorption, Thyroid hormone synthesis, Pancreatic secret…	nucleotide binding, neurotransmitter uptake, regulation of neurotransmitter levels, nucleoside binding, purine nucleoside binding, regulation of the force of heart contraction, regulation of sodium ion transport, regulation of respiratory gaseous exchange by neurological system process, system process, muscle system process, circulatory system process, heart process, respiratory system process, v…	1563.34	1066.2	1911.34	0.841511	4.20675e-09	1.05095e-07
ENSRNOG00000014202	Snx20		binding, phospholipid binding, phosphatidylinositol-4,5-bisphosphate binding, intracellular, cell, nucleus, cytoplasm, endosome, early endosome, vacuole, vacuolar membrane, plasma membrane, transport, protein localization, lipid binding, endosome membrane, endomembrane system, protein transport, membrane, organelle membrane, early endosome membrane, phosphatidylinositol-3-phosphate binding, macro…	31.5591	43.8899	22.9275	-0.907721	4.21192e-09	1.05095e-07
ENSRNOG00000018047	Gorasp1		Golgi membrane, cell morphogenesis, cell morphogenesis involved in differentiation, binding, protein binding, intracellular, cell, cytoplasm, Golgi apparatus, carbohydrate metabolic process, cellular protein modification process, protein glycosylation, protein N-linked glycosylation, transport, organelle organization, Golgi organization, multicellular organism development, nervous system developm…	341.12	294.527	373.735	0.342583	4.25069e-09	1.05897e-07
ENSRNOG00000009325	Fuca1	Lysosome, Other glycan degradation		330.489	383.774	293.189	-0.387268	4.30059e-09	1.06974e-07
ENSRNOG00000022373	Dennd4b			598.48	523.459	650.995	0.314032	4.31921e-09	1.0727e-07
ENSRNOG00000008816	Gpnmb			353.487	525.539	233.051	-1.16972	4.33869e-09	1.07587e-07
ENSRNOG00000026235	Hk3	Metabolic pathways, HIF-1 signaling pathway, Insulin signaling pathway, Amino sugar and nucleotide sugar metabolism, Glycolysis / Gluconeogenesis, Carbon metabolism, Starch and sucrose metabolism, Type II diabetes mellitus, Galactose metabolism, Carbohydrate digestion and absorption, Central carbon metabolism in cancer, Fructose and mannose metabolism, Butirosin and neomycin biosynthesis		13.992	26.6173	5.1543	-2.16591	4.37546e-09	1.08332e-07
ENSRNOG00000062231	AABR07037451.2			359.052	265.706	424.395	0.673551	4.39309e-09	1.086e-07
ENSRNOG00000019036	Ldhd	Pyruvate metabolism		406.207	302.959	478.481	0.657596	4.43745e-09	1.09528e-07
ENSRNOG00000020416	Zfr2		nucleotide binding, nucleoside binding, purine nucleoside binding, immune system process, nucleic acid binding, RNA binding, catalytic activity, binding, ATP binding, immune response, zinc ion binding, transferase activity, purine nucleotide binding, adenyl nucleotide binding, ribonucleoside binding, purine ribonucleoside binding, ribonucleotide binding, purine ribonucleotide binding, adenyl ribo…	87.408	63.7713	103.954	0.696328	4.6457e-09	1.14492e-07
ENSRNOG00000006807	Aldob	Metabolic pathways, Glycolysis / Gluconeogenesis, Carbon metabolism, Biosynthesis of amino acids, Pentose phosphate pathway, Fructose and mannose metabolism		25.7636	7.68003	38.4221	2.18323	4.88737e-09	1.20262e-07
ENSRNOG00000029529	Eef1akmt4		catalytic activity, metabolic process, methyltransferase activity, transferase activity, transferase activity, transferring one-carbon groups, methylation	33.2652	46.2731	24.1597	-0.909901	4.99454e-09	1.22711e-07
ENSRNOG00000031814	Sort1	Neurotrophin signaling pathway, Lysosome	Golgi membrane, lytic vacuole, ossification, peptide receptor activity, signal transducer activity, receptor activity, transmembrane signaling receptor activity, G-protein coupled receptor activity, neurotrophin receptor activity, binding, protein binding, intracellular, cell, nucleus, nuclear envelope, cytoplasm, lysosome, lysosomal membrane, endosome, early endosome, vacuole, vacuolar membrane,…	1046.17	956.624	1108.86	0.212848	5.05988e-09	1.24126e-07
ENSRNOG00000045752	Rrm1	Metabolic pathways, Pyrimidine metabolism, Glutathione metabolism, Purine metabolism	reproduction, nucleotide binding, mitotic cell cycle, eye development, nucleoside binding, purine nucleoside binding, developmental process involved in reproduction, catalytic activity, ribonucleoside-diphosphate reductase activity, thioredoxin disulfide as acceptor, binding, ATP binding, extracellular region, intracellular, cell, nucleus, nuclear envelope, cytoplasm, cytosol, ribonucleoside-diph…	487.485	539.336	451.189	-0.256931	5.19597e-09	1.2727e-07
ENSRNOG00000010646	Tmem229b		membrane, integral component of membrane, intrinsic component of membrane, membrane part	216.077	263.055	183.193	-0.519616	5.31066e-09	1.2988e-07
ENSRNOG00000048043	F2r			475.401	558.831	416.999	-0.42149	5.37143e-09	1.31166e-07
ENSRNOG00000012210	Sptlc2	Metabolic pathways, Sphingolipid metabolism, Sphingolipid signaling pathway	palmitoyltransferase complex, catalytic activity, serine C-palmitoyltransferase activity, binding, intracellular, cell, cytoplasm, mitochondrion, endoplasmic reticulum, endoplasmic reticulum membrane, alcohol metabolic process, lipid metabolic process, membrane lipid metabolic process, phospholipid metabolic process, sphingolipid metabolic process, sphinganine metabolic process, sphingosine metab…	275.256	333.2	234.696	-0.503782	5.40996e-09	1.31906e-07
ENSRNOG00000015253	Hsf4			56.6214	35.9684	71.0784	0.963274	5.46317e-09	1.33001e-07
ENSRNOG00000021096	Tmem143		hematopoietic progenitor cell differentiation, immune system process, immune system development, intracellular, cell, cytoplasm, mitochondrion, multicellular organism development, cellular process, membrane, integral component of membrane, hemopoiesis, cell differentiation, intrinsic component of membrane, multicellular organismal process, developmental process, organelle, membrane-bounded organe…	349.99	289.087	392.622	0.440325	5.56268e-09	1.35218e-07
ENSRNOG00000011213	Blm	Fanconi anemia pathway, Homologous recombination		66.8206	86.7207	52.8906	-0.702885	5.67113e-09	1.37645e-07
ENSRNOG00000011582	Rab3d	Pancreatic secretion	nucleotide binding, nucleoside binding, purine nucleoside binding, tissue homeostasis, binding, protein binding, GTP binding, extracellular region, intracellular, cell, cytoplasm, mitochondrion, cytoskeleton, microtubule, cytoplasmic microtubule, plasma membrane, cellular protein modification process, protein methylation, transport, exocytosis, cell communication, signal transduction, small GTPas…	301.527	347.378	269.432	-0.365388	5.73868e-09	1.39074e-07
ENSRNOG00000021182	Sv2a	ECM-receptor interaction	receptor activity, transporter activity, binding, protein binding, intracellular, cell, cytoplasm, endoplasmic reticulum, cell-cell junction, transport, neurotransmitter transport, cellular ion homeostasis, cellular calcium ion homeostasis, cellular metal ion homeostasis, synaptic vesicle, cellular process, endomembrane system, vesicle membrane, membrane, integral component of membrane, cytoplasm…	131.294	170.633	103.757	-0.712288	6.26525e-09	1.51606e-07
ENSRNOG00000057501	Fam81a			152.652	86.3594	199.057	1.19537	6.33753e-09	1.53123e-07
ENSRNOG00000006355	Akap8l	Epstein-Barr virus infection	mitotic sister chromatid segregation, mitotic cell cycle, nuclear division, chromatin, sister chromatid segregation, regulation of protein phosphorylation, nucleic acid binding, DNA binding, RNA binding, catalytic activity, binding, protein binding, lamin binding, intracellular, cell, nucleus, nucleoplasm, chromosome, cytoplasm, nucleobase-containing compound metabolic process, DNA packaging, chr…	321.626	274.743	354.445	0.366303	6.58294e-09	1.58813e-07
ENSRNOG00000016810	Stmn1	MAPK signaling pathway, MicroRNAs in cancer	microtubule cytoskeleton organization, mitotic cell cycle, mitotic cytokinesis, cell morphogenesis, cell morphogenesis involved in differentiation, cytokinesis, binding, protein binding, extracellular region, intracellular, cell, cytoplasm, cytosol, cytoskeleton, microtubule, protein complex assembly, movement of cell or subcellular component, organelle organization, cytoskeleton organization, mi…	176.371	212.346	151.188	-0.487338	6.62567e-09	1.59604e-07
ENSRNOG00000007604	Igsf8			74.1836	93.1323	60.9195	-0.604296	6.68357e-09	1.60757e-07
ENSRNOG00000014504	Il1r1	MAPK signaling pathway, Cytokine-cytokine receptor interaction, Inflammatory mediator regulation of TRP channels, Osteoclast differentiation, NF-kappa B signaling pathway, Hematopoietic cell lineage, HTLV-I infection, Amoebiasis		607.323	706.518	537.887	-0.392784	6.75218e-09	1.62164e-07
ENSRNOG00000001874	Slc7a4		amino acid transmembrane transport, transporter activity, organic acid transmembrane transporter activity, cell, plasma membrane, integral component of plasma membrane, transport, ion transport, anion transport, amino acid transport, amino acid transmembrane transporter activity, L-amino acid transmembrane transporter activity, secondary active transmembrane transporter activity, antiporter activ…	37.76	18.7228	51.086	1.40103	6.76681e-09	1.62272e-07
ENSRNOG00000011153	Il17ra	Cytokine-cytokine receptor interaction	cell activation, cytokine production, regulation of cytokine production, positive regulation of cytokine production, immune system process, production of molecular mediator involved in inflammatory response, cytokine production involved in inflammatory response, signal transducer activity, receptor activity, transmembrane signaling receptor activity, cytokine receptor activity, receptor binding, …	304.699	386.318	247.567	-0.639885	6.80476e-09	1.62722e-07
ENSRNOG00000023352	Fam78a			238.157	177.986	280.277	0.652144	6.80589e-09	1.62722e-07
ENSRNOG00000006893	Ppm1k		catalytic activity, phosphoprotein phosphatase activity, protein serine/threonine phosphatase activity, binding, intracellular, cell, cytoplasm, mitochondrion, cellular protein modification process, protein dephosphorylation, phosphorus metabolic process, phosphate-containing compound metabolic process, metabolic process, cellular process, dephosphorylation, hydrolase activity, hydrolase activity…	598.804	520.922	653.321	0.326165	7.09577e-09	1.694e-07
ENSRNOG00000017546	Mylk3	Regulation of actin cytoskeleton, Focal adhesion, Platelet activation, Calcium signaling pathway, cGMP-PKG signaling pathway, Vascular smooth muscle contraction, Oxytocin signaling pathway, Gastric acid secretion	nucleotide binding, nucleoside binding, purine nucleoside binding, acute inflammatory response, regulation of vascular permeability involved in acute inflammatory response, system process, circulatory system process, vascular process in circulatory system, catalytic activity, protein kinase activity, protein serine/threonine kinase activity, calmodulin-dependent protein kinase activity, myosin li…	1504.15	1310.27	1639.86	0.323491	7.11531e-09	1.69613e-07
ENSRNOG00000004708	Aard		multicellular organism development, respiratory tube development, lung development, multicellular organismal process, developmental process, tube development, single-organism process, single-multicellular organism process, single-organism developmental process, animal organ development, system development, anatomical structure development, respiratory system development	7.35265	13.9975	2.70126	-2.01864	7.14588e-09	1.70089e-07
ENSRNOG00000004147	Abca8a	ABC transporters	nucleotide binding, nucleoside binding, purine nucleoside binding, catalytic activity, transporter activity, binding, ATP binding, transport, membrane, integral component of membrane, pyrophosphatase activity, hydrolase activity, hydrolase activity, acting on acid anhydrides, hydrolase activity, acting on acid anhydrides, in phosphorus-containing anhydrides, ATPase activity, purine nucleotide bin…	1318.91	1140.36	1443.9	0.34022	7.1966e-09	1.71042e-07
ENSRNOG00000042855	Ahdc1			692.49	587.756	765.804	0.381186	7.24978e-09	1.72051e-07
ENSRNOG00000042326	Smpdl3b		activation of innate immune response, pattern recognition receptor signaling pathway, toll-like receptor signaling pathway, activation of immune response, immune system process, regulation of immune system process, negative regulation of immune system process, positive regulation of immune system process, immune response-activating signal transduction, innate immune response-activating signal tra…	52.8184	71.1572	39.9812	-0.816181	7.31334e-09	1.73302e-07
ENSRNOG00000003291	Creg1		nucleotide binding, catalytic activity, binding, protein binding, extracellular region, extracellular space, intracellular, cell, transcription factor complex, nucleobase-containing compound metabolic process, transcription, DNA-templated, regulation of transcription, DNA-templated, cellular aromatic compound metabolic process, nitrogen compound metabolic process, transcription factor binding, me…	339.747	282.96	379.498	0.422199	7.45007e-09	1.76282e-07
ENSRNOG00000018483	Smad1	Signaling pathways regulating pluripotency of stem cells, Hippo signaling pathway, Transcriptional misregulation in cancer, TGF-beta signaling pathway		390.754	450.263	349.097	-0.366212	7.49229e-09	1.77019e-07
ENSRNOG00000037655	Gatb	Metabolic pathways, Aminoacyl-tRNA biosynthesis	nucleotide binding, nucleoside binding, purine nucleoside binding, catalytic activity, binding, ATP binding, intracellular, cell, cytoplasm, mitochondrion, organic acid metabolic process, nucleobase-containing compound metabolic process, tRNA metabolic process, translation, peptide metabolic process, cellular amino acid metabolic process, cellular aromatic compound metabolic process, nitrogen com…	368.662	312.178	408.202	0.385829	7.50477e-09	1.77053e-07
ENSRNOG00000056487	Oxr1			1197.26	1059.38	1293.79	0.28814	7.57426e-09	1.7843e-07
ENSRNOG00000010593	Ctnnal1		actin binding, binding, protein binding, intracellular, cell, cytoplasm, cytosol, cell communication, cell adhesion, signal transduction, small GTPase mediated signal transduction, Ras protein signal transduction, Rho protein signal transduction, cytoskeletal protein binding, cellular process, biological adhesion, signaling, protein complex binding, intracellular signal transduction, intracellula…	590.261	478.197	668.706	0.482909	7.66663e-09	1.8034e-07
ENSRNOG00000002180	Tbc1d1	AMPK signaling pathway	GTPase activator activity, binding, protein binding, intracellular, cell, transport, intracellular protein transport, vesicle fusion, organelle organization, enzyme activator activity, protein localization, cellular process, endomembrane system, protein transport, cellular component organization, vesicle organization, vesicle-mediated transport, Ras GTPase binding, Rab GTPase binding, enzyme bind…	489.134	592.051	417.091	-0.50434	7.76944e-09	1.82491e-07
ENSRNOG00000017209	Tubb3	Gap junction, Phagosome	nucleotide binding, mitotic cell cycle, nuclear division, cell morphogenesis, cell morphogenesis involved in differentiation, nucleoside binding, purine nucleoside binding, catalytic activity, GTPase activity, structural molecule activity, structural constituent of cytoskeleton, binding, GTP binding, extracellular region, intracellular, cell, nucleus, cytoplasm, cytoskeleton, microtubule, movemen…	32.1806	53.5974	17.1889	-1.58577	7.95114e-09	1.86485e-07
ENSRNOG00000039668	Col8a1			523.005	792.401	334.428	-1.24205	8.07264e-09	1.89058e-07
ENSRNOG00000006911	Sptb			1233.8	954.671	1429.18	0.581614	8.18572e-09	1.91426e-07
ENSRNOG00000005464	Lgalsl		binding, intracellular, cell, carbohydrate binding, cell part	763.604	687.82	816.653	0.247363	8.28323e-09	1.93424e-07
ENSRNOG00000001224	Itgb2	Rap1 signaling pathway, Regulation of actin cytoskeleton, Cell adhesion molecules (CAMs), Complement and coagulation cascades, Pertussis, Tuberculosis, Phagosome, Leukocyte transendothelial migration, Hippo signaling pathway, HTLV-I infection, Amoebiasis, Natural killer cell mediated cytotoxicity, Legionellosis, Staphylococcus aureus infection, Leishmaniasis, Rheumatoid arthritis, Viral myocardit…	angiogenesis, blood vessel development, ameboidal-type cell migration, formation of primary germ layer, endoderm formation, cell activation, regulation of protein phosphorylation, vasculature development, glycoprotein binding, immune system process, leukocyte migration involved in inflammatory response, signal transducer activity, receptor activity, transmembrane signaling receptor activity, bind…	263.148	349.503	202.699	-0.782986	8.3419e-09	1.94511e-07
ENSRNOG00000042747	Fam72a		regulation of protein phosphorylation, negative regulation of protein phosphorylation, intracellular, cell, cytoplasm, mitochondrion, cytosol, cellular protein modification process, protein phosphorylation, negative regulation of protein kinase activity, phosphorus metabolic process, phosphate-containing compound metabolic process, apoptotic process, cell communication, signal transduction, cell …	9.44435	16.3557	4.60643	-1.63025	8.42767e-09	1.96225e-07
ENSRNOG00000016225	Fgd3	Regulation of actin cytoskeleton		104.492	138.258	80.8556	-0.766608	8.57853e-09	1.99448e-07
ENSRNOG00000021497	Akt3	Rap1 signaling pathway, Non-alcoholic fatty liver disease (NAFLD), Thyroid hormone signaling pathway, EGFR tyrosine kinase inhibitor resistance, HIF-1 signaling pathway, mTOR signaling pathway, PI3K-Akt signaling pathway, Insulin signaling pathway, Proteoglycans in cancer, MAPK signaling pathway, ErbB signaling pathway, Ras signaling pathway, FoxO signaling pathway, Phospholipase D signaling path…	mitochondrial genome maintenance, nucleotide binding, nucleoside binding, purine nucleoside binding, regulation of sodium ion transport, catalytic activity, protein kinase activity, protein serine/threonine kinase activity, protein kinase C binding, binding, protein binding, ATP binding, intracellular, cell, nucleus, nucleoplasm, cytoplasm, Golgi apparatus, cytosol, plasma membrane, cellular prot…	246.887	285.788	219.657	-0.378182	8.69246e-09	2.01804e-07
ENSRNOG00000056297	Fmnl3			458.074	521.094	413.96	-0.331338	8.91931e-09	2.06771e-07
ENSRNOG00000032374	Paqr9		steroid hormone receptor activity, signal transducer activity, receptor activity, binding, steroid binding, cell, plasma membrane, cell communication, signal transduction, lipid binding, response to endogenous stimulus, response to hormone, hormone-mediated signaling pathway, cellular process, response to organic substance, response to organic cyclic compound, membrane, integral component of memb…	114.445	77.9341	140.003	0.837003	9.14463e-09	2.11688e-07
ENSRNOG00000025528	Efr3a		extracellular region, intracellular, cell, plasma membrane, plasma membrane organization, protein localization, cellular process, endomembrane system organization, membrane, cellular component organization, vesicle, membrane-bounded vesicle, macromolecule localization, cellular protein localization, organelle, membrane-bounded organelle, extracellular organelle, extracellular region part, cell pa…	1070.56	971.153	1140.14	0.231224	9.18937e-09	2.12416e-07
ENSRNOG00000021796	RGD1565166		binding, protein binding, extracellular region, intracellular, cell, cytoplasm, cytosol, membrane, vesicle, membrane-bounded vesicle, identical protein binding, protein homodimerization activity, organelle, membrane-bounded organelle, extracellular organelle, extracellular region part, intracellular part, cytoplasmic part, cell part, protein dimerization activity, extracellular exosome, extracell…	6.68825	13.1584	2.15915	-2.16405	9.24706e-09	2.13442e-07
ENSRNOG00000001229	Col18a1	Protein digestion and absorption	cell morphogenesis, cell morphogenesis involved in differentiation, response to acid chemical, angiogenesis, blood vessel development, endothelial cell development, endothelial cell morphogenesis, vasculature development, epithelial cell development, endothelium development, epithelial cell morphogenesis, structural molecule activity, binding, protein binding, extracellular region, proteinaceous …	805.627	1107.84	594.078	-0.897898	9.66163e-09	2.2269e-07
ENSRNOG00000009116	Itgb3bp		mitotic cell cycle, nuclear division, chromosome, centromeric region, kinetochore, condensed chromosome kinetochore, condensed chromosome, centromeric region, condensed chromosome, intracellular, cell, nucleus, nucleoplasm, chromosome, nucleobase-containing compound metabolic process, DNA packaging, chromatin organization, chromatin assembly or disassembly, nucleosome assembly, DNA replication-in…	80.1246	99.778	66.3672	-0.581062	9.74449e-09	2.24277e-07
ENSRNOG00000002652	Rap1gap2		GTPase activator activity, intracellular, cell, nucleus, nuclear envelope, cytoplasm, centrosome, microtubule organizing center, cytoskeleton, plasma membrane, cell communication, signal transduction, small GTPase mediated signal transduction, multicellular organism development, nervous system development, enzyme activator activity, regulation of cell size, regulation of signal transduction, cell…	825.396	688.083	921.516	0.420895	9.99763e-09	2.29773e-07
ENSRNOG00000001250	Lfng	Notch signaling pathway, Other types of O-glycan biosynthesis	reproduction, Golgi membrane, nuclear division, ovarian follicle development, somitogenesis, cell activation, immune effector process, cell activation involved in immune response, lymphocyte activation involved in immune response, B cell activation involved in immune response, mature B cell differentiation involved in immune response, marginal zone B cell differentiation, mature B cell differenti…	152.074	191.116	124.744	-0.611482	1.02094e-08	2.34304e-07
ENSRNOG00000020027	Arhgef2			677.147	734.653	636.893	-0.205711	1.05148e-08	2.40968e-07
ENSRNOG00000011039	Gch1	Metabolic pathways, Folate biosynthesis	nucleotide binding, response to reactive oxygen species, response to superoxide, response to oxygen radical, nucleoside binding, purine nucleoside binding, response to molecule of bacterial origin, immune system process, system process, circulatory system process, vascular process in circulatory system, catalytic activity, GTP cyclohydrolase activity, GTP cyclohydrolase I activity, binding, calci…	64.8315	82.7638	52.2789	-0.652761	1.06614e-08	2.43979e-07
ENSRNOG00000003594	Tmem183a		membrane, integral component of membrane, intrinsic component of membrane, membrane part	237.265	275.741	210.332	-0.389023	1.12732e-08	2.5761e-07
ENSRNOG00000061582	Scamp1		binding, protein binding, intracellular, cell, nucleus, nucleoplasm, cytoplasm, endosome, vacuole, vacuolar membrane, Golgi apparatus, trans-Golgi network, transport, exocytosis, endocytosis, synaptic vesicle, protein localization, cellular process, endosome membrane, endomembrane system, vesicle membrane, protein transport, membrane, integral component of membrane, cytoplasmic, membrane-bounded …	593.138	533.239	635.068	0.251695	1.14751e-08	2.6185e-07
ENSRNOG00000003151	Bfar		protein polyubiquitination, protease binding, catalytic activity, ubiquitin-protein transferase activity, binding, protein binding, intracellular, cell, cytoplasm, endoplasmic reticulum, endoplasmic reticulum membrane, cellular protein modification process, proteolysis, ubiquitin-dependent protein catabolic process, apoptotic process, response to stress, response to unfolded protein, cell communi…	701.09	631.142	750.053	0.248666	1.15565e-08	2.63302e-07
ENSRNOG00000012228	Skap2		cell activation, activation of immune response, immune system process, regulation of immune system process, positive regulation of immune system process, immune response-activating signal transduction, immune response-regulating signaling pathway, SH3/SH2 adaptor activity, binding, protein binding, intracellular, cell, nucleus, nucleoplasm, cytoplasm, plasma membrane, immune response, cell commun…	202.355	243.904	173.272	-0.490878	1.15715e-08	2.63302e-07
ENSRNOG00000016756	Ptgir	Neuroactive ligand-receptor interaction, Platelet activation, Vascular smooth muscle contraction	response to molecule of bacterial origin, signal transducer activity, receptor activity, transmembrane signaling receptor activity, G-protein coupled receptor activity, icosanoid receptor activity, prostanoid receptor activity, prostaglandin receptor activity, intracellular, cell, cytoplasm, cytosol, plasma membrane, integral component of plasma membrane, nucleobase-containing compound metabolic …	56.3522	81.2803	38.9025	-1.04407	1.18391e-08	2.69007e-07
ENSRNOG00000004111	Soat1	Steroid biosynthesis	fatty-acyl-CoA binding, catalytic activity, sterol O-acyltransferase activity, binding, steroid binding, intracellular, cell, cytoplasm, endoplasmic reticulum, endoplasmic reticulum membrane, alcohol metabolic process, lipid metabolic process, transport, lipid transport, metabolic process, steroid metabolic process, cholesterol metabolic process, lipid binding, O-acyltransferase activity, biosynt…	139.981	174.294	115.962	-0.583736	1.21747e-08	2.76241e-07
ENSRNOG00000016361	Plcd4	Metabolic pathways, Thyroid hormone signaling pathway, Inositol phosphate metabolism, Phosphatidylinositol signaling system, Calcium signaling pathway, AGE-RAGE signaling pathway in diabetic complications	reproduction, catalytic activity, phosphatidylinositol phospholipase C activity, phospholipase activity, phospholipase C activity, signal transducer activity, binding, calcium ion binding, intracellular, cell, nucleus, nuclear envelope, cytoplasm, endoplasmic reticulum, plasma membrane, lipid metabolic process, phospholipid metabolic process, glycerophospholipid metabolic process, phosphorus meta…	16.7981	4.82256	25.181	2.16879	1.23774e-08	2.80442e-07
ENSRNOG00000000170	Slc30a4		transition metal ion transport, lytic vacuole, transporter activity, zinc ion transmembrane transporter activity, intracellular, cell, cytoplasm, lysosome, lysosomal membrane, endosome, late endosome, vacuole, vacuolar membrane, transport, ion transport, cation transport, zinc II ion transport, cellular ion homeostasis, cellular metal ion homeostasis, cellular zinc ion homeostasis, multicellular …	524.772	589.95	479.148	-0.299556	1.24818e-08	2.82409e-07
ENSRNOG00000016315	Cnpy3		receptor binding, binding, protein binding	249.091	286.79	222.702	-0.363437	1.30291e-08	2.94378e-07
ENSRNOG00000037165	Nipal3		immune system process, immunoglobulin production, production of molecular mediator of immune response, transporter activity, transport, ion transport, cation transport, cation transmembrane transporter activity, ion transmembrane transporter activity, magnesium ion transmembrane transporter activity, magnesium ion transport, membrane, integral component of membrane, transmembrane transporter acti…	152.142	114.064	178.796	0.643921	1.31442e-08	2.96558e-07
ENSRNOG00000046428	Lrrc75b			545.672	443.957	616.873	0.473644	1.32933e-08	2.99501e-07
ENSRNOG00000003495	Prpf8	Spliceosome	spliceosomal tri-snRNP complex assembly, RNA splicing, via transesterification reactions, RNA splicing, via transesterification reactions with bulged adenosine as nucleophile, second spliceosomal transesterification activity, spliceosomal snRNP assembly, mRNA splicing, via spliceosome, response to molecule of bacterial origin, nucleic acid binding, RNA binding, catalytic activity, binding, protei…	1774.47	1642.72	1866.69	0.184293	1.34979e-08	3.03685e-07
ENSRNOG00000060538	Cdc42se1		cell morphogenesis, structural molecule activity, intracellular, cell, cytoplasm, cytoskeleton, plasma membrane, transport, endocytosis, phagocytosis, cell communication, signal transduction, regulation of cell shape, anatomical structure morphogenesis, cellular process, membrane, cellular component organization, vesicle-mediated transport, regulation of anatomical structure morphogenesis, regula…	510.738	578.275	463.463	-0.318685	1.35882e-08	3.05287e-07
ENSRNOG00000037563	Cd68	Lysosome	cellular process, response to organic substance, membrane, integral component of membrane, intrinsic component of membrane, response to chemical, membrane part, response to stimulus, cellular response to stimulus, cellular response to chemical stimulus, cellular response to organic substance	154.296	212.982	113.216	-0.905731	1.36564e-08	3.05961e-07
ENSRNOG00000047741	E2f2	Pathways in cancer, Pancreatic cancer, Glioma, Prostate cancer, Melanoma, Bladder cancer, Non-small cell lung cancer, MicroRNAs in cancer, HTLV-I infection, Endocrine resistance, Hepatitis B, Small cell lung cancer, Chronic myeloid leukemia, Cell cycle		75.8586	103.57	56.4608	-0.863819	1.36385e-08	3.05961e-07
ENSRNOG00000009630	Hsd17b12	Metabolic pathways, Steroid hormone biosynthesis, Fatty acid metabolism, Biosynthesis of unsaturated fatty acids, Fatty acid elongation	fibronectin binding, catalytic activity, 3-hydroxyacyl-CoA dehydrogenase activity, estradiol 17-beta-dehydrogenase activity, binding, protein binding, collagen binding, glycosaminoglycan binding, extracellular region, proteinaceous extracellular matrix, intracellular, cell, cytoplasm, endoplasmic reticulum, endoplasmic reticulum membrane, organic acid metabolic process, lipid metabolic process, f…	251.679	289.703	225.062	-0.362825	1.37104e-08	3.06742e-07
ENSRNOG00000018715	Clec10a			236.736	286.502	201.9	-0.502803	1.44722e-08	3.23334e-07
ENSRNOG00000059579	Gpt2	Metabolic pathways, Carbon metabolism, Biosynthesis of amino acids, Alanine, aspartate and glutamate metabolism, 2-Oxocarboxylic acid metabolism, Arginine biosynthesis		81.3206	60.2545	96.0669	0.664164	1.48603e-08	3.31542e-07
ENSRNOG00000003479	Rnf150		binding, zinc ion binding, membrane, integral component of membrane, intrinsic component of membrane, ion binding, cation binding, membrane part, metal ion binding, transition metal ion binding	155.571	126.312	176.052	0.475805	1.50177e-08	3.34587e-07
ENSRNOG00000047349	AABR07006269.1			33.9958	49.2358	23.3277	-1.04611	1.53482e-08	3.41477e-07
ENSRNOG00000020531	Fen1	DNA replication, Base excision repair, Non-homologous end-joining	nuclear chromosome, magnesium ion binding, chromosome, telomeric region, nuclear chromosome, telomeric region, system process, nucleic acid binding, DNA binding, catalytic activity, nuclease activity, endonuclease activity, endodeoxyribonuclease activity, endoribonuclease activity, RNA-DNA hybrid ribonuclease activity, exonuclease activity, deoxyribonuclease activity, ribonuclease activity, bindi…	88.7192	109.989	73.8304	-0.568721	1.54962e-08	3.44291e-07
ENSRNOG00000003726	Scml2			34.0878	48.2234	24.1928	-0.96633	1.56243e-08	3.46655e-07
ENSRNOG00000016257	Cotl1		actin binding, binding, protein binding, extracellular region, intracellular, cell, nucleus, cytoplasm, cytoskeleton, response to stress, defense response, cytoskeletal protein binding, response to external stimulus, response to biotic stimulus, response to fungus, enzyme binding, vesicle, membrane-bounded vesicle, response to external biotic stimulus, organelle, membrane-bounded organelle, non-m…	268.025	345.752	213.616	-0.692147	1.57978e-08	3.50021e-07
ENSRNOG00000010362	Anxa2		lytic vacuole, skeletal system development, angiogenesis, blood vessel development, ruffle, membrane raft assembly, regulation of protein phosphorylation, positive regulation of protein phosphorylation, vasculature development, protease binding, regulation of receptor internalization, negative regulation of receptor internalization, immune system process, immune system development, leukocyte diff…	622.383	708.724	561.945	-0.334264	1.60552e-08	3.55232e-07
ENSRNOG00000003538	Adamts4		protease binding, catalytic activity, endopeptidase activity, metalloendopeptidase activity, binding, protein binding, extracellular region, proteinaceous extracellular matrix, extracellular space, proteolysis, response to stress, defense response, multicellular organism development, metabolic process, peptidase activity, metallopeptidase activity, zinc ion binding, response to external stimulus,…	91.9629	167.937	38.7807	-2.08635	1.6088e-08	3.55467e-07
ENSRNOG00000017619	Aldh1a1	Metabolic pathways, Retinol metabolism	reproduction, response to acid chemical, retinoid metabolic process, eye development, urogenital system development, retinal dehydrogenase activity, kidney development, liver development, morphogenesis of an epithelium, optic cup morphogenesis involved in camera-type eye development, retinoic acid biosynthetic process, catalytic activity, 3-chloroallyl aldehyde dehydrogenase activity, aldehyde de…	555.848	470.393	615.667	0.387559	1.6513e-08	3.64355e-07
ENSRNOG00000024012	Pex10	Peroxisome	binding, protein binding, intracellular, cell, cytoplasm, peroxisome, peroxisomal membrane, integral component of peroxisomal membrane, protein targeting, protein targeting to peroxisome, transport, intracellular protein transport, organelle organization, peroxisome organization, protein C-terminus binding, protein localization, zinc ion binding, cellular process, protein transport, membrane, int…	104.402	82.5663	119.686	0.530272	1.68925e-08	3.72216e-07
ENSRNOG00000000605	Hs3st5	Glycosaminoglycan biosynthesis - heparan sulfate / heparin	catalytic activity, proteoglycan metabolic process, cellular protein modification process, protein sulfation, sulfur compound metabolic process, sulfotransferase activity, metabolic process, [heparan sulfate]-glucosamine 3-sulfotransferase 1 activity, biosynthetic process, macromolecule biosynthetic process, glycoprotein metabolic process, glycoprotein biosynthetic process, cellular process, hepa…	157.239	121.222	182.451	0.585897	1.70287e-08	3.74701e-07
ENSRNOG00000008354	Slc9a8		Golgi membrane, transporter activity, monovalent cation:proton antiporter activity, intracellular, cell, cytoplasm, Golgi apparatus, transport, ion transport, cation transport, potassium ion transport, sodium ion transport, hydrogen transport, cellular ion homeostasis, regulation of pH, cation transmembrane transporter activity, cellular process, endomembrane system, ion transmembrane transporter…	193.865	160.729	217.061	0.431157	1.70553e-08	3.74772e-07
ENSRNOG00000013876	Mipep			448.387	391.928	487.907	0.315295	1.73383e-08	3.80469e-07
ENSRNOG00000004217	Stk10			228.138	265.953	201.668	-0.397467	1.74244e-08	3.81834e-07
ENSRNOG00000004109	Zfpm2			323.362	257.877	369.201	0.51604	1.78764e-08	3.91206e-07
ENSRNOG00000013231	Ptafr	Neuroactive ligand-receptor interaction, Calcium signaling pathway, Staphylococcus aureus infection	reproduction, response to acid chemical, lipopolysaccharide binding, G-protein coupled nucleotide receptor activity, purinergic nucleotide receptor activity, cell activation, cytokine production, regulation of cytokine production, positive regulation of cytokine production, lipopolysaccharide receptor activity, response to molecule of bacterial origin, immune effector process, cell activation inv…	173.966	223.152	139.536	-0.673538	1.79258e-08	3.91751e-07
ENSRNOG00000046547	Rbm24			618.404	519.962	687.313	0.401887	1.80606e-08	3.94159e-07
ENSRNOG00000007405	Krba1			210.263	174.943	234.986	0.42359	1.81571e-08	3.95725e-07
ENSRNOG00000010265	Ada	Metabolic pathways, Purine metabolism, Primary immunodeficiency	reproduction, response to reactive oxygen species, lytic vacuole, response to hypoxia, in utero embryonic development, cell activation, leukocyte homeostasis, B cell homeostasis, B cell apoptotic process, histamine secretion, blastocyst development, blastocyst formation, trophectodermal cell differentiation, nucleoside binding, purine nucleoside binding, liver development, placenta development, a…	187.226	235.884	153.165	-0.619704	1.83577e-08	3.99554e-07
ENSRNOG00000032410	Mtus2		binding, protein binding, intracellular, cell, nucleus, cytoplasm, centrosome, microtubule organizing center, cytoskeleton, microtubule, cytoplasmic microtubule, microtubule binding, cytoskeletal protein binding, microtubule cytoskeleton, tubulin binding, identical protein binding, protein homodimerization activity, organelle, membrane-bounded organelle, non-membrane-bounded organelle, intracellu…	494.639	396.547	563.304	0.505349	1.88686e-08	4.10116e-07
ENSRNOG00000000579	Marcks			441.146	523.072	383.798	-0.445662	1.9741e-08	4.28497e-07
ENSRNOG00000029441	Klhl2			235.078	274.211	207.684	-0.399215	2.03483e-08	4.41082e-07
ENSRNOG00000011951	Plk2	FoxO signaling pathway	cell cycle checkpoint, G1/S transition of mitotic cell cycle, nucleotide binding, microtubule cytoskeleton organization, mitotic cell cycle, chromatin, nucleoside binding, purine nucleoside binding, system process, catalytic activity, protein kinase activity, protein serine/threonine kinase activity, signal transducer activity, binding, protein binding, ATP binding, intracellular, cell, chromosom…	546.508	675.085	456.504	-0.563421	2.03796e-08	4.41163e-07
ENSRNOG00000007111	Nrdc			1107.21	1022.27	1166.67	0.19045	2.08514e-08	4.50768e-07
ENSRNOG00000034198	Tceal9		binding, protein binding, intracellular, cell, nucleus, nucleobase-containing compound metabolic process, transcription, DNA-templated, regulation of transcription, DNA-templated, regulation of transcription from RNA polymerase II promoter, transcription from RNA polymerase II promoter, cellular aromatic compound metabolic process, nitrogen compound metabolic process, metabolic process, biosynthe…	258.58	296.659	231.924	-0.353803	2.15788e-08	4.65863e-07
ENSRNOG00000008904	Fli1	Transcriptional misregulation in cancer	regulatory region DNA binding, transcription regulatory region sequence-specific DNA binding, RNA polymerase II regulatory region sequence-specific DNA binding, RNA polymerase II core promoter proximal region sequence-specific DNA binding, RNA polymerase II distal enhancer sequence-specific DNA binding, RNA polymerase II transcription factor activity, sequence-specific DNA binding, transcription …	366.411	410.539	335.522	-0.290329	2.17424e-08	4.68764e-07
ENSRNOG00000004412	Mtbp		G1/S transition of mitotic cell cycle, mitotic cell cycle, nuclear division, chromosome, centromeric region, kinetochore, chromatin, intracellular, cell, chromosome, organelle organization, cell cycle, mitotic nuclear division, regulation of mitotic nuclear division, traversing start control point of mitotic cell cycle, regulation of mitotic cell cycle, protein localization, cell proliferation, n…	56.3257	75.1268	43.1649	-0.785505	2.27372e-08	4.89552e-07
ENSRNOG00000016935	Mapk1ip1		binding, protein binding, identical protein binding	207.067	176.874	228.203	0.365775	2.27763e-08	4.89736e-07
ENSRNOG00000020465	Ripk3	TNF signaling pathway, Cytosolic DNA-sensing pathway	nucleotide binding, cell activation, leukocyte homeostasis, cytokine production, regulation of cytokine production, nucleoside binding, purine nucleoside binding, cell killing, leukocyte mediated cytotoxicity, regulation of leukocyte mediated cytotoxicity, T cell mediated cytotoxicity, regulation of T cell mediated cytotoxicity, regulation of protein phosphorylation, positive regulation of protei…	68.4201	95.2341	49.6503	-0.925978	2.28385e-08	4.90416e-07
ENSRNOG00000030930	Samsn1			65.4996	89.5395	48.6717	-0.866125	2.31075e-08	4.95528e-07
ENSRNOG00000008680	Loxl1		blood vessel development, acrosomal vesicle, vasculature development, response to molecule of bacterial origin, catalytic activity, binding, copper ion binding, extracellular region, proteinaceous extracellular matrix, basement membrane, intracellular, cell, cytoplasm, multicellular organism development, metabolic process, response to external stimulus, response to biotic stimulus, response to ba…	522.732	708.22	392.891	-0.848439	2.3891e-08	5.11645e-07
ENSRNOG00000033906	Zfp667		transcription factor activity, protein binding, transcription factor activity, transcription factor binding, nucleic acid binding, DNA binding, transcription cofactor activity, binding, intracellular, cell, nucleus, nucleobase-containing compound metabolic process, transcription, DNA-templated, regulation of transcription, DNA-templated, regulation of transcription from RNA polymerase II promoter…	146.157	112.17	169.948	0.595058	2.41685e-08	5.16897e-07
ENSRNOG00000002240	Slc49a4		lytic vacuole, intracellular, cell, cytoplasm, lysosome, lysosomal membrane, vacuole, vacuolar membrane, transport, membrane, integral component of membrane, organelle membrane, intrinsic component of membrane, organelle, membrane-bounded organelle, intracellular organelle, intracellular membrane-bounded organelle, organelle part, intracellular part, membrane part, vacuolar part, cytoplasmic part…	352.196	303.946	385.971	0.343672	2.44431e-08	5.22073e-07
ENSRNOG00000059474	Mob1a	Hippo signaling pathway, Hippo signaling pathway -multiple species	binding, extracellular region, intracellular, cell, cell communication, signal transduction, cellular process, signaling, vesicle, membrane-bounded vesicle, hippo signaling, intracellular signal transduction, ion binding, cation binding, organelle, membrane-bounded organelle, extracellular organelle, extracellular region part, cell part, single-organism process, single organism signaling, single-…	541.449	597.281	502.366	-0.249218	2.44999e-08	5.22589e-07
ENSRNOG00000057852	Cacng6	Cardiac muscle contraction, MAPK signaling pathway, Adrenergic signaling in cardiomyocytes, Oxytocin signaling pathway, Dilated cardiomyopathy, Hypertrophic cardiomyopathy (HCM), Arrhythmogenic right ventricular cardiomyopathy (ARVC)	transporter activity, ion channel activity, voltage-gated ion channel activity, cation channel activity, calcium channel activity, transport, ion transport, cation transport, calcium ion transport, cation transmembrane transporter activity, ion transmembrane transporter activity, calcium ion transmembrane transporter activity, channel activity, membrane, integral component of membrane, passive tr…	125.096	76.7541	158.935	1.0405	2.45702e-08	5.23392e-07
ENSRNOG00000025001	Pcolce		binding, protein binding, collagen binding, glycosaminoglycan binding, extracellular region, extracellular space, proteolysis, enzyme activator activity, metabolic process, heparin binding, positive regulation of metabolic process, cellular process, positive regulation of macromolecule metabolic process, positive regulation of peptidase activity, peptidase activator activity, regulation of metabo…	368.73	443.227	316.583	-0.484163	2.48501e-08	5.28651e-07
ENSRNOG00000014382	C2cd5		ruffle, binding, calcium ion binding, phospholipid binding, calcium-dependent phospholipid binding, intracellular, cell, cytoplasm, microtubule organizing center, cytoskeleton, plasma membrane, cell cortex, protein targeting, protein targeting to membrane, transport, intracellular protein transport, vesicle fusion, organelle organization, plasma membrane organization, cell communication, signal t…	362.441	300.784	405.601	0.4301	2.48996e-08	5.29e-07
ENSRNOG00000019907	Nfkbie	Neurotrophin signaling pathway, Adipocytokine signaling pathway, Epstein-Barr virus infection, B cell receptor signaling pathway, T cell receptor signaling pathway	intracellular, cell, cytoplasm, Golgi apparatus, transport, ion transport, anion transport, amino acid transport, endomembrane system, organic anion transport, neutral amino acid transport, organic acid transport, serine transport, D-serine transport, organelle, membrane-bounded organelle, intracellular organelle, intracellular membrane-bounded organelle, intracellular part, cytoplasmic part, cel…	82.8961	107.102	65.952	-0.691195	2.53584e-08	5.38035e-07
ENSRNOG00000004603	Srgap1	Axon guidance	GTPase activator activity, binding, protein binding, intracellular, cell, cytoplasm, movement of cell or subcellular component, cell communication, signal transduction, small GTPase mediated signal transduction, Ras protein signal transduction, Rho protein signal transduction, enzyme activator activity, cellular process, cell migration, Ras GTPase binding, Rho GTPase binding, enzyme binding, sign…	52.2191	76.0912	35.5086	-1.07833	2.563e-08	5.43078e-07
ENSRNOG00000013521	Dhfr	Metabolic pathways, One carbon pool by folate, Folate biosynthesis	nucleotide binding, response to reactive oxygen species, response to superoxide, response to oxygen radical, response to acid chemical, nucleic acid binding, RNA binding, mRNA binding, catalytic activity, dihydrofolate reductase activity, binding, folic acid binding, organic acid metabolic process, nucleobase-containing compound metabolic process, cellular amino acid metabolic process, glycine me…	122.402	161.632	94.9415	-0.761387	2.64939e-08	5.59218e-07
ENSRNOG00000015585	Suv39h2	Lysine degradation	reproduction, negative regulation of transcription from RNA polymerase II promoter, nuclear chromosome, nuclear division, chromatin, nuclear chromatin, heterochromatin, regulatory region DNA binding, transcription regulatory region sequence-specific DNA binding, RNA polymerase II regulatory region sequence-specific DNA binding, RNA polymerase II regulatory region DNA binding, regulatory region nu…	34.9162	47.9593	25.786	-0.870104	2.64964e-08	5.59218e-07
ENSRNOG00000039576	Suv39h1l1	Lysine degradation		91.6136	112.884	76.7244	-0.551123	2.64741e-08	5.59218e-07
ENSRNOG00000018877	Zfp629			639.196	562.07	693.185	0.302006	2.68961e-08	5.66906e-07
ENSRNOG00000017307	Prss23		catalytic activity, endopeptidase activity, serine-type endopeptidase activity, extracellular region, intracellular, cell, nucleus, proteolysis, metabolic process, peptidase activity, serine-type peptidase activity, hydrolase activity, serine hydrolase activity, protein metabolic process, vesicle, membrane-bounded vesicle, macromolecule metabolic process, organelle, membrane-bounded organelle, in…	485.552	570.996	425.742	-0.422642	2.79335e-08	5.87999e-07
ENSRNOG00000007568	Spata6		reproduction, cell morphogenesis, binding, protein binding, extracellular region, cell, cilium, organelle organization, multicellular organism development, gamete generation, spermatogenesis, cytoskeletal protein binding, anatomical structure morphogenesis, cellular process, cellular component assembly involved in morphogenesis, cellular component organization, myosin binding, sexual reproduction…	157.225	189.094	134.917	-0.483984	2.80993e-08	5.89937e-07
ENSRNOG00000011263	Plac9			48.1938	67.0037	35.0269	-0.916538	2.80627e-08	5.89937e-07
ENSRNOG00000000937	Slc46a3		extracellular region, transport, membrane, integral component of membrane, intrinsic component of membrane, vesicle, membrane-bounded vesicle, organelle, membrane-bounded organelle, extracellular organelle, extracellular region part, membrane part, localization, establishment of localization, transmembrane transport, extracellular exosome, extracellular vesicle	152.553	115.934	178.186	0.615763	2.84547e-08	5.96617e-07
ENSRNOG00000039754	Rab7b	Salmonella infection, Phagosome, Amoebiasis	nucleotide binding, lytic vacuole, cytokine production, regulation of cytokine production, positive regulation of cytokine production, nucleoside binding, purine nucleoside binding, activation of innate immune response, pattern recognition receptor signaling pathway, toll-like receptor signaling pathway, activation of immune response, immune system process, immune system development, regulation o…	117.103	156.986	89.1853	-0.808829	2.86723e-08	6.00395e-07
ENSRNOG00000056756	Actn1	Regulation of actin cytoskeleton, Focal adhesion, Leukocyte transendothelial migration, Viral carcinogenesis, Systemic lupus erythematosus, Tight junction, Amoebiasis, Arrhythmogenic right ventricular cardiomyopathy (ARVC), Adherens junction	cell morphogenesis, cell morphogenesis involved in differentiation, transcription factor activity, protein binding, transcription factor activity, transcription factor binding, stress fiber, ruffle, immune system process, immune system development, nucleic acid binding, transcription cofactor activity, transcription coactivator activity, RNA binding, double-stranded RNA binding, actin binding, re…	611.13	765.208	503.276	-0.603523	2.91752e-08	6.10128e-07
ENSRNOG00000013653	Pdlim7		ossification, osteoblast differentiation, stress fiber, ruffle, binding, protein binding, intracellular, cell, nucleus, cytoplasm, cytoskeleton, adherens junction, cell-substrate adherens junction, focal adhesion, organelle organization, cytoskeleton organization, multicellular organism development, zinc ion binding, cellular process, actin cytoskeleton, cellular component organization, actin fil…	422.734	487.811	377.179	-0.370207	3.02541e-08	6.31864e-07
ENSRNOG00000005302	Slc2a9			118.401	155.133	92.6885	-0.736829	3.09577e-08	6.45384e-07
ENSRNOG00000019490	Slc20a2		transporter activity, inorganic phosphate transmembrane transporter activity, sodium:phosphate symporter activity, extracellular region, cell, plasma membrane, integral component of plasma membrane, transport, ion transport, cation transport, sodium ion transport, phosphate ion transport, anion transport, cation transmembrane transporter activity, anion transmembrane transporter activity, cellula…	893.439	781.657	971.687	0.313596	3.0982e-08	6.45384e-07
ENSRNOG00000011419	Aldh6a1	Metabolic pathways, Valine, leucine and isoleucine degradation, Inositol phosphate metabolism, beta-Alanine metabolism, Carbon metabolism, Propanoate metabolism	fatty-acyl-CoA binding, nucleic acid binding, RNA binding, catalytic activity, aldehyde dehydrogenase (NAD) activity, methylmalonate-semialdehyde dehydrogenase (acylating) activity, binding, extracellular region, intracellular, cell, nucleus, nucleoplasm, cytoplasm, mitochondrion, organic acid metabolic process, nucleobase-containing compound metabolic process, pyrimidine nucleobase metabolic pro…	1708.95	1504.97	1851.74	0.298968	3.28812e-08	6.84058e-07
ENSRNOG00000002593	Esrrg		regulatory region DNA binding, transcription regulatory region sequence-specific DNA binding, RNA polymerase II regulatory region sequence-specific DNA binding, RNA polymerase II transcription factor activity, sequence-specific DNA binding, RNA polymerase II regulatory region DNA binding, regulatory region nucleic acid binding, nucleic acid binding transcription factor activity, transcriptional a…	743.217	621.701	828.277	0.413314	3.32459e-08	6.90362e-07
ENSRNOG00000015928	Dhx35			244.733	207.219	270.992	0.385465	3.32705e-08	6.90362e-07
ENSRNOG00000012292	Alg8	Metabolic pathways, N-Glycan biosynthesis	mannosyltransferase activity, alpha-1,3-mannosyltransferase activity, catalytic activity, intracellular, cell, cytoplasm, endoplasmic reticulum, endoplasmic reticulum membrane, carbohydrate metabolic process, cellular protein modification process, protein glycosylation, protein N-linked glycosylation, oligosaccharide-lipid intermediate biosynthetic process, lipid metabolic process, metabolic proc…	64.2274	81.9331	51.8335	-0.650495	3.40462e-08	7.05545e-07
ENSRNOG00000013743	Sec61a1	Protein processing in endoplasmic reticulum, Phagosome, Protein export	immune system process, transporter activity, binding, intracellular, cell, cytoplasm, endoplasmic reticulum, endoplasmic reticulum membrane, rough endoplasmic reticulum, protein targeting, protein targeting to membrane, cotranslational protein targeting to membrane, SRP-dependent cotranslational protein targeting to membrane, posttranslational protein targeting to membrane, transport, intracellul…	581.697	654.009	531.079	-0.299874	3.42602e-08	7.09062e-07
ENSRNOG00000006086	Lynx1		extracellular region, cell, plasma membrane, cell communication, signal transduction, cell-cell signaling, chemical synaptic transmission, synaptic transmission, cholinergic, ion channel inhibitor activity, regulation of signal transduction, cell surface, cellular process, regulation of receptor activity, regulation of cell communication, membrane, channel regulator activity, channel inhibitor ac…	722.218	575.091	825.207	0.520206	3.46536e-08	7.16279e-07
ENSRNOG00000054557	Lsm14b			357.249	304.638	394.078	0.370313	3.56486e-08	7.35895e-07
ENSRNOG00000059605	Ddn			157.403	82.4405	209.876	1.33758	3.70459e-08	7.63756e-07
ENSRNOG00000007110	Ankrd6		MAPK cascade, establishment of planar polarity, morphogenesis of a polarized epithelium, regulation of protein phosphorylation, positive regulation of protein phosphorylation, morphogenesis of an epithelium, intracellular, cell, nucleus, cytoplasm, cellular protein modification process, protein phosphorylation, phosphorus metabolic process, phosphate-containing compound metabolic process, respons…	280.005	224.386	318.939	0.505396	3.74652e-08	7.71408e-07
ENSRNOG00000009783	Camk2g	Olfactory transduction, HIF-1 signaling pathway, Proteoglycans in cancer, ErbB signaling pathway, Glioma, Aldosterone synthesis and secretion, Calcium signaling pathway, Inflammatory mediator regulation of TRP channels, cAMP signaling pathway, Oocyte meiosis, Adrenergic signaling in cardiomyocytes, Circadian entrainment, Long-term potentiation, Neurotrophin signaling pathway, Dopaminergic synapse…	G1/S transition of mitotic cell cycle, nucleotide binding, mitotic cell cycle, response to hypoxia, nucleoside binding, purine nucleoside binding, system process, muscle system process, catalytic activity, protein kinase activity, protein serine/threonine kinase activity, calmodulin-dependent protein kinase activity, binding, protein binding, calmodulin binding, ATP binding, intracellular, cell, …	162.227	136.478	180.252	0.398797	3.84816e-08	7.91318e-07
ENSRNOG00000023079	Nras	Rap1 signaling pathway, Regulation of actin cytoskeleton, Thyroid hormone signaling pathway, EGFR tyrosine kinase inhibitor resistance, mTOR signaling pathway, PI3K-Akt signaling pathway, Insulin signaling pathway, Proteoglycans in cancer, MAPK signaling pathway, ErbB signaling pathway, Ras signaling pathway, FoxO signaling pathway, Phospholipase D signaling pathway, Gap junction, Hepatitis C, Pa…	Golgi membrane, nucleotide binding, response to protozoan, cytokine production, regulation of cytokine production, positive regulation of cytokine production, nucleoside binding, purine nucleoside binding, regulation of protein phosphorylation, adaptive immune response, activation of immune response, immune system process, immune response-activating cell surface receptor signaling pathway, adapti…	195.714	225.801	174.653	-0.368695	3.93575e-08	8.08292e-07
ENSRNOG00000042139	Clec4a1		binding, membrane, integral component of membrane, carbohydrate binding, intrinsic component of membrane, membrane part	129.606	174.27	98.3418	-0.819109	4.09259e-08	8.39426e-07
ENSRNOG00000007250	Six4	Transcriptional misregulation in cancer	reproduction, regulatory region DNA binding, transcription regulatory region sequence-specific DNA binding, RNA polymerase II regulatory region sequence-specific DNA binding, RNA polymerase II core promoter proximal region sequence-specific DNA binding, RNA polymerase II transcription factor activity, sequence-specific DNA binding, transcription factor activity, RNA polymerase II core promoter pr…	108.317	72.422	133.444	0.872721	4.28984e-08	8.78758e-07
ENSRNOG00000015813	Ubr2		reproduction, ubiquitin ligase complex, nuclear division, chromatin, response to acid chemical, catalytic activity, ubiquitin-protein transferase activity, binding, intracellular, cell, nucleus, nucleoplasm, chromosome, cytoplasm, plasma membrane, nucleobase-containing compound metabolic process, chromatin organization, chromatin silencing, transcription, DNA-templated, regulation of transcriptio…	953.539	820.522	1046.65	0.350785	4.33692e-08	8.87269e-07
ENSRNOG00000024728	Arhgap22		GTPase activator activity, adherens junction, cell-substrate adherens junction, focal adhesion, cell communication, signal transduction, enzyme activator activity, cellular process, signaling, cell junction, cell-substrate junction, enzyme regulator activity, GTPase regulator activity, positive regulation of catalytic activity, regulation of GTPase activity, positive regulation of GTPase activity…	61.7054	86.3119	44.4809	-0.940918	4.38093e-08	8.95129e-07
ENSRNOG00000020684	Vat1		catalytic activity, binding, extracellular region, intracellular, cell, cytoplasm, mitochondrion, mitochondrial envelope, mitochondrial outer membrane, organelle organization, mitochondrion organization, mitochondrial fusion, metabolic process, zinc ion binding, anatomical structure morphogenesis, cellular process, regulation of mitochondrial fusion, negative regulation of mitochondrial fusion, n…	638.337	727.084	576.214	-0.334998	4.44936e-08	9.07649e-07
ENSRNOG00000060141	Epdr1		lytic vacuole, binding, calcium ion binding, extracellular region, intracellular, cell, cytoplasm, lysosome, vacuole, cell adhesion, cell-matrix adhesion, biological adhesion, cell-substrate adhesion, vesicle, membrane-bounded vesicle, ion binding, cation binding, organelle, membrane-bounded organelle, intracellular organelle, extracellular organelle, intracellular membrane-bounded organelle, ext…	499.814	432.35	547.039	0.338748	4.45354e-08	9.07649e-07
ENSRNOG00000013309	Pik3ap1	PI3K-Akt signaling pathway, B cell receptor signaling pathway	activation of innate immune response, pattern recognition receptor signaling pathway, toll-like receptor signaling pathway, activation of immune response, immune system process, regulation of immune system process, negative regulation of immune system process, positive regulation of immune system process, immune response-activating signal transduction, innate immune response-activating signal tra…	457.679	371.386	518.084	0.479167	4.49326e-08	9.14581e-07
ENSRNOG00000026647	Cxcl16	Cytokine-cytokine receptor interaction, Chemokine signaling pathway	regulation of cell growth, G-protein coupled receptor binding, response to molecule of bacterial origin, immune system process, receptor activity, low-density lipoprotein receptor activity, scavenger receptor activity, receptor binding, cytokine activity, cytokine receptor binding, binding, protein binding, extracellular region, extracellular space, transport, endocytosis, receptor-mediated endoc…	321.857	372.234	286.592	-0.376057	4.53415e-08	9.21733e-07
ENSRNOG00000000034	Nuak2		nucleotide binding, magnesium ion binding, nucleoside binding, purine nucleoside binding, catalytic activity, protein kinase activity, protein serine/threonine kinase activity, binding, ATP binding, intracellular, cell, nucleus, cytoplasm, cellular protein modification process, protein phosphorylation, phosphorus metabolic process, phosphate-containing compound metabolic process, apoptotic proces…	104.766	133.155	84.8939	-0.643278	4.58375e-08	9.30253e-07
ENSRNOG00000042274	Fbxo31		cell cycle checkpoint, DNA damage checkpoint, regulation of cyclin-dependent protein serine/threonine kinase activity, G1/S transition of mitotic cell cycle, ubiquitin ligase complex, mitotic cell cycle, cell morphogenesis, cell morphogenesis involved in differentiation, neuron migration, regulation of protein phosphorylation, negative regulation of protein phosphorylation, catalytic activity, ub…	341.427	267.162	393.412	0.556596	4.58768e-08	9.30253e-07
ENSRNOG00000008639	Pabpc1	RNA transport, mRNA surveillance pathway, RNA degradation	nucleotide binding, nuclear-transcribed mRNA catabolic process, nonsense-mediated decay, nuclear-transcribed mRNA catabolic process, deadenylation-dependent decay, nuclear-transcribed mRNA poly(A) tail shortening, nuclear-transcribed mRNA catabolic process, nucleic acid binding, RNA binding, single-stranded RNA binding, mRNA binding, binding, protein binding, extracellular region, intracellular, …	979.164	1092.56	899.784	-0.279783	4.78049e-08	9.68125e-07
ENSRNOG00000016827	Slc38a3	Glutamatergic synapse, GABAergic synapse, Proximal tubule bicarbonate reclamation	reproduction, amino acid transmembrane transport, transporter activity, L-histidine transmembrane transporter activity, organic acid transmembrane transporter activity, cell, plasma membrane, integral component of plasma membrane, nucleobase-containing compound metabolic process, transcription, DNA-templated, regulation of transcription, DNA-templated, regulation of transcription from RNA polymer…	415.56	326.182	478.125	0.550307	4.78683e-08	9.68185e-07
ENSRNOG00000005993	Oxsm	Metabolic pathways, Fatty acid biosynthesis, Fatty acid metabolism, Biotin metabolism	catalytic activity, fatty acid synthase activity, 3-oxoacyl-[acyl-carrier-protein] synthase activity, intracellular, cell, cytoplasm, mitochondrion, organic acid metabolic process, lipid metabolic process, fatty acid metabolic process, fatty acid biosynthetic process, acyl-CoA metabolic process, coenzyme metabolic process, sulfur compound metabolic process, metabolic process, lipid biosynthetic p…	270.528	230.188	298.765	0.374765	4.80865e-08	9.71372e-07
ENSRNOG00000029682	Clic1		ossification, osteoblast differentiation, cell activation, transporter activity, ion channel activity, voltage-gated ion channel activity, voltage-gated chloride channel activity, anion channel activity, chloride channel activity, extracellular region, extracellular space, intracellular, cell, nucleus, nuclear envelope, cytoplasm, mitochondrion, plasma membrane, transport, ion transport, anion tr…	315.067	373.554	274.126	-0.445082	4.85759e-08	9.80021e-07
ENSRNOG00000006785	Dcaf8		ubiquitin ligase complex, intracellular, cell, nucleus, cytoplasm, cellular protein modification process, metabolic process, cellular process, protein ubiquitination, protein metabolic process, cullin-RING ubiquitin ligase complex, protein modification by small protein conjugation, macromolecular complex, protein modification process, macromolecule metabolic process, organelle, membrane-bounded o…	643.36	585.805	683.649	0.222485	4.92662e-08	9.92698e-07
ENSRNOG00000052389	AABR07031489.1			184.32	126.287	224.944	0.827882	4.93604e-08	9.93346e-07
ENSRNOG00000017941	Optn			1232.21	1098.21	1326.01	0.271709	4.98021e-08	1.00098e-06
ENSRNOG00000037076	LOC689757			11.666	24.3035	2.81977	-2.72778	4.99214e-08	1.00212e-06
ENSRNOG00000034037	Zfp266			826.436	728.745	894.82	0.295816	5.07459e-08	1.01739e-06
ENSRNOG00000007102	Acss1	Metabolic pathways, Glycolysis / Gluconeogenesis, Carbon metabolism, Pyruvate metabolism, Propanoate metabolism	nucleotide binding, nucleoside binding, purine nucleoside binding, catalytic activity, acetate-CoA ligase activity, binding, ATP binding, intracellular, cell, cytoplasm, mitochondrion, mitochondrial matrix, organic acid metabolic process, acetate metabolic process, acetyl-CoA metabolic process, acetyl-CoA biosynthetic process, lipid metabolic process, fatty acid metabolic process, fatty acid bios…	1513.38	1313.52	1653.28	0.331669	5.10797e-08	1.02248e-06
ENSRNOG00000060614	Pxdn			1324.6	1496.24	1204.45	-0.312735	5.11272e-08	1.02248e-06
ENSRNOG00000031135	Smarcc2		negative regulation of transcription from RNA polymerase II promoter, nuclear chromosome, chromatin, nuclear chromatin, regulatory region DNA binding, transcription regulatory region sequence-specific DNA binding, RNA polymerase II regulatory region sequence-specific DNA binding, RNA polymerase II core promoter proximal region sequence-specific DNA binding, RNA polymerase II distal enhancer seque…	872.137	811.502	914.581	0.172317	5.3025e-08	1.05911e-06
ENSRNOG00000036677	Slc16a3	Central carbon metabolism in cancer	nucleic acid binding, RNA binding, transporter activity, organic acid transmembrane transporter activity, binding, intracellular, cell, nucleus, nuclear envelope, cytoskeleton, plasma membrane, integral component of plasma membrane, transport, ion transport, anion transport, monocarboxylic acid transmembrane transporter activity, anion transmembrane transporter activity, organic anion transmembra…	37.8499	62.9383	20.2881	-1.58664	5.32375e-08	1.06203e-06
ENSRNOG00000010081	Tmem144		membrane, integral component of membrane, intrinsic component of membrane, membrane part	83.3124	108.346	65.7885	-0.711234	5.35981e-08	1.0679e-06
ENSRNOG00000046472	Arfgap3	Endocytosis	Golgi membrane, GTPase activator activity, binding, intracellular, cell, cytoplasm, Golgi apparatus, cytosol, transport, enzyme activator activity, protein localization, protein secretion, cellular process, endomembrane system, protein transport, membrane, vesicle-mediated transport, enzyme regulator activity, GTPase regulator activity, organelle membrane, secretion by cell, macromolecule localiz…	300.098	347.222	267.111	-0.377175	5.37566e-08	1.06972e-06
ENSRNOG00000007069	Adhfe1		catalytic activity, binding, intracellular, cell, cytoplasm, mitochondrion, transport, hydrogen transport, metabolic process, molecular hydrogen transport, oxidoreductase activity, oxidoreductase activity, acting on CH-OH group of donors, oxidoreductase activity, acting on the CH-OH group of donors, NAD or NADP as acceptor, ion binding, cation binding, organelle, membrane-bounded organelle, intra…	384.8	304.35	441.115	0.533957	5.46067e-08	1.08529e-06
ENSRNOG00000028036	Adamts7			475.599	410.308	521.303	0.344668	5.50311e-08	1.09237e-06
ENSRNOG00000000968	Rnf6			510.206	458.959	546.079	0.250245	5.53585e-08	1.09751e-06
ENSRNOG00000043006	Epm2aip1		polysaccharide biosynthetic process, RNA polymerase II transcription factor activity, sequence-specific DNA binding, nucleic acid binding transcription factor activity, nucleic acid binding, DNA binding, transcription factor activity, sequence-specific DNA binding, binding, intracellular, cell, nucleus, nucleoplasm, cytoplasm, carbohydrate metabolic process, polysaccharide metabolic process, glyc…	1197.35	1050.05	1300.45	0.308292	5.55744e-08	1.10043e-06
ENSRNOG00000019518	Pde4c	cAMP signaling pathway, Purine metabolism, Morphine addiction	peptide secretion, regulation of peptide secretion, negative regulation of peptide secretion, catalytic activity, cyclic-nucleotide phosphodiesterase activity, 3',5'-cyclic-nucleotide phosphodiesterase activity, 3',5'-cyclic-AMP phosphodiesterase activity, binding, extracellular region, extracellular space, cell, cilium, nucleobase-containing compound metabolic process, purine nucleotide metaboli…	123.97	84.1722	151.829	0.843465	5.82169e-08	1.15133e-06
ENSRNOG00000002680	Lamc1	PI3K-Akt signaling pathway, Focal adhesion, Pathways in cancer, Amoebiasis, ECM-receptor interaction, Small cell lung cancer, Prion diseases, Toxoplasmosis	cell morphogenesis, cell morphogenesis involved in differentiation, structural molecule activity, extracellular matrix structural constituent, binding, extracellular region, proteinaceous extracellular matrix, basement membrane, basal lamina, laminin-1 complex, protein complex assembly, movement of cell or subcellular component, cell-substrate junction assembly, cell adhesion, multicellular organ…	2360.73	2581.01	2206.53	-0.22606	5.98265e-08	1.18166e-06
ENSRNOG00000046313	Basp1			59.6406	80.2091	45.2426	-0.812418	5.98979e-08	1.18166e-06
ENSRNOG00000061876	Tas1r2			777.345	671.093	851.721	0.343413	6.16742e-08	1.2152e-06
ENSRNOG00000017671	Rasa3	Ras signaling pathway	signal transducer activity, receptor activity, transmembrane signaling receptor activity, GTPase activator activity, transporter activity, ion channel activity, intracellular ligand-gated ion channel activity, cation channel activity, calcium channel activity, binding, intracellular, cell, cytoplasm, plasma membrane, transport, ion transport, cation transport, calcium ion transport, cellular ion …	416.354	481.326	370.873	-0.375201	6.22528e-08	1.2251e-06
ENSRNOG00000013451	Drosha	Proteoglycans in cancer, Ribosome biogenesis in eukaryotes	lipopolysaccharide binding, cell activation, immune system process, immune system development, leukocyte differentiation, regulation of immune system process, regulation of leukocyte activation, nucleic acid binding, RNA binding, double-stranded RNA binding, catalytic activity, nuclease activity, endonuclease activity, endoribonuclease activity, ribonuclease III activity, ribonuclease activity, b…	627.085	562.801	672.083	0.255599	6.47279e-08	1.27224e-06
ENSRNOG00000001294	Ift81		reproduction, cell morphogenesis, binding, protein binding, intracellular, cell, centrosome, microtubule organizing center, cytoskeleton, cilium, transport, intracellular protein transport, movement of cell or subcellular component, organelle organization, microtubule-based process, microtubule-based movement, gamete generation, spermatogenesis, cytoskeletal protein binding, protein localization,…	364.071	321.131	394.129	0.294678	6.48524e-08	1.27313e-06
ENSRNOG00000007755	Pm20d2		catalytic activity, extracellular region, intracellular, cell, nucleus, nucleoplasm, proteolysis, metabolic process, peptidase activity, exopeptidase activity, cellular process, hydrolase activity, dipeptidase activity, regulation of metabolic process, protein metabolic process, regulation of cellular metabolic process, membrane-enclosed lumen, nuclear lumen, vesicle, membrane-bounded vesicle, re…	66.9827	49.72	79.0666	0.658646	6.51349e-08	1.27711e-06
ENSRNOG00000057451	Itga5	Regulation of actin cytoskeleton, PI3K-Akt signaling pathway, Proteoglycans in cancer, Focal adhesion, Pertussis, Phagosome, MicroRNAs in cancer, Hematopoietic cell lineage, Dilated cardiomyopathy, ECM-receptor interaction, Hypertrophic cardiomyopathy (HCM), Arrhythmogenic right ventricular cardiomyopathy (ARVC), Bacterial invasion of epithelial cells		1029.83	1166.52	934.142	-0.320194	6.543e-08	1.28132e-06
ENSRNOG00000060464	Plxna3	Axon guidance	cell morphogenesis, cell morphogenesis involved in differentiation, regulation of cell growth, semaphorin receptor complex, signal transducer activity, receptor activity, transmembrane signaling receptor activity, intracellular, cell, nucleus, plasma membrane, integral component of plasma membrane, movement of cell or subcellular component, chemotaxis, organelle organization, cytoskeleton organiz…	169.639	124.826	201.008	0.682978	6.55665e-08	1.28243e-06
ENSRNOG00000043219	Fbn2		skeletal system development, ossification, microfibril, osteoblast differentiation, eye development, structural molecule activity, extracellular matrix structural constituent, binding, calcium ion binding, extracellular region, proteinaceous extracellular matrix, cell communication, signal transduction, cell surface receptor signaling pathway, enzyme linked receptor protein signaling pathway, tra…	55.3998	94.6672	27.9127	-1.72632	6.5688e-08	1.28324e-06
ENSRNOG00000006776	Smyd1		transcription factor activity, protein binding, transcription factor activity, transcription factor binding, transcription cofactor activity, transcription corepressor activity, binding, intracellular, cell, nucleus, cytoplasm, nucleobase-containing compound metabolic process, chromatin organization, chromatin remodeling, transcription, DNA-templated, regulation of transcription, DNA-templated, c…	804.762	717.022	866.18	0.272303	6.69965e-08	1.30721e-06
ENSRNOG00000024543	Mfsd4b		transport, membrane, integral component of membrane, intrinsic component of membrane, membrane part, localization, establishment of localization, transmembrane transport	89.8569	67.0246	105.84	0.651316	6.74267e-08	1.314e-06
ENSRNOG00000016917	Clcn1		action potential, system process, muscle system process, transporter activity, ion channel activity, voltage-gated ion channel activity, voltage-gated chloride channel activity, anion channel activity, chloride channel activity, binding, protein binding, cell, plasma membrane, integral component of plasma membrane, transport, ion transport, anion transport, chloride transport, muscle contraction,…	15.5866	6.33537	22.0624	1.6526	6.78244e-08	1.32015e-06
ENSRNOG00000002746	Fstl1		binding, calcium ion binding, glycosaminoglycan binding, extracellular region, extracellular space, response to stress, heparin binding, response to external stimulus, response to extracellular stimulus, response to nutrient levels, vesicle, membrane-bounded vesicle, response to starvation, ion binding, cation binding, organelle, membrane-bounded organelle, extracellular organelle, extracellular …	871.1	1032.65	758.016	-0.445546	6.79469e-08	1.32092e-06
ENSRNOG00000009267	B3gnt2	Metabolic pathways, Glycosaminoglycan biosynthesis - keratan sulfate, Glycosphingolipid biosynthesis - lacto and neolacto series	Golgi membrane, polysaccharide biosynthetic process, cell morphogenesis, cell morphogenesis involved in differentiation, system process, catalytic activity, extracellular region, intracellular, cell, cytoplasm, Golgi apparatus, carbohydrate metabolic process, polysaccharide metabolic process, aminoglycan metabolic process, aminoglycan biosynthetic process, cellular protein modification process, p…	298.248	340.676	268.548	-0.342085	6.86576e-08	1.33151e-06
ENSRNOG00000033915	Gpt	Metabolic pathways, Carbon metabolism, Biosynthesis of amino acids, Alanine, aspartate and glutamate metabolism, 2-Oxocarboxylic acid metabolism, Arginine biosynthesis	catalytic activity, L-alanine:2-oxoglutarate aminotransferase activity, binding, extracellular region, extracellular space, intracellular, cell, cytoplasm, organic acid metabolic process, cellular amino acid metabolic process, alanine metabolic process, alanine catabolic process, nitrogen compound metabolic process, metabolic process, transaminase activity, catabolic process, biosynthetic process…	284.871	195.83	347.2	0.822966	6.86486e-08	1.33151e-06
ENSRNOG00000008187	Ubash3b		cell activation, tissue homeostasis, regulation of protein phosphorylation, negative regulation of protein phosphorylation, immune system process, immune system development, leukocyte differentiation, myeloid leukocyte differentiation, regulation of immune system process, negative regulation of immune system process, regulation of myeloid leukocyte differentiation, negative regulation of myeloid …	129.696	177.879	95.967	-0.883419	6.8917e-08	1.33492e-06
ENSRNOG00000002012	Donson			54.4416	70.0412	43.5219	-0.674141	6.9461e-08	1.34384e-06
ENSRNOG00000000795	RT1-N3	Cell adhesion molecules (CAMs), Endocytosis, Phagosome, Viral carcinogenesis, HTLV-I infection, Epstein-Barr virus infection, Type I diabetes mellitus, Herpes simplex infection, Autoimmune thyroid disease, Allograft rejection, Viral myocarditis, Antigen processing and presentation, Graft-versus-host disease		204.844	252.293	171.63	-0.553124	7.04443e-08	1.36122e-06
ENSRNOG00000028930	Dab2	Endocytosis	MAPK cascade, activation of MAPK activity, cell morphogenesis, cell morphogenesis involved in differentiation, regulation of cell growth, in utero embryonic development, establishment of planar polarity, morphogenesis of a polarized epithelium, epithelial to mesenchymal transition, receptor recycling, regulation of receptor recycling, positive regulation of receptor recycling, regulation of prote…	647.662	749.991	576.031	-0.380145	7.08417e-08	1.36725e-06
ENSRNOG00000027434	Fitm2		cell morphogenesis, intracellular, cell, cytoplasm, mitochondrion, endoplasmic reticulum, endoplasmic reticulum membrane, lipid metabolic process, neutral lipid metabolic process, acylglycerol metabolic process, triglyceride metabolic process, phospholipid metabolic process, phosphorus metabolic process, phosphate-containing compound metabolic process, organelle organization, cytoskeleton organiz…	1022.63	824.254	1161.5	0.494317	7.14499e-08	1.37625e-06
ENSRNOG00000050251	MGC105649		catalytic activity, NADH dehydrogenase activity, cytochrome-c oxidase activity, transporter activity, intracellular, cell, nucleus, cytoplasm, mitochondrion, mitochondrial envelope, mitochondrial inner membrane, mitochondrial respiratory chain, mitochondrial respiratory chain complex IV, transport, ion transport, cation transport, hydrogen transport, NADH dehydrogenase (ubiquinone) activity, meta…	53.2735	71.3088	40.6488	-0.795897	7.148e-08	1.37625e-06
ENSRNOG00000004863	Mpped2		catalytic activity, binding, hydrolase activity, ion binding, cation binding, metal ion binding	157.761	125.942	180.035	0.512094	7.43173e-08	1.42772e-06
ENSRNOG00000017052	Pianp		cell, plasma membrane, adherens junction, membrane, integral component of membrane, basolateral plasma membrane, cell junction, intrinsic component of membrane, membrane part, plasma membrane part, cell part, anchoring junction, cell periphery, plasma membrane region	28.4922	41.0461	19.7045	-1.02203	7.43318e-08	1.42772e-06
ENSRNOG00000010777	Tox			132.527	98.1079	156.62	0.669382	7.50629e-08	1.44004e-06
ENSRNOG00000007587	Tcp11l2			691.557	601.942	754.288	0.325006	7.61228e-08	1.45863e-06
ENSRNOG00000042785	Sesn2	mTOR signaling pathway, p53 signaling pathway, Longevity regulating pathway	mitochondrial genome maintenance, response to reactive oxygen species, response to acid chemical, regulation of cell growth, cellular glucose homeostasis, regulation of protein phosphorylation, catalytic activity, GDP-dissociation inhibitor activity, binding, intracellular, cell, nucleus, cytoplasm, mitochondrion, carbohydrate metabolic process, monosaccharide metabolic process, glucose metabolic…	205.297	237.38	182.839	-0.374822	7.63239e-08	1.46073e-06
ENSRNOG00000017564	Mib2			378.424	326.516	414.76	0.344188	7.6897e-08	1.46994e-06
ENSRNOG00000002434	Tmem100		cell morphogenesis, cell morphogenesis involved in differentiation, angiogenesis, blood vessel development, vasculogenesis, in utero embryonic development, epithelial to mesenchymal transition, vasculature development, heart morphogenesis, system process, endothelium development, endocardial cushion development, epithelial to mesenchymal transition involved in endocardial cushion formation, endoc…	235.169	289.359	197.236	-0.550615	7.9492e-08	1.51593e-06
ENSRNOG00000020607	Bckdha	Metabolic pathways, Valine, leucine and isoleucine degradation, Propanoate metabolism	catalytic activity, alpha-ketoacid dehydrogenase activity, 3-methyl-2-oxobutanoate dehydrogenase (2-methylpropanoyl-transferring) activity, binding, protein binding, intracellular, cell, cytoplasm, mitochondrion, mitochondrial matrix, mitochondrial alpha-ketoglutarate dehydrogenase complex, organic acid metabolic process, nitrogen compound metabolic process, response to nutrient, metabolic proces…	723.319	602.205	808.098	0.423665	7.9404e-08	1.51593e-06
ENSRNOG00000021669	Mybl1	HTLV-I infection		117.823	171.579	80.1936	-1.08782	8.06055e-08	1.53534e-06
ENSRNOG00000002599	Grap			105.583	135.216	84.8401	-0.666178	8.12869e-08	1.54648e-06
ENSRNOG00000018040	Gins4		nuclear chromosome, double-strand break repair via homologous recombination, recombinational repair, double-strand break repair via break-induced replication, GINS complex, in utero embryonic development, blastocyst development, blastocyst growth, inner cell mass cell proliferation, DNA helicase activity, catalytic activity, helicase activity, intracellular, cell, nucleus, nucleoplasm, replicatio…	57.1009	72.8725	46.0607	-0.650514	8.18789e-08	1.55589e-06
ENSRNOG00000015180	Kdm8			301.49	256.007	333.329	0.379456	8.30572e-08	1.57505e-06
ENSRNOG00000019780	Sypl2		transporter activity, intracellular, cell, cytoplasm, transport, cellular ion homeostasis, cellular calcium ion homeostasis, cellular metal ion homeostasis, multicellular organism development, nervous system development, central nervous system development, brain development, synaptic vesicle, cellular process, endomembrane system, vesicle membrane, membrane, integral component of membrane, cytopl…	113.376	217.508	40.4837	-2.39707	8.30839e-08	1.57505e-06
ENSRNOG00000021230	Ubox5	Ubiquitin mediated proteolysis	protein polyubiquitination, catalytic activity, ubiquitin-protein transferase activity, binding, protein binding, intracellular, cell, nucleus, nucleoplasm, cellular protein modification process, metabolic process, zinc ion binding, cellular process, protein ubiquitination, nuclear body, transferase activity, protein metabolic process, ubiquitin-like protein transferase activity, enzyme binding, …	276.108	242.074	299.931	0.308038	8.34433e-08	1.58e-06
ENSRNOG00000011435	Osbpl10		phosphatidylserine binding, binding, steroid binding, phospholipid binding, transport, lipid transport, lipid binding, lipid localization, cholesterol binding, sterol binding, macromolecule localization, small molecule binding, alcohol binding, single-organism process, single-organism transport, localization, establishment of localization, organic substance transport, modified amino acid binding,…	90.2707	113.302	74.1487	-0.605033	8.51652e-08	1.6107e-06
ENSRNOG00000003350	Mospd2			302.896	346.417	272.432	-0.345487	8.65162e-08	1.63432e-06
ENSRNOG00000001141	Srrm4			57.6389	40.4728	69.6551	0.76863	8.78397e-08	1.65737e-06
ENSRNOG00000018709	Patz1			264.975	219.514	296.798	0.433466	9.11089e-08	1.71703e-06
ENSRNOG00000002643	Ugdh	Metabolic pathways, Amino sugar and nucleotide sugar metabolism, Pentose and glucuronate interconversions, Ascorbate and aldarate metabolism, Starch and sucrose metabolism	nucleotide binding, gastrulation with mouth forming second, catalytic activity, UDP-glucose 6-dehydrogenase activity, binding, extracellular region, intracellular, cell, nucleus, nucleoplasm, cytoplasm, cytosol, carbohydrate metabolic process, aminoglycan metabolic process, aminoglycan biosynthetic process, glycosaminoglycan biosynthetic process, UDP-glucuronate biosynthetic process, nucleobase-c…	244.33	290.021	212.346	-0.447925	9.16082e-08	1.72441e-06
ENSRNOG00000038480	Ppp1r36		enzyme inhibitor activity, protein phosphatase inhibitor activity, binding, protein binding, phosphorus metabolic process, phosphate-containing compound metabolic process, metabolic process, negative regulation of metabolic process, cellular process, negative regulation of phosphorus metabolic process, regulation of phosphatase activity, negative regulation of phosphatase activity, dephosphorylat…	120.677	149.859	100.249	-0.575294	9.29737e-08	1.74806e-06
ENSRNOG00000015735	Zswim1		binding, intracellular, cell, nucleus, zinc ion binding, ion binding, cation binding, organelle, membrane-bounded organelle, intracellular organelle, intracellular membrane-bounded organelle, intracellular part, cell part, metal ion binding, transition metal ion binding	110.166	89.8869	124.361	0.463948	9.41116e-08	1.76738e-06
ENSRNOG00000025406	Iqgap2	Regulation of actin cytoskeleton		575.983	440.902	670.541	0.60375	9.53176e-08	1.78793e-06
ENSRNOG00000015514	Bcat1	Metabolic pathways, Valine, leucine and isoleucine degradation, Pantothenate and CoA biosynthesis, Biosynthesis of amino acids, Cysteine and methionine metabolism, 2-Oxocarboxylic acid metabolism, Valine, leucine and isoleucine biosynthesis	catalytic activity, branched-chain-amino-acid transaminase activity, binding, protein binding, intracellular, cell, cytoplasm, mitochondrion, cytosol, organic acid metabolic process, cellular amino acid metabolic process, aspartate metabolic process, aspartate biosynthetic process, leucine metabolic process, valine metabolic process, nitrogen compound metabolic process, metabolic process, transam…	136.94	216.118	81.5154	-1.39574	9.84921e-08	1.84532e-06
ENSRNOG00000007918	Tbxas1	Metabolic pathways, Platelet activation, Arachidonic acid metabolism	response to acid chemical, prostaglandin biosynthetic process, system process, circulatory system process, vascular process in circulatory system, catalytic activity, monooxygenase activity, thromboxane-A synthase activity, binding, iron ion binding, intracellular, cell, cytoplasm, endoplasmic reticulum, endoplasmic reticulum membrane, organic acid metabolic process, lipid metabolic process, fatt…	65.2266	89.4663	48.2589	-0.876997	9.90477e-08	1.8507e-06
ENSRNOG00000007981	Klhl23			769.077	646.829	854.65	0.401408	9.89661e-08	1.8507e-06
ENSRNOG00000052064	Parvg	Focal adhesion	actin binding, binding, protein binding, organelle organization, cytoskeleton organization, cell adhesion, cytoskeletal protein binding, cellular process, cellular component organization, biological adhesion, actin filament-based process, actin cytoskeleton organization, actin cytoskeleton reorganization, single-organism process, single-organism cellular process, cellular component organization o…	73.8534	106.563	50.9566	-1.0498	9.91261e-08	1.8507e-06
ENSRNOG00000014007	Gfod1		catalytic activity, metabolic process, oxidoreductase activity, single-organism process, single-organism metabolic process, oxidation-reduction process	176.178	139.615	201.772	0.528114	9.97203e-08	1.85963e-06
ENSRNOG00000013437	LOC691083		intracellular, cell, cytoplasm, mitochondrion, organelle, membrane-bounded organelle, intracellular organelle, intracellular membrane-bounded organelle, intracellular part, cytoplasmic part, cell part	49.5613	33.5177	60.7918	0.840078	1.00034e-07	1.86331e-06
ENSRNOG00000045574	Morn3		intracellular, cell, nucleus, organelle, membrane-bounded organelle, intracellular organelle, intracellular membrane-bounded organelle, intracellular part, cell part	18.2735	10.0754	24.0121	1.17527	1.02752e-07	1.91172e-06
ENSRNOG00000008749	Col5a1	Protein digestion and absorption	blood vessel development, eye development, formation of primary germ layer, endoderm formation, vasculature development, glycoprotein binding, morphogenesis of an epithelium, morphogenesis of an epithelial sheet, heart morphogenesis, structural molecule activity, extracellular matrix structural constituent, binding, protein binding, glycosaminoglycan binding, extracellular region, proteinaceous e…	1409.96	1734.83	1182.54	-0.552513	1.03295e-07	1.91958e-06
ENSRNOG00000018740	Ugt1a6			124.968	159.116	101.064	-0.649646	1.04629e-07	1.94213e-06
ENSRNOG00000008870	Atf7ip		negative regulation of transcription from RNA polymerase II promoter, transcription factor activity, protein binding, transcription factor activity, transcription factor binding, transcription cofactor activity, transcription corepressor activity, catalytic activity, intracellular, cell, nucleus, nucleoplasm, transcription factor complex, cytoplasm, nucleobase-containing compound metabolic proces…	645.358	567.926	699.561	0.300271	1.05912e-07	1.9622e-06
ENSRNOG00000025843	Ccdc102a			194.792	228.269	171.358	-0.41163	1.05955e-07	1.9622e-06
ENSRNOG00000012880	Tti1	mTOR signaling pathway	intracellular, cell, cytoplasm, cell communication, signal transduction, regulation of signal transduction, cellular process, regulation of cell communication, regulation of signaling, signaling, TOR signaling, TORC1 complex, TORC2 complex, regulation of TOR signaling, macromolecular complex, intracellular signal transduction, TOR complex, protein complex, intracellular part, cell part, single-or…	289.013	248.214	317.573	0.35424	1.06124e-07	1.96305e-06
ENSRNOG00000019147	Stom		mitophagy, macromitophagy, regulation of sodium ion transport, positive regulation of defense response to virus by host, immune effector process, immune system process, regulation of immune system process, regulation of immune effector process, regulation of response to biotic stimulus, binding, protein binding, extracellular region, extracellular space, intracellular, cell, cytoplasm, mitochondr…	460.755	519.781	419.436	-0.308788	1.07336e-07	1.98318e-06
ENSRNOG00000011076	Ank2	Proteoglycans in cancer		1070.62	868.484	1212.11	0.480484	1.07509e-07	1.98409e-06
ENSRNOG00000002653	Kcnk2	Gastric acid secretion	response to hypoxia, system process, cardiac chamber development, cardiac ventricle development, transporter activity, ion channel activity, voltage-gated ion channel activity, voltage-gated potassium channel activity, cation channel activity, potassium channel activity, binding, protein binding, intracellular, cell, nucleus, cytoplasm, endoplasmic reticulum, endoplasmic reticulum membrane, plasm…	310.836	191.008	394.715	1.0433	1.08497e-07	2.00002e-06
ENSRNOG00000010358	Sh3rf1		MAPK cascade, regulation of protein phosphorylation, catalytic activity, binding, protein binding, intracellular, cell, cytoplasm, Golgi apparatus, cytosol, cellular protein modification process, protein phosphorylation, proteolysis, phosphorus metabolic process, phosphate-containing compound metabolic process, apoptotic process, response to stress, cell communication, signal transduction, cell s…	246.234	297.426	210.4	-0.4974	1.09127e-07	2.00931e-06
ENSRNOG00000003078	Dcaf6			817.974	740.817	871.983	0.23489	1.09596e-07	2.01563e-06
ENSRNOG00000001769	Tnk2		nucleotide binding, nucleoside binding, purine nucleoside binding, regulation of protein phosphorylation, positive regulation of protein phosphorylation, immune system process, catalytic activity, protein kinase activity, protein serine/threonine kinase activity, protein serine/threonine/tyrosine kinase activity, protein tyrosine kinase activity, non-membrane spanning protein tyrosine kinase acti…	330.57	256.001	382.767	0.578455	1.10944e-07	2.03786e-06
ENSRNOG00000037080	Adamts17			34.7237	57.0821	19.0728	-1.53285	1.11059e-07	2.03786e-06
ENSRNOG00000004926	Mettl15			161.764	135.422	180.203	0.409534	1.11669e-07	2.04438e-06
ENSRNOG00000015162	Lonp2			583.362	521.173	626.894	0.265994	1.11545e-07	2.04438e-06
ENSRNOG00000011992	Slc18a1	Parkinson's disease, Dopaminergic synapse, Amphetamine addiction, Alcoholism, Serotonergic synapse, Cocaine addiction, Synaptic vesicle cycle	neurotransmitter uptake, regulation of neurotransmitter levels, transporter activity, binding, protein binding, intracellular, cell, cytoplasm, plasma membrane, integral component of plasma membrane, transport, neurotransmitter transport, serotonin transport, drug transmembrane transport, synaptic vesicle, monoamine transmembrane transporter activity, cellular process, response to inorganic subst…	5.61244	10.5502	2.15597	-1.87177	1.14066e-07	2.08588e-06
ENSRNOG00000024578	Ttyh2			119.097	155.979	93.2789	-0.73557	1.15011e-07	2.10076e-06
ENSRNOG00000008797	Tmpo		chromatin, nucleic acid binding, DNA binding, binding, protein binding, lamin binding, intracellular, cell, nucleus, nuclear envelope, nuclear inner membrane, chromosome, cytoplasm, endoplasmic reticulum, endoplasmic reticulum membrane, nucleobase-containing compound metabolic process, transcription, DNA-templated, regulation of transcription, DNA-templated, cellular aromatic compound metabolic p…	593.058	648.833	554.015	-0.227541	1.16527e-07	2.12602e-06
ENSRNOG00000042458	AABR07046707.1			586.572	529.39	626.599	0.242789	1.17168e-07	2.13528e-06
ENSRNOG00000038835	Cd86	Cell adhesion molecules (CAMs), Systemic lupus erythematosus, Transcriptional misregulation in cancer, Type I diabetes mellitus, Toll-like receptor signaling pathway, Autoimmune thyroid disease, Intestinal immune network for IgA production, Rheumatoid arthritis, Allograft rejection, Viral myocarditis, Graft-versus-host disease	myeloid dendritic cell activation, cell activation, response to yeast, activation of innate immune response, pattern recognition receptor signaling pathway, toll-like receptor signaling pathway, response to molecule of bacterial origin, lymphocyte anergy, immune effector process, activation of immune response, cell activation involved in immune response, myeloid leukocyte activation, lymphocyte a…	40.9447	57.1136	29.6264	-0.924101	1.18292e-07	2.15332e-06
ENSRNOG00000002338	Dgke	Metabolic pathways, Glycerophospholipid metabolism, Phospholipase D signaling pathway, Choline metabolism in cancer, Phosphatidylinositol signaling system, Glycerolipid metabolism		281.109	204.853	334.488	0.704649	1.19733e-07	2.17708e-06
ENSRNOG00000031785	Krt76		structural molecule activity, structural constituent of cytoskeleton, extracellular region, intracellular, cell, nucleus, cytoskeleton, intermediate filament, organelle organization, cytoskeleton organization, multicellular organism development, epidermis development, tissue development, cellular process, cellular component organization, vesicle, membrane-bounded vesicle, multicellular organismal…	17.7583	26.3899	11.7161	-1.10699	1.203e-07	2.18491e-06
ENSRNOG00000024733	Mnd1			12.6126	19.8104	7.57413	-1.27924	1.20957e-07	2.19436e-06
ENSRNOG00000015774	Mreg			260.074	201.222	301.271	0.579899	1.22444e-07	2.2188e-06
ENSRNOG00000003829	Ap3s1	Lysosome		130.525	153.973	114.112	-0.428976	1.22761e-07	2.22205e-06
ENSRNOG00000027115	Zc2hc1c		binding, ion binding, cation binding, metal ion binding	100.222	76.8065	116.613	0.596083	1.24245e-07	2.24637e-06
ENSRNOG00000013061	Tusc3	Metabolic pathways, Protein processing in endoplasmic reticulum, N-Glycan biosynthesis	system process, catalytic activity, oligosaccharyl transferase activity, dolichyl-diphosphooligosaccharide-protein glycotransferase activity, transporter activity, intracellular, cell, cytoplasm, mitochondrion, endoplasmic reticulum, endoplasmic reticulum membrane, carbohydrate metabolic process, cellular protein modification process, protein glycosylation, protein N-linked glycosylation, transpo…	124.401	149.676	106.709	-0.484308	1.24956e-07	2.25668e-06
ENSRNOG00000042536	Pde4d	cAMP signaling pathway, Purine metabolism, Morphine addiction	nucleotide binding, G-protein coupled receptor binding, cytokine production, regulation of cytokine production, positive regulation of cytokine production, endothelial cell development, regulation of protein phosphorylation, negative regulation of protein phosphorylation, regulation of systemic arterial blood pressure by norepinephrine-epinephrine, positive regulation of heart rate by epinephrine…	262.334	201.873	304.657	0.591336	1.26847e-07	2.28824e-06
ENSRNOG00000026060	Arsi		catalytic activity, binding, extracellular region, intracellular, cell, cytoplasm, endoplasmic reticulum, sulfuric ester hydrolase activity, endomembrane system, hydrolase activity, hydrolase activity, acting on ester bonds, ion binding, cation binding, organelle, membrane-bounded organelle, intracellular organelle, intracellular membrane-bounded organelle, intracellular part, cytoplasmic part, c…	57.8205	104.806	24.9309	-2.02868	1.2759e-07	2.29868e-06
ENSRNOG00000034007	Nr3c2	Aldosterone-regulated sodium reabsorption	RNA polymerase II transcription factor activity, sequence-specific DNA binding, nucleic acid binding transcription factor activity, system process, nucleic acid binding, DNA binding, double-stranded DNA binding, transcription factor activity, sequence-specific DNA binding, steroid hormone receptor activity, signal transducer activity, receptor activity, RNA polymerase II transcription factor acti…	197.869	160.35	224.133	0.480578	1.27713e-07	2.29868e-06
ENSRNOG00000005193	Pfas	Metabolic pathways, Purine metabolism		498.91	408.265	562.361	0.461026	1.31386e-07	2.35686e-06
ENSRNOG00000009401	Lmo2	Transcriptional misregulation in cancer		249.602	311.504	206.271	-0.592356	1.31334e-07	2.35686e-06
ENSRNOG00000017819	Cd14	Regulation of actin cytoskeleton, Salmonella infection, MAPK signaling pathway, Pertussis, Tuberculosis, Phagosome, NF-kappa B signaling pathway, Transcriptional misregulation in cancer, Hematopoietic cell lineage, Amoebiasis, Toll-like receptor signaling pathway, Legionellosis	lipopolysaccharide binding, cytokine production, regulation of cytokine production, positive regulation of cytokine production, activation of innate immune response, pattern recognition receptor signaling pathway, toll-like receptor signaling pathway, response to molecule of bacterial origin, activation of immune response, immune system process, regulation of immune system process, positive regul…	142.508	202.764	100.328	-1.00787	1.31267e-07	2.35686e-06
ENSRNOG00000001816	Rfc4	DNA replication, Nucleotide excision repair, Mismatch repair	nucleotide binding, nucleoside binding, purine nucleoside binding, nucleic acid binding, DNA binding, DNA clamp loader activity, catalytic activity, binding, protein binding, ATP binding, intracellular, cell, replication fork, DNA replication factor C complex, chromosome, nucleobase-containing compound metabolic process, DNA metabolic process, DNA replication, DNA-dependent DNA replication, regul…	78.0332	97.8645	64.1513	-0.601659	1.33052e-07	2.38407e-06
ENSRNOG00000011762	Elf1		regulatory region DNA binding, transcription regulatory region sequence-specific DNA binding, RNA polymerase II regulatory region sequence-specific DNA binding, RNA polymerase II core promoter proximal region sequence-specific DNA binding, RNA polymerase II transcription factor activity, sequence-specific DNA binding, transcription factor activity, RNA polymerase II core promoter proximal region …	433.258	478.828	401.359	-0.254035	1.33763e-07	2.39414e-06
ENSRNOG00000009522	Adra1a	Neuroactive ligand-receptor interaction, Calcium signaling pathway, cGMP-PKG signaling pathway, Adrenergic signaling in cardiomyocytes, Vascular smooth muscle contraction, Salivary secretion, AMPK signaling pathway	MAPK cascade, action potential, regulation of protein phosphorylation, positive regulation of protein phosphorylation, neurological system process involved in regulation of systemic arterial blood pressure, regulation of systemic arterial blood pressure by carotid sinus baroreceptor feedback, baroreceptor response to increased systemic arterial blood pressure, negative regulation of heart rate in…	205.998	150.926	244.548	0.69264	1.36058e-07	2.43249e-06
ENSRNOG00000011323	Lgi3		catalytic activity, intracellular, cell, cytoplasm, transport, exocytosis, synaptic vesicle, cellular process, endomembrane system, cytoplasmic, membrane-bounded vesicle, vesicle-mediated transport, regulation of exocytosis, transport vesicle, cytoplasmic vesicle, vesicle, membrane-bounded vesicle, regulation of localization, secretion by cell, organelle, membrane-bounded organelle, intracellular…	12.7823	5.56673	17.8332	1.52003	1.36288e-07	2.43389e-06
ENSRNOG00000011947	Tifab		intracellular, cell, cell communication, signal transduction, I-kappaB kinase/NF-kappaB signaling, cellular process, signaling, intracellular signal transduction, cell part, single-organism process, single organism signaling, single-organism cellular process, regulation of biological process, regulation of cellular process, response to stimulus, cellular response to stimulus, biological regulation	44.9745	65.0429	30.9266	-1.04864	1.40707e-07	2.51001e-06
ENSRNOG00000008586	Aldh1l2	One carbon pool by folate		43.6203	67.0981	27.1858	-1.27265	1.41922e-07	2.5286e-06
ENSRNOG00000014526	Cars2	Aminoacyl-tRNA biosynthesis	nucleotide binding, nucleoside binding, purine nucleoside binding, catalytic activity, aminoacyl-tRNA ligase activity, cysteine-tRNA ligase activity, binding, ATP binding, intracellular, cell, cytoplasm, cytosol, organic acid metabolic process, nucleobase-containing compound metabolic process, tRNA metabolic process, translation, tRNA aminoacylation for protein translation, cysteinyl-tRNA aminoac…	230.683	192.359	257.51	0.418935	1.42065e-07	2.5286e-06
ENSRNOG00000009550	Sqle	Metabolic pathways, Steroid biosynthesis	nucleotide binding, catalytic activity, monooxygenase activity, squalene monooxygenase activity, binding, intracellular, cell, cytoplasm, endoplasmic reticulum, endoplasmic reticulum membrane, alcohol metabolic process, lipid metabolic process, cellular aromatic compound metabolic process, metabolic process, steroid metabolic process, cholesterol metabolic process, cellular process, response to o…	130.52	179.675	96.1117	-0.895678	1.43556e-07	2.55231e-06
ENSRNOG00000019387	Ifi30	Antigen processing and presentation	lytic vacuole, immune system process, antigen processing and presentation of peptide antigen via MHC class I, antigen processing and presentation of exogenous peptide antigen, antigen processing and presentation of peptide antigen via MHC class II, antigen processing and presentation of peptide or polysaccharide antigen via MHC class II, catalytic activity, extracellular region, intracellular, ce…	300.496	346.644	268.192	-0.368974	1.46577e-07	2.60312e-06
ENSRNOG00000006119	Slc7a15		amino acid transmembrane transport, transporter activity, organic acid transmembrane transporter activity, binding, protein binding, cell, plasma membrane, integral component of plasma membrane, transport, ion transport, anion transport, amino acid transport, amino acid transmembrane transporter activity, L-amino acid transmembrane transporter activity, secondary active transmembrane transporter …	60.3069	34.9776	78.0373	1.13544	1.47549e-07	2.61734e-06
ENSRNOG00000027731	Ubxn10			23.5795	8.34981	34.2402	1.91422	1.47704e-07	2.61734e-06
ENSRNOG00000047768	Lamb2	PI3K-Akt signaling pathway, Focal adhesion, Pathways in cancer, Amoebiasis, ECM-receptor interaction, Small cell lung cancer, Toxoplasmosis		2584.77	2374.74	2731.8	0.201998	1.50502e-07	2.66397e-06
ENSRNOG00000004273	Ifitm1	B cell receptor signaling pathway		185.061	226.514	156.043	-0.534794	1.51001e-07	2.66985e-06
ENSRNOG00000017940	Rere		histone deacetylase complex, negative regulation of transcription from RNA polymerase II promoter, cell morphogenesis, cell morphogenesis involved in differentiation, transcription factor activity, protein binding, transcription factor activity, transcription factor binding, nucleic acid binding transcription factor activity, transcription factor activity, RNA polymerase II transcription factor b…	1257.9	1132.24	1345.86	0.249156	1.51219e-07	2.67076e-06
ENSRNOG00000015029	Dbt	Metabolic pathways, Valine, leucine and isoleucine degradation, Propanoate metabolism	catalytic activity, binding, protein binding, intracellular, cell, cytoplasm, mitochondrion, mitochondrial matrix, nucleoid, transferase activity, transferase activity, transferring acyl groups, enzyme binding, ubiquitin protein ligase binding, membrane-enclosed lumen, mitochondrial nucleoid, organelle, membrane-bounded organelle, non-membrane-bounded organelle, intracellular organelle, intracell…	938.37	813.247	1025.96	0.334839	1.54948e-07	2.73361e-06
ENSRNOG00000014811	Cyhr1		catalytic activity, ubiquitin-protein transferase activity, binding, intracellular, cell, nucleus, nuclear envelope, nucleoplasm, cytoplasm, cellular protein modification process, metabolic process, zinc ion binding, cellular process, endomembrane system, membrane, integral component of membrane, protein ubiquitination, transferase activity, protein metabolic process, ubiquitin-like protein trans…	1057.95	939.972	1140.54	0.27876	1.60188e-07	2.82293e-06
ENSRNOG00000001629	Get1		intracellular, cell, cytoplasm, endoplasmic reticulum, endoplasmic reticulum membrane, organelle organization, endoplasmic reticulum organization, protein localization, cellular process, endomembrane system organization, endomembrane system, membrane, integral component of membrane, cellular component organization, intrinsic component of membrane, macromolecule localization, protein localization …	412.532	342.829	461.324	0.427211	1.61594e-07	2.84458e-06
ENSRNOG00000010655	Mttp	Fat digestion and absorption	transporter activity, lipid transporter activity, binding, protein binding, phospholipid transporter activity, intracellular, cell, cytoplasm, endoplasmic reticulum, rough endoplasmic reticulum, Golgi apparatus, plasma membrane, microvillus, brush border, cellular protein modification process, protein lipidation, lipid metabolic process, neutral lipid metabolic process, acylglycerol metabolic pro…	14.5843	6.70778	20.0978	1.4527	1.65033e-07	2.90193e-06
ENSRNOG00000018859	Pik3ip1		binding, protein binding, extracellular region, cell, plasma membrane, lipid metabolic process, phospholipid metabolic process, phosphorus metabolic process, phosphate-containing compound metabolic process, cell communication, signal transduction, metabolic process, negative regulation of metabolic process, regulation of signal transduction, negative regulation of signal transduction, cellular pr…	410.463	297.443	489.577	0.717026	1.65638e-07	2.90938e-06
ENSRNOG00000016740	Fam210a		intracellular, cell, cytoplasm, mitochondrion, membrane, integral component of membrane, intrinsic component of membrane, organelle, membrane-bounded organelle, intracellular organelle, intracellular membrane-bounded organelle, intracellular part, membrane part, cytoplasmic part, cell part	2005.78	1756.4	2180.34	0.311771	1.66305e-07	2.91789e-06
ENSRNOG00000013744	Akip1		cell morphogenesis, cell morphogenesis involved in differentiation, intracellular, cell, nucleus, nucleoplasm, cell communication, cell adhesion, signal transduction, anatomical structure morphogenesis, regulation of signal transduction, cellular process, regulation of cell communication, cellular component organization, biological adhesion, regulation of signaling, signaling, cell differentiatio…	136.531	194.092	96.2393	-1.00454	1.67066e-07	2.92804e-06
ENSRNOG00000021569	Tiam1	Rap1 signaling pathway, Regulation of actin cytoskeleton, Proteoglycans in cancer, Ras signaling pathway, cAMP signaling pathway, Chemokine signaling pathway		34.9333	57.7152	18.9859	-1.55475	1.70182e-07	2.97939e-06
ENSRNOG00000004493	Tasp1		catalytic activity, endopeptidase activity, threonine-type endopeptidase activity, nucleobase-containing compound metabolic process, transcription, DNA-templated, regulation of transcription, DNA-templated, proteolysis, cellular aromatic compound metabolic process, nitrogen compound metabolic process, metabolic process, peptidase activity, biosynthetic process, macromolecule biosynthetic process,…	212.699	181.223	234.732	0.37144	1.74762e-07	3.05623e-06
ENSRNOG00000020776	Dhcr7	Metabolic pathways, Steroid biosynthesis	nucleotide binding, blood vessel development, vasculature development, catalytic activity, binding, intracellular, cell, nucleus, nuclear envelope, nuclear outer membrane, cytoplasm, endoplasmic reticulum, endoplasmic reticulum membrane, alcohol metabolic process, lipid metabolic process, steroid biosynthetic process, cholesterol biosynthetic process, multicellular organism development, metabolic…	69.6135	86.9066	57.5084	-0.587328	1.79966e-07	3.1438e-06
ENSRNOG00000010296	Slc7a7	Protein digestion and absorption	regulation of glutamine family amino acid metabolic process, regulation of arginine metabolic process, amino acid transmembrane transport, transporter activity, organic acid transmembrane transporter activity, cell, plasma membrane, integral component of plasma membrane, organic acid metabolic process, cellular amino acid metabolic process, regulation of cellular amino acid metabolic process, arg…	63.5139	81.6298	50.8328	-0.672798	1.80565e-07	3.15085e-06
ENSRNOG00000013452	Rcn1		eye development, in utero embryonic development, binding, calcium ion binding, intracellular, cell, cytoplasm, endoplasmic reticulum, multicellular organism development, sensory organ development, embryo development, embryo development ending in birth or egg hatching, endomembrane system, multicellular organismal process, developmental process, chordate embryonic development, camera-type eye deve…	406.892	460.049	369.683	-0.314734	1.81445e-07	3.16274e-06
ENSRNOG00000021872	Zfp213		nucleic acid binding transcription factor activity, nucleic acid binding, DNA binding, transcription factor activity, sequence-specific DNA binding, binding, intracellular, cell, nucleus, nucleobase-containing compound metabolic process, transcription, DNA-templated, regulation of transcription, DNA-templated, cellular aromatic compound metabolic process, nitrogen compound metabolic process, meta…	148.027	122.551	165.861	0.433546	1.82733e-07	3.18174e-06
ENSRNOG00000011815	Sgk1	mTOR signaling pathway, PI3K-Akt signaling pathway, FoxO signaling pathway, Aldosterone-regulated sodium reabsorption		445.873	524.286	390.984	-0.42231	1.83468e-07	3.19107e-06
ENSRNOG00000048164	Acad8			207.82	180.215	227.144	0.332243	1.84991e-07	3.21406e-06
ENSRNOG00000017311	Me3	Metabolic pathways, Carbon metabolism, Pyruvate metabolism		576.971	501.075	630.099	0.329962	1.89983e-07	3.29722e-06
ENSRNOG00000013262	Myl1		system process, muscle system process, circulatory system process, heart process, binding, calcium ion binding, intracellular, cell, cytoplasm, cytoskeleton, muscle contraction, striated muscle contraction, blood circulation, actin cytoskeleton, myosin complex, myofibril, multicellular organismal process, macromolecular complex, ion binding, cation binding, organelle, non-membrane-bounded organel…	44.1356	66.8535	28.2331	-1.21482	1.9415e-07	3.36589e-06
ENSRNOG00000004791	Arf6	Ras signaling pathway, Phospholipase D signaling pathway, Endocytosis, Fc gamma R-mediated phagocytosis	nucleotide binding, ruffle, nucleoside binding, purine nucleoside binding, liver development, binding, protein binding, GTP binding, extracellular region, intracellular, cell, cytoplasm, endosome, early endosome, vacuole, vacuolar membrane, Golgi apparatus, plasma membrane, adherens junction, cell-substrate adherens junction, focal adhesion, cell cortex, protein complex assembly, transport, apopt…	256.15	292.37	230.796	-0.339864	1.97743e-07	3.42448e-06
ENSRNOG00000023985	Fan1	Fanconi anemia pathway	double-strand break repair via homologous recombination, recombinational repair, nucleic acid binding, DNA binding, catalytic activity, nuclease activity, endonuclease activity, endodeoxyribonuclease activity, exonuclease activity, deoxyribonuclease activity, binding, protein binding, extracellular region, intracellular, cell, nucleus, nucleoplasm, cytoplasm, nucleobase-containing compound metabo…	192.861	150.304	222.652	0.563806	1.99576e-07	3.45249e-06
ENSRNOG00000042897	Nmrk2	Metabolic pathways, Nicotinate and nicotinamide metabolism	intracellular, cell, cellular process, cell differentiation, developmental process, muscle cell differentiation, cell part, single-organism process, single-organism cellular process, single-organism developmental process, myoblast differentiation, regulation of cell differentiation, negative regulation of cell differentiation, regulation of myoblast differentiation, negative regulation of myoblas…	185.765	255.348	137.056	-0.892849	2.01098e-07	3.47506e-06
ENSRNOG00000007975	Ncoa2	Thyroid hormone signaling pathway		477.187	384.981	541.731	0.491707	2.0208e-07	3.48827e-06
ENSRNOG00000013217	Ttc33			160.085	134.813	177.775	0.396521	2.11661e-07	3.64972e-06
ENSRNOG00000013875	Fbxl17			558.365	496.792	601.466	0.275337	2.13851e-07	3.68352e-06
ENSRNOG00000019918	Coasy	Metabolic pathways, Pantothenate and CoA biosynthesis	nucleotide binding, nucleoside binding, purine nucleoside binding, catalytic activity, dephospho-CoA kinase activity, pantetheine-phosphate adenylyltransferase activity, binding, ATP binding, extracellular region, intracellular, cell, nucleus, nucleoplasm, cytoplasm, mitochondrion, mitochondrial matrix, nucleobase-containing compound metabolic process, purine nucleotide metabolic process, purine …	228.524	199.151	249.085	0.32133	2.15334e-07	3.70509e-06
ENSRNOG00000015346	Obsl1		microtubule cytoskeleton organization, mitotic cell cycle, nuclear division, cell morphogenesis, cell morphogenesis involved in differentiation, intracellular, cell, cytoplasm, Golgi apparatus, centrosome, microtubule organizing center, cytoskeleton, organelle organization, cytoskeleton organization, microtubule-based process, Golgi organization, cell cycle, mitotic nuclear division, regulation o…	889.678	765.856	976.353	0.349924	2.20468e-07	3.78935e-06
ENSRNOG00000015971	Slc12a2	Salivary secretion, Pancreatic secretion	morphogenesis of a branching structure, morphogenesis of an epithelium, system process, transporter activity, extracellular region, cell, plasma membrane, transport, ion transport, cation transport, potassium ion transport, sodium ion transport, anion transport, chloride transport, cell volume homeostasis, response to stress, response to osmotic stress, hyperosmotic response, cell communication, …	752.308	836.689	693.241	-0.270978	2.25441e-07	3.86653e-06
ENSRNOG00000017210	Slc22a23		transporter activity, cell, plasma membrane, integral component of plasma membrane, transport, ion transport, anion transport, anion transmembrane transporter activity, organic anion transmembrane transporter activity, ion transmembrane transporter activity, organic anion transport, membrane, integral component of membrane, transmembrane transporter activity, substrate-specific transmembrane tran…	462.956	384.684	517.747	0.427609	2.25299e-07	3.86653e-06
ENSRNOG00000036762	Itpripl2			108.265	131.614	91.9209	-0.513161	2.27081e-07	3.8905e-06
ENSRNOG00000053468	Tuba1b	Gap junction, Phagosome, Apoptosis	nucleotide binding, microtubule cytoskeleton organization, nucleoside binding, purine nucleoside binding, nucleic acid binding, RNA binding, double-stranded RNA binding, catalytic activity, GTPase activity, structural molecule activity, structural constituent of cytoskeleton, binding, protein binding, GTP binding, extracellular region, intracellular, cell, cytoplasm, cytoskeleton, microtubule, cy…	130.253	156.58	111.824	-0.482013	2.28925e-07	3.91789e-06
ENSRNOG00000009006	Ccdc47		ossification, osteoblast differentiation, nucleic acid binding, RNA binding, binding, calcium ion binding, intracellular, cell, cytoplasm, endoplasmic reticulum, rough endoplasmic reticulum, proteolysis, ubiquitin-dependent protein catabolic process, response to stress, ER overload response, ER-nucleus signaling pathway, organelle organization, endoplasmic reticulum organization, cell communicati…	920.32	849.436	969.938	0.191177	2.29902e-07	3.93042e-06
ENSRNOG00000020769	Crebrf		reproduction, negative regulation of transcription from RNA polymerase II promoter, nucleic acid binding transcription factor activity, regulation of cytokine-mediated signaling pathway, positive regulation of cytokine-mediated signaling pathway, nucleic acid binding, DNA binding, transcription factor activity, sequence-specific DNA binding, binding, intracellular, cell, nucleus, nucleoplasm, cyt…	680.382	570.626	757.212	0.407528	2.30945e-07	3.93984e-06
ENSRNOG00000051507	Azin2	Metabolic pathways, Arginine and proline metabolism		35.2569	54.8979	21.5082	-1.31234	2.30779e-07	3.93984e-06
ENSRNOG00000049975	Zfp46		nucleic acid binding transcription factor activity, nucleic acid binding, transcription factor activity, sequence-specific DNA binding, binding, intracellular, cell, nucleus, nucleoplasm, cytoplasm, nucleobase-containing compound metabolic process, transcription, DNA-templated, regulation of transcription, DNA-templated, cellular aromatic compound metabolic process, nitrogen compound metabolic pr…	446.885	402.783	477.757	0.245712	2.37455e-07	4.04658e-06
ENSRNOG00000006930	Casq1		system process, skeletal muscle contraction, muscle system process, binding, calcium ion binding, intracellular, cell, cytoplasm, mitochondrion, mitochondrial matrix, endoplasmic reticulum, endoplasmic reticulum lumen, endoplasmic reticulum membrane, Golgi apparatus, plasma membrane, protein complex assembly, transport, ion transport, cation transport, calcium ion transport, cellular ion homeosta…	399.589	513.505	319.848	-0.681295	2.38401e-07	4.05839e-06
ENSRNOG00000001377	Ddx54			346.961	387.309	318.718	-0.280407	2.4437e-07	4.15559e-06
ENSRNOG00000001111	Brca2	Pathways in cancer, Pancreatic cancer, Fanconi anemia pathway, Homologous recombination		94.5946	133.033	67.6874	-0.964476	2.50202e-07	4.24575e-06
ENSRNOG00000028350	Arse		catalytic activity, arylsulfatase activity, extracellular region, sulfuric ester hydrolase activity, hydrolase activity, hydrolase activity, acting on ester bonds, vesicle, membrane-bounded vesicle, organelle, membrane-bounded organelle, extracellular organelle, extracellular region part, extracellular exosome, extracellular vesicle	138.684	166.151	119.458	-0.472628	2.5e-07	4.24575e-06
ENSRNOG00000042753	Fgf13	Rap1 signaling pathway, Regulation of actin cytoskeleton, PI3K-Akt signaling pathway, MAPK signaling pathway, Ras signaling pathway, Pathways in cancer, Melanoma	MAPK cascade, microtubule cytoskeleton organization, cell morphogenesis, cell morphogenesis involved in differentiation, regulation of cell growth, neuron migration, regulation of protein phosphorylation, positive regulation of protein phosphorylation, system process, receptor binding, binding, protein binding, extracellular region, intracellular, cell, nucleus, cytoplasm, cytosol, cytoskeleton, …	311.461	266.002	343.282	0.36674	2.52536e-07	4.28082e-06
ENSRNOG00000000875	Fhl1	Jak-STAT signaling pathway		1088.71	1281.65	953.662	-0.426062	2.558e-07	4.33157e-06
ENSRNOG00000019693	Clpb	Longevity regulating pathway - multiple species		429.799	389.325	458.132	0.234233	2.56529e-07	4.33932e-06
ENSRNOG00000022975	Nfam1		cell activation, cytokine production, regulation of cytokine production, positive regulation of cytokine production, activation of immune response, immune system process, immune response-activating cell surface receptor signaling pathway, immune system development, leukocyte differentiation, regulation of immune system process, positive regulation of immune system process, regulation of leukocyte…	133.523	189.321	94.4641	-0.995404	2.60053e-07	4.39429e-06
ENSRNOG00000005332	Csdc2		nucleic acid binding, DNA binding, RNA binding, binding, protein binding, intracellular, cell, nucleus, cytoplasm, nucleobase-containing compound metabolic process, transcription, DNA-templated, regulation of transcription, DNA-templated, RNA processing, mRNA processing, cellular aromatic compound metabolic process, nitrogen compound metabolic process, transcription factor binding, metabolic proc…	361.89	255.949	436.049	0.766312	2.65738e-07	4.48562e-06
ENSRNOG00000019711	Isoc1		catalytic activity, extracellular region, intracellular, cell, cytoplasm, peroxisome, vesicle, membrane-bounded vesicle, microbody, organelle, membrane-bounded organelle, intracellular organelle, extracellular organelle, intracellular membrane-bounded organelle, extracellular region part, intracellular part, cytoplasmic part, cell part, extracellular exosome, extracellular vesicle	146.485	123.22	162.77	0.398782	2.66992e-07	4.50205e-06
ENSRNOG00000005082	Irf6		regulatory region DNA binding, regulatory region nucleic acid binding, nucleic acid binding transcription factor activity, nucleic acid binding, DNA binding, transcription factor activity, sequence-specific DNA binding, binding, extracellular region, intracellular, cell, cytoplasm, nucleobase-containing compound metabolic process, transcription, DNA-templated, regulation of transcription, DNA-tem…	126.686	171.488	95.3244	-0.840521	2.68732e-07	4.52662e-06
ENSRNOG00000007430	Slx4ip			61.8012	82.8547	47.0637	-0.802944	2.69245e-07	4.5305e-06
ENSRNOG00000016410	Prelid1		cell activation, release of cytochrome c from mitochondria, immune system process, immune system development, leukocyte differentiation, regulation of immune system process, regulation of leukocyte activation, transporter activity, lipid transporter activity, phospholipid transporter activity, intracellular, cell, nucleus, nucleoplasm, cytoplasm, mitochondrion, mitochondrial envelope, mitochondri…	242.152	284.997	212.161	-0.424057	2.70339e-07	4.54414e-06
ENSRNOG00000006641	Dbh	Metabolic pathways, Tyrosine metabolism	reproduction, response to reactive oxygen species, response to acid chemical, skeletal system development, regulation of neurotransmitter levels, temperature homeostasis, cytokine production, blood vessel remodeling, response to amphetamine, immune effector process, immune system process, leukocyte mediated immunity, system process, circulatory system process, vascular process in circulatory syst…	27.3897	39.8494	18.6679	-1.05447	2.75267e-07	4.62212e-06
ENSRNOG00000004606	Meis1	Signaling pathways regulating pluripotency of stem cells, Transcriptional misregulation in cancer	regulatory region DNA binding, transcription regulatory region sequence-specific DNA binding, RNA polymerase II regulatory region sequence-specific DNA binding, RNA polymerase II core promoter proximal region sequence-specific DNA binding, RNA polymerase II transcription factor activity, sequence-specific DNA binding, transcription factor activity, RNA polymerase II core promoter proximal region …	251.051	211.438	278.78	0.397248	2.76973e-07	4.64589e-06
ENSRNOG00000018020	Apbb1	Alzheimer's disease	cell morphogenesis, cell morphogenesis involved in differentiation, beta-amyloid binding, regulation of cell growth, neuron migration, system process, chromatin binding, binding, protein binding, intracellular, cell, nucleus, nucleoplasm, cytoplasm, plasma membrane, nucleobase-containing compound metabolic process, DNA metabolic process, DNA repair, regulation of DNA repair, double-strand break r…	499.922	422.322	554.241	0.391359	2.81651e-07	4.71466e-06
ENSRNOG00000061216	Tubb5	Gap junction, Phagosome	nucleotide binding, microtubule cytoskeleton organization, nucleoside binding, purine nucleoside binding, catalytic activity, GTPase activity, receptor binding, structural molecule activity, structural constituent of cytoskeleton, binding, protein binding, GTP binding, extracellular region, intracellular, cell, nucleus, nuclear envelope, nuclear envelope lumen, cytoplasm, cytoskeleton, microtubul…	959.16	1092.5	865.823	-0.335141	2.81661e-07	4.71466e-06
ENSRNOG00000018122	Tspan17			53.0714	71.637	40.0755	-0.822428	2.8238e-07	4.72176e-06
ENSRNOG00000020244	Perm1		intracellular, cell, nucleus, cytoplasm, nucleobase-containing compound metabolic process, transcription, DNA-templated, regulation of transcription, DNA-templated, cellular aromatic compound metabolic process, nitrogen compound metabolic process, metabolic process, biosynthetic process, macromolecule biosynthetic process, regulation of biosynthetic process, cellular process, gene expression, reg…	1340.39	1158.33	1467.84	0.341391	2.83185e-07	4.73028e-06
ENSRNOG00000011518	Dusp26		negative regulation of transcription from RNA polymerase II promoter, MAPK cascade, RNA polymerase II transcription factor binding, RNA polymerase II activating transcription factor binding, regulation of protein phosphorylation, negative regulation of protein phosphorylation, p53 binding, catalytic activity, phosphoserine phosphatase activity, phosphoprotein phosphatase activity, protein tyrosin…	37.855	62.3871	20.6825	-1.54766	2.84871e-07	4.75316e-06
ENSRNOG00000049768	Adcy9	Rap1 signaling pathway, Endocrine and other factor-regulated calcium reabsorption, Phospholipase D signaling pathway, Gap junction, Pathways in cancer, Ovarian steroidogenesis, Aldosterone synthesis and secretion, Platelet activation, Calcium signaling pathway, Inflammatory mediator regulation of TRP channels, cGMP-PKG signaling pathway, cAMP signaling pathway, Oocyte meiosis, Adrenergic signalin…		168.87	130.092	196.016	0.587736	2.85148e-07	4.75316e-06
ENSRNOG00000026941	Tril		lipopolysaccharide binding, cytokine production, regulation of cytokine production, activation of innate immune response, pattern recognition receptor signaling pathway, toll-like receptor signaling pathway, immune effector process, activation of immune response, cytokine production involved in immune response, immune system process, production of molecular mediator of immune response, regulation…	425.547	469.918	394.487	-0.251847	2.85961e-07	4.76176e-06
ENSRNOG00000015906	Tgif1	TGF-beta signaling pathway	negative regulation of transcription from RNA polymerase II promoter, regulatory region DNA binding, transcription regulatory region sequence-specific DNA binding, RNA polymerase II regulatory region sequence-specific DNA binding, RNA polymerase II core promoter proximal region sequence-specific DNA binding, RNA polymerase II transcription factor activity, sequence-specific DNA binding, transcrip…	92.1586	116.251	75.2938	-0.619965	2.86973e-07	4.77365e-06
ENSRNOG00000023799	Pak1ip1		intracellular, cell, nucleus, nucleoplasm, nucleolus, plasma membrane, cell proliferation, membrane, membrane-enclosed lumen, nuclear lumen, developmental process, organelle, membrane-bounded organelle, non-membrane-bounded organelle, intracellular organelle, intracellular membrane-bounded organelle, intracellular non-membrane-bounded organelle, organelle lumen, organelle part, intracellular part…	127.191	154.286	108.224	-0.507635	2.92756e-07	4.8648e-06
ENSRNOG00000030118	Msn	Regulation of actin cytoskeleton, Proteoglycans in cancer, Leukocyte transendothelial migration, Measles	cell morphogenesis, morphogenesis of a polarized epithelium, endothelial cell development, uropod, morphogenesis of an epithelium, epithelial cell development, immune system process, regulation of immune system process, regulation of leukocyte migration, endothelium development, nucleic acid binding, RNA binding, double-stranded RNA binding, actin binding, receptor binding, binding, protein bindi…	1573.31	1729.53	1463.95	-0.240365	3.00987e-07	4.99638e-06
ENSRNOG00000008837	Ass1	Metabolic pathways, Biosynthesis of amino acids, Alanine, aspartate and glutamate metabolism, Arginine biosynthesis	urea cycle, citrulline metabolic process, argininosuccinate metabolic process, nucleotide binding, lytic vacuole, response to acid chemical, urogenital system development, kidney development, nucleoside binding, purine nucleoside binding, liver development, response to molecule of bacterial origin, immune system process, acute inflammatory response, nucleic acid binding, RNA binding, catalytic ac…	71.7284	100.071	51.8885	-0.934344	3.02198e-07	5.0113e-06
ENSRNOG00000013564	Dok3		receptor binding, insulin receptor binding, binding, protein binding, intracellular, cell, cytoplasm, plasma membrane, cell communication, signal transduction, small GTPase mediated signal transduction, Ras protein signal transduction, cellular process, membrane, signaling, protein complex binding, intracellular signal transduction, intracellular part, cell part, single-organism process, single o…	28.9006	40.7633	20.5967	-0.951425	3.04955e-07	5.04656e-06
ENSRNOG00000019677	Arid3b		regulatory region DNA binding, transcription regulatory region sequence-specific DNA binding, RNA polymerase II regulatory region sequence-specific DNA binding, RNA polymerase II core promoter proximal region sequence-specific DNA binding, RNA polymerase II distal enhancer sequence-specific DNA binding, RNA polymerase II transcription factor activity, sequence-specific DNA binding, transcription …	102.157	80.5853	117.258	0.535556	3.04775e-07	5.04656e-06
ENSRNOG00000005788	Cdk5rap2			250.445	301.168	214.938	-0.48473	3.05781e-07	5.05502e-06
ENSRNOG00000028677	LOC361346		extracellular region, cell proliferation, negative regulation of cell proliferation, cellular process, regulation of cell proliferation, single-organism process, negative regulation of biological process, negative regulation of cellular process, regulation of biological process, regulation of cellular process, biological regulation	231.693	285.688	193.896	-0.556774	3.06113e-07	5.05528e-06
ENSRNOG00000025448	Limd2		binding, zinc ion binding, ion binding, cation binding, metal ion binding, transition metal ion binding	88.2546	113.778	70.3885	-0.685077	3.07492e-07	5.07283e-06
ENSRNOG00000059715	Cc2d2a			327.699	257.411	376.901	0.548339	3.08058e-07	5.07694e-06
ENSRNOG00000019253	Bcar1	Rap1 signaling pathway, Regulation of actin cytoskeleton, Focal adhesion, Leukocyte transendothelial migration, Chemokine signaling pathway, Bacterial invasion of epithelial cells	ameboidal-type cell migration, ruffle, activation of immune response, immune system process, immune response-activating cell surface receptor signaling pathway, regulation of immune system process, positive regulation of immune system process, immune response-activating signal transduction, immune response-regulating signaling pathway, immune response-regulating cell surface receptor signaling pa…	478.209	524.042	446.125	-0.231754	3.11068e-07	5.12128e-06
ENSRNOG00000020393	Rhog	Salmonella infection, Bacterial invasion of epithelial cells	nucleotide binding, nucleoside binding, purine nucleoside binding, catalytic activity, GTPase activity, binding, GTP binding, extracellular region, intracellular, cell, adherens junction, cell-substrate adherens junction, focal adhesion, nucleobase-containing compound metabolic process, transcription, DNA-templated, regulation of transcription, DNA-templated, cellular aromatic compound metabolic …	260.767	298.992	234.009	-0.35221	3.17666e-07	5.22453e-06
ENSRNOG00000025815	Cdr2l			290.694	334.558	259.99	-0.36257	3.21374e-07	5.28009e-06
ENSRNOG00000042915	Mxra7			59.1186	75.8902	47.3784	-0.668436	3.23187e-07	5.30444e-06
ENSRNOG00000002312	Atp10d			316.419	368.511	279.954	-0.395281	3.25501e-07	5.33695e-06
ENSRNOG00000057813	AABR07063281.1			316.757	273.115	347.307	0.345581	3.26249e-07	5.34374e-06
ENSRNOG00000019290	Pskh1		nucleotide binding, nucleoside binding, purine nucleoside binding, catalytic activity, protein kinase activity, protein serine/threonine kinase activity, binding, ATP binding, cellular protein modification process, protein phosphorylation, phosphorus metabolic process, phosphate-containing compound metabolic process, multicellular organism development, determination of left/right symmetry, patter…	346.357	304.384	375.737	0.302933	3.26962e-07	5.34995e-06
ENSRNOG00000012163	Plekhm2	Salmonella infection	binding, protein binding, intracellular, cell, cytoplasm, endosome, vacuole, vacuolar membrane, organelle organization, plasma membrane organization, Golgi organization, cytoskeletal protein binding, protein localization, cellular process, endosome membrane, endomembrane system organization, endomembrane system, membrane, cellular component organization, kinesin binding, organelle membrane, regul…	771.631	700.743	821.253	0.228639	3.45783e-07	5.64638e-06
ENSRNOG00000037137	Svip	Protein processing in endoplasmic reticulum	Golgi membrane, binding, protein binding, extracellular region, intracellular, cell, cytoplasm, endoplasmic reticulum, endoplasmic reticulum membrane, smooth endoplasmic reticulum, Golgi apparatus, plasma membrane, protein complex assembly, cellular protein modification process, protein lipidation, proteolysis, ubiquitin-dependent protein catabolic process, transport, intracellular protein transp…	120.325	94.827	138.174	0.538388	3.45518e-07	5.64638e-06
ENSRNOG00000046635	Cdca5	MicroRNAs in cancer	mitotic sister chromatid segregation, G1/S transition of mitotic cell cycle, nuclear chromosome, mitotic cell cycle, nuclear division, chromatin, nuclear chromatin, condensed chromosome, sister chromatid segregation, chromatin binding, binding, intracellular, cell, nucleus, nucleoplasm, chromosome, cytoplasm, plasma membrane, nucleobase-containing compound metabolic process, DNA metabolic process…	5.73365	10.8515	2.15116	-1.91112	3.4642e-07	5.65102e-06
ENSRNOG00000026644	Glipr1		extracellular region, membrane, integral component of membrane, intrinsic component of membrane, membrane part	90.2959	118.905	70.2696	-0.75053	3.49818e-07	5.70064e-06
ENSRNOG00000010756	Tp53	Huntington's disease, Thyroid hormone signaling pathway, PI3K-Akt signaling pathway, Proteoglycans in cancer, MAPK signaling pathway, Hepatitis C, Pathways in cancer, Pancreatic cancer, Endometrial cancer, Glioma, Prostate cancer, Melanoma, Bladder cancer, Non-small cell lung cancer, Neurotrophin signaling pathway, p53 signaling pathway, Viral carcinogenesis, Platinum drug resistance, Apoptosis, …	mitochondrial genome maintenance, protein import into nucleus, translocation, cell cycle checkpoint, DNA damage checkpoint, G1/S transition of mitotic cell cycle, negative regulation of transcription from RNA polymerase II promoter, nucleotide binding, nuclear chromosome, mitotic cell cycle, response to reactive oxygen species, mitophagy, macromitophagy, DNA-directed RNA polymerase complex, DNA s…	341.284	391.786	305.932	-0.355823	3.57985e-07	5.8278e-06
ENSRNOG00000019174	Chtf18			42.963	57.8905	32.5138	-0.813279	3.6479e-07	5.93257e-06
ENSRNOG00000002930	Ppl		extracellular region, intracellular, cell, cytoskeleton, vesicle, membrane-bounded vesicle, organelle, membrane-bounded organelle, non-membrane-bounded organelle, intracellular organelle, extracellular organelle, intracellular non-membrane-bounded organelle, extracellular region part, intracellular part, cell part, extracellular exosome, extracellular vesicle	242.74	209.293	315.896	0.591609	3.65583e-07	5.93878e-06
ENSRNOG00000008885	Chst11	Glycosaminoglycan biosynthesis - chondroitin sulfate / dermatan sulfate	Golgi membrane, skeletal system development, N-acetylgalactosamine 4-O-sulfotransferase activity, chondrocyte differentiation, chondrocyte development, catalytic activity, intracellular, cell, cytoplasm, Golgi apparatus, carbohydrate metabolic process, aminoglycan metabolic process, aminoglycan biosynthetic process, glycosaminoglycan biosynthetic process, proteoglycan metabolic process, sulfur co…	31.1242	42.3279	23.2816	-0.835431	3.65914e-07	5.93878e-06
ENSRNOG00000038881	Hcls1	Proteoglycans in cancer, Tight junction, Bacterial invasion of epithelial cells	negative regulation of transcription from RNA polymerase II promoter, RNA polymerase II transcription factor binding, regulation of protein phosphorylation, positive regulation of protein phosphorylation, myeloid cell homeostasis, immune system process, immune system development, leukocyte differentiation, myeloid leukocyte differentiation, regulation of immune system process, positive regulation…	153.734	191.891	127.023	-0.591386	3.77809e-07	6.12563e-06
ENSRNOG00000015340	Dnajc25		membrane, integral component of membrane, intrinsic component of membrane, membrane part	162.683	220.394	122.286	-0.844613	3.80909e-07	6.16342e-06
ENSRNOG00000038916	Dram1		lytic vacuole, intracellular, cell, cytoplasm, lysosome, vacuole, autophagy, cellular process, regulation of autophagy, membrane, integral component of membrane, intrinsic component of membrane, organelle, membrane-bounded organelle, intracellular organelle, intracellular membrane-bounded organelle, intracellular part, membrane part, cytoplasmic part, cell part, regulation of biological process, …	154.831	205.466	119.387	-0.778221	3.80799e-07	6.16342e-06
ENSRNOG00000020519	Olfm2		system process, extracellular region, intracellular, cell, nucleus, cytoplasm, plasma membrane, integral component of plasma membrane, transport, sensory perception, visual perception, behavior, locomotory behavior, protein localization, ionotropic glutamate receptor complex, protein secretion, cellular process, protein transport, membrane, integral component of membrane, cell junction, cell diff…	13.182	24.9132	4.97019	-2.11784	3.8211e-07	6.17662e-06
ENSRNOG00000000818	Nrm			43.4222	57.2867	33.717	-0.747525	3.83104e-07	6.18494e-06
ENSRNOG00000003897	Col1a1	PI3K-Akt signaling pathway, Focal adhesion, Platelet activation, Protein digestion and absorption, AGE-RAGE signaling pathway in diabetic complications, Amoebiasis, ECM-receptor interaction	response to reactive oxygen species, cell morphogenesis, cell morphogenesis involved in differentiation, response to acid chemical, skeletal system development, ossification, blood vessel development, osteoblast differentiation, epithelial to mesenchymal transition, vasculature development, intramembranous ossification, endochondral ossification, system process, structural molecule activity, extr…	2733.03	3290.27	2342.95	-0.489702	3.83636e-07	6.18494e-06
ENSRNOG00000049426	Mmab	Metabolic pathways, Porphyrin and chlorophyll metabolism	catalytic activity, intracellular, cell, cytoplasm, mitochondrion, cob(I)yrinic acid a,c-diamide adenosyltransferase activity, transferase activity, transferase activity, transferring alkyl or aryl (other than methyl) groups, organelle, membrane-bounded organelle, intracellular organelle, intracellular membrane-bounded organelle, intracellular part, cytoplasmic part, cell part	301.407	252.887	335.37	0.405864	3.83783e-07	6.18494e-06
ENSRNOG00000019638	Lmna	Apoptosis, Dilated cardiomyopathy, Hypertrophic cardiomyopathy (HCM), Arrhythmogenic right ventricular cardiomyopathy (ARVC)	reproduction, microtubule cytoskeleton organization, ossification, osteoblast differentiation, response to hypoxia, release of cytochrome c from mitochondria, structural molecule activity, binding, protein binding, intracellular, cell, nucleus, nuclear envelope, lamin filament, nuclear lamina, nucleoplasm, cytoplasm, cytoskeleton, intermediate filament, regulation of transcription, DNA-templated,…	991.648	1080.3	929.593	-0.216542	3.84235e-07	6.18599e-06
ENSRNOG00000017445	Tubb2b	Gap junction, Phagosome	nucleotide binding, neuron migration, nucleoside binding, purine nucleoside binding, catalytic activity, GTPase activity, structural molecule activity, structural constituent of cytoskeleton, binding, GTP binding, intracellular, cell, nucleus, cytoplasm, cytoskeleton, microtubule, movement of cell or subcellular component, organelle organization, cytoskeleton organization, microtubule-based proce…	32.1374	46.22	22.2795	-1.02034	3.8697e-07	6.22376e-06
ENSRNOG00000026432	Syt7		SNARE binding, lytic vacuole, regulation of neurotransmitter levels, plasma membrane repair, phosphatidylserine binding, phagolysosome assembly, peptide secretion, regulation of peptide secretion, binding, calcium ion binding, detection of calcium ion, protein binding, calmodulin binding, phospholipid binding, calcium-dependent phospholipid binding, phosphatidylinositol-4,5-bisphosphate binding, …	347.154	282.277	392.568	0.474398	3.89109e-07	6.24563e-06
ENSRNOG00000060168	Prkx		nucleotide binding, angiogenesis, blood vessel development, urogenital system development, ameboidal-type cell migration, kidney development, nucleoside binding, purine nucleoside binding, endothelial cell proliferation, vasculature development, morphogenesis of an epithelium, immune system process, immune system development, catalytic activity, protein kinase activity, protein serine/threonine k…	323.241	370.898	289.881	-0.354479	3.89065e-07	6.24563e-06
ENSRNOG00000006699	Mlh3	Mismatch repair	reproduction, nucleotide binding, nuclear chromosome, nuclear division, condensed chromosome, condensed nuclear chromosome, synaptonemal complex, male germ cell nucleus, nucleoside binding, purine nucleoside binding, nucleic acid binding, DNA binding, chromatin binding, double-stranded DNA binding, single-stranded DNA binding, catalytic activity, binding, ATP binding, intracellular, cell, nucleus…	394.412	334.404	436.418	0.383114	3.90869e-07	6.26759e-06
ENSRNOG00000024799	Cd93			1149.4	1307.8	1038.52	-0.332328	3.9567e-07	6.33824e-06
ENSRNOG00000013167	Hmgb2		reproduction, nuclear chromosome, chromatin, nuclear chromatin, condensed chromosome, regulatory region DNA binding, transcription regulatory region sequence-specific DNA binding, regulatory region nucleic acid binding, nucleic acid binding transcription factor activity, enhancer sequence-specific DNA binding, cytokine production, regulation of cytokine production, positive regulation of cytokine…	80.8879	102.707	65.6143	-0.638615	3.96285e-07	6.34174e-06
ENSRNOG00000006324	Trpc6	cGMP-PKG signaling pathway, Axon guidance	reproduction, transition metal ion transport, response to reactive oxygen species, cell morphogenesis, cell morphogenesis involved in differentiation, response to hypoxia, regulation of protein phosphorylation, positive regulation of protein phosphorylation, actin binding, transporter activity, ion channel activity, cation channel activity, calcium channel activity, binding, protein binding, intr…	45.536	69.8498	28.5163	-1.26325	3.97838e-07	6.36025e-06
ENSRNOG00000018646	Hbegf	Proteoglycans in cancer, ErbB signaling pathway, Bladder cancer, GnRH signaling pathway, Estrogen signaling pathway, Endocrine resistance	regulation of cell growth, ameboidal-type cell migration, morphogenesis of an epithelium, morphogenesis of an epithelial sheet, system process, circulatory system process, heart process, receptor binding, epidermal growth factor receptor binding, binding, protein binding, glycosaminoglycan binding, extracellular region, extracellular space, cell, plasma membrane, integral component of plasma memb…	181.439	270.577	119.042	-1.17782	3.99271e-07	6.37679e-06
ENSRNOG00000049034	Ptrh1			23.4201	32.785	16.8646	-0.919277	4.06107e-07	6.47952e-06
ENSRNOG00000008411	Sec23b	Protein processing in endoplasmic reticulum	binding, intracellular, cell, cytoplasm, transport, intracellular protein transport, ER to Golgi vesicle-mediated transport, protein localization, zinc ion binding, endomembrane system, vesicle membrane, ER to Golgi transport vesicle membrane, protein transport, membrane, cytoplasmic, membrane-bounded vesicle, vesicle-mediated transport, membrane coat, vesicle coat, COPII vesicle coat, transport …	254.551	295.144	226.136	-0.382743	4.07093e-07	6.48878e-06
ENSRNOG00000005016	Tmed4			414.687	369.543	446.288	0.271565	4.10401e-07	6.53501e-06
ENSRNOG00000016684	Wnk2		MAPK cascade, nucleotide binding, nucleoside binding, purine nucleoside binding, regulation of protein phosphorylation, negative regulation of protein phosphorylation, regulation of sodium ion transport, catalytic activity, protein kinase activity, protein serine/threonine kinase activity, binding, ATP binding, intracellular, cell, cytoplasm, cytosol, cellular protein modification process, protei…	1317.39	1088.98	1477.28	0.439616	4.1401e-07	6.58592e-06
ENSRNOG00000018509	Cx3cr1	Cytokine-cytokine receptor interaction, Chemokine signaling pathway	angiogenesis, blood vessel development, G-protein coupled chemoattractant receptor activity, peptide receptor activity, microglial cell activation, cell activation, vasculature development, positive regulation of neuroblast proliferation, response to molecule of bacterial origin, immune effector process, cell activation involved in immune response, myeloid leukocyte activation, myeloid cell activ…	34.0552	53.0702	20.7448	-1.31416	4.24033e-07	6.73868e-06
ENSRNOG00000009972	Rara	Pathways in cancer, Transcriptional misregulation in cancer, Acute myeloid leukemia		378.638	432.409	340.997	-0.341745	4.26947e-07	6.77826e-06
ENSRNOG00000018488	Cd40	Cell adhesion molecules (CAMs), Cytokine-cytokine receptor interaction, Systemic lupus erythematosus, NF-kappa B signaling pathway, Transcriptional misregulation in cancer, Asthma, HTLV-I infection, Epstein-Barr virus infection, Primary immunodeficiency, Toll-like receptor signaling pathway, Autoimmune thyroid disease, Intestinal immune network for IgA production, Allograft rejection, Viral myoca…	regulation of DNA recombination, MAPK cascade, response to protozoan, cell activation, cytokine production, regulation of cytokine production, positive regulation of cytokine production, regulation of protein phosphorylation, positive regulation of protein phosphorylation, somatic diversification of immune receptors, somatic recombination of immunoglobulin genes involved in immune response, somat…	47.5587	62.3317	37.2177	-0.728687	4.27556e-07	6.78121e-06
ENSRNOG00000022347	Atpsckmt		membrane, integral component of membrane, intrinsic component of membrane, membrane part	230.534	195.898	254.78	0.37745	4.29479e-07	6.80496e-06
ENSRNOG00000008846	Plag1		reproduction, regulatory region DNA binding, transcription regulatory region sequence-specific DNA binding, RNA polymerase II regulatory region sequence-specific DNA binding, RNA polymerase II core promoter proximal region sequence-specific DNA binding, RNA polymerase II transcription factor activity, sequence-specific DNA binding, transcription factor activity, RNA polymerase II core promoter pr…	109.71	72.4169	135.815	0.898044	4.31306e-07	6.82042e-06
ENSRNOG00000010024	Cyb5r4	Amino sugar and nucleotide sugar metabolism		349.108	387.08	322.527	-0.262469	4.31115e-07	6.82042e-06
ENSRNOG00000014902	Stx11	SNARE interactions in vesicular transport		85.5502	115.725	64.4275	-0.835151	4.31927e-07	6.82351e-06
ENSRNOG00000004367	Elk3		regulatory region DNA binding, transcription regulatory region sequence-specific DNA binding, RNA polymerase II regulatory region sequence-specific DNA binding, RNA polymerase II core promoter proximal region sequence-specific DNA binding, RNA polymerase II transcription factor activity, sequence-specific DNA binding, transcription factor activity, RNA polymerase II core promoter proximal region …	885.161	993.981	808.986	-0.296772	4.33886e-07	6.84097e-06
ENSRNOG00000024101	Phkb	Insulin signaling pathway, Calcium signaling pathway, Glucagon signaling pathway		512.164	427.749	571.254	0.416523	4.33465e-07	6.84097e-06
ENSRNOG00000015941	Fkbp10		protein peptidyl-prolyl isomerization, peptidyl-prolyl cis-trans isomerase activity, catalytic activity, binding, calcium ion binding, macrolide binding, FK506 binding, intracellular, cell, cytoplasm, endoplasmic reticulum, endoplasmic reticulum membrane, protein folding, cellular protein modification process, drug binding, metabolic process, cellular process, endomembrane system, membrane, isome…	336.603	416.053	280.988	-0.564594	4.35881e-07	6.85891e-06
ENSRNOG00000056017	Bcl7a			52.2204	38.6066	61.75	0.663874	4.35869e-07	6.85891e-06
ENSRNOG00000021110	Mllt11		release of cytochrome c from mitochondria, regulation of membrane depolarization, intracellular, cell, nucleus, cytoplasm, microtubule organizing center, cytoskeleton, nucleobase-containing compound metabolic process, transcription, DNA-templated, regulation of transcription, DNA-templated, cellular aromatic compound metabolic process, nitrogen compound metabolic process, apoptotic process, organ…	194.653	267.38	143.744	-0.890777	4.3966e-07	6.9116e-06
ENSRNOG00000007331	Rragd	mTOR signaling pathway	nucleotide binding, lytic vacuole, response to acid chemical, nucleoside binding, purine nucleoside binding, catalytic activity, GTPase activity, binding, protein binding, GTP binding, intracellular, cell, nucleus, cytoplasm, lysosome, endosome, vacuole, vacuolar membrane, autophagy, response to stress, cell communication, signal transduction, cellular response to starvation, response to external…	273.449	230.566	303.467	0.394862	4.40995e-07	6.92578e-06
ENSRNOG00000054695	Calcrl	Neuroactive ligand-receptor interaction, Vascular smooth muscle contraction	lytic vacuole, angiogenesis, blood vessel development, adrenomedullin receptor activity, calcitonin gene-related peptide receptor activity, peptide receptor activity, vasculature development, system process, muscle system process, signal transducer activity, receptor activity, transmembrane signaling receptor activity, G-protein coupled receptor activity, calcitonin receptor activity, transporter…	874.324	975.075	803.798	-0.278367	4.4299e-07	6.9503e-06
ENSRNOG00000010466	Chpf2	Metabolic pathways, Glycosaminoglycan biosynthesis - chondroitin sulfate / dermatan sulfate	Golgi membrane, catalytic activity, intracellular, cell, cytoplasm, Golgi apparatus, Golgi stack, UDP-glycosyltransferase activity, acetylgalactosaminyltransferase activity, endomembrane system, membrane, transferase activity, transferase activity, transferring glycosyl groups, transferase activity, transferring hexosyl groups, organelle membrane, organelle subcompartment, Golgi cisterna, Golgi c…	206.163	243.303	180.166	-0.431362	4.44913e-07	6.97364e-06
ENSRNOG00000048050	Tmem120b			101.438	82.3355	114.81	0.474753	4.45601e-07	6.9776e-06
ENSRNOG00000000274	Phyhipl		intracellular, cell, cytoplasm, mitochondrion, organelle, membrane-bounded organelle, intracellular organelle, intracellular membrane-bounded organelle, intracellular part, cytoplasmic part, cell part	16.8895	37.3919	2.53793	-3.43982	4.46453e-07	6.98412e-06
ENSRNOG00000019433	Rab3a	Insulin secretion, Synaptic vesicle cycle	nucleotide binding, cell morphogenesis, cell morphogenesis involved in differentiation, regulation of neurotransmitter levels, acrosomal vesicle, ATPase activator activity, nucleoside binding, purine nucleoside binding, system process, respiratory system process, catalytic activity, GTPase activity, binding, protein binding, GTP binding, extracellular region, intracellular, cell, cytoplasm, endos…	304.31	239.83	349.446	0.541175	4.46977e-07	6.98549e-06
ENSRNOG00000012172	Spi1	Pathways in cancer, Osteoclast differentiation, Transcriptional misregulation in cancer, HTLV-I infection, Epstein-Barr virus infection, Acute myeloid leukemia	negative regulation of transcription from RNA polymerase II promoter, nuclear chromosome, chromatin, nuclear chromatin, regulatory region DNA binding, transcription regulatory region sequence-specific DNA binding, RNA polymerase II regulatory region sequence-specific DNA binding, RNA polymerase II core promoter proximal region sequence-specific DNA binding, RNA polymerase II core promoter sequenc…	106.09	145.331	78.6217	-0.878	4.48913e-07	7.00891e-06
ENSRNOG00000028685	Shf			60.8985	76.6866	49.8468	-0.611509	4.52143e-07	7.04633e-06
ENSRNOG00000055811	AABR07030501.1			24.2525	9.2896	34.7265	1.79581	4.5219e-07	7.04633e-06
ENSRNOG00000015699	Lman2l			312.26	274.221	338.888	0.304468	4.54976e-07	7.08287e-06
ENSRNOG00000001288	Gpr146		signal transducer activity, receptor activity, transmembrane signaling receptor activity, G-protein coupled receptor activity, cell communication, signal transduction, G-protein coupled receptor signaling pathway, cellular process, membrane, integral component of membrane, signaling, intrinsic component of membrane, signaling receptor activity, membrane part, single-organism process, single organ…	467.457	419.794	500.821	0.254059	4.59226e-07	7.14208e-06
ENSRNOG00000002061	Ptpn13	Apoptosis	catalytic activity, phosphoprotein phosphatase activity, protein tyrosine phosphatase activity, binding, protein binding, extracellular region, intracellular, cell, nucleus, cytoplasm, cytoskeleton, plasma membrane, cellular protein modification process, protein dephosphorylation, phosphorus metabolic process, phosphate-containing compound metabolic process, cell communication, signal transductio…	528.364	420.329	603.989	0.521963	4.61782e-07	7.17487e-06
ENSRNOG00000058983	Gata5		regulatory region DNA binding, transcription regulatory region sequence-specific DNA binding, RNA polymerase II regulatory region sequence-specific DNA binding, RNA polymerase II transcription factor activity, sequence-specific DNA binding, RNA polymerase II regulatory region DNA binding, regulatory region nucleic acid binding, nucleic acid binding transcription factor activity, RNA polymerase II…	324.172	271.376	361.13	0.410909	4.62369e-07	7.17703e-06
ENSRNOG00000017703	Unc93b1		lytic vacuole, cell morphogenesis, cytokine production, regulation of cytokine production, positive regulation of cytokine production, activation of innate immune response, pattern recognition receptor signaling pathway, toll-like receptor signaling pathway, activation of immune response, immune system process, antigen processing and presentation of exogenous peptide antigen, antigen processing a…	206.894	257.593	171.404	-0.584889	4.65109e-07	7.20559e-06
ENSRNOG00000020345	Slc25a42		adenine nucleotide transmembrane transporter activity, structural constituent of ribosome, catalytic activity, structural molecule activity, transporter activity, nucleoside transmembrane transporter activity, purine ribonucleotide transmembrane transporter activity, ATP transmembrane transporter activity, intracellular, cell, nucleus, cytoplasm, mitochondrion, mitochondrial envelope, mitochondri…	448.454	356.451	512.855	0.523616	4.64972e-07	7.20559e-06
ENSRNOG00000000582	Ddo	Peroxisome, Alanine, aspartate and glutamate metabolism	reproduction, nucleotide binding, catalytic activity, D-amino-acid oxidase activity, receptor binding, binding, protein binding, organic acid metabolic process, cellular amino acid metabolic process, aspartate metabolic process, aspartate catabolic process, nitrogen compound metabolic process, insemination, behavior, mating, copulation, grooming behavior, metabolic process, D-aspartate oxidase ac…	29.9104	19.2643	37.3627	0.920765	4.65679e-07	7.20745e-06
ENSRNOG00000011566	Cecr2		reproduction, nuclear chromosome, chromatin, nuclear chromatin, euchromatin, embryonic epithelial tube formation, neural tube formation, neural fold formation, neural tube closure, morphogenesis of an epithelium, intracellular, cell, nucleus, chromosome, nuclear euchromatin, chromatin organization, chromatin remodeling, apoptotic process, organelle organization, multicellular organism development…	231.078	170.837	273.247	0.674432	4.67435e-07	7.21372e-06
ENSRNOG00000037645	Tceal7		binding, protein binding, intracellular, cell, nucleus, nucleobase-containing compound metabolic process, transcription, DNA-templated, regulation of transcription, DNA-templated, regulation of transcription from RNA polymerase II promoter, transcription from RNA polymerase II promoter, cellular aromatic compound metabolic process, nitrogen compound metabolic process, metabolic process, biosynthe…	83.3061	159.53	29.9493	-2.37487	4.66898e-07	7.21372e-06
ENSRNOG00000060463	AABR07062799.2			35.9681	25.6052	43.2221	0.733056	4.67005e-07	7.21372e-06
ENSRNOG00000008082	Rgs6			715.155	569.023	817.448	0.521872	4.68552e-07	7.21706e-06
ENSRNOG00000059801	Lima1		stress fiber, actin binding, actin monomer binding, binding, protein binding, intracellular, cell, cytoplasm, cytoskeleton, plasma membrane, brush border, adherens junction, cell-substrate adherens junction, focal adhesion, organelle organization, cytoskeleton organization, actin filament organization, regulation of actin polymerization or depolymerization, cytoskeletal protein binding, actin pol…	661.676	751.965	598.474	-0.328886	4.68379e-07	7.21706e-06
ENSRNOG00000031789	Rangap1	RNA transport	chromosome, centromeric region, kinetochore, GTPase activator activity, binding, protein binding, intracellular, cell, nucleus, nuclear envelope, nuclear pore, chromosome, cytoplasm, spindle, cytosol, cytoskeleton, protein export from nucleus, transport, intracellular protein transport, nucleocytoplasmic transport, response to stress, cell communication, signal transduction, enzyme activator acti…	356.464	404.779	322.643	-0.326294	4.72473e-07	7.27046e-06
ENSRNOG00000005258	Myef2		negative regulation of transcription from RNA polymerase II promoter, nucleotide binding, regulatory region DNA binding, transcription regulatory region sequence-specific DNA binding, RNA polymerase II regulatory region sequence-specific DNA binding, RNA polymerase II core promoter proximal region sequence-specific DNA binding, RNA polymerase II transcription factor activity, sequence-specific DN…	293.334	329.131	268.277	-0.29395	4.76533e-07	7.32589e-06
ENSRNOG00000000156	LOC100911486			20.5408	29.6325	14.1765	-1.01322	4.81006e-07	7.37518e-06
ENSRNOG00000004193	Klhl12		Golgi membrane, ubiquitin ligase complex, catalytic activity, ubiquitin-protein transferase activity, intracellular, cell, cytoplasm, Golgi apparatus, microtubule organizing center, cytoskeleton, protein complex assembly, cellular protein modification process, protein monoubiquitination, transport, ER to Golgi vesicle-mediated transport, membrane budding, vesicle coating, vesicle targeting, organ…	301.713	263.159	328.701	0.319754	4.80411e-07	7.37518e-06
ENSRNOG00000018651	Agtpbp1		regulation of neurotransmitter levels, eye development, eye photoreceptor cell differentiation, system process, catalytic activity, carboxypeptidase activity, metallocarboxypeptidase activity, binding, protein binding, intracellular, cell, nucleus, cytoplasm, mitochondrion, cytosol, cellular protein modification process, proteolysis, organelle organization, mitochondrion organization, multicellul…	1230.14	1118.78	1308.1	0.225355	4.8112e-07	7.37518e-06
ENSRNOG00000009694	Bmp4	Thyroid hormone signaling pathway, Pathways in cancer, Signaling pathways regulating pluripotency of stem cells, Hippo signaling pathway, Basal cell carcinoma, TGF-beta signaling pathway		158.248	189.208	136.576	-0.467346	4.87329e-07	7.46322e-06
[truncated: 16,320 more rows]

## Sheet: CTRL_vs_DECOMP
Ensembl gene id	Ensembl gene	KEGG PATHWAY terms	Gene Ontology terms	baseMean	baseMeanA DECOMP	baseMeanB CTRL	log2FoldChange CTRL/DECOMP	pvalue	padj
[truncated: 17,502 more rows]

## Sheet: COMP_vs_DECOMP
Ensembl gene id	Ensembl gene	KEGG PATHWAY terms	Gene Ontology terms	baseMean	baseMeanA DECOMP	baseMeanB COMP	log2FoldChange COMP/DECOMP	pvalue	padj
[truncated: 17,431 more rows]

## Sheet: GO Compensated vs CTRL all
Term	Database	ID	Background number	Input	Hyperlink	Input number COMP_up	P-Value COMP_up	Corrected P-Value COMP_up	Input number CTRL_up	P-Value CTRL_up	Corrected P-Value CTRL_up
[truncated: 12,338 more rows]

[truncated: 5 more sheets: GO Compensated vs CTRL selected, GO Decompensated vs CTRL all, GO Decompensated vs CTRL select, GO decomp vs comp all, GO decomp vs comp selected]
