# Supplementary material for: Transcriptional profiling unveils molecular subgroups of adaptive and maladaptive right ventricular remodeling in pulmonary hypertension
Source: Nat Cardiovasc Res. 2023 Sep 28;2(10):917–36. doi: 10.1038/s44161-023-00338-3 (PMC11358157; doi:10.1038/s44161-023-00338-3)
Supplement: Supplementary file 4 — List of DEGs and enriched pathways in rat RV from PAB model. [file 44161_2023_338_MOESM4_ESM.xlsx]

## Sheet: overview
14 samples from 1 batch
5 Controls, 5 Compensated, 4 Decompensated
DESeq2:
filter for significance: basemean >= 5, -0.585 <= log2fc >= 0.585, fdr <= 0.05
id	raw	filtered
CTRL_vs_Comp	16871	2511
CTRL_vs_Decomp	16876	1875
Comp_vs_Decomp	16965	445

## Sheet: Comp_vs_CTRL
Ensembl gene id	Ensembl gene	KEGG PATHWAY terms	Gene Ontology terms	baseMean	baseMeanA CTRL	baseMeanB Comp	log2FoldChange Comp/CTRL	pvalue	padj
ENSRNOG00000013744	Akip1		cell morphogenesis, cell morphogenesis involved in differentiation, intracellular, cell, nucleus, nucleoplasm, cell communication, cell adhesion, signal transduction, anatomical structure morphogenesis, regulation of signal transduction, cellular process, regulation of cell communication, cellular component organization, biological adhesion, regulation of signaling, signaling, cell differentiatio…	278.138	114.743	441.534	1.93486	2.57895e-84	4.1815e-80
ENSRNOG00000022946	Slc22a3	Choline metabolism in cancer	mitophagy, macromitophagy, neurotransmitter uptake, regulation of neurotransmitter levels, transporter activity, dopamine transmembrane transporter activity, binding, protein binding, cell, plasma membrane, integral component of plasma membrane, transport, ion transport, cation transport, neurotransmitter transport, autophagy, response to stress, organelle organization, mitochondrion organization…	119.395	211.891	26.8986	-2.93185	3.67075e-70	2.97587e-66
ENSRNOG00000005854	Angpt1	Rap1 signaling pathway, HIF-1 signaling pathway, PI3K-Akt signaling pathway, Ras signaling pathway, Rheumatoid arthritis	reproduction, MAPK cascade, angiogenesis, ovarian follicle development, blood vessel development, urogenital system development, response to hypoxia, ameboidal-type cell migration, in utero embryonic development, cytokine production, regulation of cytokine production, negative regulation of cytokine production, kidney development, regulation of protein phosphorylation, negative regulation of prot…	169.93	319.153	20.7061	-3.88259	4.71351e-69	2.5475e-65
ENSRNOG00000011994	Perp	p53 signaling pathway	desmosome organization, intracellular, cell, cytoplasm, mitochondrion, Golgi apparatus, plasma membrane, integral component of plasma membrane, proteolysis, apoptotic process, cell communication, cell adhesion, signal transduction, cell surface receptor signaling pathway, Notch signaling pathway, multicellular organism development, metabolic process, cell death, anatomical structure morphogenesis…	305.144	468.839	141.448	-1.72173	3.30394e-68	1.33925e-64
ENSRNOG00000000525	Pi16		regulation of cell growth, system process, muscle system process, physiological muscle hypertrophy, cardiac muscle hypertrophy, physiological cardiac muscle hypertrophy, extracellular region, extracellular space, multicellular organism development, heart development, muscle organ development, tissue development, cellular process, regulation of cardiac muscle hypertrophy, negative regulation of ca…	693.761	360.544	1026.98	1.50757	5.18643e-63	1.68185e-59
ENSRNOG00000001912	Tecrl		catalytic activity, intracellular, cell, cytoplasm, lipid metabolic process, metabolic process, membrane, integral component of membrane, oxidoreductase activity, oxidoreductase activity, acting on the CH-CH group of donors, intrinsic component of membrane, primary metabolic process, intracellular part, membrane part, cell part, single-organism process, single-organism metabolic process, oxidatio…	609.543	829.227	389.859	-1.08686	1.95394e-58	5.28019e-55
ENSRNOG00000007290	Atp1a2	Cardiac muscle contraction, Thyroid hormone signaling pathway, Mineral absorption, Endocrine and other factor-regulated calcium reabsorption, Aldosterone-regulated sodium reabsorption, cGMP-PKG signaling pathway, cAMP signaling pathway, Adrenergic signaling in cardiomyocytes, Salivary secretion, Gastric acid secretion, Protein digestion and absorption, Thyroid hormone synthesis, Pancreatic secret…	nucleotide binding, neurotransmitter uptake, regulation of neurotransmitter levels, nucleoside binding, purine nucleoside binding, regulation of the force of heart contraction, regulation of sodium ion transport, regulation of respiratory gaseous exchange by neurological system process, system process, muscle system process, circulatory system process, heart process, respiratory system process, v…	1463.49	2141.91	785.063	-1.44686	5.38646e-58	1.24766e-54
ENSRNOG00000009871	Piwil2	Dorso-ventral axis formation	reproduction, nuclear division, RNA 5'-end processing, developmental process involved in reproduction, nucleic acid binding, RNA binding, mRNA binding, binding, intracellular, cell, chromosome, cytoplasm, polysome, nucleobase-containing compound metabolic process, DNA metabolic process, DNA modification, DNA alkylation, DNA methylation, chromatin organization, RNA processing, translation, regulat…	228.048	379.793	76.3021	-2.30043	1.53726e-52	3.11563e-49
ENSRNOG00000006086	Lynx1		extracellular region, cell, plasma membrane, cell communication, signal transduction, cell-cell signaling, chemical synaptic transmission, synaptic transmission, cholinergic, ion channel inhibitor activity, regulation of signal transduction, cell surface, cellular process, regulation of receptor activity, regulation of cell communication, membrane, channel regulator activity, channel inhibitor ac…	595.613	863.184	328.043	-1.39306	2.70015e-48	4.86447e-45
ENSRNOG00000013679	Sema4d	Axon guidance		430.965	625.15	236.78	-1.39688	2.2507e-47	3.64928e-44
ENSRNOG00000010697	Hadh	Metabolic pathways, Valine, leucine and isoleucine degradation, Butanoate metabolism, Fatty acid degradation, Fatty acid metabolism, Tryptophan metabolism, Lysine degradation, Fatty acid elongation	nucleotide binding, peptide secretion, regulation of peptide secretion, negative regulation of peptide secretion, catalytic activity, 3-hydroxyacyl-CoA dehydrogenase activity, binding, intracellular, cell, nucleus, nucleoplasm, cytoplasm, mitochondrion, mitochondrial envelope, mitochondrial inner membrane, mitochondrial matrix, organic acid metabolic process, lipid metabolic process, fatty acid m…	494.863	658.53	331.196	-0.989406	2.79113e-45	4.11412e-42
ENSRNOG00000002827	Rbfox1		nucleotide binding, RNA splicing, via transesterification reactions, RNA splicing, via transesterification reactions with bulged adenosine as nucleophile, alternative mRNA splicing, via spliceosome, regulation of alternative mRNA splicing, via spliceosome, mRNA splicing, via spliceosome, system process, nucleic acid binding, RNA binding, mRNA binding, binding, protein binding, intracellular, cell…	592.73	915.202	270.258	-1.756	4.94698e-45	6.68419e-42
ENSRNOG00000030238	Fndc5		receptor binding, hormone activity, binding, protein binding, extracellular region, intracellular, cell, cytoplasm, peroxisome, peroxisomal membrane, endoplasmic reticulum, plasma membrane, cellular process, endomembrane system, response to activity, response to muscle activity, membrane, integral component of membrane, cell differentiation, organelle membrane, intrinsic component of membrane, mi…	718.648	970.57	466.727	-1.05465	1.24629e-44	1.54723e-41
ENSRNOG00000057852	Cacng6	Cardiac muscle contraction, MAPK signaling pathway, Adrenergic signaling in cardiomyocytes, Oxytocin signaling pathway, Dilated cardiomyopathy, Hypertrophic cardiomyopathy (HCM), Arrhythmogenic right ventricular cardiomyopathy (ARVC)	transporter activity, ion channel activity, voltage-gated ion channel activity, cation channel activity, calcium channel activity, transport, ion transport, cation transport, calcium ion transport, cation transmembrane transporter activity, ion transmembrane transporter activity, calcium ion transmembrane transporter activity, channel activity, membrane, integral component of membrane, passive tr…	106.32	173.671	38.9686	-2.1277	1.33596e-44	1.54723e-41
ENSRNOG00000033844	LOC100912195			125.416	32.5842	218.247	2.7067	1.59483e-44	1.72391e-41
ENSRNOG00000021200	Hjv		negative regulation of transcription from RNA polymerase II promoter, glycoprotein binding, catalytic activity, protein kinase activity, protein serine/threonine kinase activity, transmembrane receptor protein serine/threonine kinase activity, signal transducer activity, receptor activity, transmembrane signaling receptor activity, receptor binding, binding, protein binding, extracellular region,…	676.206	920.316	432.095	-1.08901	2.50719e-43	2.54073e-40
ENSRNOG00000025868	Klhl33			96.3733	169.933	22.8134	-2.84359	1.60195e-42	1.52789e-39
ENSRNOG00000016451	Cd1d1	Hematopoietic cell lineage, Amoebiasis	lytic vacuole, cell activation, cytokine production, regulation of cytokine production, positive regulation of cytokine production, NK T cell differentiation, cell killing, leukocyte mediated cytotoxicity, regulation of leukocyte mediated cytotoxicity, positive regulation of leukocyte mediated cytotoxicity, T cell mediated cytotoxicity, regulation of T cell mediated cytotoxicity, positive regulat…	347.141	501.931	192.351	-1.37914	3.10299e-42	2.7951e-39
ENSRNOG00000027434	Fitm2		cell morphogenesis, intracellular, cell, cytoplasm, mitochondrion, endoplasmic reticulum, endoplasmic reticulum membrane, lipid metabolic process, neutral lipid metabolic process, acylglycerol metabolic process, triglyceride metabolic process, phospholipid metabolic process, phosphorus metabolic process, phosphate-containing compound metabolic process, organelle organization, cytoskeleton organiz…	1023.74	1453.39	594.091	-1.28924	6.05304e-42	5.16547e-39
ENSRNOG00000037645	Tceal7		binding, protein binding, intracellular, cell, nucleus, nucleobase-containing compound metabolic process, transcription, DNA-templated, regulation of transcription, DNA-templated, regulation of transcription from RNA polymerase II promoter, transcription from RNA polymerase II promoter, cellular aromatic compound metabolic process, nitrogen compound metabolic process, metabolic process, biosynthe…	139.871	20.9732	258.768	3.56341	9.82294e-42	7.96346e-39
ENSRNOG00000002303	Kcnj12	Oxytocin signaling pathway, Cholinergic synapse		137.057	218.387	55.7277	-1.95135	6.38283e-41	4.92815e-38
ENSRNOG00000006444	Fkbp4	Estrogen signaling pathway	reproduction, transition metal ion transport, nucleotide binding, microtubule cytoskeleton organization, protein peptidyl-prolyl isomerization, urogenital system development, nucleoside binding, purine nucleoside binding, developmental process involved in reproduction, nucleic acid binding, RNA binding, peptidyl-prolyl cis-trans isomerase activity, catalytic activity, receptor binding, binding, p…	950.61	1213.47	687.751	-0.818271	5.74905e-40	4.23705e-37
ENSRNOG00000000406	Ros1		reproduction, MAPK cascade, nucleotide binding, nucleoside binding, purine nucleoside binding, regulation of protein phosphorylation, epithelial cell development, columnar/cuboidal epithelial cell differentiation, columnar/cuboidal epithelial cell development, catalytic activity, protein kinase activity, protein tyrosine kinase activity, transmembrane receptor protein tyrosine kinase activity, si…	302.683	453.182	152.184	-1.568	6.941e-40	4.8931e-37
ENSRNOG00000005369	Kcnj3	Circadian entrainment, Dopaminergic synapse, Estrogen signaling pathway, Oxytocin signaling pathway, Serotonergic synapse, Cholinergic synapse, Glutamatergic synapse, Retrograde endocannabinoid signaling, Morphine addiction	receptor activity, transporter activity, ion channel activity, inward rectifier potassium channel activity, voltage-gated ion channel activity, voltage-gated potassium channel activity, cation channel activity, potassium channel activity, binding, protein binding, cell, plasma membrane, integral component of plasma membrane, transport, ion transport, cation transport, potassium ion transport, cat…	201.366	323.492	79.2396	-2.0158	6.13185e-39	4.14258e-36
ENSRNOG00000000920	Phkg1	Insulin signaling pathway, Calcium signaling pathway, Glucagon signaling pathway	nucleotide binding, polysaccharide biosynthetic process, nucleoside binding, purine nucleoside binding, catalytic activity, protein kinase activity, protein serine/threonine kinase activity, calmodulin-dependent protein kinase activity, phosphorylase kinase activity, binding, protein binding, calmodulin binding, ATP binding, intracellular, cell, cytoplasm, phosphorylase kinase complex, carbohydra…	113.319	190.751	35.8869	-2.37805	8.04461e-39	5.21742e-36
ENSRNOG00000056487	Oxr1			923.327	1135.28	711.378	-0.673598	6.95132e-38	4.33495e-35
ENSRNOG00000007981	Klhl23			640.53	841.035	440.025	-0.933021	8.08105e-38	4.85282e-35
ENSRNOG00000026679	Scn4b	Adrenergic signaling in cardiomyocytes	action potential, voltage-gated sodium channel complex, regulation of heart rate, regulation of sodium ion transport, system process, muscle system process, circulatory system process, heart process, transporter activity, ion channel activity, voltage-gated ion channel activity, voltage-gated sodium channel activity, cation channel activity, sodium channel activity, binding, protein binding, cell…	749.784	1239.64	259.931	-2.24934	2.80919e-37	1.62672e-34
ENSRNOG00000010134	Acot2	Metabolic pathways, Ovarian steroidogenesis, Biosynthesis of unsaturated fatty acids, Fatty acid elongation		458.971	614.613	303.329	-1.01639	1.73133e-36	9.67993e-34
ENSRNOG00000010633	Acsl1	Metabolic pathways, Fatty acid biosynthesis, Fatty acid degradation, Fatty acid metabolism, PPAR signaling pathway, Peroxisome, Adipocytokine signaling pathway	nucleotide binding, long-chain fatty acid metabolic process, nucleoside binding, purine nucleoside binding, regulation of protein phosphorylation, positive regulation of protein phosphorylation, catalytic activity, acetate-CoA ligase activity, long-chain fatty acid-CoA ligase activity, binding, ATP binding, intracellular, cell, cytoplasm, mitochondrion, mitochondrial envelope, mitochondrial outer…	1859.11	2388.06	1330.16	-0.843756	1.43426e-34	7.75171e-32
ENSRNOG00000057988	Pfkm	Metabolic pathways, Glycolysis / Gluconeogenesis, Carbon metabolism, Biosynthesis of amino acids, AMPK signaling pathway, RNA degradation, Galactose metabolism, Central carbon metabolism in cancer, Pentose phosphate pathway, Fructose and mannose metabolism	nucleotide binding, polysaccharide catabolic process, cellular glucose homeostasis, nucleoside binding, purine nucleoside binding, peptide secretion, regulation of peptide secretion, positive regulation of peptide secretion, catalytic activity, 6-phosphofructokinase activity, binding, protein binding, ATP binding, extracellular region, intracellular, cell, cytoplasm, cytosol, plasma membrane, cil…	1547.19	1907.66	1186.71	-0.684377	1.88236e-34	9.84534e-32
ENSRNOG00000039110	Lsmem1		intracellular, cell, cytoplasm, membrane, integral component of membrane, intrinsic component of membrane, intracellular part, membrane part, cell part	235.589	332.619	138.559	-1.25732	2.81445e-34	1.42605e-31
ENSRNOG00000025757	Myh6	Cardiac muscle contraction, Thyroid hormone signaling pathway, Adrenergic signaling in cardiomyocytes, Tight junction, Dilated cardiomyopathy, Hypertrophic cardiomyopathy (HCM), Viral myocarditis		4158.89	4773.84	3543.95	-0.429685	2.2736e-33	1.1171e-30
ENSRNOG00000021062	Fxyd5		regulation of sodium ion transport, actin binding, transporter activity, ion channel activity, binding, protein binding, cell, plasma membrane, integral component of plasma membrane, transport, ion transport, cation transport, sodium ion transport, cytoskeletal protein binding, regulation of metal ion transport, ion transmembrane transporter activity, channel activity, monovalent inorganic cation…	285.706	180.551	390.862	1.10997	8.65924e-33	4.12944e-30
ENSRNOG00000054157	Nadk2	Metabolic pathways, Nicotinate and nicotinamide metabolism		414.171	569.635	258.708	-1.13568	4.37557e-32	2.02701e-29
ENSRNOG00000043031	Rd3l			200.209	284.623	115.795	-1.29013	7.06691e-32	3.18286e-29
ENSRNOG00000030225	Clpx		nucleotide binding, nucleoside binding, purine nucleoside binding, catalytic activity, ATP-dependent peptidase activity, binding, protein binding, ATP binding, intracellular, cell, nucleus, nucleoplasm, cytoplasm, mitochondrion, mitochondrial envelope, mitochondrial inner membrane, mitochondrial matrix, protein folding, proteolysis, enzyme activator activity, metabolic process, peptidase activity…	721.271	888.97	553.572	-0.682382	3.72588e-31	1.63274e-28
ENSRNOG00000020956	Bcat2	Metabolic pathways, Valine, leucine and isoleucine degradation, Pantothenate and CoA biosynthesis, Biosynthesis of amino acids, Cysteine and methionine metabolism, 2-Oxocarboxylic acid metabolism, Valine, leucine and isoleucine biosynthesis	catalytic activity, branched-chain-amino-acid transaminase activity, binding, intracellular, cell, nucleus, cytoplasm, mitochondrion, organic acid metabolic process, cellular amino acid metabolic process, aspartate metabolic process, aspartate biosynthetic process, isoleucine metabolic process, isoleucine catabolic process, leucine metabolic process, valine metabolic process, nitrogen compound me…	631.718	796.106	467.331	-0.767243	4.07075e-31	1.73693e-28
ENSRNOG00000026493	Cdnf		receptor binding, binding, protein binding, extracellular region, growth factor activity	574.118	800.896	347.339	-1.20292	4.72215e-31	1.9632e-28
ENSRNOG00000002516	Mtm1	Metabolic pathways, Inositol phosphate metabolism, Phosphatidylinositol signaling system	autophagosome assembly, ruffle, catalytic activity, phosphatidylinositol-3-phosphatase activity, phosphoprotein phosphatase activity, protein tyrosine phosphatase activity, binding, protein binding, phospholipid binding, extracellular region, intracellular, cell, cytoplasm, endosome, late endosome, vacuole, plasma membrane, cellular protein modification process, protein dephosphorylation, proteol…	426.601	536.754	316.448	-0.760429	8.38401e-31	3.39846e-28
ENSRNOG00000025415	Mettl11b		catalytic activity, intracellular, cell, nucleus, cytoplasm, cellular protein modification process, protein methylation, N-terminal protein amino acid methylation, metabolic process, methyltransferase activity, protein alkylation, protein methyltransferase activity, cellular process, transferase activity, transferase activity, transferring one-carbon groups, protein metabolic process, N-terminal …	203.928	322.558	85.2979	-1.90663	1.17631e-30	4.65187e-28
ENSRNOG00000016368	Ppp1r14c		enzyme inhibitor activity, protein phosphatase inhibitor activity, protein serine/threonine phosphatase inhibitor activity, intracellular, cell, cytoplasm, cellular protein modification process, protein dephosphorylation, phosphorus metabolic process, phosphate-containing compound metabolic process, metabolic process, cellular process, endomembrane system, membrane, phosphorylation, dephosphoryla…	630.517	793.234	467.8	-0.760592	1.67388e-30	6.46199e-28
ENSRNOG00000050843	Mmut	Metabolic pathways, Valine, leucine and isoleucine degradation, Carbon metabolism, Glyoxylate and dicarboxylate metabolism, Propanoate metabolism	sulfur amino acid metabolic process, catalytic activity, methylmalonyl-CoA mutase activity, binding, intracellular, cell, cytoplasm, mitochondrion, organic acid metabolic process, sulfur compound metabolic process, nitrogen compound metabolic process, multicellular organism development, metabolic process, post-embryonic development, cellular process, isomerase activity, intramolecular transferase…	786.286	1056.11	516.458	-1.03062	1.96539e-30	7.41088e-28
ENSRNOG00000015845	Niban2		extracellular region, intracellular, cell, nucleus, nucleoplasm, nucleolus, cytoplasm, cytosol, cytoskeleton, plasma membrane, adherens junction, apoptotic process, cell death, cellular process, regulation of cell death, programmed cell death, actin cytoskeleton, membrane, cell junction, membrane-enclosed lumen, nuclear lumen, vesicle, membrane-bounded vesicle, regulation of apoptotic process, ne…	688.531	533.363	843.699	0.660617	4.01078e-30	1.47797e-27
ENSRNOG00000004377	Lpin1	Metabolic pathways, mTOR signaling pathway, Glycerophospholipid metabolism, Glycerolipid metabolism	negative regulation of transcription from RNA polymerase II promoter, transcription factor activity, protein binding, transcription factor activity, transcription factor binding, RNA polymerase II transcription factor binding, transcription cofactor activity, transcription coactivator activity, catalytic activity, binding, protein binding, intracellular, cell, nucleus, transcription factor comple…	414.93	632.575	197.284	-1.67595	4.31461e-30	1.5546e-27
ENSRNOG00000043201	Coq8a		nucleotide binding, nucleoside binding, purine nucleoside binding, catalytic activity, binding, ATP binding, intracellular, cell, cytoplasm, mitochondrion, coenzyme metabolic process, oxidoreduction coenzyme metabolic process, ubiquinone metabolic process, ubiquinone biosynthetic process, phosphorus metabolic process, phosphate-containing compound metabolic process, metabolic process, biosyntheti…	1144.32	1452.13	836.51	-0.794983	4.56554e-30	1.60925e-27
ENSRNOG00000005776	Bcl11b			54.6708	94.5545	14.7872	-2.59757	5.75838e-30	1.98652e-27
ENSRNOG00000004442	Dglucy		intracellular, cell, cytoplasm, mitochondrion, organelle, membrane-bounded organelle, intracellular organelle, intracellular membrane-bounded organelle, intracellular part, cytoplasmic part, cell part	459.545	627.503	291.587	-1.10305	1.27007e-29	4.29018e-27
ENSRNOG00000023538	Aldh5a1	Metabolic pathways, Butanoate metabolism, Alanine, aspartate and glutamate metabolism	nucleotide binding, regulation of neurotransmitter levels, catalytic activity, aldehyde dehydrogenase (NAD) activity, succinate-semialdehyde dehydrogenase (NAD+) activity, binding, intracellular, cell, cytoplasm, mitochondrion, carbohydrate metabolic process, monosaccharide metabolic process, glucose metabolic process, organic acid metabolic process, acetate metabolic process, generation of precu…	654.822	843.052	466.591	-0.852083	2.98348e-29	9.87227e-27
ENSRNOG00000006199	Crppa		cell morphogenesis, cell morphogenesis involved in differentiation, catalytic activity, carbohydrate metabolic process, cellular protein modification process, protein glycosylation, protein O-linked glycosylation, lipid metabolic process, isoprenoid metabolic process, movement of cell or subcellular component, chemotaxis, multicellular organism development, nervous system development, axonogenesi…	138.658	202.019	75.2973	-1.41191	3.37675e-29	1.09501e-26
ENSRNOG00000021096	Tmem143		hematopoietic progenitor cell differentiation, immune system process, immune system development, intracellular, cell, cytoplasm, mitochondrion, multicellular organism development, cellular process, membrane, integral component of membrane, hemopoiesis, cell differentiation, intrinsic component of membrane, multicellular organismal process, developmental process, organelle, membrane-bounded organe…	339.54	443.969	235.111	-0.914237	4.46946e-29	1.42094e-26
ENSRNOG00000015654	Ghr	Neuroactive ligand-receptor interaction, PI3K-Akt signaling pathway, Cytokine-cytokine receptor interaction, Jak-STAT signaling pathway	MAPK cascade, activation of MAPK activity, allantoin metabolic process, skeletal system development, regulation of protein phosphorylation, positive regulation of protein phosphorylation, signal transducer activity, receptor activity, transmembrane signaling receptor activity, cytokine receptor activity, growth hormone receptor activity, binding, protein binding, extracellular region, extracellul…	824.868	1044.04	605.694	-0.78452	5.5041e-29	1.71622e-26
ENSRNOG00000001276	Pcnt			673.397	904.054	442.739	-1.02829	5.70048e-29	1.74392e-26
ENSRNOG00000060687	Slc24a3		transporter activity, ion channel activity, cation channel activity, calcium channel activity, binding, calcium ion binding, cell, plasma membrane, integral component of plasma membrane, transport, ion transport, cation transport, potassium ion transport, sodium ion transport, calcium ion transport, cellular ion homeostasis, cellular calcium ion homeostasis, cellular metal ion homeostasis, calciu…	85.8226	140.912	30.7329	-2.16095	5.88004e-29	1.76554e-26
ENSRNOG00000024885	Asb10			175.497	275.966	75.0289	-1.86509	6.67128e-29	1.96669e-26
ENSRNOG00000008755	Acox1	Metabolic pathways, cAMP signaling pathway, Fatty acid degradation, Fatty acid metabolism, PPAR signaling pathway, Peroxisome, alpha-Linolenic acid metabolism, Biosynthesis of unsaturated fatty acids	reproduction, very long-chain fatty acid metabolic process, fatty-acyl-CoA binding, nucleotide binding, catalytic activity, acyl-CoA dehydrogenase activity, acyl-CoA oxidase activity, receptor binding, binding, fatty acid binding, protein binding, intracellular, cell, nucleus, nucleoplasm, nucleolus, cytoplasm, mitochondrion, peroxisome, peroxisomal membrane, plasma membrane, organic acid metabol…	1322.54	1632.68	1012.4	-0.688922	7.34953e-29	2.12795e-26
ENSRNOG00000001229	Col18a1	Protein digestion and absorption	cell morphogenesis, cell morphogenesis involved in differentiation, response to acid chemical, angiogenesis, blood vessel development, endothelial cell development, endothelial cell morphogenesis, vasculature development, epithelial cell development, endothelium development, epithelial cell morphogenesis, structural molecule activity, binding, protein binding, extracellular region, proteinaceous …	850.72	471.805	1229.64	1.38009	8.31885e-29	2.36635e-26
ENSRNOG00000011142	Cyb5b		binding, intracellular, cell, cytoplasm, mitochondrion, mitochondrial envelope, mitochondrial outer membrane, mitochondrial inner membrane, enzyme activator activity, metabolic process, electron carrier activity, membrane, integral component of membrane, organelle inner membrane, outer membrane, heme binding, enzyme regulator activity, organelle membrane, intrinsic component of membrane, mitochon…	887.8	1068.77	706.83	-0.595827	9.07652e-29	2.53736e-26
ENSRNOG00000001399	Tbx5			237.581	323.986	151.175	-1.09464	1.84527e-28	5.07104e-26
ENSRNOG00000016496	Ctsc	Lysosome, Apoptosis	lytic vacuole, cell killing, leukocyte mediated cytotoxicity, T cell mediated cytotoxicity, adaptive immune response, immune effector process, immune system process, leukocyte mediated immunity, lymphocyte mediated immunity, T cell mediated immunity, adaptive immune response based on somatic recombination of immune receptors built from immunoglobulin superfamily domains, catalytic activity, endop…	450.243	568.43	332.056	-0.773754	2.13156e-28	5.76018e-26
ENSRNOG00000038784	Piezo2			65.0667	10.8514	119.282	3.34329	2.99539e-28	7.96185e-26
ENSRNOG00000032374	Paqr9		steroid hormone receptor activity, signal transducer activity, receptor activity, binding, steroid binding, cell, plasma membrane, cell communication, signal transduction, lipid binding, response to endogenous stimulus, response to hormone, hormone-mediated signaling pathway, cellular process, response to organic substance, response to organic cyclic compound, membrane, integral component of memb…	89.597	146.412	32.7816	-2.12555	3.34042e-28	8.73574e-26
ENSRNOG00000002653	Kcnk2	Gastric acid secretion	response to hypoxia, system process, cardiac chamber development, cardiac ventricle development, transporter activity, ion channel activity, voltage-gated ion channel activity, voltage-gated potassium channel activity, cation channel activity, potassium channel activity, binding, protein binding, intracellular, cell, nucleus, cytoplasm, endoplasmic reticulum, endoplasmic reticulum membrane, plasm…	214.147	389.895	38.3995	-3.31053	3.82237e-28	9.68374e-26
ENSRNOG00000022893	Rimbp2		binding, protein binding, cell, plasma membrane, phosphorus metabolic process, phosphate-containing compound metabolic process, metabolic process, negative regulation of metabolic process, cellular process, negative regulation of phosphorus metabolic process, regulation of phosphatase activity, negative regulation of phosphatase activity, membrane, dephosphorylation, regulation of phosphate metab…	387.368	551.389	223.348	-1.29995	3.78727e-28	9.68374e-26
ENSRNOG00000009826	Bche		response to acid chemical, system process, catalytic activity, acetylcholinesterase activity, cholinesterase activity, binding, protein binding, extracellular region, extracellular space, intracellular, cell, nucleus, nuclear envelope, nuclear envelope lumen, cytoplasm, endoplasmic reticulum, endoplasmic reticulum lumen, nitrogen compound metabolic process, cell communication, cell-cell signaling…	610.325	832.247	388.402	-1.09748	7.07714e-28	1.76537e-25
ENSRNOG00000003832	Vash2		reproduction, syncytium formation by plasma membrane fusion, angiogenesis, blood vessel development, in utero embryonic development, placenta development, embryonic placenta development, endothelial cell proliferation, regulation of endothelial cell proliferation, positive regulation of endothelial cell proliferation, vasculature development, developmental process involved in reproduction, intrac…	263.321	120.574	406.068	1.74344	8.80933e-28	2.16416e-25
ENSRNOG00000021155	Ctsk	Lysosome, Osteoclast differentiation, Apoptosis, Toll-like receptor signaling pathway, Rheumatoid arthritis	lytic vacuole, mitophagy, ossification, tissue homeostasis, glycoprotein binding, intramembranous ossification, fibronectin binding, catalytic activity, endopeptidase activity, cysteine-type endopeptidase activity, binding, protein binding, collagen binding, extracellular region, extracellular space, intracellular, cell, cytoplasm, lysosome, vacuole, proteolysis, protein targeting, protein target…	251.639	155.424	347.853	1.15716	1.28946e-27	3.12048e-25
ENSRNOG00000015774	Mreg			212.783	291.989	133.577	-1.12242	1.42021e-27	3.38635e-25
ENSRNOG00000010047	Ddit4l2		intracellular, cell, cytoplasm, cell communication, signal transduction, regulation of signal transduction, negative regulation of signal transduction, cellular process, regulation of cell communication, negative regulation of cell communication, regulation of signaling, signaling, negative regulation of signaling, intracellular part, cell part, single-organism process, single organism signaling,…	121.261	202.843	39.6789	-2.3251	1.52272e-27	3.57816e-25
ENSRNOG00000012609	Trdn		microtubule cytoskeleton organization, system process, muscle system process, circulatory system process, heart process, receptor binding, binding, protein binding, intracellular, cell, cytoplasm, endoplasmic reticulum, endoplasmic reticulum membrane, plasma membrane, transport, ion transport, cation transport, calcium ion transport, cellular ion homeostasis, cellular calcium ion homeostasis, cel…	771.675	981.325	562.025	-0.803003	2.28672e-27	5.29669e-25
ENSRNOG00000010977	Igfbp6		regulation of cell growth, binding, protein binding, insulin-like growth factor binding, extracellular region, extracellular space, intracellular, cell, cytoplasm, Golgi apparatus, cell communication, signal transduction, cell surface receptor signaling pathway, enzyme linked receptor protein signaling pathway, transmembrane receptor protein tyrosine kinase signaling pathway, regulation of signal…	315.605	182.808	448.403	1.28981	4.44802e-27	1.01578e-24
ENSRNOG00000018944	Pank1	Metabolic pathways, Pantothenate and CoA biosynthesis	nucleotide binding, nucleoside binding, purine nucleoside binding, catalytic activity, pantothenate kinase activity, binding, ATP binding, intracellular, cell, nucleus, cytoplasm, endosome, vacuole, cytosol, nucleobase-containing compound metabolic process, purine nucleotide metabolic process, purine nucleotide biosynthetic process, cellular aromatic compound metabolic process, coenzyme metabolic…	322.265	429.964	214.565	-0.99944	6.0789e-27	1.36894e-24
ENSRNOG00000018937	Gstm7			769.555	939.369	599.74	-0.646485	1.68345e-26	3.73911e-24
ENSRNOG00000006604	Thy1	Leukocyte transendothelial migration	cell morphogenesis, cell morphogenesis involved in differentiation, angiogenesis, blood vessel development, eye development, eye photoreceptor cell differentiation, cell activation, regulation of protein phosphorylation, negative regulation of protein phosphorylation, positive regulation of protein phosphorylation, vasculature development, activation of immune response, myeloid leukocyte activati…	160.904	43.8933	277.915	2.63525	2.59232e-26	5.67999e-24
ENSRNOG00000058271	Chpt1	Metabolic pathways, Glycerophospholipid metabolism, Choline metabolism in cancer, Ether lipid metabolism	Golgi membrane, catalytic activity, diacylglycerol cholinephosphotransferase activity, binding, intracellular, cell, cytoplasm, Golgi apparatus, lipid metabolic process, phospholipid metabolic process, glycerophospholipid metabolic process, phosphatidylcholine biosynthetic process, CDP-choline pathway, platelet activating factor biosynthetic process, phosphorus metabolic process, phosphate-contai…	532.645	645.345	419.945	-0.618673	3.49069e-26	7.5464e-24
ENSRNOG00000012094	Ltbp2			666.787	98.5047	1235.07	3.63485	3.9449e-26	8.41613e-24
ENSRNOG00000001653	St3gal6	Metabolic pathways, Glycosphingolipid biosynthesis - lacto and neolacto series		395.203	508.837	281.569	-0.851434	4.55542e-26	9.59242e-24
ENSRNOG00000039668	Col8a1			413.247	160.246	666.249	2.04896	7.25946e-26	1.50904e-23
ENSRNOG00000017210	Slc22a23		transporter activity, cell, plasma membrane, integral component of plasma membrane, transport, ion transport, anion transport, anion transmembrane transporter activity, organic anion transmembrane transporter activity, ion transmembrane transporter activity, organic anion transport, membrane, integral component of membrane, transmembrane transporter activity, substrate-specific transmembrane tran…	344.165	478.212	210.118	-1.18261	7.7241e-26	1.5853e-23
ENSRNOG00000011946	Ptn		reproduction, cell morphogenesis, response to acid chemical, ossification, angiogenesis, blood vessel development, eye development, response to hypoxia, eye photoreceptor cell differentiation, liver development, postsynaptic membrane organization, vasculature development, glycoprotein binding, system process, endothelium development, neural retina development, receptor binding, binding, protein b…	246.339	162.43	330.247	1.01923	1.53583e-25	3.11274e-23
ENSRNOG00000033796	Kcnj5	Circadian entrainment, Dopaminergic synapse, Estrogen signaling pathway, Oxytocin signaling pathway, Serotonergic synapse, Retrograde endocannabinoid signaling, Morphine addiction	receptor activity, transporter activity, ion channel activity, inward rectifier potassium channel activity, voltage-gated ion channel activity, voltage-gated potassium channel activity, cation channel activity, potassium channel activity, cell, plasma membrane, integral component of plasma membrane, transport, ion transport, cation transport, potassium ion transport, cation transmembrane transpor…	435.742	620.881	250.603	-1.30549	1.69067e-25	3.38426e-23
ENSRNOG00000024629	Hadha	Metabolic pathways, Valine, leucine and isoleucine degradation, Butanoate metabolism, Fatty acid degradation, Fatty acid metabolism, Biosynthesis of unsaturated fatty acids, Tryptophan metabolism, beta-Alanine metabolism, Carbon metabolism, Lysine degradation, Fatty acid elongation, Propanoate metabolism	fatty-acyl-CoA binding, nucleotide binding, catalytic activity, 3-hydroxyacyl-CoA dehydrogenase activity, acetyl-CoA C-acyltransferase activity, enoyl-CoA hydratase activity, binding, protein binding, intracellular, cell, cytoplasm, mitochondrion, mitochondrial envelope, mitochondrial inner membrane, mitochondrial matrix, organic acid metabolic process, lipid metabolic process, fatty acid metabol…	1655.9	1981	1330.8	-0.573582	2.04165e-25	4.03699e-23
ENSRNOG00000009928	Bckdhb	Metabolic pathways, Valine, leucine and isoleucine degradation, Propanoate metabolism	catalytic activity, alpha-ketoacid dehydrogenase activity, 3-methyl-2-oxobutanoate dehydrogenase (2-methylpropanoyl-transferring) activity, binding, protein binding, intracellular, cell, cytoplasm, mitochondrion, mitochondrial matrix, mitochondrial alpha-ketoglutarate dehydrogenase complex, organic acid metabolic process, nitrogen compound metabolic process, response to nutrient, metabolic proces…	662.266	803.715	520.818	-0.624933	2.26961e-25	4.43366e-23
ENSRNOG00000025406	Iqgap2	Regulation of actin cytoskeleton		250.381	397.02	103.742	-1.92601	2.89651e-25	5.59096e-23
ENSRNOG00000015124	Gpam	Metabolic pathways, Glycerophospholipid metabolism, Glycerolipid metabolism		247.468	372.781	122.155	-1.60171	3.30953e-25	6.31302e-23
ENSRNOG00000020828	Pde4a	cAMP signaling pathway, Purine metabolism, Morphine addiction	nucleotide binding, system process, catalytic activity, cyclic-nucleotide phosphodiesterase activity, 3',5'-cyclic-nucleotide phosphodiesterase activity, 3',5'-cyclic-AMP phosphodiesterase activity, binding, protein binding, intracellular, cell, nucleus, cytoplasm, cytosol, nucleobase-containing compound metabolic process, purine nucleotide metabolic process, purine nucleotide catabolic process, …	275.444	392.951	157.936	-1.30957	3.45801e-25	6.51956e-23
ENSRNOG00000006204	Slc30a3		transition metal ion transport, lytic vacuole, transporter activity, zinc ion transmembrane transporter activity, intracellular, cell, cytoplasm, lysosome, lysosomal membrane, endosome, late endosome, vacuole, vacuolar membrane, plasma membrane, transport, ion transport, cation transport, zinc II ion transport, cellular ion homeostasis, cellular metal ion homeostasis, cellular zinc ion homeostasi…	333.632	193.052	474.211	1.29212	4.08257e-25	7.6086e-23
ENSRNOG00000019205	Gnpat	Glycerophospholipid metabolism, Peroxisome	response to acid chemical, catalytic activity, receptor binding, binding, protein binding, intracellular, cell, cytoplasm, mitochondrion, peroxisome, peroxisomal membrane, lipid metabolic process, phospholipid metabolic process, glycerophospholipid metabolic process, glycerol ether metabolic process, phosphorus metabolic process, phosphate-containing compound metabolic process, response to stress…	651.152	781.632	520.671	-0.585194	5.85761e-25	1.07926e-22
ENSRNOG00000019036	Ldhd	Pyruvate metabolism		474.063	617.86	330.265	-0.901626	6.09318e-25	1.11005e-22
ENSRNOG00000014634	Gtpbp1		nucleotide binding, cytoplasmic exosome (RNase complex), exosome (RNase complex), nucleoside binding, purine nucleoside binding, nucleic acid binding, RNA binding, translation elongation factor activity, catalytic activity, GTPase activity, binding, GTP binding, intracellular, cell, cytoplasm, cytosol, nucleobase-containing compound metabolic process, RNA catabolic process, mRNA catabolic process…	366.444	463.116	269.772	-0.777407	6.40413e-25	1.15374e-22
ENSRNOG00000060021	Txlnb			1381.71	1752.2	1011.21	-0.792474	7.60307e-25	1.35468e-22
ENSRNOG00000029911	Cilp			396.1	170.78	621.42	1.85733	9.909e-25	1.74635e-22
ENSRNOG00000010092	Magix			108.653	167.687	49.6183	-1.73662	1.22661e-24	2.13851e-22
ENSRNOG00000009370	Tbkbp1	RIG-I-like receptor signaling pathway	immune system process, response to stress, defense response, immune response, innate immune response, response to stimulus	421.142	298.616	543.669	0.862262	1.45174e-24	2.50409e-22
ENSRNOG00000020030	Crlf1		urogenital system development, ureteric bud development, kidney development, mesonephros development, regulation of protein phosphorylation, positive regulation of protein phosphorylation, receptor binding, cytokine activity, cytokine receptor binding, ciliary neurotrophic factor receptor binding, binding, protein binding, extracellular region, extracellular space, cellular protein modification p…	305.247	155.532	454.962	1.54246	2.19365e-24	3.74398e-22
ENSRNOG00000060087	Adra1b			326.465	457.705	195.224	-1.22506	2.28031e-24	3.85134e-22
ENSRNOG00000060141	Epdr1		lytic vacuole, binding, calcium ion binding, extracellular region, intracellular, cell, cytoplasm, lysosome, vacuole, cell adhesion, cell-matrix adhesion, biological adhesion, cell-substrate adhesion, vesicle, membrane-bounded vesicle, ion binding, cation binding, organelle, membrane-bounded organelle, intracellular organelle, extracellular organelle, intracellular membrane-bounded organelle, ext…	445.55	586.012	305.089	-0.939439	2.90628e-24	4.85798e-22
ENSRNOG00000018145	Crat	Peroxisome		1049.27	1316.49	782.047	-0.750617	3.20405e-24	5.30107e-22
ENSRNOG00000053691	Lama5	Metabolic pathways, PI3K-Akt signaling pathway, Focal adhesion, Pathways in cancer, Amoebiasis, ECM-receptor interaction, Small cell lung cancer, Toxoplasmosis	cell morphogenesis, cell morphogenesis involved in differentiation, urogenital system development, ureteric bud development, branching involved in ureteric bud morphogenesis, ameboidal-type cell migration, morphogenesis of a polarized epithelium, neural crest cell migration, morphogenesis of a branching structure, kidney development, mesonephros development, hair follicle development, morphogenes…	1620.01	1141.49	2098.53	0.877884	4.86762e-24	7.97208e-22
ENSRNOG00000057221	Scn3b		action potential, voltage-gated sodium channel complex, regulation of heart rate, regulation of sodium ion transport, system process, muscle system process, circulatory system process, heart process, regulation of membrane depolarization, transporter activity, ion channel activity, voltage-gated ion channel activity, voltage-gated sodium channel activity, cation channel activity, sodium channel a…	170.76	28.1415	313.378	3.43135	5.37607e-24	8.71677e-22
ENSRNOG00000016731	Tpm2	Cardiac muscle contraction, Adrenergic signaling in cardiomyocytes, Dilated cardiomyopathy, Hypertrophic cardiomyopathy (HCM)	actin binding, binding, protein binding, intracellular, cell, cytoplasm, cytoskeleton, cytoskeletal protein binding, organelle, non-membrane-bounded organelle, intracellular organelle, intracellular non-membrane-bounded organelle, regulation of ATPase activity, intracellular part, cell part, regulation of catalytic activity, regulation of hydrolase activity, biological regulation, regulation of m…	487.578	306.84	668.317	1.12051	6.15871e-24	9.88687e-22
ENSRNOG00000007564	Evc	Hedgehog signaling pathway	skeletal system development, endochondral bone growth, intracellular, cell, microtubule organizing center, cytoskeleton, cilium, cell communication, signal transduction, cell surface receptor signaling pathway, smoothened signaling pathway, multicellular organism development, regulation of smoothened signaling pathway, tissue development, regulation of signal transduction, positive regulation of …	314.099	214.658	413.541	0.942771	7.70879e-24	1.2254e-21
ENSRNOG00000048577	Zfp955a		nucleic acid binding, binding, intracellular, cell, nucleobase-containing compound metabolic process, transcription, DNA-templated, regulation of transcription, DNA-templated, cellular aromatic compound metabolic process, nitrogen compound metabolic process, metabolic process, biosynthetic process, macromolecule biosynthetic process, regulation of biosynthetic process, cellular process, gene expr…	334.449	430.432	238.467	-0.849306	1.01321e-23	1.59497e-21
ENSRNOG00000012471	Thbs4	PI3K-Akt signaling pathway, Focal adhesion, Phagosome, ECM-receptor interaction, Malaria		384.554	27.8283	741.28	4.6864	1.16448e-23	1.81547e-21
ENSRNOG00000016692	Hsdl2		catalytic activity, intracellular, cell, cytoplasm, mitochondrion, peroxisome, metabolic process, membrane, oxidoreductase activity, microbody, organelle, membrane-bounded organelle, intracellular organelle, intracellular membrane-bounded organelle, intracellular part, cytoplasmic part, cell part, single-organism process, single-organism metabolic process, oxidation-reduction process	787.711	956.076	619.347	-0.625558	1.28325e-23	1.98158e-21
ENSRNOG00000004537	Rxrg	Thyroid hormone signaling pathway, Pathways in cancer, Non-small cell lung cancer, PPAR signaling pathway, Adipocytokine signaling pathway, Transcriptional misregulation in cancer, Small cell lung cancer, Thyroid cancer	regulatory region DNA binding, transcription regulatory region sequence-specific DNA binding, RNA polymerase II regulatory region sequence-specific DNA binding, RNA polymerase II transcription factor activity, sequence-specific DNA binding, RNA polymerase II regulatory region DNA binding, regulatory region nucleic acid binding, nucleic acid binding transcription factor activity, response to acid …	401.778	566.435	237.121	-1.25276	1.40631e-23	2.15113e-21
ENSRNOG00000046168	Ppm1l			916.334	1251.1	581.566	-1.10386	1.68258e-23	2.54965e-21
ENSRNOG00000017404	Pcmtd2		catalytic activity, protein-L-isoaspartate (D-aspartate) O-methyltransferase activity, intracellular, cell, cytoplasm, cellular protein modification process, protein methylation, metabolic process, methyltransferase activity, O-methyltransferase activity, protein alkylation, protein methyltransferase activity, S-adenosylmethionine-dependent methyltransferase activity, cellular process, carboxyl-O…	760.143	908.516	611.77	-0.569753	2.05321e-23	3.08247e-21
ENSRNOG00000016117	Myof			494.154	312.985	675.322	1.10701	2.18328e-23	3.24768e-21
ENSRNOG00000013692	Abhd18		extracellular region	322.096	413.994	230.198	-0.843965	2.22126e-23	3.27413e-21
ENSRNOG00000010812	Osbpl6		intracellular, cell, nucleus, nuclear envelope, cytoplasm, endoplasmic reticulum, cytosol, plasma membrane, transport, lipid transport, lipid localization, endomembrane system, membrane, organelle membrane, nuclear membrane, organelle envelope, envelope, macromolecule localization, organelle, membrane-bounded organelle, intracellular organelle, intracellular membrane-bounded organelle, organelle …	717.232	979.923	454.54	-1.10656	2.82253e-23	4.12293e-21
ENSRNOG00000020792	Etv4	Transcriptional misregulation in cancer		70.3273	23.0912	117.564	2.29908	3.30923e-23	4.79069e-21
ENSRNOG00000001700	Whrn		tissue homeostasis, retina homeostasis, photoreceptor inner segment, stereocilia coupling link, stereocilia ankle link, stereocilia ankle link complex, system process, binding, protein binding, intracellular, cell, cytoplasm, microtubule organizing center, cytoskeleton, actin filament, plasma membrane, cilium, multicellular organism development, nervous system development, central nervous system …	618.222	791.099	445.344	-0.827526	3.71022e-23	5.32367e-21
ENSRNOG00000009539	Khdrbs3		RNA splicing, via transesterification reactions, RNA splicing, via transesterification reactions with bulged adenosine as nucleophile, mRNA splicing, via spliceosome, nucleic acid binding, RNA binding, single-stranded RNA binding, binding, protein binding, intracellular, cell, nucleus, nucleoplasm, nucleobase-containing compound metabolic process, transcription, DNA-templated, regulation of trans…	310.8	390.955	230.644	-0.758777	4.34789e-23	6.18392e-21
ENSRNOG00000028225	Tnni3k		nucleotide binding, nucleoside binding, purine nucleoside binding, regulation of heart rate, system process, muscle system process, circulatory system process, heart process, catalytic activity, protein kinase activity, protein serine/threonine kinase activity, binding, protein binding, ATP binding, intracellular, cell, nucleus, cytoplasm, cellular protein modification process, protein phosphoryl…	967.217	1280.79	653.644	-0.969379	4.93615e-23	6.95954e-21
ENSRNOG00000008423	Gpr22		signal transducer activity, receptor activity, transmembrane signaling receptor activity, G-protein coupled receptor activity, binding, cell, plasma membrane, integral component of plasma membrane, cell communication, signal transduction, G-protein coupled receptor signaling pathway, response to endogenous stimulus, response to hormone, cellular process, response to organic substance, response to…	556.674	851.43	261.917	-1.69697	5.11492e-23	7.14943e-21
ENSRNOG00000007613	C1qtnf5		binding, protein binding, extracellular region, collagen trimer, extracellular space, intracellular, cell, cytoplasm, plasma membrane, cell-cell junction, bicellular tight junction, protein complex assembly, transport, multicellular organism development, sensory organ development, protein localization, protein secretion, cellular process, endomembrane system, protein transport, membrane, cytoplas…	157.809	67.7429	247.875	1.85614	5.46431e-23	7.57251e-21
ENSRNOG00000017052	Pianp		cell, plasma membrane, adherens junction, membrane, integral component of membrane, basolateral plasma membrane, cell junction, intrinsic component of membrane, membrane part, plasma membrane part, cell part, anchoring junction, cell periphery, plasma membrane region	51.4265	21.6581	81.1949	1.85902	6.74655e-23	9.27021e-21
ENSRNOG00000020867	Numbl	Notch signaling pathway		218.231	139.499	296.963	1.08457	7.76053e-23	1.05739e-20
ENSRNOG00000016733	Rab13	Tight junction	reproduction, nucleotide binding, ameboidal-type cell migration, nucleoside binding, purine nucleoside binding, epithelial cell development, developmental process involved in reproduction, catalytic activity, GTPase activity, binding, protein binding, GTP binding, extracellular region, intracellular, cell, cytoplasm, endosome, vacuole, vacuolar membrane, Golgi apparatus, trans-Golgi network, plas…	203.179	140.547	265.811	0.914537	8.41207e-23	1.13661e-20
ENSRNOG00000007882	Ablim2	Axon guidance	actin binding, binding, protein binding, intracellular, cell, cytoplasm, cytoskeleton, nucleobase-containing compound metabolic process, transcription, DNA-templated, regulation of transcription, DNA-templated, regulation of transcription from RNA polymerase II promoter, transcription from RNA polymerase II promoter, cellular aromatic compound metabolic process, nitrogen compound metabolic proces…	193.751	272.428	115.073	-1.23613	1.09482e-22	1.46706e-20
ENSRNOG00000000060	Cplx1	Synaptic vesicle cycle	SNARE binding, regulation of neurotransmitter levels, peptide secretion, transporter activity, neurotransmitter transporter activity, binding, protein binding, intracellular, cell, cytoplasm, cytosol, transport, neurotransmitter transport, exocytosis, cell communication, cell-cell signaling, chemical synaptic transmission, neurotransmitter secretion, protein localization, protein secretion, hormo…	55.8862	15.9162	95.8562	2.51744	1.17449e-22	1.56092e-20
ENSRNOG00000036833	Zfp385a			376.644	287.131	466.158	0.697184	2.17425e-22	2.86612e-20
ENSRNOG00000020138	Slc4a3		transporter activity, inorganic anion exchanger activity, binding, protein binding, cell, plasma membrane, integral component of plasma membrane, transport, ion transport, anion transport, chloride transport, cellular ion homeostasis, regulation of pH, anion transmembrane transporter activity, cellular process, ion transmembrane transporter activity, inorganic anion transmembrane transporter acti…	1188.02	1395.59	980.454	-0.508918	2.68244e-22	3.5075e-20
ENSRNOG00000027742	Adamtsl2		catalytic activity, endopeptidase activity, metalloendopeptidase activity, binding, extracellular region, proteinaceous extracellular matrix, proteolysis, cell communication, signal transduction, cell surface receptor signaling pathway, enzyme linked receptor protein signaling pathway, transmembrane receptor protein serine/threonine kinase signaling pathway, transforming growth factor beta recept…	419.179	189.154	649.204	1.77372	3.37267e-22	4.37476e-20
ENSRNOG00000016740	Fam210a		intracellular, cell, cytoplasm, mitochondrion, membrane, integral component of membrane, intrinsic component of membrane, organelle, membrane-bounded organelle, intracellular organelle, intracellular membrane-bounded organelle, intracellular part, membrane part, cytoplasmic part, cell part	1254.18	1614.29	894.079	-0.851705	3.49036e-22	4.49149e-20
ENSRNOG00000002469	Trim7			130.257	193.528	66.9865	-1.51666	3.60127e-22	4.59771e-20
ENSRNOG00000020244	Perm1		intracellular, cell, nucleus, cytoplasm, nucleobase-containing compound metabolic process, transcription, DNA-templated, regulation of transcription, DNA-templated, cellular aromatic compound metabolic process, nitrogen compound metabolic process, metabolic process, biosynthetic process, macromolecule biosynthetic process, regulation of biosynthetic process, cellular process, gene expression, reg…	1332.84	1651.57	1014.11	-0.70308	5.90518e-22	7.48021e-20
ENSRNOG00000011203	Farp1		cell morphogenesis, cell morphogenesis involved in differentiation, guanyl-nucleotide exchange factor activity, Ras guanyl-nucleotide exchange factor activity, Rho guanyl-nucleotide exchange factor activity, binding, protein binding, intracellular, cell, cytoplasm, cytosol, cytoskeleton, plasma membrane, phosphorus metabolic process, phosphate-containing compound metabolic process, cell communica…	330.411	241.197	419.624	0.796349	9.00734e-22	1.13213e-19
ENSRNOG00000010635	Igfbp4		MAPK cascade, regulation of cell growth, regulation of protein phosphorylation, positive regulation of protein phosphorylation, binding, protein binding, insulin-like growth factor binding, extracellular region, extracellular space, intracellular, cell, carbohydrate metabolic process, monosaccharide metabolic process, glucose metabolic process, regulation of carbohydrate metabolic process, cellul…	595.903	431.318	760.487	0.816727	1.24632e-21	1.54258e-19
ENSRNOG00000013968	Comtd1		catalytic activity, intracellular, cell, cytoplasm, mitochondrion, metabolic process, methyltransferase activity, O-methyltransferase activity, membrane, integral component of membrane, transferase activity, transferase activity, transferring one-carbon groups, intrinsic component of membrane, methylation, organelle, membrane-bounded organelle, intracellular organelle, intracellular membrane-boun…	138.198	88.8593	187.536	1.0691	1.24518e-21	1.54258e-19
ENSRNOG00000015117	Lrrc39			895.658	1053.34	737.978	-0.512735	1.49119e-21	1.83168e-19
ENSRNOG00000014522	Mlycd	Metabolic pathways, Peroxisome, beta-Alanine metabolism, AMPK signaling pathway, Propanoate metabolism	response to ischemia, catalytic activity, receptor binding, binding, protein binding, intracellular, cell, cytoplasm, mitochondrion, mitochondrial matrix, peroxisome, peroxisomal matrix, cytosol, carbohydrate metabolic process, monosaccharide metabolic process, glucose metabolic process, organic acid metabolic process, acetyl-CoA metabolic process, acetyl-CoA biosynthetic process, regulation of c…	640.067	787.798	492.336	-0.677085	1.76886e-21	2.15641e-19
ENSRNOG00000000588	Slc16a10	Thyroid hormone signaling pathway, Protein digestion and absorption		59.0198	89.8629	28.1767	-1.63887	1.87057e-21	2.26339e-19
ENSRNOG00000019404	Hhatl		intracellular, cell, cytoplasm, endoplasmic reticulum, cellular protein modification process, protein lipidation, N-terminal protein lipidation, N-terminal protein palmitoylation, metabolic process, biosynthetic process, macromolecule biosynthetic process, regulation of biosynthetic process, negative regulation of biosynthetic process, negative regulation of metabolic process, cellular process, r…	704.793	856.356	553.23	-0.629408	1.94169e-21	2.33205e-19
ENSRNOG00000009538	Etfdh		catalytic activity, electron-transferring-flavoprotein dehydrogenase activity, binding, intracellular, cell, cytoplasm, mitochondrion, mitochondrial envelope, mitochondrial inner membrane, organic acid metabolic process, generation of precursor metabolites and energy, lipid metabolic process, fatty acid metabolic process, fatty acid beta-oxidation, response to stress, response to oxidative stress…	1069.82	1286.74	852.903	-0.5927	1.98907e-21	2.37139e-19
ENSRNOG00000018102	Coa5		intracellular, cell, cytoplasm, mitochondrion, organelle, membrane-bounded organelle, intracellular organelle, intracellular membrane-bounded organelle, intracellular part, cytoplasmic part, cell part	1408.33	1684.36	1132.31	-0.572517	2.23444e-21	2.64446e-19
ENSRNOG00000016687	Ssc5d		cytokine production, regulation of cytokine production, negative regulation of cytokine production, fibronectin binding, response to molecule of bacterial origin, receptor activity, scavenger receptor activity, binding, protein binding, extracellular region, extracellular space, intracellular, cell, transport, endocytosis, receptor-mediated endocytosis, response to stress, defense response, prote…	523.276	351.214	695.338	0.983335	2.69127e-21	3.16205e-19
ENSRNOG00000009756	Pacsin2		cell morphogenesis, ruffle, membrane raft assembly, catalytic activity, binding, protein binding, extracellular region, intracellular, cell, nucleus, nucleoplasm, cytoplasm, endosome, early endosome, vacuole, vacuolar membrane, cytosol, cytoskeleton, plasma membrane, caveola, cell-cell junction, adherens junction, cell-substrate adherens junction, focal adhesion, phosphorus metabolic process, pho…	1093.46	1287.53	899.388	-0.517107	2.71703e-21	3.16934e-19
ENSRNOG00000011912	Tmem38a		transporter activity, ion channel activity, cation channel activity, potassium channel activity, extracellular region, intracellular, cell, nucleus, nuclear envelope, cytoplasm, endoplasmic reticulum, endoplasmic reticulum membrane, transport, ion transport, cation transport, potassium ion transport, cation transmembrane transporter activity, cellular process, endomembrane system, ion transmembra…	1048.84	1233.83	863.849	-0.513791	2.98211e-21	3.45371e-19
ENSRNOG00000012269	Lpcat3	Glycerophospholipid metabolism	catalytic activity, intracellular, cell, cytoplasm, endoplasmic reticulum, endoplasmic reticulum membrane, lipid metabolic process, phospholipid metabolic process, phosphorus metabolic process, phosphate-containing compound metabolic process, metabolic process, O-acyltransferase activity, lipid biosynthetic process, phospholipid biosynthetic process, biosynthetic process, cellular process, endome…	515.973	649.915	382.031	-0.765008	3.3514e-21	3.85387e-19
ENSRNOG00000005101	Mia2			486.905	580.894	392.917	-0.562866	3.41554e-21	3.89997e-19
ENSRNOG00000023919	Nipsnap2		intracellular, cell, cytoplasm, mitochondrion, generation of precursor metabolites and energy, oxidative phosphorylation, nucleobase-containing compound metabolic process, purine nucleotide metabolic process, purine nucleotide biosynthetic process, cellular aromatic compound metabolic process, nucleoside phosphate metabolic process, ATP biosynthetic process, phosphorus metabolic process, phosphat…	1003.12	1173.24	833	-0.493613	4.24821e-21	4.81682e-19
ENSRNOG00000047653	Crybb1		system process, structural molecule activity, structural constituent of eye lens, sensory perception, visual perception, multicellular organismal process, neurological system process, sensory perception of light stimulus	73.8787	127.17	20.5878	-2.56977	4.37963e-21	4.93134e-19
ENSRNOG00000020719	Hrc		regulation of protein phosphorylation, regulation of heart rate, system process, muscle system process, circulatory system process, heart process, binding, calcium ion binding, protein binding, intracellular, cell, cytoplasm, endoplasmic reticulum, endoplasmic reticulum membrane, cytosol, cellular protein modification process, protein phosphorylation, phosphorus metabolic process, phosphate-conta…	1647.04	1944.47	1349.61	-0.526511	5.58042e-21	6.19732e-19
ENSRNOG00000061876	Tas1r2			679.914	897.329	462.499	-0.954677	5.57345e-21	6.19732e-19
ENSRNOG00000053428	Ccpg1		nucleobase-containing compound metabolic process, transcription, DNA-templated, regulation of transcription, DNA-templated, regulation of transcription from RNA polymerase II promoter, transcription from RNA polymerase II promoter, cellular aromatic compound metabolic process, nitrogen compound metabolic process, cell cycle, metabolic process, cell proliferation, positive regulation of cell proli…	1040.83	1220.73	860.941	-0.503263	1.2474e-20	1.37588e-18
ENSRNOG00000003330	Acsf2		nucleotide binding, nucleoside binding, purine nucleoside binding, catalytic activity, binding, ATP binding, intracellular, cell, cytoplasm, mitochondrion, organic acid metabolic process, lipid metabolic process, fatty acid metabolic process, metabolic process, cellular process, ligase activity, purine nucleotide binding, carboxylic acid metabolic process, adenyl nucleotide binding, ribonucleosid…	905.013	1208.78	601.25	-1.0063	1.76814e-20	1.93707e-18
ENSRNOG00000055648	Haus7		microtubule cytoskeleton organization, binding, protein binding, intracellular, cell, nucleus, nucleolus, cytoplasm, centrosome, microtubule organizing center, cytoskeleton, microtubule associated complex, plasma membrane, organelle organization, cytoskeleton organization, microtubule-based process, cell cycle, spindle organization, cellular process, microtubule cytoskeleton, membrane, cellular c…	150.294	93.1146	207.473	1.14737	2.00673e-20	2.1837e-18
ENSRNOG00000010626	Sphk1	Metabolic pathways, Phospholipase D signaling pathway, Calcium signaling pathway, Tuberculosis, Fc gamma R-mediated phagocytosis, VEGF signaling pathway, Sphingolipid metabolism, Sphingolipid signaling pathway		69.2013	25.3628	113.04	2.11296	2.38989e-20	2.58331e-18
ENSRNOG00000002191	LOC498368		intracellular, cell, nucleus, nucleoplasm, cell junction, membrane-enclosed lumen, nuclear lumen, organelle, membrane-bounded organelle, intracellular organelle, intracellular membrane-bounded organelle, organelle lumen, organelle part, intracellular part, nuclear part, intracellular organelle part, cell part, intracellular organelle lumen	116.749	173.927	59.5706	-1.53006	3.47719e-20	3.73372e-18
ENSRNOG00000021440	Pptc7		catalytic activity, intracellular, cell, cytoplasm, mitochondrion, organelle, membrane-bounded organelle, intracellular organelle, intracellular membrane-bounded organelle, intracellular part, cytoplasmic part, cell part	909.618	1131.33	687.901	-0.716933	3.55454e-20	3.79167e-18
ENSRNOG00000010984	Anxa11		lytic vacuole, nucleic acid binding, RNA binding, antigen binding, binding, calcium ion binding, protein binding, phospholipid binding, calcium-dependent phospholipid binding, extracellular region, intracellular, cell, nucleus, nuclear envelope, nucleoplasm, cytoplasm, lysosome, primary lysosome, vacuole, spindle, cytoskeleton, transport, endocytosis, phagocytosis, lipid binding, phosphatidyletha…	943.047	1098.3	787.799	-0.478851	3.6316e-20	3.84855e-18
ENSRNOG00000019433	Rab3a	Insulin secretion, Synaptic vesicle cycle	nucleotide binding, cell morphogenesis, cell morphogenesis involved in differentiation, regulation of neurotransmitter levels, acrosomal vesicle, ATPase activator activity, nucleoside binding, purine nucleoside binding, system process, respiratory system process, catalytic activity, GTPase activity, binding, protein binding, GTP binding, extracellular region, intracellular, cell, cytoplasm, endos…	312.019	391.528	232.511	-0.749306	4.88637e-20	5.14465e-18
ENSRNOG00000007102	Acss1	Metabolic pathways, Glycolysis / Gluconeogenesis, Carbon metabolism, Pyruvate metabolism, Propanoate metabolism	nucleotide binding, nucleoside binding, purine nucleoside binding, catalytic activity, acetate-CoA ligase activity, binding, ATP binding, intracellular, cell, cytoplasm, mitochondrion, mitochondrial matrix, organic acid metabolic process, acetate metabolic process, acetyl-CoA metabolic process, acetyl-CoA biosynthetic process, lipid metabolic process, fatty acid metabolic process, fatty acid bios…	1322.08	1778.08	866.075	-1.0369	5.10526e-20	5.34043e-18
ENSRNOG00000025997	Mrrf		binding, intracellular, cell, cytoplasm, mitochondrion, translation, translational termination, peptide metabolic process, nitrogen compound metabolic process, organelle organization, mitochondrion organization, metabolic process, biosynthetic process, macromolecule biosynthetic process, cellular process, gene expression, cellular component organization, protein metabolic process, cellular compon…	515.405	617.552	413.257	-0.578368	5.20388e-20	5.4087e-18
ENSRNOG00000000700	Tmem119		reproduction, skeletal system development, ossification, osteoblast differentiation, developmental process involved in reproduction, intracellular, cell, cytoplasm, endoplasmic reticulum, plasma membrane, multicellular organism development, gamete generation, spermatogenesis, cell proliferation, positive regulation of cell proliferation, tissue development, cellular process, endomembrane system, …	110.018	32.6982	187.338	2.48258	5.73211e-20	5.91977e-18
ENSRNOG00000014641	Rpl3l	Ribosome	ribosomal large subunit assembly, structural constituent of ribosome, structural molecule activity, intracellular, cell, cytoplasm, cytosol, ribosome, translation, peptide metabolic process, nitrogen compound metabolic process, organelle organization, metabolic process, biosynthetic process, macromolecule biosynthetic process, cellular process, gene expression, large ribosomal subunit, membrane, …	656.722	822.836	490.607	-0.744851	5.88032e-20	6.0344e-18
ENSRNOG00000002632	Naca		transcription factor activity, protein binding, transcription factor activity, transcription factor binding, transcription cofactor activity, transcription coactivator activity, binding, protein binding, extracellular region, intracellular, cell, nucleus, cytoplasm, nucleobase-containing compound metabolic process, cellular aromatic compound metabolic process, nitrogen compound metabolic process,…	2378.72	2734.45	2023	-0.43457	6.20992e-20	6.33255e-18
ENSRNOG00000021242	Adam33			286.179	111.004	461.354	2.04545	6.29306e-20	6.37723e-18
ENSRNOG00000020803	Meox1		regulatory region DNA binding, transcription regulatory region sequence-specific DNA binding, RNA polymerase II regulatory region sequence-specific DNA binding, RNA polymerase II core promoter proximal region sequence-specific DNA binding, RNA polymerase II transcription factor activity, sequence-specific DNA binding, transcription factor activity, RNA polymerase II core promoter proximal region …	106.314	40.7385	171.889	2.05039	6.86323e-20	6.91183e-18
ENSRNOG00000010800	Hadhb	Metabolic pathways, Valine, leucine and isoleucine degradation, Fatty acid degradation, Fatty acid metabolism, Fatty acid elongation	fatty-acyl-CoA binding, nucleotide binding, nucleic acid binding, RNA binding, catalytic activity, 3-hydroxyacyl-CoA dehydrogenase activity, acetyl-CoA C-acyltransferase activity, enoyl-CoA hydratase activity, binding, protein binding, extracellular region, intracellular, cell, cytoplasm, mitochondrion, mitochondrial envelope, mitochondrial outer membrane, mitochondrial inner membrane, mitochondr…	1241.82	1491.08	992.571	-0.586626	7.75835e-20	7.76505e-18
ENSRNOG00000009845	Acadm	Metabolic pathways, Valine, leucine and isoleucine degradation, Fatty acid degradation, Fatty acid metabolism, PPAR signaling pathway, beta-Alanine metabolism, Carbon metabolism, Propanoate metabolism	fatty-acyl-CoA binding, nucleotide binding, polysaccharide biosynthetic process, liver development, catalytic activity, acyl-CoA dehydrogenase activity, binding, protein binding, extracellular region, intracellular, cell, nucleus, cytoplasm, mitochondrion, mitochondrial envelope, mitochondrial matrix, carbohydrate metabolic process, polysaccharide metabolic process, glycogen metabolic process, gl…	1199.11	1405.63	992.587	-0.50153	8.09577e-20	8.05306e-18
ENSRNOG00000001984	Kcne1	Adrenergic signaling in cardiomyocytes	reproduction, lytic vacuole, action potential, regulation of heart rate, epithelial cell development, epithelial cell maturation, developmental process involved in reproduction, system process, muscle system process, circulatory system process, heart process, transporter activity, ion channel activity, voltage-gated ion channel activity, voltage-gated potassium channel activity, delayed rectifier…	65.6932	7.9703	123.416	3.79387	8.42938e-20	8.33378e-18
ENSRNOG00000057501	Fam81a			114.053	201.673	26.4335	-2.88515	1.0429e-19	1.02482e-17
ENSRNOG00000010208	Timp1	HIF-1 signaling pathway	reproduction, skeletal system development, ameboidal-type cell migration, cell activation, protease binding, enzyme inhibitor activity, endopeptidase inhibitor activity, receptor binding, cytokine activity, binding, protein binding, extracellular region, proteinaceous extracellular matrix, basement membrane, extracellular space, proteolysis, membrane protein ectodomain proteolysis, lipid metaboli…	204.065	107.19	300.941	1.4807	1.12312e-19	1.097e-17
ENSRNOG00000015505	Mfap5		microfibril, immune system process, immune system development, extracellular region, proteinaceous extracellular matrix, multicellular organism development, cellular process, cellular component organization, hemopoiesis, extracellular matrix organization, extracellular matrix, multicellular organismal process, developmental process, extracellular structure organization, fibril, extracellular fibr…	318.416	211.336	425.495	1.00618	1.30717e-19	1.26913e-17
ENSRNOG00000003546	Tnfrsf12a	Cytokine-cytokine receptor interaction	cell morphogenesis, cell morphogenesis involved in differentiation, angiogenesis, regulation of cell growth, blood vessel development, ruffle, vasculature development, cell, plasma membrane, apoptotic process, movement of cell or subcellular component, substrate-dependent cell migration, substrate-dependent cell migration, cell attachment to substrate, response to stress, cell communication, cell…	201.603	107.139	296.066	1.4579	1.42025e-19	1.37071e-17
ENSRNOG00000015029	Dbt	Metabolic pathways, Valine, leucine and isoleucine degradation, Propanoate metabolism	catalytic activity, binding, protein binding, intracellular, cell, cytoplasm, mitochondrion, mitochondrial matrix, nucleoid, transferase activity, transferase activity, transferring acyl groups, enzyme binding, ubiquitin protein ligase binding, membrane-enclosed lumen, mitochondrial nucleoid, organelle, membrane-bounded organelle, non-membrane-bounded organelle, intracellular organelle, intracell…	792.093	1008.86	575.324	-0.809207	1.50491e-19	1.44004e-17
ENSRNOG00000026226	Hook1		reproduction, developmental process involved in reproduction, actin binding, binding, protein binding, intracellular, cell, cytoplasm, cytosol, cytoskeleton, transport, organelle organization, endosome organization, vacuole organization, vacuolar transport, lysosome organization, lysosomal transport, gamete generation, germ cell development, spermatogenesis, spermatid development, microtubule bin…	117.053	168.343	65.7635	-1.34282	1.50985e-19	1.44004e-17
ENSRNOG00000001953	Bace2	Alzheimer's disease	beta-amyloid binding, catalytic activity, endopeptidase activity, aspartic-type endopeptidase activity, binding, intracellular, cell, cytoplasm, endosome, vacuole, endoplasmic reticulum, Golgi apparatus, proteolysis, membrane protein ectodomain proteolysis, peptide metabolic process, nitrogen compound metabolic process, metabolic process, peptidase activity, catabolic process, macromolecule catab…	185.295	123.2	247.389	0.999936	1.62703e-19	1.54273e-17
ENSRNOG00000019161	Cpeb1	Dorso-ventral axis formation, Oocyte meiosis, Progesterone-mediated oocyte maturation	reproduction, nucleotide binding, nuclear division, translation repressor activity, nucleic acid binding, cytoplasmic mRNA processing body, response to acid chemical, response to hypoxia, cytoplasmic translation, response to molecule of bacterial origin, nucleic acid binding, RNA binding, mRNA binding, mRNA 3'-UTR binding, binding, intracellular, cell, nucleus, nucleoplasm, cytoplasm, centrosome,…	79.6157	21.806	137.425	2.60162	2.13531e-19	2.01291e-17
ENSRNOG00000012892	Abca4	ABC transporters	nucleotide binding, photoreceptor outer segment, nucleoside binding, purine nucleoside binding, tissue homeostasis, retina homeostasis, system process, catalytic activity, phospholipid-translocating ATPase activity, transporter activity, lipid transporter activity, binding, ATP binding, phospholipid transporter activity, intracellular, cell, plasma membrane, integral component of plasma membrane,…	39.1492	8.14327	70.1551	2.96018	2.24636e-19	2.10535e-17
ENSRNOG00000009094	Nudt4		nucleic acid binding, RNA binding, catalytic activity, binding, intracellular, cell, cytoplasm, lipid metabolic process, phospholipid metabolic process, glycerophospholipid metabolic process, phosphorus metabolic process, phosphate-containing compound metabolic process, metabolic process, diphosphoinositol-polyphosphate diphosphatase activity, cellular process, pyrophosphatase activity, hydrolase…	1215.12	1560.18	870.054	-0.841805	2.54233e-19	2.36905e-17
ENSRNOG00000003084	Parp1	Apoptosis, NF-kappa B signaling pathway, Base excision repair	mitochondrial genome maintenance, single strand break repair, nucleotide binding, nuclear chromosome, response to reactive oxygen species, response to superoxide, response to oxygen radical, telomere maintenance, chromosome, telomeric region, nuclear chromosome, telomeric region, system process, muscle system process, regulation of membrane depolarization, cardiac muscle hypertrophy, nucleic acid…	1054.99	1297.95	812.031	-0.675965	2.73276e-19	2.53194e-17
ENSRNOG00000009751	Gpx7	Glutathione metabolism, Arachidonic acid metabolism, Thyroid hormone synthesis	catalytic activity, catalase activity, peroxidase activity, glutathione peroxidase activity, intracellular, cell, cytoplasm, endoplasmic reticulum, response to stress, response to oxidative stress, metabolic process, response to toxic substance, cellular process, endomembrane system, antioxidant activity, oxidoreductase activity, oxidoreductase activity, acting on peroxide as acceptor, response t…	173.406	112.714	234.098	1.04784	3.60182e-19	3.31818e-17
ENSRNOG00000011421	Smap2	Endocytosis	GTPase activator activity, intracellular, cell, nucleus, nucleoplasm, cytoplasm, enzyme activator activity, enzyme regulator activity, GTPase regulator activity, membrane-enclosed lumen, nuclear lumen, positive regulation of catalytic activity, regulation of GTPase activity, organelle, membrane-bounded organelle, intracellular organelle, intracellular membrane-bounded organelle, organelle lumen, …	764.351	899.987	628.714	-0.51681	4.15358e-19	3.80486e-17
ENSRNOG00000021796	RGD1565166		binding, protein binding, extracellular region, intracellular, cell, cytoplasm, cytosol, membrane, vesicle, membrane-bounded vesicle, identical protein binding, protein homodimerization activity, organelle, membrane-bounded organelle, extracellular organelle, extracellular region part, intracellular part, cytoplasmic part, cell part, protein dimerization activity, extracellular exosome, extracell…	35.0987	1.87786	68.3195	4.5902	4.62215e-19	4.21031e-17
ENSRNOG00000018241	Ank1	Proteoglycans in cancer	myeloid cell homeostasis, immune system process, immune system development, binding, protein binding, intracellular, cell, nucleus, cytoplasm, endoplasmic reticulum, cytoskeleton, plasma membrane, cell cortex, protein targeting, protein targeting to membrane, cellular aromatic compound metabolic process, porphyrin-containing compound metabolic process, porphyrin-containing compound biosynthetic p…	331.325	415.979	246.671	-0.75155	4.67233e-19	4.23224e-17
ENSRNOG00000013805	Tnip2			259.686	194.301	325.071	0.739485	5.37218e-19	4.83914e-17
ENSRNOG00000025042	Pde3a	cGMP-PKG signaling pathway, cAMP signaling pathway, Renin secretion, Purine metabolism, Morphine addiction	reproduction, nucleotide binding, nuclear division, oocyte maturation, developmental process involved in reproduction, system process, circulatory system process, vascular process in circulatory system, catalytic activity, cyclic-nucleotide phosphodiesterase activity, 3',5'-cyclic-nucleotide phosphodiesterase activity, 3',5'-cyclic-AMP phosphodiesterase activity, cGMP-inhibited cyclic-nucleotide …	362.516	530.369	194.663	-1.44134	5.42332e-19	4.85821e-17
ENSRNOG00000028357	Lrrc14b			488.458	666.515	310.401	-1.10002	5.50855e-19	4.90745e-17
ENSRNOG00000019165	Mrpl51		organellar ribosome, organellar large ribosomal subunit, structural constituent of ribosome, structural molecule activity, intracellular, cell, cytoplasm, mitochondrion, mitochondrial matrix, mitochondrial ribosome, mitochondrial large ribosomal subunit, ribosome, translation, peptide metabolic process, nitrogen compound metabolic process, metabolic process, biosynthetic process, macromolecule bi…	433.676	517.119	350.232	-0.56086	7.08714e-19	6.27928e-17
ENSRNOG00000004226	Irak3	Neurotrophin signaling pathway	MAPK cascade, nucleotide binding, magnesium ion binding, cytokine production, regulation of cytokine production, negative regulation of cytokine production, nucleoside binding, purine nucleoside binding, regulation of protein phosphorylation, negative regulation of protein phosphorylation, activation of innate immune response, pattern recognition receptor signaling pathway, toll-like receptor sig…	310.25	215.253	405.247	0.909638	7.20098e-19	6.34547e-17
ENSRNOG00000024605	Fam220a		negative regulation of transcription from RNA polymerase II promoter, binding, protein binding, intracellular, cell, nucleus, nucleobase-containing compound metabolic process, transcription, DNA-templated, regulation of transcription, DNA-templated, regulation of transcription from RNA polymerase II promoter, transcription from RNA polymerase II promoter, cellular protein modification process, pr…	273.847	346.596	201.097	-0.782363	7.60258e-19	6.66314e-17
ENSRNOG00000036677	Slc16a3	Central carbon metabolism in cancer	nucleic acid binding, RNA binding, transporter activity, organic acid transmembrane transporter activity, binding, intracellular, cell, nucleus, nuclear envelope, cytoskeleton, plasma membrane, integral component of plasma membrane, transport, ion transport, anion transport, monocarboxylic acid transmembrane transporter activity, anion transmembrane transporter activity, organic anion transmembra…	63.2203	17.8019	108.639	2.5438	9.38353e-19	8.17981e-17
ENSRNOG00000062170	AABR07058158.1			55.7726	26.2862	85.2589	1.6605	1.02608e-18	8.89673e-17
ENSRNOG00000013346	Asb14		ubiquitin ligase complex, catalytic activity, ubiquitin-protein transferase activity, binding, protein binding, intracellular, cell, nucleus, cytoplasm, cellular protein modification process, cell communication, signal transduction, metabolic process, cellular process, protein ubiquitination, transferase activity, protein metabolic process, ubiquitin-like protein transferase activity, enzyme bind…	376.88	481.238	272.522	-0.818087	1.03536e-18	8.92943e-17
ENSRNOG00000047339	Pja1		catalytic activity, ubiquitin-protein transferase activity, binding, intracellular, cell, cytoplasm, cellular protein modification process, metabolic process, zinc ion binding, catabolic process, macromolecule catabolic process, cellular process, protein ubiquitination, transferase activity, protein metabolic process, ubiquitin-like protein transferase activity, protein catabolic process, protein…	414.181	506.7	321.662	-0.653954	1.14587e-18	9.83019e-17
ENSRNOG00000019485	Bckdk		nucleotide binding, nucleoside binding, purine nucleoside binding, catalytic activity, protein kinase activity, protein serine/threonine kinase activity, binding, ATP binding, intracellular, cell, cytoplasm, mitochondrion, mitochondrial matrix, mitochondrial alpha-ketoglutarate dehydrogenase complex, organic acid metabolic process, cellular protein modification process, protein phosphorylation, p…	655.464	798.783	512.144	-0.640246	1.43091e-18	1.2211e-16
ENSRNOG00000004273	Ifitm1	B cell receptor signaling pathway		197.81	141.442	254.178	0.841132	1.85742e-18	1.57677e-16
ENSRNOG00000012204	LOC100294508		extracellular region, intracellular, cell, cytoplasm, membrane, integral component of membrane, intrinsic component of membrane, cytoplasmic vesicle, vesicle, membrane-bounded vesicle, organelle, membrane-bounded organelle, extracellular organelle, extracellular region part, intracellular part, membrane part, cytoplasmic part, cell part, extracellular exosome, intracellular vesicle, extracellular…	780.438	934.449	626.427	-0.576211	1.87505e-18	1.58344e-16
ENSRNOG00000000658	Acacb	Metabolic pathways, Insulin signaling pathway, Fatty acid biosynthesis, Glucagon signaling pathway, Adipocytokine signaling pathway, AMPK signaling pathway, Insulin resistance, Pyruvate metabolism, Propanoate metabolism		2007.67	2495.28	1520.06	-0.714702	2.19273e-18	1.84212e-16
ENSRNOG00000025332	Cd109		syncytium formation by plasma membrane fusion, regulation of protein phosphorylation, negative regulation of protein phosphorylation, hair follicle development, immune system process, immune system development, leukocyte differentiation, myeloid leukocyte differentiation, enzyme inhibitor activity, endopeptidase inhibitor activity, binding, protein binding, extracellular region, extracellular spa…	83.2231	25.4719	140.974	2.4231	2.22403e-18	1.85878e-16
ENSRNOG00000017481	Sucla2	Metabolic pathways, Carbon metabolism, Citrate cycle (TCA cycle), Propanoate metabolism	nucleotide binding, nucleoside binding, purine nucleoside binding, catalytic activity, succinate-CoA ligase activity, succinate-CoA ligase (ADP-forming) activity, binding, ATP binding, extracellular region, intracellular, cell, cytoplasm, mitochondrion, organic acid metabolic process, generation of precursor metabolites and energy, tricarboxylic acid cycle, succinyl-CoA metabolic process, succina…	1064.52	1214.42	914.613	-0.408648	2.51677e-18	2.09267e-16
ENSRNOG00000007069	Adhfe1		catalytic activity, binding, intracellular, cell, cytoplasm, mitochondrion, transport, hydrogen transport, metabolic process, molecular hydrogen transport, oxidoreductase activity, oxidoreductase activity, acting on CH-OH group of donors, oxidoreductase activity, acting on the CH-OH group of donors, NAD or NADP as acceptor, ion binding, cation binding, organelle, membrane-bounded organelle, intra…	402.237	521.157	283.317	-0.876982	2.63258e-18	2.17779e-16
ENSRNOG00000000302	Sesn1	p53 signaling pathway, Longevity regulating pathway		570.83	691.404	450.257	-0.617666	2.87077e-18	2.36278e-16
ENSRNOG00000021365	Ybey		catalytic activity, endopeptidase activity, metalloendopeptidase activity, intracellular, cell, nucleus, nucleoplasm, cytoplasm, mitochondrion, nucleobase-containing compound metabolic process, rRNA processing, RNA processing, proteolysis, cellular aromatic compound metabolic process, nitrogen compound metabolic process, metabolic process, peptidase activity, metallopeptidase activity, cellular p…	74.7322	107.565	41.8993	-1.33954	3.2698e-18	2.6776e-16
ENSRNOG00000016151	Ankrd23			281.933	82.8029	481.062	2.52415	3.43957e-18	2.80247e-16
ENSRNOG00000004197	Asb12		intracellular, cell, cellular protein modification process, cell communication, signal transduction, metabolic process, cellular process, protein ubiquitination, protein metabolic process, signaling, protein modification by small protein conjugation, intracellular signal transduction, protein modification process, macromolecule metabolic process, macromolecule modification, cellular metabolic pro…	205.397	272.691	138.103	-0.976395	3.57659e-18	2.89955e-16
ENSRNOG00000017704	Sema3f	Axon guidance	cell morphogenesis, cell morphogenesis involved in differentiation, regulation of cell growth, ameboidal-type cell migration, neural crest cell migration, regionalization, receptor binding, binding, protein binding, extracellular region, extracellular space, movement of cell or subcellular component, chemotaxis, cell communication, signal transduction, cell surface receptor signaling pathway, mul…	354.5	261.726	447.274	0.770823	3.66099e-18	2.9532e-16
ENSRNOG00000048169	Tuba8	Gap junction, Phagosome, Apoptosis	nucleotide binding, nucleoside binding, purine nucleoside binding, catalytic activity, GTPase activity, structural molecule activity, structural constituent of cytoskeleton, binding, GTP binding, intracellular, cell, cytoplasm, cytoskeleton, microtubule, organelle organization, cytoskeleton organization, microtubule-based process, cellular process, microtubule cytoskeleton, cellular component org…	578.695	731.612	425.779	-0.77956	3.89214e-18	3.12412e-16
ENSRNOG00000012443	Cpt2	Fatty acid degradation, Fatty acid metabolism, PPAR signaling pathway	catalytic activity, carnitine O-palmitoyltransferase activity, intracellular, cell, nucleus, nucleoplasm, nucleolus, cytoplasm, mitochondrion, mitochondrial envelope, mitochondrial inner membrane, organic acid metabolic process, lipid metabolic process, fatty acid metabolic process, fatty acid beta-oxidation, transport, ion transport, anion transport, lipid transport, metabolic process, O-acyltra…	812.742	992.848	632.636	-0.649371	4.2111e-18	3.36348e-16
ENSRNOG00000036827	Ppp1r1a	Adrenergic signaling in cardiomyocytes, Long-term potentiation	regulation of protein phosphorylation, negative regulation of protein phosphorylation, enzyme inhibitor activity, protein phosphatase inhibitor activity, protein serine/threonine phosphatase inhibitor activity, extracellular region, extracellular space, intracellular, cell, cytoplasm, carbohydrate metabolic process, polysaccharide metabolic process, glycogen metabolic process, cellular glucan met…	99.3007	138.394	60.2078	-1.18738	4.41336e-18	3.50776e-16
ENSRNOG00000009197	Asb4		ubiquitin ligase complex, blood vessel development, vasculogenesis, vasculature development, catalytic activity, ubiquitin-protein transferase activity, binding, protein binding, intracellular, cell, cellular protein modification process, cell communication, signal transduction, multicellular organism development, metabolic process, anatomical structure morphogenesis, cellular process, protein ub…	61.4589	95.7011	27.2167	-1.77698	4.80184e-18	3.79791e-16
ENSRNOG00000008658	Mitf	Pathways in cancer, Melanoma, Melanogenesis, Osteoclast differentiation	negative regulation of transcription from RNA polymerase II promoter, regulatory region DNA binding, transcription regulatory region sequence-specific DNA binding, RNA polymerase II regulatory region sequence-specific DNA binding, RNA polymerase II core promoter proximal region sequence-specific DNA binding, RNA polymerase II core promoter sequence-specific DNA binding, RNA polymerase II transcri…	545.905	686.674	405.135	-0.759765	4.87811e-18	3.8395e-16
ENSRNOG00000020482	Nfatc4	cGMP-PKG signaling pathway, Oxytocin signaling pathway, HTLV-I infection, Axon guidance, Hepatitis B, Wnt signaling pathway	negative regulation of transcription from RNA polymerase II promoter, cell morphogenesis, cell morphogenesis involved in differentiation, regulatory region DNA binding, transcription regulatory region sequence-specific DNA binding, RNA polymerase II regulatory region sequence-specific DNA binding, RNA polymerase II core promoter proximal region sequence-specific DNA binding, RNA polymerase II tra…	242.894	182.399	303.389	0.730931	5.08976e-18	3.98673e-16
ENSRNOG00000002669	Cluh			1721.98	2017.83	1426.12	-0.500411	5.5706e-18	4.34239e-16
ENSRNOG00000019276	Dele1		intracellular, cell, cytoplasm, mitochondrion, proteolysis, apoptotic process, cell communication, signal transduction, cell surface receptor signaling pathway, metabolic process, cell death, extrinsic apoptotic signaling pathway via death domain receptors, cellular process, regulation of cell death, programmed cell death, regulation of metabolic process, protein metabolic process, signaling, reg…	807.655	959.434	655.877	-0.548062	5.92886e-18	4.59955e-16
ENSRNOG00000021176	Mtmr11		extracellular region, vesicle, membrane-bounded vesicle, organelle, membrane-bounded organelle, extracellular organelle, extracellular region part, extracellular exosome, extracellular vesicle	275.099	188.458	361.739	0.937053	6.30828e-18	4.87059e-16
ENSRNOG00000004578	Cthrc1		ossification, osteoblast differentiation, G-protein coupled receptor binding, establishment of planar polarity, morphogenesis of a polarized epithelium, embryonic epithelial tube formation, neural tube formation, neural tube closure, morphogenesis of an epithelium, receptor binding, frizzled binding, binding, protein binding, extracellular region, proteinaceous extracellular matrix, collagen trim…	45.9411	10.1753	81.7069	2.8877	7.28391e-18	5.59722e-16
ENSRNOG00000030475	Pwwp3b		extracellular region, vesicle, membrane-bounded vesicle, organelle, membrane-bounded organelle, extracellular organelle, extracellular region part, extracellular exosome, extracellular vesicle	62.0367	91.77	32.3035	-1.47799	7.66087e-18	5.85912e-16
ENSRNOG00000010593	Ctnnal1		actin binding, binding, protein binding, intracellular, cell, cytoplasm, cytosol, cell communication, cell adhesion, signal transduction, small GTPase mediated signal transduction, Ras protein signal transduction, Rho protein signal transduction, cytoskeletal protein binding, cellular process, biological adhesion, signaling, protein complex binding, intracellular signal transduction, intracellula…	553.871	676.093	431.649	-0.646155	7.72903e-18	5.8835e-16
ENSRNOG00000013517	Phtf2			564.319	699.979	428.659	-0.70618	7.90388e-18	5.98848e-16
ENSRNOG00000009264	Erc1	NF-kappa B signaling pathway		520.606	620.902	420.31	-0.561805	8.19026e-18	6.1766e-16
ENSRNOG00000003749	Xk			190.946	248.252	133.639	-0.888502	8.36906e-18	6.2703e-16
ENSRNOG00000059857	Rnd1	Axon guidance	nucleotide binding, nucleoside binding, purine nucleoside binding, receptor binding, binding, protein binding, GTP binding, intracellular, cell, adherens junction, organelle organization, cytoskeleton organization, actin filament organization, cell communication, cell adhesion, negative regulation of cell adhesion, signal transduction, small GTPase mediated signal transduction, multicellular orga…	189.71	62.3849	317.035	2.32697	8.39186e-18	6.2703e-16
ENSRNOG00000015886	Cnnm4		system process, transporter activity, cell, plasma membrane, transport, ion transport, cation transport, sodium ion transport, multicellular organism development, sensory perception, visual perception, cation transmembrane transporter activity, anatomical structure morphogenesis, organ morphogenesis, tissue development, magnesium ion homeostasis, ion transmembrane transporter activity, monovalent…	352.296	443.064	261.528	-0.758294	8.64928e-18	6.433e-16
ENSRNOG00000021380	Fads6		lipid metabolic process, metabolic process, membrane, integral component of membrane, intrinsic component of membrane, primary metabolic process, membrane part, single-organism process, single-organism metabolic process, organic substance metabolic process	159.648	252.982	66.3135	-1.91576	8.85423e-18	6.55537e-16
ENSRNOG00000017226	Slc2a4	Insulin signaling pathway, FoxO signaling pathway, Adipocytokine signaling pathway, AMPK signaling pathway, Type II diabetes mellitus, Insulin resistance	response to hypoxia, transporter activity, glucose transmembrane transporter activity, binding, protein binding, extracellular region, intracellular, cell, cytoplasm, endosome, late endosome, multivesicular body, vacuole, Golgi apparatus, Golgi-associated vesicle, cytosol, plasma membrane, integral component of plasma membrane, clathrin-coated pit, transport, response to stress, response to osmot…	1198.8	1408.1	989.505	-0.508533	1.03694e-17	7.64227e-16
ENSRNOG00000001557	Cxadr	Viral myocarditis	reproduction, action potential, virus receptor activity, acrosomal vesicle, cell activation, tissue homeostasis, immune effector process, immune system process, receptor activity, receptor binding, integrin binding, binding, protein binding, extracellular region, extracellular space, intracellular, cell, nucleus, nucleoplasm, cytoplasm, plasma membrane, cell-cell junction, adherens junction, bice…	96.1541	135.397	56.9116	-1.23588	1.04643e-17	7.67731e-16
ENSRNOG00000032994	Myom3		binding, protein binding, intracellular, cell, cytoplasm, myofibril, sarcomere, M band, A band, identical protein binding, protein homodimerization activity, organelle, non-membrane-bounded organelle, intracellular organelle, intracellular non-membrane-bounded organelle, contractile fiber, organelle part, intracellular part, cytoplasmic part, contractile fiber part, cell part, protein dimerizatio…	220.689	366.528	74.8502	-2.27663	1.08572e-17	7.92966e-16
ENSRNOG00000005679	Fap		ameboidal-type cell migration, protease binding, catalytic activity, endopeptidase activity, aminopeptidase activity, serine-type endopeptidase activity, receptor binding, integrin binding, binding, protein binding, extracellular region, extracellular space, cell, plasma membrane, adherens junction, cell-substrate adherens junction, focal adhesion, proteolysis, apoptotic process, movement of cell…	225.132	127.513	322.751	1.33297	1.25339e-17	9.1132e-16
ENSRNOG00000009873	Ints6			503.979	374.361	633.596	0.757558	1.38557e-17	9.98471e-16
ENSRNOG00000019019	Fitm1		intracellular, cell, cytoplasm, endoplasmic reticulum, endoplasmic reticulum membrane, lipid metabolic process, phospholipid metabolic process, phosphorus metabolic process, phosphate-containing compound metabolic process, organelle organization, metabolic process, lipid biosynthetic process, phospholipid biosynthetic process, biosynthetic process, cellular process, lipid localization, regulation…	176.736	227.397	126.075	-0.845869	1.3796e-17	9.98471e-16
ENSRNOG00000028064	Fhad1			68.3833	6.92485	129.842	4.04529	1.44145e-17	1.03414e-15
ENSRNOG00000007090	Cacna1c	Cardiac muscle contraction, Alzheimer's disease, Taste transduction, MAPK signaling pathway, Aldosterone synthesis and secretion, Calcium signaling pathway, cGMP-PKG signaling pathway, cAMP signaling pathway, Adrenergic signaling in cardiomyocytes, Vascular smooth muscle contraction, Circadian entrainment, Long-term potentiation, Dopaminergic synapse, GnRH signaling pathway, Oxytocin signaling pa…		864.982	1077.19	652.774	-0.721748	1.48508e-17	1.06075e-15
ENSRNOG00000015596	Efhd1		binding, calcium ion binding, extracellular region, intracellular, cell, cytoplasm, mitochondrion, mitochondrial envelope, mitochondrial inner membrane, multicellular organism development, nervous system development, cellular process, membrane, cellular component organization, organelle inner membrane, neurogenesis, cell projection organization, cell differentiation, neuron differentiation, organ…	224.982	315.591	134.373	-1.22568	1.54229e-17	1.09679e-15
ENSRNOG00000002418	Tgfb2	Proteoglycans in cancer, MAPK signaling pathway, Cytokine-cytokine receptor interaction, FoxO signaling pathway, Endocytosis, Pathways in cancer, Pancreatic cancer, Tuberculosis, Osteoclast differentiation, AGE-RAGE signaling pathway in diabetic complications, Hippo signaling pathway, MicroRNAs in cancer, HTLV-I infection, Amoebiasis, Dilated cardiomyopathy, Hepatitis B, Hypertrophic cardiomyopat…	reproduction, MAPK cascade, cell morphogenesis, cell morphogenesis involved in differentiation, response to acid chemical, skeletal system development, cartilage condensation, ossification, beta-amyloid binding, regulation of cell growth, blood vessel development, eye development, urogenital system development, response to hypoxia, ameboidal-type cell migration, leukocyte homeostasis, cytokine pr…	479.454	195.758	763.15	1.95744	1.85032e-17	1.31009e-15
ENSRNOG00000009594	Snai1	Adherens junction	reproduction, negative regulation of transcription from RNA polymerase II promoter, cell morphogenesis, cell morphogenesis involved in differentiation, regulatory region DNA binding, transcription regulatory region sequence-specific DNA binding, RNA polymerase II regulatory region sequence-specific DNA binding, RNA polymerase II transcription factor activity, sequence-specific DNA binding, transc…	116.225	75.9436	156.505	1.03353	1.93764e-17	1.36595e-15
ENSRNOG00000048190	Rgmb			117.971	157.14	78.8016	-0.986708	1.9714e-17	1.38373e-15
ENSRNOG00000013330	Cdhr1		photoreceptor outer segment, tissue homeostasis, retina homeostasis, binding, calcium ion binding, cell, plasma membrane, integral component of plasma membrane, cilium, cell adhesion, homophilic cell adhesion via plasma membrane adhesion molecules, cellular process, membrane, integral component of membrane, biological adhesion, organelle membrane, intrinsic component of membrane, intrinsic compon…	65.7476	10.0856	121.41	3.46495	1.99145e-17	1.39178e-15
ENSRNOG00000019270	P2ry6	Neuroactive ligand-receptor interaction	G-protein coupled nucleotide receptor activity, purinergic nucleotide receptor activity, signal transducer activity, receptor activity, transmembrane signaling receptor activity, G-protein coupled receptor activity, cell, plasma membrane, transport, ion transport, anion transport, chloride transport, movement of cell or subcellular component, cell communication, signal transduction, cell surface …	89.1033	45.5208	132.686	1.5229	2.24428e-17	1.56175e-15
ENSRNOG00000008847	Gja3			168.654	252.064	85.2441	-1.553	2.41054e-17	1.67028e-15
ENSRNOG00000047708	Gstz1	Metabolic pathways, Tyrosine metabolism		340.607	461.83	219.385	-1.07045	2.50557e-17	1.72874e-15
ENSRNOG00000020544	Sdr39u1		catalytic activity, binding, intracellular, cell, nucleus, organelle, membrane-bounded organelle, intracellular organelle, intracellular membrane-bounded organelle, intracellular part, cell part, cofactor binding, coenzyme binding	250.492	340.196	160.787	-1.07651	2.91195e-17	2.00061e-15
ENSRNOG00000019942	Fbxo17		ubiquitin ligase complex, glycoprotein binding, binding, intracellular, cell, SCF ubiquitin ligase complex, cullin-RING ubiquitin ligase complex, macromolecular complex, protein complex, intracellular part, cell part, carbohydrate derivative binding, catalytic complex, transferase complex	23.037	4.65046	41.4235	2.90842	2.99122e-17	2.0464e-15
ENSRNOG00000000569	Vsir		cell activation, cytokine production, regulation of cytokine production, negative regulation of cytokine production, adaptive immune response, immune effector process, cytokine production involved in immune response, T cell cytokine production, immune system process, production of molecular mediator of immune response, leukocyte mediated immunity, lymphocyte mediated immunity, T cell mediated imm…	263.467	187.261	339.674	0.855654	3.28061e-17	2.23495e-15
ENSRNOG00000021174	Macrod1		catalytic activity, intracellular, cell, nucleus, cytoplasm, mitochondrion, nucleobase-containing compound metabolic process, cellular protein modification process, cellular aromatic compound metabolic process, nitrogen compound metabolic process, response to stress, cellular response to DNA damage stimulus, metabolic process, nucleoside metabolic process, cellular process, hydrolase activity, hy…	618.303	783.129	453.478	-0.786882	3.48201e-17	2.36223e-15
ENSRNOG00000003703	Mcm6	DNA replication, Cell cycle	nucleotide binding, nuclear chromosome, chromosome, telomeric region, nuclear chromosome, telomeric region, nucleoside binding, purine nucleoside binding, nucleic acid binding, DNA binding, DNA helicase activity, single-stranded DNA binding, catalytic activity, ATP-dependent DNA helicase activity, helicase activity, binding, protein binding, ATP binding, intracellular, cell, nucleus, nucleoplasm,…	145.318	94.2528	196.382	1.05116	3.76129e-17	2.54106e-15
ENSRNOG00000018285	Kcna2		action potential, system process, transporter activity, ion channel activity, voltage-gated ion channel activity, voltage-gated potassium channel activity, delayed rectifier potassium channel activity, cation channel activity, potassium channel activity, binding, protein binding, intracellular, cell, cytoplasm, endosome, vacuole, endoplasmic reticulum, endoplasmic reticulum membrane, plasma membr…	245.761	424.24	67.2813	-2.63872	3.77833e-17	2.54198e-15
ENSRNOG00000007622	Arrdc1		extracellular region, intracellular, cell, cytoplasm, plasma membrane, membrane, cytoplasmic vesicle, vesicle, membrane-bounded vesicle, organelle, membrane-bounded organelle, extracellular organelle, extracellular region part, intracellular part, cytoplasmic part, cell part, extracellular exosome, cell periphery, intracellular vesicle, extracellular vesicle	205.601	149.567	261.635	0.802655	4.07055e-17	2.72727e-15
ENSRNOG00000002272	Lnx1			386.847	517.057	256.637	-1.00777	4.28706e-17	2.86051e-15
ENSRNOG00000005388	Rassf3		binding, protein binding, intracellular, cell, cytoplasm, plasma membrane, apoptotic process, cell communication, signal transduction, cell death, cellular process, regulation of cell death, programmed cell death, membrane, signaling, identical protein binding, regulation of apoptotic process, regulation of programmed cell death, intracellular part, cell part, single-organism process, single orga…	1280.43	1456.4	1104.46	-0.39875	4.41484e-17	2.9337e-15
ENSRNOG00000002343	Uchl1	Parkinson's disease	MAPK cascade, cell morphogenesis, cell morphogenesis involved in differentiation, G-protein coupled receptor binding, regulation of protein phosphorylation, negative regulation of protein phosphorylation, response to ischemia, system process, catalytic activity, endopeptidase activity, cysteine-type endopeptidase activity, thiol-dependent ubiquitin-specific protease activity, receptor binding, bi…	36.8376	5.39795	68.2773	3.4367	4.61175e-17	3.03334e-15
ENSRNOG00000011476	Nars2	Aminoacyl-tRNA biosynthesis	nucleotide binding, nucleoside binding, purine nucleoside binding, nucleic acid binding, catalytic activity, aminoacyl-tRNA ligase activity, asparagine-tRNA ligase activity, binding, ATP binding, intracellular, cell, cytoplasm, mitochondrion, organic acid metabolic process, nucleobase-containing compound metabolic process, tRNA metabolic process, translation, tRNA aminoacylation for protein trans…	160.076	209.109	111.043	-0.907089	4.62091e-17	3.03334e-15
ENSRNOG00000025100	Ikbke	Hepatitis C, Measles, Herpes simplex infection, Influenza A, Toll-like receptor signaling pathway, RIG-I-like receptor signaling pathway, Cytosolic DNA-sensing pathway, Hepatitis B	nucleotide binding, nucleoside binding, purine nucleoside binding, immune system process, catalytic activity, protein kinase activity, protein serine/threonine kinase activity, receptor signaling protein serine/threonine kinase activity, NF-kappaB-inducing kinase activity, signal transducer activity, receptor signaling protein activity, binding, protein binding, ATP binding, intracellular, cell, …	125.568	84.426	166.709	0.973215	4.60642e-17	3.03334e-15
ENSRNOG00000042516	AC130146.1			22.0912	41.176	3.00633	-3.39607	4.68475e-17	3.06285e-15
ENSRNOG00000007755	Pm20d2		catalytic activity, extracellular region, intracellular, cell, nucleus, nucleoplasm, proteolysis, metabolic process, peptidase activity, exopeptidase activity, cellular process, hydrolase activity, dipeptidase activity, regulation of metabolic process, protein metabolic process, regulation of cellular metabolic process, membrane-enclosed lumen, nuclear lumen, vesicle, membrane-bounded vesicle, re…	37.6044	63.8941	11.3148	-2.3977	5.09521e-17	3.31782e-15
ENSRNOG00000018825	Dcaf11		ubiquitin ligase complex, intracellular, cell, nucleus, nucleoplasm, cellular protein modification process, metabolic process, cellular process, protein ubiquitination, protein metabolic process, cullin-RING ubiquitin ligase complex, membrane-enclosed lumen, nuclear lumen, protein modification by small protein conjugation, macromolecular complex, protein modification process, macromolecule metabo…	1241.33	1411.96	1070.69	-0.39883	5.28589e-17	3.42822e-15
ENSRNOG00000012580	Ccdc141		intracellular, cell, cytoplasm, centrosome, microtubule organizing center, cytoskeleton, movement of cell or subcellular component, multicellular organism development, nervous system development, central nervous system development, brain development, cellular process, microtubule cytoskeleton, membrane, integral component of membrane, cell migration, telencephalon development, pallium development…	1315.25	1669.43	961.06	-0.796021	5.62852e-17	3.63589e-15
ENSRNOG00000007304	Herc3	Ubiquitin mediated proteolysis	catalytic activity, ubiquitin-protein transferase activity, intracellular, cell, nucleus, cytoplasm, cellular protein modification process, proteolysis, ubiquitin-dependent protein catabolic process, metabolic process, catabolic process, macromolecule catabolic process, cellular process, protein ubiquitination, transferase activity, ligase activity, protein metabolic process, ubiquitin-like prote…	505.035	676.164	333.906	-1.01575	5.72856e-17	3.68583e-15
ENSRNOG00000020684	Vat1		catalytic activity, binding, extracellular region, intracellular, cell, cytoplasm, mitochondrion, mitochondrial envelope, mitochondrial outer membrane, organelle organization, mitochondrion organization, mitochondrial fusion, metabolic process, zinc ion binding, anatomical structure morphogenesis, cellular process, regulation of mitochondrial fusion, negative regulation of mitochondrial fusion, n…	744.715	599.637	889.793	0.568597	7.58362e-17	4.86011e-15
ENSRNOG00000011228	Layn			124.84	82.4673	167.213	1.011	7.88575e-17	5.03384e-15
ENSRNOG00000007923	Cgref1			64.9227	17.8033	112.042	2.58781	8.25355e-17	5.24796e-15
ENSRNOG00000001285	Atp2a2	Cardiac muscle contraction, Alzheimer's disease, Thyroid hormone signaling pathway, Calcium signaling pathway, cGMP-PKG signaling pathway, cAMP signaling pathway, Adrenergic signaling in cardiomyocytes, Pancreatic secretion, Dilated cardiomyopathy, Hypertrophic cardiomyopathy (HCM), Arrhythmogenic right ventricular cardiomyopathy (ARVC)	nucleotide binding, regulation of neurotransmitter levels, action potential, G-protein coupled receptor binding, nucleoside binding, purine nucleoside binding, regulation of the force of heart contraction, system process, muscle system process, circulatory system process, heart process, muscle hypertrophy in response to stress, cardiac muscle hypertrophy, catalytic activity, receptor binding, tra…	4419.87	5042.59	3797.15	-0.409154	8.40168e-17	5.32128e-15
ENSRNOG00000000991	Arpc1b	Regulation of actin cytoskeleton, Salmonella infection, Endocytosis, Fc gamma R-mediated phagocytosis, Bacterial invasion of epithelial cells	actin binding, structural molecule activity, structural constituent of cytoskeleton, binding, protein binding, extracellular region, intracellular, cell, cytoplasm, cytoskeleton, Arp2/3 protein complex, adherens junction, cell-substrate adherens junction, focal adhesion, protein complex assembly, organelle organization, cytoskeleton organization, actin filament organization, regulation of actin p…	570.845	477.274	664.417	0.476421	8.69804e-17	5.48755e-15
ENSRNOG00000015514	Bcat1	Metabolic pathways, Valine, leucine and isoleucine degradation, Pantothenate and CoA biosynthesis, Biosynthesis of amino acids, Cysteine and methionine metabolism, 2-Oxocarboxylic acid metabolism, Valine, leucine and isoleucine biosynthesis	catalytic activity, branched-chain-amino-acid transaminase activity, binding, protein binding, intracellular, cell, cytoplasm, mitochondrion, cytosol, organic acid metabolic process, cellular amino acid metabolic process, aspartate metabolic process, aspartate biosynthetic process, leucine metabolic process, valine metabolic process, nitrogen compound metabolic process, metabolic process, transam…	135.963	70.0236	201.903	1.51442	9.42771e-17	5.92484e-15
ENSRNOG00000059801	Lima1		stress fiber, actin binding, actin monomer binding, binding, protein binding, intracellular, cell, cytoplasm, cytoskeleton, plasma membrane, brush border, adherens junction, cell-substrate adherens junction, focal adhesion, organelle organization, cytoskeleton organization, actin filament organization, regulation of actin polymerization or depolymerization, cytoskeletal protein binding, actin pol…	663.77	556.141	771.399	0.471305	9.8147e-17	6.14423e-15
ENSRNOG00000008210	Ky		intracellular, cell, cytoplasm, multicellular organism development, muscle organ development, neuromuscular junction development, cellular process, cellular component organization, myofibril, sarcomere, Z disc, I band, multicellular organismal process, developmental process, organelle, non-membrane-bounded organelle, intracellular organelle, intracellular non-membrane-bounded organelle, contracti…	376.549	602.475	150.624	-1.99279	1.00261e-16	6.24955e-15
ENSRNOG00000049952	Gucd1			269.65	339.37	199.929	-0.760415	1.006e-16	6.24955e-15
ENSRNOG00000003533	Clcn4			244.375	380.837	107.913	-1.80977	1.01885e-16	6.30521e-15
ENSRNOG00000030355	Mroh1			794.409	997.842	590.976	-0.754719	1.04131e-16	6.41968e-15
ENSRNOG00000017354	Zyx	Focal adhesion	stress fiber, nucleic acid binding, RNA binding, binding, intracellular, cell, nucleus, cytoplasm, cytoskeleton, cell-cell junction, adherens junction, cell-cell adherens junction, cell-substrate adherens junction, focal adhesion, response to stress, defense response, inflammatory response, organelle organization, cytoskeleton organization, actin filament organization, cell communication, cell ad…	815.635	675.207	956.063	0.501148	1.15352e-16	7.08455e-15
ENSRNOG00000027016	Cobll1			484.992	587.924	382.061	-0.620508	1.1652e-16	7.12929e-15
ENSRNOG00000040201	Atp6ap1l		catalytic activity, transporter activity, transport, ion transport, cation transport, hydrogen transport, cation transmembrane transporter activity, ion transmembrane transporter activity, monovalent inorganic cation transmembrane transporter activity, hydrogen ion transmembrane transporter activity, primary active transmembrane transporter activity, P-P-bond-hydrolysis-driven transmembrane trans…	88.6522	152.184	25.1202	-2.55203	1.49852e-16	9.13423e-15
ENSRNOG00000015077	Acsf3	Valine, leucine and isoleucine degradation		452.681	631.815	273.546	-1.20474	1.56336e-16	9.49374e-15
ENSRNOG00000003172	Serpinf1	Wnt signaling pathway	reproduction, response to acid chemical, angiogenesis, blood vessel development, eye development, urogenital system development, ameboidal-type cell migration, cellular glucose homeostasis, kidney development, vasculature development, developmental process involved in reproduction, system process, enzyme inhibitor activity, endopeptidase inhibitor activity, serine-type endopeptidase inhibitor act…	550.124	389.087	711.16	0.868405	1.66008e-16	1.00435e-14
ENSRNOG00000027811	Lilrb4	Osteoclast differentiation	negative regulation of transcription from RNA polymerase II promoter, immune system process, immune system development, leukocyte differentiation, myeloid leukocyte differentiation, regulation of immune system process, negative regulation of immune system process, regulation of myeloid leukocyte differentiation, negative regulation of myeloid leukocyte differentiation, extracellular region, nucle…	118.677	73.6454	163.709	1.14179	1.7671e-16	1.06512e-14
ENSRNOG00000019491	Stard10			132.634	183.187	82.0805	-1.14859	1.86105e-16	1.1176e-14
ENSRNOG00000014828	Avpi1		MAPK cascade, activation of MAPK activity, regulation of protein phosphorylation, positive regulation of protein phosphorylation, cellular protein modification process, protein phosphorylation, phosphorus metabolic process, phosphate-containing compound metabolic process, cell communication, signal transduction, metabolic process, positive regulation of metabolic process, regulation of signal tra…	281.276	178.805	383.748	1.09748	1.89617e-16	1.13448e-14
ENSRNOG00000004493	Tasp1		catalytic activity, endopeptidase activity, threonine-type endopeptidase activity, nucleobase-containing compound metabolic process, transcription, DNA-templated, regulation of transcription, DNA-templated, proteolysis, cellular aromatic compound metabolic process, nitrogen compound metabolic process, metabolic process, peptidase activity, biosynthetic process, macromolecule biosynthetic process,…	197.568	248.218	146.918	-0.752614	1.93517e-16	1.15356e-14
ENSRNOG00000039091	Pnpla8		prostaglandin biosynthetic process, long-chain fatty acid metabolic process, catalytic activity, phospholipase activity, phospholipase A2 activity, intracellular, cell, cytoplasm, peroxisome, peroxisomal membrane, organic acid metabolic process, lipid metabolic process, fatty acid metabolic process, fatty acid biosynthetic process, unsaturated fatty acid biosynthetic process, phospholipid metabol…	861.936	1015.08	708.796	-0.517532	2.00512e-16	1.19088e-14
ENSRNOG00000029598	Robo2	Axon guidance	reproduction, cell morphogenesis, cell morphogenesis involved in differentiation, luteolysis, urogenital system development, metanephros development, ureteric bud development, kidney development, mesonephros development, developmental process involved in reproduction, signal transducer activity, receptor activity, transmembrane signaling receptor activity, binding, protein binding, extracellular …	44.6246	14.1367	75.1124	2.33008	2.19528e-16	1.29906e-14
ENSRNOG00000007583	Pygb	Metabolic pathways, Insulin signaling pathway, Glucagon signaling pathway, Starch and sucrose metabolism, Insulin resistance	polysaccharide catabolic process, catalytic activity, phosphorylase activity, binding, protein binding, extracellular region, intracellular, cell, cytoplasm, carbohydrate metabolic process, polysaccharide metabolic process, glycogen metabolic process, glycogen catabolic process, cellular glucan metabolic process, generation of precursor metabolites and energy, energy reserve metabolic process, dr…	851.249	1178.01	524.484	-1.16586	2.45383e-16	1.44678e-14
ENSRNOG00000008082	Rgs6			630.286	827.739	432.833	-0.933778	2.55907e-16	1.50336e-14
ENSRNOG00000022354	Pusl1		pseudouridine synthesis, nucleic acid binding, RNA binding, catalytic activity, binding, intracellular, cell, nucleobase-containing compound metabolic process, RNA processing, tRNA metabolic process, cellular aromatic compound metabolic process, nitrogen compound metabolic process, tRNA processing, metabolic process, RNA modification, pseudouridine synthase activity, cellular process, gene expres…	143.235	100.262	186.207	0.886535	2.80837e-16	1.64386e-14
ENSRNOG00000011821	S100a4		nucleic acid binding, RNA binding, actin binding, receptor binding, binding, calcium ion binding, protein binding, extracellular region, extracellular space, intracellular, cell, nucleus, cytoplasm, cell communication, signal transduction, I-kappaB kinase/NF-kappaB signaling, cytoskeletal protein binding, regulation of signal transduction, positive regulation of signal transduction, cellular proc…	186.935	123.947	249.923	1.00593	2.8271e-16	1.64887e-14
ENSRNOG00000001431	Rasa4	Ras signaling pathway	GTPase activator activity, intracellular, cell, cytoplasm, plasma membrane, cell communication, signal transduction, small GTPase mediated signal transduction, Ras protein signal transduction, enzyme activator activity, cytoplasmic side of plasma membrane, regulation of signal transduction, negative regulation of signal transduction, cellular process, regulation of cell communication, negative re…	287.858	142.602	433.113	1.59599	3.2352e-16	1.88013e-14
ENSRNOG00000022307	Acap3	Endocytosis		331.762	253.722	409.803	0.689522	3.40613e-16	1.97239e-14
ENSRNOG00000018755	Acss2	Metabolic pathways, Glycolysis / Gluconeogenesis, Carbon metabolism, Pyruvate metabolism, Propanoate metabolism	catalytic activity, acetate-CoA ligase activity, intracellular, cell, nucleus, nucleoplasm, cytoplasm, organic acid metabolic process, acetate metabolic process, acetyl-CoA metabolic process, acetyl-CoA biosynthetic process, lipid metabolic process, fatty acid metabolic process, fatty acid biosynthetic process, acyl-CoA metabolic process, coenzyme metabolic process, sulfur compound metabolic proc…	612.5	744.9	480.101	-0.632641	3.56876e-16	2.05921e-14
ENSRNOG00000007427	Entpd6	Pyrimidine metabolism, Purine metabolism	Golgi membrane, catalytic activity, extracellular region, extracellular space, intracellular, cell, cytoplasm, Golgi apparatus, plasma membrane, guanosine-5'-triphosphate,3'-diphosphate diphosphatase activity, cell surface, response to inorganic substance, response to metal ion, endomembrane system, membrane, integral component of membrane, pyrophosphatase activity, hydrolase activity, hydrolase …	217.018	298.285	135.75	-1.12998	3.8637e-16	2.21997e-14
ENSRNOG00000009449	Trim35		mitotic cell cycle, immune system process, binding, intracellular, cell, nucleus, cytoplasm, apoptotic process, response to stress, defense response, immune response, cell cycle, regulation of mitotic cell cycle, cell death, zinc ion binding, cell proliferation, negative regulation of cell proliferation, cellular process, regulation of cell death, positive regulation of cell death, programmed cel…	969.209	1114.81	823.605	-0.436322	3.87475e-16	2.21997e-14
ENSRNOG00000019780	Sypl2		transporter activity, intracellular, cell, cytoplasm, transport, cellular ion homeostasis, cellular calcium ion homeostasis, cellular metal ion homeostasis, multicellular organism development, nervous system development, central nervous system development, brain development, synaptic vesicle, cellular process, endomembrane system, vesicle membrane, membrane, integral component of membrane, cytopl…	144.531	32.8283	256.235	2.92678	3.98554e-16	2.27541e-14
ENSRNOG00000014029	Klhl13	Ubiquitin mediated proteolysis		339.485	436.433	242.537	-0.844917	4.30413e-16	2.44867e-14
ENSRNOG00000053272	Chi3l1		MAPK cascade, angiogenesis, blood vessel development, cytokine production, regulation of protein phosphorylation, positive regulation of protein phosphorylation, vasculature development, binding, extracellular region, extracellular space, intracellular, cell, cytoplasm, endoplasmic reticulum, carbohydrate metabolic process, cellular protein modification process, protein phosphorylation, phosphoru…	231.466	133.265	329.666	1.3003	4.39861e-16	2.49367e-14
ENSRNOG00000024972	Cox10	Oxidative phosphorylation, Metabolic pathways, Porphyrin and chlorophyll metabolism	mitochondrial fission, catalytic activity, cytochrome-c oxidase activity, farnesyltranstransferase activity, prenyltransferase activity, transporter activity, intracellular, cell, cytoplasm, mitochondrion, mitochondrial envelope, generation of precursor metabolites and energy, protein complex assembly, cellular aromatic compound metabolic process, porphyrin-containing compound metabolic process, …	655.873	850.796	460.95	-0.882773	4.49902e-16	2.54171e-14
ENSRNOG00000054557	Lsm14b			331.367	424.39	238.344	-0.829698	4.88382e-16	2.74952e-14
ENSRNOG00000004540	Clec3b		skeletal system development, ossification, granular component, binding, calcium ion binding, protein binding, glycosaminoglycan binding, extracellular region, extracellular space, intracellular, cell, nucleus, nucleolus, cytoplasm, proteolysis, multicellular organism development, metabolic process, heparin binding, response to endogenous stimulus, tissue development, positive regulation of metabo…	311.849	217.032	406.665	0.902844	5.37116e-16	3.01343e-14
ENSRNOG00000039754	Rab7b	Salmonella infection, Phagosome, Amoebiasis	nucleotide binding, lytic vacuole, cytokine production, regulation of cytokine production, positive regulation of cytokine production, nucleoside binding, purine nucleoside binding, activation of innate immune response, pattern recognition receptor signaling pathway, toll-like receptor signaling pathway, activation of immune response, immune system process, immune system development, regulation o…	128.33	72.2197	184.44	1.34065	5.87222e-16	3.28318e-14
ENSRNOG00000026548	Dhrs7c			379.906	558.268	201.544	-1.4653	6.07743e-16	3.38623e-14
ENSRNOG00000061530	Fgf16	Rap1 signaling pathway, Regulation of actin cytoskeleton, PI3K-Akt signaling pathway, MAPK signaling pathway, Ras signaling pathway, Pathways in cancer, Melanoma	ameboidal-type cell migration, receptor binding, fibroblast growth factor receptor binding, binding, protein binding, extracellular region, movement of cell or subcellular component, chemotaxis, cell communication, signal transduction, cell surface receptor signaling pathway, enzyme linked receptor protein signaling pathway, transmembrane receptor protein tyrosine kinase signaling pathway, growth…	289.532	369.021	210.043	-0.81007	6.10205e-16	3.38831e-14
ENSRNOG00000037505	Ulk1	mTOR signaling pathway, AMPK signaling pathway, Regulation of autophagy, Longevity regulating pathway	autophagosome assembly, nucleotide binding, extrinsic component of vacuolar membrane, pre-autophagosomal structure, autophagosome membrane, mitophagy, macromitophagy, cell morphogenesis, cell morphogenesis involved in differentiation, regulation of cell growth, nucleoside binding, purine nucleoside binding, catalytic activity, protein kinase activity, protein serine/threonine kinase activity, bin…	794.738	993.493	595.983	-0.736273	7.30552e-16	4.04272e-14
ENSRNOG00000011419	Aldh6a1	Metabolic pathways, Valine, leucine and isoleucine degradation, Inositol phosphate metabolism, beta-Alanine metabolism, Carbon metabolism, Propanoate metabolism	fatty-acyl-CoA binding, nucleic acid binding, RNA binding, catalytic activity, aldehyde dehydrogenase (NAD) activity, methylmalonate-semialdehyde dehydrogenase (acylating) activity, binding, extracellular region, intracellular, cell, nucleus, nucleoplasm, cytoplasm, mitochondrion, organic acid metabolic process, nucleobase-containing compound metabolic process, pyrimidine nucleobase metabolic pro…	1438.28	1782.04	1094.52	-0.702728	7.8381e-16	4.32268e-14
ENSRNOG00000029549	Eci3			896.138	1037.63	754.647	-0.458895	8.79362e-16	4.83321e-14
ENSRNOG00000004760	Lars2	Aminoacyl-tRNA biosynthesis		296.811	406.213	187.409	-1.11192	8.95149e-16	4.90336e-14
ENSRNOG00000048636	Il2rb	PI3K-Akt signaling pathway, Cytokine-cytokine receptor interaction, Endocytosis, Measles, Jak-STAT signaling pathway, Transcriptional misregulation in cancer, HTLV-I infection		165.684	259.243	72.1246	-1.83143	1.10701e-15	6.04343e-14
ENSRNOG00000014170	Dbn1			522.68	372.694	672.666	0.850177	1.13006e-15	6.14859e-14
ENSRNOG00000023312	Lonrf2			88.9926	133.096	44.8895	-1.54703	1.15132e-15	6.24333e-14
ENSRNOG00000004448	Acss3	Metabolic pathways, Propanoate metabolism		80.8902	128.354	33.426	-1.90976	1.16667e-15	6.30546e-14
ENSRNOG00000005177	Tp53i3			419.456	495.987	342.926	-0.531112	1.23391e-15	6.6467e-14
ENSRNOG00000052880	Prph	Amyotrophic lateral sclerosis (ALS)	photoreceptor outer segment, structural molecule activity, binding, protein binding, extracellular region, intracellular, cell, cytoplasm, cytoskeleton, intermediate filament, neurofilament, plasma membrane, cilium, organelle organization, cytoskeleton organization, cellular process, membrane, cellular component organization, axon, organelle membrane, cell projection membrane, nonmotile primary c…	181.295	116.659	245.93	1.06949	1.2409e-15	6.66226e-14
ENSRNOG00000018371	Tubb6	Gap junction, Phagosome	nucleotide binding, nucleoside binding, purine nucleoside binding, catalytic activity, GTPase activity, structural molecule activity, structural constituent of cytoskeleton, binding, GTP binding, extracellular region, intracellular, cell, nucleus, cytoplasm, cytoskeleton, microtubule, organelle organization, cytoskeleton organization, microtubule-based process, cellular process, microtubule cytos…	243.04	172.1	313.981	0.863654	1.34825e-15	7.21468e-14
ENSRNOG00000015618	Wnt5a	mTOR signaling pathway, Proteoglycans in cancer, Pathways in cancer, Melanogenesis, Signaling pathways regulating pluripotency of stem cells, Hippo signaling pathway, HTLV-I infection, Axon guidance, Wnt signaling pathway, Basal cell carcinoma	reproduction, MAPK cascade, activation of MAPK activity, nuclear division, embryonic axis specification, cell morphogenesis, cell morphogenesis involved in differentiation, regulatory region DNA binding, regulatory region nucleic acid binding, nucleic acid binding transcription factor activity, skeletal system development, ossification, angiogenesis, regulation of cell growth, blood vessel develo…	206.707	280.025	133.389	-1.06428	1.42208e-15	7.58472e-14
ENSRNOG00000027784	Tsku			168.033	94.252	241.814	1.35003	1.45043e-15	7.71056e-14
ENSRNOG00000059903	Thbs3	PI3K-Akt signaling pathway, Focal adhesion, Phagosome, ECM-receptor interaction, Malaria		273.89	185.206	362.574	0.965346	1.58122e-15	8.37839e-14
ENSRNOG00000009790	Kcnk3	Aldosterone synthesis and secretion	mitophagy, macromitophagy, response to hypoxia, transporter activity, ion channel activity, voltage-gated ion channel activity, voltage-gated potassium channel activity, open rectifier potassium channel activity, cation channel activity, potassium channel activity, binding, protein binding, cell, plasma membrane, integral component of plasma membrane, transport, ion transport, cation transport, p…	838.028	1086.52	589.54	-0.88093	1.61733e-15	8.54179e-14
ENSRNOG00000046763	Adssl1	Metabolic pathways, Purine metabolism, Alanine, aspartate and glutamate metabolism	nucleotide binding, magnesium ion binding, nucleoside binding, purine nucleoside binding, actin binding, catalytic activity, GTPase activity, adenylosuccinate synthase activity, binding, protein binding, GTP binding, intracellular, cell, cytoplasm, organic acid metabolic process, nucleobase-containing compound metabolic process, purine nucleotide metabolic process, purine nucleotide biosynthetic …	951.774	1130.66	772.888	-0.548244	1.62411e-15	8.54977e-14
ENSRNOG00000009431	Tbc1d4	Thyroid hormone signaling pathway, Insulin resistance		419.346	538.615	300.076	-0.841803	1.69911e-15	8.91567e-14
ENSRNOG00000001142	Prkab1	Non-alcoholic fatty liver disease (NAFLD), Insulin signaling pathway, FoxO signaling pathway, Oxytocin signaling pathway, Glucagon signaling pathway, Adipocytokine signaling pathway, AMPK signaling pathway, Insulin resistance, Hypertrophic cardiomyopathy (HCM), Longevity regulating pathway, Longevity regulating pathway - multiple species, Circadian rhythm	regulation of protein phosphorylation, catalytic activity, protein kinase activity, protein serine/threonine kinase activity, AMP-activated protein kinase activity, binding, protein binding, intracellular, cell, nucleus, organic acid metabolic process, protein complex assembly, cellular protein modification process, protein phosphorylation, lipid metabolic process, fatty acid metabolic process, f…	595.072	694.638	495.507	-0.486524	1.85867e-15	9.72144e-14
ENSRNOG00000008934	Tmem65		system process, circulatory system process, heart process, cardiac chamber development, cardiac ventricle development, intracellular, cell, cytoplasm, mitochondrion, plasma membrane, cell-cell junction, multicellular organism development, heart development, blood circulation, regulation of heart contraction, intercalated disc, membrane, integral component of membrane, regulation of signaling, sig…	164.1	218.247	109.952	-0.982618	1.91031e-15	9.95939e-14
ENSRNOG00000003452	Asb9			285.058	353.545	216.571	-0.70448	2.0195e-15	1.04869e-13
ENSRNOG00000054420	Vdr	Mineral absorption, Endocrine and other factor-regulated calcium reabsorption, Tuberculosis	reproduction, negative regulation of transcription from RNA polymerase II promoter, nuclear chromosome, chromatin, nuclear chromatin, euchromatin, heterochromatin, cell morphogenesis, regulatory region DNA binding, RNA polymerase II transcription factor activity, sequence-specific DNA binding, regulatory region nucleic acid binding, nucleic acid binding transcription factor activity, skeletal sys…	111.855	158.557	65.1538	-1.27018	2.02442e-15	1.04869e-13
ENSRNOG00000021478	Tpd52l1			255.86	341.753	169.968	-1.00345	2.1303e-15	1.10002e-13
ENSRNOG00000019651	Slc12a4		lytic vacuole, transporter activity, binding, protein binding, intracellular, cell, cytoplasm, lysosome, lysosomal membrane, vacuole, vacuolar membrane, transport, ion transport, cation transport, potassium ion transport, anion transport, chloride transport, cell communication, cell-cell signaling, chemical synaptic transmission, cation transmembrane transporter activity, anion transmembrane tran…	940.744	776.066	1105.42	0.509793	2.15652e-15	1.11002e-13
ENSRNOG00000010889	Fbxw7	Ubiquitin mediated proteolysis		380.713	467.454	293.971	-0.667334	2.18409e-15	1.12066e-13
ENSRNOG00000010777	Tox			85.8045	118.088	53.5211	-1.12714	2.40475e-15	1.22999e-13
ENSRNOG00000056756	Actn1	Regulation of actin cytoskeleton, Focal adhesion, Leukocyte transendothelial migration, Viral carcinogenesis, Systemic lupus erythematosus, Tight junction, Amoebiasis, Arrhythmogenic right ventricular cardiomyopathy (ARVC), Adherens junction	cell morphogenesis, cell morphogenesis involved in differentiation, transcription factor activity, protein binding, transcription factor activity, transcription factor binding, stress fiber, ruffle, immune system process, immune system development, nucleic acid binding, transcription cofactor activity, transcription coactivator activity, RNA binding, double-stranded RNA binding, actin binding, re…	557.477	407.646	707.308	0.793523	2.42027e-15	1.23403e-13
ENSRNOG00000009421	Ivd	Metabolic pathways, Valine, leucine and isoleucine degradation	fatty-acyl-CoA binding, nucleotide binding, catalytic activity, acyl-CoA dehydrogenase activity, binding, intracellular, cell, nucleus, nucleoplasm, cytoplasm, mitochondrion, mitochondrial envelope, mitochondrial matrix, organic acid metabolic process, protein complex assembly, cellular amino acid metabolic process, leucine metabolic process, leucine catabolic process, lipid metabolic process, fa…	1016.14	1207.62	824.659	-0.549745	2.4429e-15	1.24097e-13
ENSRNOG00000018567	Slc20a1		signal transducer activity, transporter activity, inorganic phosphate transmembrane transporter activity, high-affinity inorganic phosphate:sodium symporter activity, sodium:phosphate symporter activity, cell, plasma membrane, integral component of plasma membrane, transport, ion transport, cation transport, sodium ion transport, phosphate ion transport, anion transport, cell communication, signa…	538.808	438.62	638.997	0.541809	2.44918e-15	1.24097e-13
ENSRNOG00000005061	Dlst	Metabolic pathways, Carbon metabolism, Lysine degradation, Citrate cycle (TCA cycle)	catalytic activity, dihydrolipoyllysine-residue succinyltransferase activity, binding, protein binding, extracellular region, intracellular, cell, nucleus, cytoplasm, mitochondrion, plasma membrane, organic acid metabolic process, acetyl-CoA metabolic process, generation of precursor metabolites and energy, tricarboxylic acid cycle, 2-oxoglutarate metabolic process, nucleobase-containing compound…	1583.04	1796.94	1369.14	-0.392025	2.58368e-15	1.30504e-13
ENSRNOG00000025184	Prss35		catalytic activity, endopeptidase activity, serine-type endopeptidase activity, extracellular region, intracellular, cell, cytoplasm, mitochondrion, proteolysis, metabolic process, peptidase activity, serine-type peptidase activity, hydrolase activity, serine hydrolase activity, protein metabolic process, macromolecule metabolic process, organelle, membrane-bounded organelle, intracellular organe…	27.1347	6.3147	47.9548	2.74258	2.61148e-15	1.31499e-13
ENSRNOG00000014357	Gja4		blood vessel development, vasculature development, endothelium development, cell, plasma membrane, cell-cell junction, gap junction, connexin complex, transport, ion transport, cation transport, calcium ion transport, response to stress, cell communication, cell-cell signaling, multicellular organism development, tissue development, cellular process, membrane, integral component of membrane, sign…	201.061	143.477	258.645	0.845702	2.86728e-15	1.43932e-13
ENSRNOG00000015461	Serpine2		reproduction, regulation of cell growth, cell activation, regulation of sodium ion transport, developmental process involved in reproduction, system process, enzyme inhibitor activity, endopeptidase inhibitor activity, serine-type endopeptidase inhibitor activity, receptor binding, binding, protein binding, glycosaminoglycan binding, extracellular region, extracellular space, intracellular, cell,…	627.503	441.447	813.56	0.880518	3.35703e-15	1.67996e-13
ENSRNOG00000002511	Flt4	Rap1 signaling pathway, PI3K-Akt signaling pathway, Ras signaling pathway, Cytokine-cytokine receptor interaction, Focal adhesion	MAPK cascade, nucleotide binding, angiogenesis, regulation of cell growth, blood vessel development, ameboidal-type cell migration, cytokine production, regulation of cytokine production, positive regulation of cytokine production, nucleoside binding, purine nucleoside binding, regulation of protein phosphorylation, positive regulation of protein phosphorylation, endothelial cell proliferation, r…	409.416	318.786	500.047	0.647841	3.37259e-15	1.68256e-13
ENSRNOG00000012181	Lpl	Alzheimer's disease, PPAR signaling pathway, Glycerolipid metabolism	cytokine production, regulation of cytokine production, positive regulation of cytokine production, catalytic activity, lipoprotein lipase activity, triglyceride lipase activity, receptor binding, binding, protein binding, glycosaminoglycan binding, extracellular region, extracellular space, cell, plasma membrane, organic acid metabolic process, lipid metabolic process, fatty acid metabolic proce…	2478.62	2838.16	2119.07	-0.421352	3.38636e-15	1.68424e-13
ENSRNOG00000037137	Svip	Protein processing in endoplasmic reticulum	Golgi membrane, binding, protein binding, extracellular region, intracellular, cell, cytoplasm, endoplasmic reticulum, endoplasmic reticulum membrane, smooth endoplasmic reticulum, Golgi apparatus, plasma membrane, protein complex assembly, cellular protein modification process, protein lipidation, proteolysis, ubiquitin-dependent protein catabolic process, transport, intracellular protein transp…	104.371	139.34	69.4034	-0.995206	3.46108e-15	1.71615e-13
ENSRNOG00000006649	Thrb	Neuroactive ligand-receptor interaction, Thyroid hormone signaling pathway	reproduction, negative regulation of transcription from RNA polymerase II promoter, nuclear chromosome, chromatin, nuclear chromatin, RNA polymerase II transcription factor activity, sequence-specific DNA binding, nucleic acid binding transcription factor activity, skeletal system development, ossification, chondrocyte differentiation, system process, circulatory system process, heart process, nu…	537.059	739.069	335.049	-1.13899	3.73998e-15	1.84878e-13
ENSRNOG00000000096	Pdzk1		receptor binding, scavenger receptor binding, binding, protein binding, extracellular region, intracellular, cell, plasma membrane, microvillus, brush border, protein targeting, protein targeting to membrane, transport, ion transport, anion transport, lipid transport, intracellular protein transport, plasma membrane organization, protein localization, cellular process, endomembrane system organiz…	32.0789	58.1962	5.96152	-3.08803	3.75185e-15	1.84901e-13
ENSRNOG00000027731	Ubxn10			19.7188	34.6083	4.82922	-2.61084	3.78504e-15	1.85972e-13
ENSRNOG00000016684	Wnk2		MAPK cascade, nucleotide binding, nucleoside binding, purine nucleoside binding, regulation of protein phosphorylation, negative regulation of protein phosphorylation, regulation of sodium ion transport, catalytic activity, protein kinase activity, protein serine/threonine kinase activity, binding, ATP binding, intracellular, cell, cytoplasm, cytosol, cellular protein modification process, protei…	1165.88	1526	805.759	-0.920488	3.90527e-15	1.91299e-13
ENSRNOG00000005934	Mlip			628.016	739.631	516.401	-0.517473	3.9374e-15	1.92292e-13
ENSRNOG00000046949	Kcnb1			185.581	246.177	124.984	-0.972303	3.98434e-15	1.94e-13
ENSRNOG00000005124	Plekhh2			99.8646	55.926	143.803	1.34693	4.23451e-15	2.05564e-13
ENSRNOG00000019489	Armt1		catalytic activity, binding, protein binding, cellular protein modification process, protein methylation, response to stress, cellular response to DNA damage stimulus, metabolic process, methyltransferase activity, O-methyltransferase activity, protein alkylation, protein methyltransferase activity, S-adenosylmethionine-dependent methyltransferase activity, cellular process, carboxyl-O-methyltran…	374.672	461.367	287.977	-0.678083	4.29359e-15	2.0781e-13
ENSRNOG00000002413	Gpc4	Wnt signaling pathway	glycoprotein binding, binding, extracellular region, proteinaceous extracellular matrix, intracellular, cell, nucleus, plasma membrane, external side of plasma membrane, cell surface, membrane, extracellular matrix, intrinsic component of membrane, anchored component of membrane, vesicle, membrane-bounded vesicle, organelle, membrane-bounded organelle, intracellular organelle, extracellular organ…	382.943	491.749	274.138	-0.840697	4.58709e-15	2.21355e-13
ENSRNOG00000048309	Uqcc1		intracellular, cell, cytoplasm, mitochondrion, mitochondrial envelope, mitochondrial inner membrane, translation, regulation of translation, protein complex assembly, peptide metabolic process, nitrogen compound metabolic process, organelle organization, mitochondrion organization, metabolic process, biosynthetic process, macromolecule biosynthetic process, regulation of biosynthetic process, pos…	852.204	996.472	707.935	-0.492622	4.64392e-15	2.23432e-13
ENSRNOG00000028545	AC141959.1			251.693	128.301	375.085	1.54033	4.73755e-15	2.27262e-13
ENSRNOG00000056228	Atp10a			111.001	63.692	158.31	1.30018	4.77954e-15	2.286e-13
ENSRNOG00000015941	Fkbp10		protein peptidyl-prolyl isomerization, peptidyl-prolyl cis-trans isomerase activity, catalytic activity, binding, calcium ion binding, macrolide binding, FK506 binding, intracellular, cell, cytoplasm, endoplasmic reticulum, endoplasmic reticulum membrane, protein folding, cellular protein modification process, drug binding, metabolic process, cellular process, endomembrane system, membrane, isome…	341.367	228.718	454.017	0.986058	4.88709e-15	2.33057e-13
ENSRNOG00000050317	Uhrf1bp1l			279.905	208.215	351.595	0.753028	5.24775e-15	2.49522e-13
ENSRNOG00000016388	Sphkap		binding, protein binding, extracellular region, intracellular, cell, cytoplasm, mitochondrion, cell communication, signal transduction, regulation of signal transduction, cellular process, regulation of cell communication, protein kinase A signaling, regulation of protein kinase A signaling, regulation of signaling, signaling, myofibril, sarcomere, Z disc, I band, vesicle, membrane-bounded vesicl…	460.601	657.071	264.132	-1.31153	5.56681e-15	2.63919e-13
ENSRNOG00000011260	Cmbl	Metabolic pathways	catalytic activity, extracellular region, intracellular, cell, cytoplasm, cytosol, hydrolase activity, vesicle, membrane-bounded vesicle, organelle, membrane-bounded organelle, extracellular organelle, extracellular region part, intracellular part, cytoplasmic part, cell part, extracellular exosome, extracellular vesicle	340.719	437.86	243.578	-0.84347	5.66054e-15	2.6758e-13
ENSRNOG00000011263	Plac9			73.5395	34.9655	112.113	1.65308	5.7527e-15	2.71146e-13
ENSRNOG00000010890	Bmp1		MAPK cascade, skeletal system development, regulation of protein phosphorylation, positive regulation of protein phosphorylation, catalytic activity, endopeptidase activity, metalloendopeptidase activity, receptor binding, cytokine activity, cytokine receptor binding, transforming growth factor beta receptor binding, binding, calcium ion binding, protein binding, extracellular region, extracellul…	876.297	686.914	1065.68	0.632827	5.86071e-15	2.75437e-13
ENSRNOG00000033915	Gpt	Metabolic pathways, Carbon metabolism, Biosynthesis of amino acids, Alanine, aspartate and glutamate metabolism, 2-Oxocarboxylic acid metabolism, Arginine biosynthesis	catalytic activity, L-alanine:2-oxoglutarate aminotransferase activity, binding, extracellular region, extracellular space, intracellular, cell, cytoplasm, organic acid metabolic process, cellular amino acid metabolic process, alanine metabolic process, alanine catabolic process, nitrogen compound metabolic process, metabolic process, transaminase activity, catabolic process, biosynthetic process…	384.483	524.04	244.925	-1.09421	6.11375e-15	2.86498e-13
ENSRNOG00000020332	Tnnt3			173.231	108.518	237.943	1.1255	6.41249e-15	2.99631e-13
ENSRNOG00000013668	Capg		actin binding, binding, protein binding, extracellular region, intracellular, cell, nucleus, nucleoplasm, nucleolus, cytoplasm, centrosome, centriole, microtubule organizing center, spindle, cytoskeleton, protein complex assembly, organelle organization, cytoskeleton organization, actin filament organization, regulation of actin polymerization or depolymerization, cytoskeletal protein binding, ac…	376.865	292.095	461.634	0.658505	7.15668e-15	3.33444e-13
ENSRNOG00000020251	Art1		catalytic activity, NAD+ ADP-ribosyltransferase activity, NAD(P)+-protein-arginine ADP-ribosyltransferase activity, cell, carbohydrate metabolic process, cellular protein modification process, protein ADP-ribosylation, protein glycosylation, metabolic process, biosynthetic process, macromolecule biosynthetic process, glycoprotein metabolic process, glycoprotein biosynthetic process, cell surface,…	126.973	241.841	12.1053	-4.2118	7.36401e-15	3.4212e-13
ENSRNOG00000020729	Stc2		reproduction, response to hypoxia, placenta development, maternal placenta development, store-operated calcium entry, developmental process involved in reproduction, receptor binding, hormone activity, binding, protein binding, extracellular region, extracellular space, intracellular, cell, cytoplasm, endoplasmic reticulum, Golgi apparatus, transport, ion transport, cation transport, calcium ion …	118.9	192.275	45.5245	-2.05459	7.42575e-15	3.44003e-13
ENSRNOG00000004362	Rps6ka5	MAPK signaling pathway, Bladder cancer, Adrenergic signaling in cardiomyocytes, Circadian entrainment, Neurotrophin signaling pathway, MicroRNAs in cancer, TNF signaling pathway		251.215	324.605	177.824	-0.864583	8.14205e-15	3.76112e-13
ENSRNOG00000026049	Qrsl1	Metabolic pathways, Aminoacyl-tRNA biosynthesis	nucleotide binding, nucleoside binding, purine nucleoside binding, catalytic activity, binding, ATP binding, intracellular, cell, cytoplasm, mitochondrion, organic acid metabolic process, nucleobase-containing compound metabolic process, tRNA metabolic process, translation, peptide metabolic process, cellular amino acid metabolic process, cellular aromatic compound metabolic process, nitrogen com…	195.457	248.563	142.351	-0.799854	8.42724e-15	3.8818e-13
ENSRNOG00000030183	Plod2	Lysine degradation		480.255	295.575	664.936	1.16699	8.55662e-15	3.93023e-13
ENSRNOG00000015551	Fuca2	Other glycan degradation	catalytic activity, hydrolase activity, hydrolyzing O-glycosyl compounds, alpha-L-fucosidase activity, extracellular region, extracellular space, carbohydrate metabolic process, monosaccharide metabolic process, fucose metabolic process, metabolic process, catabolic process, response to external stimulus, response to biotic stimulus, response to bacterium, fucosidase activity, glycoside metabolic…	279.749	340.785	218.714	-0.637463	9.42509e-15	4.3169e-13
ENSRNOG00000047088	Rab10	Endocytosis, AMPK signaling pathway		804.408	915.979	692.837	-0.402292	9.55433e-15	4.36377e-13
ENSRNOG00000005451	Dnah11	Huntington's disease		82.6696	123.194	42.1448	-1.52534	1.00325e-14	4.56928e-13
ENSRNOG00000014265	Tnfrsf19	Cytokine-cytokine receptor interaction	MAPK cascade, regulation of protein phosphorylation, positive regulation of protein phosphorylation, hair follicle development, receptor activity, cell, plasma membrane, cellular protein modification process, protein phosphorylation, phosphorus metabolic process, phosphate-containing compound metabolic process, response to stress, cell communication, signal transduction, I-kappaB kinase/NF-kappaB…	37.7049	61.7721	13.6378	-2.10043	1.03026e-14	4.67919e-13
ENSRNOG00000014532	Lbp	Salmonella infection, Tuberculosis, NF-kappa B signaling pathway, Toll-like receptor signaling pathway	lipopolysaccharide binding, cell activation, cytokine production, regulation of cytokine production, negative regulation of cytokine production, positive regulation of cytokine production, liver development, activation of innate immune response, pattern recognition receptor signaling pathway, toll-like receptor signaling pathway, leukocyte chemotaxis involved in inflammatory response, response to…	266.13	126.796	405.465	1.66929	1.09747e-14	4.97051e-13
ENSRNOG00000010841	Col8a2		eye development, extracellular region, collagen trimer, multicellular organism development, sensory organ development, cell proliferation, anatomical structure morphogenesis, organ morphogenesis, extracellular matrix, multicellular organismal process, developmental process, macromolecular complex, camera-type eye development, protein complex, extracellular region part, single-organism process, si…	161.982	42.3578	281.605	2.70443	1.14333e-14	5.16379e-13
ENSRNOG00000008810	Nsmf			319.454	234.899	404.01	0.77979	1.1537e-14	5.19614e-13
ENSRNOG00000020254	Per2	Circadian entrainment, Transcriptional misregulation in cancer, Herpes simplex infection, Circadian rhythm	negative regulation of transcription from RNA polymerase II promoter, polysaccharide biosynthetic process, regulatory region DNA binding, transcription regulatory region sequence-specific DNA binding, transcription factor activity, protein binding, transcription factor activity, transcription factor binding, core promoter binding, regulatory region nucleic acid binding, transcription cofactor bin…	667.556	338.936	996.176	1.55258	1.16273e-14	5.22229e-13
ENSRNOG00000002240	Slc49a4		lytic vacuole, intracellular, cell, cytoplasm, lysosome, lysosomal membrane, vacuole, vacuolar membrane, transport, membrane, integral component of membrane, organelle membrane, intrinsic component of membrane, organelle, membrane-bounded organelle, intracellular organelle, intracellular membrane-bounded organelle, organelle part, intracellular part, membrane part, vacuolar part, cytoplasmic part…	369.387	447.222	291.552	-0.615523	1.19447e-14	5.35003e-13
ENSRNOG00000016356	Got1	Metabolic pathways, Carbon metabolism, Biosynthesis of amino acids, Tyrosine metabolism, Arginine and proline metabolism, Alanine, aspartate and glutamate metabolism, Cysteine and methionine metabolism, Phenylalanine metabolism, Phenylalanine, tyrosine and tryptophan biosynthesis, 2-Oxocarboxylic acid metabolism, Arginine biosynthesis	lytic vacuole, catalytic activity, L-aspartate:2-oxoglutarate aminotransferase activity, phosphatidylserine decarboxylase activity, binding, protein binding, extracellular region, intracellular, cell, nucleus, cytoplasm, lysosome, vacuole, cytosol, carbohydrate metabolic process, alcohol metabolic process, glycerol metabolic process, organic acid metabolic process, 2-oxoglutarate metabolic proces…	1167.35	1324.12	1010.57	-0.389522	1.20507e-14	5.38263e-13
ENSRNOG00000059350	Ppp1r3a	Insulin signaling pathway, Insulin resistance	membrane, integral component of membrane, intrinsic component of membrane, membrane part	545.089	712.54	377.639	-0.914172	1.23811e-14	5.51502e-13
ENSRNOG00000001072	Cers4	Metabolic pathways, Sphingolipid metabolism, Sphingolipid signaling pathway	nucleic acid binding, DNA binding, catalytic activity, binding, intracellular, cell, nucleus, cytoplasm, endoplasmic reticulum, lipid metabolic process, membrane lipid metabolic process, sphingolipid metabolic process, ceramide metabolic process, nitrogen compound metabolic process, metabolic process, lipid biosynthetic process, biosynthetic process, cellular process, endomembrane system, membran…	176.199	227.682	124.716	-0.863178	1.29878e-14	5.76943e-13
ENSRNOG00000020650	Slc17a7	Glutamatergic synapse, Retrograde endocannabinoid signaling, Synaptic vesicle cycle, Nicotine addiction	regulation of neurotransmitter levels, eye development, system process, neural retina development, receptor activity, transporter activity, ion channel activity, extracellular ligand-gated ion channel activity, excitatory extracellular ligand-gated ion channel activity, extracellular-glutamate-gated ion channel activity, anion channel activity, chloride channel activity, inorganic phosphate trans…	25.5895	48.7779	2.40112	-3.87142	1.43339e-14	6.34998e-13
ENSRNOG00000007568	Spata6		reproduction, cell morphogenesis, binding, protein binding, extracellular region, cell, cilium, organelle organization, multicellular organism development, gamete generation, spermatogenesis, cytoskeletal protein binding, anatomical structure morphogenesis, cellular process, cellular component assembly involved in morphogenesis, cellular component organization, myosin binding, sexual reproduction…	131.468	89.5476	173.388	0.945555	1.44479e-14	6.38305e-13
ENSRNOG00000003403	Slc35f5		transport, membrane, integral component of membrane, intrinsic component of membrane, membrane part, localization, establishment of localization	743.889	918.211	569.567	-0.688	1.562e-14	6.88212e-13
ENSRNOG00000021256	Adra1d	Neuroactive ligand-receptor interaction, Calcium signaling pathway, cGMP-PKG signaling pathway, Adrenergic signaling in cardiomyocytes, Vascular smooth muscle contraction, Salivary secretion	neurological system process involved in regulation of systemic arterial blood pressure, regulation of systemic arterial blood pressure by carotid sinus baroreceptor feedback, baroreceptor response to increased systemic arterial blood pressure, negative regulation of the force of heart contraction involved in baroreceptor response to increased systemic arterial blood pressure, regulation of system…	91.2841	154.926	27.6417	-2.44468	1.58245e-14	6.95337e-13
ENSRNOG00000007030	Epha7	Axon guidance	MAPK cascade, nucleotide binding, cell morphogenesis, cell morphogenesis involved in differentiation, regulation of cell growth, urogenital system development, morphogenesis of a branching structure, kidney development, nucleoside binding, purine nucleoside binding, regulation of protein phosphorylation, positive regulation of protein phosphorylation, morphogenesis of an epithelium, catalytic act…	32.0902	51.7536	12.4269	-1.97415	1.58685e-14	6.95382e-13
ENSRNOG00000008620	Smad3	FoxO signaling pathway, Endocytosis, Pathways in cancer, Pancreatic cancer, AGE-RAGE signaling pathway in diabetic complications, Signaling pathways regulating pluripotency of stem cells, Hippo signaling pathway, HTLV-I infection, Wnt signaling pathway, TGF-beta signaling pathway, Colorectal cancer, Chronic myeloid leukemia, Cell cycle, Adherens junction, Chagas disease (American trypanosomiasis)…	negative regulation of transcription from RNA polymerase II promoter, nuclear chromosome, mitotic cell cycle, chromatin, nuclear chromatin, cell morphogenesis, cell morphogenesis involved in differentiation, regulatory region DNA binding, transcription regulatory region sequence-specific DNA binding, RNA polymerase II regulatory region sequence-specific DNA binding, RNA polymerase II core promote…	300.673	380.316	221.029	-0.780237	1.61648e-14	7.06457e-13
ENSRNOG00000019555	Arap1	Endocytosis		849.246	741.886	956.607	0.366293	1.67414e-14	7.2969e-13
ENSRNOG00000056219	Olr1	PPAR signaling pathway, Phagosome		52.2764	17.6531	86.8998	2.23644	1.81935e-14	7.90855e-13
ENSRNOG00000018867	Klhdc7a		ubiquitin ligase complex, catalytic activity, ubiquitin-protein transferase activity, intracellular, cell, cellular protein modification process, metabolic process, cellular process, protein ubiquitination, transferase activity, protein metabolic process, ubiquitin-like protein transferase activity, cullin-RING ubiquitin ligase complex, Cul3-RING ubiquitin ligase complex, protein modification by …	34.9135	61.9683	7.85874	-2.82945	1.90363e-14	8.25279e-13
ENSRNOG00000004589	Galnt16	Metabolic pathways, Mucin type O-Glycan biosynthesis	Golgi membrane, catalytic activity, binding, extracellular region, intracellular, cell, cytoplasm, Golgi apparatus, carbohydrate metabolic process, cellular protein modification process, protein glycosylation, metabolic process, biosynthetic process, macromolecule biosynthetic process, glycoprotein metabolic process, glycoprotein biosynthetic process, cellular process, endomembrane system, membra…	242.79	148.423	337.158	1.1783	2.02527e-14	8.75674e-13
ENSRNOG00000013313	Nceh1	Bile secretion	catalytic activity, binding, intracellular, cell, cytoplasm, endoplasmic reticulum, cellular protein modification process, protein dephosphorylation, lipid metabolic process, phosphorus metabolic process, phosphate-containing compound metabolic process, xenobiotic metabolic process, cell communication, signal transduction, cell surface receptor signaling pathway, enzyme linked receptor protein si…	745.922	917.593	574.251	-0.675234	2.06784e-14	8.91701e-13
ENSRNOG00000003772	Csrp2		binding, intracellular, cell, nucleus, adherens junction, cell-substrate adherens junction, focal adhesion, multicellular organism development, zinc ion binding, cellular process, cell junction, cell-substrate junction, cell differentiation, multicellular organismal process, developmental process, muscle cell differentiation, ion binding, cation binding, organelle, membrane-bounded organelle, int…	248.519	100.752	396.285	1.96512	2.18113e-14	9.38061e-13
ENSRNOG00000016097	Kyat1	Metabolic pathways, Chemical carcinogenesis, Tryptophan metabolism, Selenocompound metabolism		237.554	290.375	184.733	-0.649647	2.37183e-14	1.01738e-12
ENSRNOG00000014310	Tmtc4		membrane, integral component of membrane, intrinsic component of membrane, membrane part	137.838	184.098	91.5786	-0.999537	2.63725e-14	1.12824e-12
ENSRNOG00000017233	Mmachc	Vitamin digestion and absorption	intracellular, cell, cytoplasm, mitochondrion, cellular aromatic compound metabolic process, vitamin metabolic process, water-soluble vitamin metabolic process, nitrogen compound metabolic process, metabolic process, cobalamin metabolic process, cellular process, tetrapyrrole metabolic process, organelle, membrane-bounded organelle, intracellular organelle, intracellular membrane-bounded organell…	328.084	398.43	257.738	-0.626454	2.67687e-14	1.14218e-12
ENSRNOG00000003063	Phka1	Insulin signaling pathway, Calcium signaling pathway, Glucagon signaling pathway		307.864	400.354	215.375	-0.891339	2.71797e-14	1.15667e-12
ENSRNOG00000013290	Nrip3		catalytic activity, endopeptidase activity, aspartic-type endopeptidase activity, proteolysis, metabolic process, peptidase activity, hydrolase activity, protein metabolic process, macromolecule metabolic process, primary metabolic process, aspartic-type peptidase activity, peptidase activity, acting on L-amino acid peptides, organic substance metabolic process	60.248	14.3242	106.172	2.80605	2.89926e-14	1.23059e-12
ENSRNOG00000020345	Slc25a42		adenine nucleotide transmembrane transporter activity, structural constituent of ribosome, catalytic activity, structural molecule activity, transporter activity, nucleoside transmembrane transporter activity, purine ribonucleotide transmembrane transporter activity, ATP transmembrane transporter activity, intracellular, cell, nucleus, cytoplasm, mitochondrion, mitochondrial envelope, mitochondri…	475.748	570.807	380.689	-0.583131	2.98902e-14	1.26538e-12
ENSRNOG00000009006	Ccdc47		ossification, osteoblast differentiation, nucleic acid binding, RNA binding, binding, calcium ion binding, intracellular, cell, cytoplasm, endoplasmic reticulum, rough endoplasmic reticulum, proteolysis, ubiquitin-dependent protein catabolic process, response to stress, ER overload response, ER-nucleus signaling pathway, organelle organization, endoplasmic reticulum organization, cell communicati…	926.51	1038.54	814.475	-0.350238	3.29125e-14	1.3897e-12
ENSRNOG00000006336	Fyco1		lytic vacuole, binding, intracellular, cell, cytoplasm, lysosome, endosome, late endosome, vacuole, autophagosome, transport, movement of cell or subcellular component, microtubule-based process, microtubule-based movement, cellular process, transport along microtubule, endomembrane system, membrane, integral component of membrane, cytoskeleton-dependent intracellular transport, intrinsic compone…	1114.54	1456.15	772.927	-0.912875	3.37706e-14	1.42223e-12
ENSRNOG00000001383	Slc8b1		peptide secretion, regulation of peptide secretion, transporter activity, calcium:sodium antiporter activity, binding, protein binding, intracellular, cell, cytoplasm, mitochondrion, mitochondrial envelope, mitochondrial inner membrane, cytosol, plasma membrane, transport, ion transport, cation transport, sodium ion transport, calcium ion transport, mitochondrial transport, mitochondrial calcium …	188.255	136.861	239.65	0.803725	3.61495e-14	1.51847e-12
ENSRNOG00000000186	Tst	Metabolic pathways, Cysteine and methionine metabolism, Sulfur relay system, Sulfur metabolism	nucleic acid binding, RNA binding, catalytic activity, thiosulfate sulfurtransferase activity, binding, extracellular region, extracellular space, intracellular, cell, cytoplasm, mitochondrion, mitochondrial envelope, mitochondrial inner membrane, mitochondrial matrix, RNA localization, sulfur compound metabolic process, transport, mitochondrial transport, 5S rRNA binding, metabolic process, bios…	242.104	304.585	179.622	-0.758597	3.70597e-14	1.55019e-12
ENSRNOG00000000485	Bak1	Protein processing in endoplasmic reticulum, Viral carcinogenesis, Platinum drug resistance, Apoptosis, Apoptosis - multiple species, MicroRNAs in cancer	reproduction, response to reactive oxygen species, angiogenesis, blood vessel development, patterning of blood vessels, eye development, morphogenesis of a branching structure, cell activation, leukocyte homeostasis, B cell homeostasis, B cell apoptotic process, release of cytochrome c from mitochondria, regulation of protein phosphorylation, negative regulation of protein phosphorylation, vascul…	298.611	227.963	369.26	0.693422	3.70959e-14	1.55019e-12
ENSRNOG00000008843	Eci1	Fatty acid degradation		512.805	609.563	416.048	-0.549928	3.77253e-14	1.57244e-12
ENSRNOG00000011435	Osbpl10		phosphatidylserine binding, binding, steroid binding, phospholipid binding, transport, lipid transport, lipid binding, lipid localization, cholesterol binding, sterol binding, macromolecule localization, small molecule binding, alcohol binding, single-organism process, single-organism transport, localization, establishment of localization, organic substance transport, modified amino acid binding,…	111.099	70.5249	151.673	1.09393	4.15574e-14	1.72772e-12
ENSRNOG00000052354	Arhgef40			787.347	665.567	909.126	0.449317	4.33289e-14	1.79677e-12
ENSRNOG00000015385	Pink1	Parkinson's disease	autophagosome assembly, nucleotide binding, mitochondrial fission, magnesium ion binding, response to reactive oxygen species, mitophagy, macromitophagy, chromatin, response to hypoxia, release of cytochrome c from mitochondria, nucleoside binding, purine nucleoside binding, regulation of protein phosphorylation, positive regulation of protein phosphorylation, synaptic transmission, dopaminergic,…	1446.85	1657.35	1236.36	-0.422489	4.39014e-14	1.81586e-12
ENSRNOG00000025001	Pcolce		binding, protein binding, collagen binding, glycosaminoglycan binding, extracellular region, extracellular space, proteolysis, enzyme activator activity, metabolic process, heparin binding, positive regulation of metabolic process, cellular process, positive regulation of macromolecule metabolic process, positive regulation of peptidase activity, peptidase activator activity, regulation of metabo…	434.719	305.303	564.135	0.883637	4.41087e-14	1.81979e-12
ENSRNOG00000061373	Loxl3		cell morphogenesis, cell morphogenesis involved in differentiation, epithelial to mesenchymal transition, catalytic activity, receptor activity, scavenger receptor activity, binding, copper ion binding, extracellular region, nucleobase-containing compound metabolic process, transcription, DNA-templated, regulation of transcription, DNA-templated, cellular aromatic compound metabolic process, nitr…	151.479	104.699	198.259	0.914691	4.63692e-14	1.9082e-12
ENSRNOG00000024085	Tmem237			203.398	146.791	260.005	0.820516	4.78097e-14	1.9625e-12
ENSRNOG00000009005	Slco2a1			160.228	65.1575	255.298	1.95385	5.03934e-14	2.05987e-12
ENSRNOG00000058478	Mapk8ip1	MAPK signaling pathway	MAPK cascade, regulation of protein phosphorylation, negative regulation of protein phosphorylation, MAP-kinase scaffold activity, structural molecule activity, binding, protein binding, intracellular, cell, nucleus, cytoplasm, mitochondrion, mitochondrial envelope, endoplasmic reticulum, endoplasmic reticulum membrane, cytosol, nucleobase-containing compound metabolic process, transcription, DNA…	662.894	791.898	533.89	-0.567893	5.0436e-14	2.05987e-12
ENSRNOG00000038625	Sbk2		nucleotide binding, nucleoside binding, purine nucleoside binding, catalytic activity, protein kinase activity, protein serine/threonine kinase activity, receptor signaling protein serine/threonine kinase activity, signal transducer activity, receptor signaling protein activity, binding, ATP binding, intracellular, cell, cytoplasm, cellular protein modification process, protein phosphorylation, p…	26.0489	51.1267	0.971086	-4.72496	5.22172e-14	2.12726e-12
ENSRNOG00000001750	Chrd	TGF-beta signaling pathway		120.709	75.0422	166.376	1.13822	5.70763e-14	2.31939e-12
ENSRNOG00000009972	Rara	Pathways in cancer, Transcriptional misregulation in cancer, Acute myeloid leukemia		378.532	307.063	450.001	0.549904	5.97069e-14	2.42022e-12
ENSRNOG00000003855	Dnaja3	Viral carcinogenesis		673.183	783.212	563.154	-0.475153	5.99525e-14	2.42411e-12
ENSRNOG00000015160	Gem		nucleotide binding, mitotic cell cycle, nuclear division, magnesium ion binding, nucleoside binding, purine nucleoside binding, catalytic activity, GTPase activity, binding, GTP binding, intracellular, cell, nucleus, spindle, cytoskeleton, plasma membrane, organelle organization, cell cycle, chromosome segregation, mitotic nuclear division, cell communication, signal transduction, small GTPase me…	84.6652	38.1039	131.227	1.75763	6.25911e-14	2.52451e-12
ENSRNOG00000015036	Ccn2	Hippo signaling pathway	MAPK cascade, response to acid chemical, skeletal system development, cartilage condensation, ossification, angiogenesis, regulation of cell growth, blood vessel development, cell activation, tissue homeostasis, regulation of protein phosphorylation, positive regulation of protein phosphorylation, vasculature development, fibronectin binding, chondrocyte differentiation, system process, muscle sy…	855.836	497.51	1214.16	1.28546	6.47683e-14	2.60584e-12
ENSRNOG00000018570	C1qtnf3		MAPK cascade, cytokine production, regulation of cytokine production, negative regulation of cytokine production, positive regulation of cytokine production, regulation of protein phosphorylation, positive regulation of protein phosphorylation, system process, binding, protein binding, extracellular region, collagen trimer, extracellular space, carbohydrate metabolic process, monosaccharide metab…	29.6886	4.74732	54.6299	3.2749	7.16077e-14	2.87388e-12
ENSRNOG00000019162	Emc9		intracellular, cell, cytoplasm, endoplasmic reticulum, endoplasmic reticulum membrane, endomembrane system, membrane, integral component of membrane, integral component of endoplasmic reticulum membrane, intrinsic component of membrane, intrinsic component of endoplasmic reticulum membrane, macromolecular complex, nuclear outer membrane-endoplasmic reticulum membrane network, organelle, membrane-…	218.828	289.019	148.638	-0.954672	7.64332e-14	3.05997e-12
ENSRNOG00000013309	Pik3ap1	PI3K-Akt signaling pathway, B cell receptor signaling pathway	activation of innate immune response, pattern recognition receptor signaling pathway, toll-like receptor signaling pathway, activation of immune response, immune system process, regulation of immune system process, negative regulation of immune system process, positive regulation of immune system process, immune response-activating signal transduction, innate immune response-activating signal tra…	421.555	508.487	334.624	-0.602198	7.83177e-14	3.12001e-12
ENSRNOG00000014966	LOC690000		intracellular, cell, cytoplasm, mitochondrion, endoplasmic reticulum, endomembrane system, organelle, membrane-bounded organelle, intracellular organelle, intracellular membrane-bounded organelle, intracellular part, cytoplasmic part, cell part	421.014	501.725	340.303	-0.558714	7.81671e-14	3.12001e-12
ENSRNOG00000002948	Abcc3	ABC transporters, Bile secretion	nucleotide binding, nucleoside binding, purine nucleoside binding, response to molecule of bacterial origin, catalytic activity, transporter activity, lipid transporter activity, organic acid transmembrane transporter activity, binding, ATP binding, cell, plasma membrane, integral component of plasma membrane, transport, ion transport, anion transport, drug transmembrane transport, lipid transpor…	153.341	103.546	203.135	0.965386	7.96355e-14	3.15753e-12
ENSRNOG00000005347	Fjx1		eye development, neural retina development, extracellular region, extracellular space, cell communication, cell-cell signaling, multicellular organism development, sensory organ development, anatomical structure morphogenesis, organ morphogenesis, cellular process, retina layer formation, signaling, multicellular organismal process, developmental process, camera-type eye development, extracellula…	53.3086	24.1242	82.493	1.73258	7.96492e-14	3.15753e-12
ENSRNOG00000015550	Ptgds	Metabolic pathways, Arachidonic acid metabolism	reproduction, prostaglandin biosynthetic process, male germ cell proliferation, catalytic activity, prostaglandin-D synthase activity, transporter activity, binding, retinoid binding, fatty acid binding, extracellular region, extracellular space, intracellular, cell, nucleus, nuclear envelope, cytoplasm, endoplasmic reticulum, rough endoplasmic reticulum, Golgi apparatus, organic acid metabolic p…	119.29	49.6504	188.929	1.90682	8.09631e-14	3.20179e-12
ENSRNOG00000033835	Dnm1	Endocrine and other factor-regulated calcium reabsorption, Phospholipase D signaling pathway, Endocytosis, Bacterial invasion of epithelial cells, Synaptic vesicle cycle	nucleotide binding, G-protein coupled receptor binding, nucleoside binding, purine nucleoside binding, photoreceptor inner segment, desensitization of G-protein coupled receptor protein signaling pathway, G-protein coupled receptor internalization, system process, nucleic acid binding, RNA binding, catalytic activity, GTPase activity, receptor binding, binding, protein binding, GTP binding, extra…	298.698	233.431	363.965	0.638598	8.94621e-14	3.52929e-12
ENSRNOG00000013875	Fbxl17			410.834	542.921	278.746	-0.959281	1.14605e-13	4.51021e-12
ENSRNOG00000008816	Gpnmb			282.666	145.452	419.88	1.52299	1.16129e-13	4.55914e-12
ENSRNOG00000015180	Kdm8			295.888	353.857	237.918	-0.570722	1.18927e-13	4.65769e-12
ENSRNOG00000017752	Mccc2	Metabolic pathways, Valine, leucine and isoleucine degradation	nucleotide binding, nucleoside binding, purine nucleoside binding, catalytic activity, methylcrotonoyl-CoA carboxylase activity, binding, ATP binding, intracellular, cell, cytoplasm, mitochondrion, mitochondrial matrix, organic acid metabolic process, nucleobase-containing compound metabolic process, purine nucleotide metabolic process, cellular amino acid metabolic process, leucine metabolic pro…	751.053	899.336	602.769	-0.576466	1.23309e-13	4.81768e-12
ENSRNOG00000020918	Ccnd1	Thyroid hormone signaling pathway, PI3K-Akt signaling pathway, Proteoglycans in cancer, Hedgehog signaling pathway, FoxO signaling pathway, Focal adhesion, Pathways in cancer, Pancreatic cancer, Endometrial cancer, Glioma, Prostate cancer, Melanoma, Bladder cancer, Non-small cell lung cancer, Oxytocin signaling pathway, p53 signaling pathway, AGE-RAGE signaling pathway in diabetic complications, …	reproduction, cell cycle checkpoint, DNA damage checkpoint, regulation of cyclin-dependent protein serine/threonine kinase activity, G1/S transition of mitotic cell cycle, G2/M transition of mitotic cell cycle, negative regulation of transcription from RNA polymerase II promoter, mitotic cell cycle, cyclin-dependent protein kinase holoenzyme complex, re-entry into mitotic cell cycle, transcriptio…	767.502	655.33	879.674	0.424187	1.30789e-13	5.09763e-12
ENSRNOG00000004328	Deptor	mTOR signaling pathway	regulation of protein phosphorylation, negative regulation of protein phosphorylation, intracellular, cell, cellular protein modification process, protein phosphorylation, negative regulation of protein kinase activity, phosphorus metabolic process, phosphate-containing compound metabolic process, apoptotic process, cell communication, signal transduction, cell surface receptor signaling pathway,…	56.4657	83.7747	29.1567	-1.49116	1.31967e-13	5.13122e-12
ENSRNOG00000019698	Ssbp4		nucleic acid binding, DNA binding, single-stranded DNA binding, binding, organic cyclic compound binding, heterocyclic compound binding	311.479	249.454	373.503	0.580432	1.32354e-13	5.13394e-12
ENSRNOG00000001874	Slc7a4		amino acid transmembrane transport, transporter activity, organic acid transmembrane transporter activity, cell, plasma membrane, integral component of plasma membrane, transport, ion transport, anion transport, amino acid transport, amino acid transmembrane transporter activity, L-amino acid transmembrane transporter activity, secondary active transmembrane transporter activity, antiporter activ…	33.4297	53.1449	13.7144	-1.8796	1.4282e-13	5.52667e-12
ENSRNOG00000052389	AABR07031489.1			208.254	307.504	109.005	-1.48772	1.59203e-13	6.146e-12
ENSRNOG00000019472	Ackr2			88.1914	39.5882	136.795	1.76339	1.63273e-13	6.28813e-12
ENSRNOG00000021139	Esrra		negative regulation of transcription from RNA polymerase II promoter, regulatory region DNA binding, transcription regulatory region sequence-specific DNA binding, RNA polymerase II regulatory region sequence-specific DNA binding, RNA polymerase II core promoter proximal region sequence-specific DNA binding, RNA polymerase II transcription factor activity, sequence-specific DNA binding, transcrip…	567.076	660.754	473.398	-0.480198	1.70809e-13	6.5628e-12
ENSRNOG00000021104	Emp3		cell, plasma membrane, cell death, cellular process, membrane, integral component of membrane, cellular component organization, cell growth, cellular component assembly, cell projection organization, cell projection assembly, intrinsic component of membrane, bleb assembly, growth, cellular component biogenesis, membrane part, cell part, single-organism process, single-organism cellular process, c…	238.37	185.101	291.639	0.653035	1.71266e-13	6.5648e-12
ENSRNOG00000004085	Tcaim		intracellular, cell, cytoplasm, mitochondrion, organelle, membrane-bounded organelle, intracellular organelle, intracellular membrane-bounded organelle, intracellular part, cytoplasmic part, cell part	275.709	352.871	198.547	-0.826491	1.72626e-13	6.60131e-12
ENSRNOG00000048924	Islr		extracellular region, vesicle, membrane-bounded vesicle, organelle, membrane-bounded organelle, extracellular organelle, extracellular region part, extracellular exosome, extracellular vesicle	431.506	233.935	629.078	1.42327	1.73582e-13	6.62225e-12
ENSRNOG00000004837	Limd1	Hippo signaling pathway, Hippo signaling pathway -multiple species	cell morphogenesis, cytoplasmic mRNA processing body, transcription factor activity, protein binding, transcription factor activity, transcription factor binding, ossification, osteoblast differentiation, response to hypoxia, osteoblast development, transcription cofactor activity, transcription corepressor activity, binding, intracellular, cell, nucleus, cytoplasm, adherens junction, cell-substr…	592.553	765.015	420.091	-0.86324	1.82422e-13	6.94315e-12
ENSRNOG00000042592	Rgs10			150.094	110.854	189.334	0.766913	1.87591e-13	7.12319e-12
ENSRNOG00000017209	Tubb3	Gap junction, Phagosome	nucleotide binding, mitotic cell cycle, nuclear division, cell morphogenesis, cell morphogenesis involved in differentiation, nucleoside binding, purine nucleoside binding, catalytic activity, GTPase activity, structural molecule activity, structural constituent of cytoskeleton, binding, GTP binding, extracellular region, intracellular, cell, nucleus, cytoplasm, cytoskeleton, microtubule, movemen…	36.5085	15.2857	57.7314	1.85053	1.88257e-13	7.13178e-12
ENSRNOG00000008045	Slamf9		membrane, integral component of membrane, intrinsic component of membrane, membrane part	44.4969	19.7342	69.2597	1.76069	1.95524e-13	7.35593e-12
ENSRNOG00000015869	Pccb	Metabolic pathways, Valine, leucine and isoleucine degradation, Carbon metabolism, Glyoxylate and dicarboxylate metabolism, Propanoate metabolism		657.07	765.098	549.042	-0.477987	1.95515e-13	7.35593e-12
ENSRNOG00000025350	Ppp1r13l			567.374	702.289	432.459	-0.698222	1.95535e-13	7.35593e-12
ENSRNOG00000020942	Plekha4		binding, intracellular, cell, cytoplasm, lipid binding, membrane, intracellular part, cell part	291.49	209.825	373.156	0.827594	1.96456e-13	7.37347e-12
ENSRNOG00000013659	Tex2		binding, intracellular, cell, cytoplasm, endoplasmic reticulum, lipid binding, endomembrane system, membrane, integral component of membrane, intrinsic component of membrane, organelle, membrane-bounded organelle, intracellular organelle, intracellular membrane-bounded organelle, intracellular part, membrane part, cytoplasmic part, cell part	588.522	719.35	457.694	-0.651166	2.09818e-13	7.85677e-12
ENSRNOG00000006224	Klhl31		ubiquitin ligase complex, catalytic activity, ubiquitin-protein transferase activity, intracellular, cell, nucleobase-containing compound metabolic process, transcription, DNA-templated, regulation of transcription, DNA-templated, cellular protein modification process, cellular aromatic compound metabolic process, nitrogen compound metabolic process, multicellular organism development, muscle org…	1854.65	2312.82	1396.48	-0.727446	2.10985e-13	7.88228e-12
ENSRNOG00000010171	Elk1	Insulin signaling pathway, Proteoglycans in cancer, MAPK signaling pathway, ErbB signaling pathway, Ras signaling pathway, Focal adhesion, Endometrial cancer, GnRH signaling pathway, Oxytocin signaling pathway, HTLV-I infection, Hepatitis B, Prion diseases, Leishmaniasis	regulatory region DNA binding, transcription regulatory region sequence-specific DNA binding, RNA polymerase II regulatory region sequence-specific DNA binding, RNA polymerase II core promoter proximal region sequence-specific DNA binding, RNA polymerase II transcription factor activity, sequence-specific DNA binding, transcription factor activity, RNA polymerase II core promoter proximal region …	514.742	603.532	425.951	-0.501749	2.15717e-13	8.04055e-12
ENSRNOG00000014465	Oca2		reproduction, lytic vacuole, developmental process involved in reproduction, transporter activity, intracellular, cell, cytoplasm, lysosome, lysosomal membrane, endosome, vacuole, vacuolar membrane, endoplasmic reticulum, endoplasmic reticulum membrane, melanin metabolic process, cellular aromatic compound metabolic process, transport, ion transport, anion transport, gamete generation, germ cell …	23.8277	39.3764	8.27892	-2.12148	2.34275e-13	8.71223e-12
ENSRNOG00000007587	Tcp11l2			729.176	836.502	621.849	-0.427211	2.41932e-13	8.97641e-12
ENSRNOG00000003470	Fundc1		mitophagy, response to hypoxia, intracellular, cell, cytoplasm, mitochondrion, mitochondrial envelope, mitochondrial outer membrane, autophagy, response to stress, organelle organization, mitochondrion organization, response to abiotic stimulus, cellular process, membrane, integral component of membrane, cellular component organization, outer membrane, cellular component disassembly, organelle me…	291.096	351.253	230.939	-0.602868	2.69859e-13	9.98972e-12
ENSRNOG00000020388	Inpp5f		receptor recycling, regulation of receptor recycling, positive regulation of receptor recycling, regulation of protein phosphorylation, negative regulation of protein phosphorylation, system process, muscle system process, muscle hypertrophy in response to stress, cardiac muscle hypertrophy, catalytic activity, binding, protein binding, intracellular, cell, cytoplasm, endosome, early endosome, va…	310.715	245.031	376.4	0.617257	2.81626e-13	1.04016e-11
ENSRNOG00000027550	Mzf1		negative regulation of transcription from RNA polymerase II promoter, regulatory region DNA binding, transcription regulatory region sequence-specific DNA binding, RNA polymerase II regulatory region sequence-specific DNA binding, RNA polymerase II core promoter proximal region sequence-specific DNA binding, RNA polymerase II transcription factor activity, sequence-specific DNA binding, transcrip…	80.53	42.2817	118.778	1.46854	3.11679e-13	1.14854e-11
ENSRNOG00000006420	Rbm38			588.759	678.3	499.219	-0.441488	3.12976e-13	1.1507e-11
ENSRNOG00000010534	Ankrd50		transport, vacuolar transport, vesicle-mediated transport, endosomal transport, localization, establishment of localization, vesicle-mediated transport to the plasma membrane, retrograde transport, endosome to plasma membrane	597.835	711.016	484.653	-0.551985	3.40218e-13	1.24803e-11
ENSRNOG00000000913	Gusb	Metabolic pathways, Lysosome, Drug metabolism - other enzymes, Pentose and glucuronate interconversions, Starch and sucrose metabolism, Porphyrin and chlorophyll metabolism, Glycosaminoglycan degradation	lytic vacuole, catalytic activity, hydrolase activity, hydrolyzing O-glycosyl compounds, beta-glucuronidase activity, receptor binding, binding, protein binding, extracellular region, extracellular space, intracellular, cell, cytoplasm, lysosome, vacuole, carbohydrate metabolic process, metabolic process, membrane, hydrolase activity, hydrolase activity, acting on glycosyl bonds, protein domain s…	181.715	128.26	235.17	0.86955	3.51623e-13	1.28696e-11
ENSRNOG00000043426	Kyat3			213.629	275.745	151.513	-0.859632	3.63646e-13	1.32796e-11
ENSRNOG00000000634	Cabcoco1			303.807	364.06	243.554	-0.577981	3.69578e-13	1.34659e-11
ENSRNOG00000014291	Elp3		histone acetyltransferase complex, RNA polymerase II core binding, basal transcription machinery binding, basal RNA polymerase II transcription machinery binding, neuron migration, regulation of protein phosphorylation, tRNA wobble base modification, tRNA wobble uridine modification, catalytic activity, histone acetyltransferase activity, binding, protein binding, intracellular, cell, nucleus, nu…	632.201	723.409	540.993	-0.418529	3.70716e-13	1.34771e-11
ENSRNOG00000020587	Efemp2			217.46	163.315	271.605	0.730349	3.8922e-13	1.41181e-11
ENSRNOG00000020426	Erf		reproduction, negative regulation of transcription from RNA polymerase II promoter, RNA polymerase II transcription factor activity, sequence-specific DNA binding, transcription factor activity, protein binding, transcription factor activity, transcription factor binding, nucleic acid binding transcription factor activity, in utero embryonic development, placenta development, embryonic placenta d…	367.814	288.958	446.671	0.626596	3.90343e-13	1.41273e-11
ENSRNOG00000018657	Scrn3			429.589	527.369	331.808	-0.666857	4.05572e-13	1.46458e-11
ENSRNOG00000017416	Ppic		protein peptidyl-prolyl isomerization, peptidyl-prolyl cis-trans isomerase activity, catalytic activity, binding, extracellular region, protein folding, cellular protein modification process, drug binding, metabolic process, cellular process, cyclosporin A binding, isomerase activity, cis-trans isomerase activity, peptidyl-amino acid modification, peptidyl-proline modification, protein metabolic …	259.902	183.599	336.205	0.869225	4.22275e-13	1.5215e-11
ENSRNOG00000016214	Agl	Metabolic pathways, Starch and sucrose metabolism	polysaccharide biosynthetic process, polysaccharide catabolic process, pattern binding, catalytic activity, glycogen debranching enzyme activity, 4-alpha-glucanotransferase activity, amylo-alpha-1,6-glucosidase activity, hydrolase activity, hydrolyzing O-glycosyl compounds, binding, protein binding, intracellular, cell, nucleus, cytoplasm, endoplasmic reticulum, carbohydrate metabolic process, po…	1379.78	1721.73	1037.84	-0.729724	4.61628e-13	1.65961e-11
ENSRNOG00000007100	Ccdc136			146.66	75.7525	217.567	1.50979	4.92946e-13	1.76695e-11
ENSRNOG00000042962	Pdss2	Terpenoid backbone biosynthesis	trans-hexaprenyltranstransferase activity, catalytic activity, binding, protein binding, intracellular, cell, cytoplasm, mitochondrion, protein complex assembly, lipid metabolic process, isoprenoid metabolic process, coenzyme metabolic process, oxidoreduction coenzyme metabolic process, ubiquinone metabolic process, ubiquinone biosynthetic process, metabolic process, isoprenoid biosynthetic proce…	370.558	446.382	294.735	-0.597204	4.93666e-13	1.76695e-11
ENSRNOG00000014776	Adcy7	Rap1 signaling pathway, Phospholipase D signaling pathway, Gap junction, Pathways in cancer, Ovarian steroidogenesis, Aldosterone synthesis and secretion, Platelet activation, Calcium signaling pathway, Inflammatory mediator regulation of TRP channels, cGMP-PKG signaling pathway, cAMP signaling pathway, Oocyte meiosis, Adrenergic signaling in cardiomyocytes, Vascular smooth muscle contraction, Ci…	reproduction, nucleotide binding, catalytic activity, adenylate cyclase activity, binding, intracellular, cell, plasma membrane, nucleobase-containing compound metabolic process, regulation of nucleotide metabolic process, purine nucleotide metabolic process, purine nucleotide biosynthetic process, cAMP biosynthetic process, cellular aromatic compound metabolic process, nucleoside phosphate metab…	199.978	119.679	280.277	1.22082	5.10773e-13	1.82416e-11
ENSRNOG00000016071	P3h3		catalytic activity, binding, iron ion binding, metabolic process, cell proliferation, negative regulation of cell proliferation, cellular process, oxidoreductase activity, oxidoreductase activity, acting on paired donors, with incorporation or reduction of molecular oxygen, vitamin binding, carboxylic acid binding, L-ascorbic acid binding, small molecule binding, regulation of cell proliferation,…	489.364	366.588	612.139	0.738124	5.34712e-13	1.90545e-11
ENSRNOG00000030449	Gsta4	Glutathione metabolism, Chemical carcinogenesis, Platinum drug resistance, Metabolism of xenobiotics by cytochrome P450, Drug metabolism - cytochrome P450	catalytic activity, glutathione transferase activity, binding, protein binding, intracellular, cell, cytoplasm, mitochondrion, peptide metabolic process, cellular modified amino acid metabolic process, glutathione metabolic process, sulfur compound metabolic process, xenobiotic metabolic process, nitrogen compound metabolic process, response to stress, drug binding, metabolic process, response to…	165.17	207.057	123.283	-0.743354	5.40401e-13	1.9215e-11
ENSRNOG00000000567	Unc5b	Axon guidance	cell morphogenesis, cell morphogenesis involved in differentiation, signal transducer activity, receptor activity, transmembrane signaling receptor activity, netrin receptor activity, binding, protein binding, cell, plasma membrane, apoptotic process, movement of cell or subcellular component, chemotaxis, cell communication, signal transduction, cell surface receptor signaling pathway, multicellu…	884.909	736.334	1033.48	0.48852	5.43102e-13	1.92688e-11
ENSRNOG00000031993	Prim1	Metabolic pathways, Pyrimidine metabolism, Purine metabolism, DNA replication		160.527	116.221	204.834	0.812246	5.53309e-13	1.95881e-11
ENSRNOG00000020325	Calhm2		transporter activity, ion channel activity, cation channel activity, cell, plasma membrane, integral component of plasma membrane, transport, ion transport, cation transport, cation transmembrane transporter activity, ion transmembrane transporter activity, channel activity, membrane, integral component of membrane, passive transmembrane transporter activity, substrate-specific channel activity, …	195.656	147.73	243.583	0.717629	5.91833e-13	2.09063e-11
ENSRNOG00000025145	Rmdn1		spindle pole, intracellular, cell, cytoplasm, mitochondrion, spindle, cytoskeleton, microtubule, microtubule cytoskeleton, organelle, membrane-bounded organelle, non-membrane-bounded organelle, intracellular organelle, intracellular membrane-bounded organelle, intracellular non-membrane-bounded organelle, organelle part, intracellular part, cytoskeletal part, cytoplasmic part, intracellular organ…	553.122	638.77	467.474	-0.449584	5.94761e-13	2.0964e-11
ENSRNOG00000008415	Nab2		transcription factor activity, protein binding, transcription factor activity, transcription factor binding, skeletal system development, ossification, endochondral ossification, binding, protein binding, intracellular, cell, nucleus, nucleobase-containing compound metabolic process, transcription, DNA-templated, regulation of transcription, DNA-templated, regulation of transcription from RNA pol…	131.092	94.3108	167.874	0.825232	6.86923e-13	2.416e-11
ENSRNOG00000002026	Dnajc28		retrograde transport, vesicle recycling within Golgi, intracellular, cell, cytoplasm, Golgi apparatus, protein complex assembly, transport, retrograde vesicle-mediated transport, Golgi to ER, intra-Golgi vesicle-mediated transport, organelle organization, Golgi organization, cellular process, endomembrane system organization, endomembrane system, cellular component organization, vesicle-mediated …	152.127	218.506	85.748	-1.33936	6.95717e-13	2.44163e-11
ENSRNOG00000056728	G6pd	Metabolic pathways, Glutathione metabolism, Carbon metabolism, Central carbon metabolism in cancer, Pentose phosphate pathway	nucleotide binding, regulation of cell growth, cytokine production, regulation of systemic arterial blood pressure by hormone, angiotensin mediated vasoconstriction involved in regulation of systemic arterial blood pressure, vasodilation by angiotensin involved in regulation of systemic arterial blood pressure, regulation of blood vessel size by renin-angiotensin, myeloid cell homeostasis, immune…	379.792	314.242	445.341	0.501684	7.09291e-13	2.4839e-11
ENSRNOG00000014811	Cyhr1		catalytic activity, ubiquitin-protein transferase activity, binding, intracellular, cell, nucleus, nuclear envelope, nucleoplasm, cytoplasm, cellular protein modification process, metabolic process, zinc ion binding, cellular process, endomembrane system, membrane, integral component of membrane, protein ubiquitination, transferase activity, protein metabolic process, ubiquitin-like protein trans…	1126.46	1251.78	1001.13	-0.322068	7.74744e-13	2.70726e-11
ENSRNOG00000012164	Plppr2		catalytic activity, cell, plasma membrane, integral component of plasma membrane, lipid metabolic process, phospholipid metabolic process, phosphorus metabolic process, phosphate-containing compound metabolic process, cell communication, signal transduction, metabolic process, phosphatidate phosphatase activity, cellular process, membrane, integral component of membrane, dephosphorylation, hydrol…	80.5113	49.1988	111.824	1.16835	7.77017e-13	2.70937e-11
ENSRNOG00000020300	Lsp1	Tuberculosis	signal transducer activity, extracellular region, chemotaxis, response to stress, defense response, cell communication, signal transduction, response to external stimulus, cellular process, membrane, signaling, vesicle, membrane-bounded vesicle, locomotion, response to chemical, taxis, organelle, membrane-bounded organelle, extracellular organelle, extracellular region part, single-organism proce…	373.186	298.241	448.132	0.585833	8.41188e-13	2.92683e-11
ENSRNOG00000050251	MGC105649		catalytic activity, NADH dehydrogenase activity, cytochrome-c oxidase activity, transporter activity, intracellular, cell, nucleus, cytoplasm, mitochondrion, mitochondrial envelope, mitochondrial inner membrane, mitochondrial respiratory chain, mitochondrial respiratory chain complex IV, transport, ion transport, cation transport, hydrogen transport, NADH dehydrogenase (ubiquinone) activity, meta…	67.1218	33.7273	100.516	1.54757	8.44304e-13	2.93138e-11
ENSRNOG00000009872	Kcnh2		phosphorelay sensor kinase activity, phosphorelay signal transduction system, action potential, regulation of heart rate, system process, muscle system process, circulatory system process, heart process, catalytic activity, protein kinase activity, protein histidine kinase activity, signal transducer activity, receptor activity, transporter activity, ion channel activity, inward rectifier potassi…	549.28	655.635	442.925	-0.564777	8.47563e-13	2.93641e-11
ENSRNOG00000002926	Uap1	Metabolic pathways, Amino sugar and nucleotide sugar metabolism	catalytic activity, UDP-N-acetylglucosamine diphosphorylase activity, binding, protein binding, intracellular, cell, nucleus, nucleoplasm, cytoplasm, cytosol, plasma membrane, amino sugar metabolic process, UDP-N-acetylglucosamine metabolic process, UDP-N-acetylglucosamine biosynthetic process, nucleobase-containing compound metabolic process, cellular aromatic compound metabolic process, nitroge…	402.215	289.334	515.096	0.829926	8.61829e-13	2.97947e-11
ENSRNOG00000007415	Ptgs1	Metabolic pathways, Platelet activation, Arachidonic acid metabolism, Serotonergic synapse, Regulation of lipolysis in adipocytes		179.219	112.632	245.807	1.11901	8.84985e-13	3.05301e-11
ENSRNOG00000001177	Acads	Metabolic pathways, Valine, leucine and isoleucine degradation, Butanoate metabolism, Fatty acid degradation, Fatty acid metabolism, Carbon metabolism	fatty-acyl-CoA binding, nucleotide binding, catalytic activity, acyl-CoA dehydrogenase activity, butyryl-CoA dehydrogenase activity, binding, intracellular, cell, nucleus, cytoplasm, mitochondrion, mitochondrial envelope, mitochondrial matrix, organic acid metabolic process, protein complex assembly, lipid metabolic process, fatty acid metabolic process, fatty acid beta-oxidation, response to str…	957.633	1095.45	819.818	-0.417703	8.92721e-13	3.07316e-11
ENSRNOG00000052256	Dact3			128.952	78.215	179.688	1.18966	9.09729e-13	3.12507e-11
ENSRNOG00000005569	Phospho1	Metabolic pathways, Glycerophospholipid metabolism	skeletal system development, ossification, endochondral ossification, catalytic activity, extracellular region, proteinaceous extracellular matrix, phosphorus metabolic process, phosphate-containing compound metabolic process, multicellular organism development, metabolic process, anatomical structure morphogenesis, organ morphogenesis, tissue development, cellular process, dephosphorylation, pyr…	620.925	738.851	502.998	-0.553818	9.39945e-13	3.22204e-11
ENSRNOG00000018516	Impa2	Metabolic pathways, Inositol phosphate metabolism, Phosphatidylinositol signaling system	magnesium ion binding, catalytic activity, binding, protein binding, intracellular, cell, cytoplasm, carbohydrate metabolic process, inositol metabolic process, inositol biosynthetic process, alcohol metabolic process, lipid metabolic process, phospholipid metabolic process, glycerophospholipid metabolic process, phosphorus metabolic process, phosphate-containing compound metabolic process, cell …	239.314	323.954	154.674	-1.0617	9.69529e-13	3.31644e-11
ENSRNOG00000022922	Slc25a12			541.539	658.478	424.599	-0.631828	9.79796e-13	3.34451e-11
ENSRNOG00000015880	Dpep1		sulfur amino acid metabolic process, response to reactive oxygen species, catalytic activity, aminopeptidase activity, enzyme inhibitor activity, endopeptidase inhibitor activity, cysteine-type endopeptidase inhibitor activity, binding, phospholipid binding, extracellular region, extracellular space, cell, plasma membrane, microvillus, organic acid metabolic process, proteolysis, sulfur compound …	107.745	162.067	53.4225	-1.58319	1.0767e-12	3.65988e-11
ENSRNOG00000046472	Arfgap3	Endocytosis	Golgi membrane, GTPase activator activity, binding, intracellular, cell, cytoplasm, Golgi apparatus, cytosol, transport, enzyme activator activity, protein localization, protein secretion, cellular process, endomembrane system, protein transport, membrane, vesicle-mediated transport, enzyme regulator activity, GTPase regulator activity, organelle membrane, secretion by cell, macromolecule localiz…	310	250.433	369.567	0.559559	1.07495e-12	3.65988e-11
ENSRNOG00000028047	Mecr	Metabolic pathways, Fatty acid metabolism, Fatty acid elongation	catalytic activity, receptor binding, binding, protein binding, intracellular, cell, nucleus, cytoplasm, mitochondrion, organic acid metabolic process, lipid metabolic process, fatty acid metabolic process, fatty acid biosynthetic process, metabolic process, zinc ion binding, lipid biosynthetic process, biosynthetic process, cellular process, organic acid biosynthetic process, oxidoreductase acti…	254.01	310.786	197.234	-0.653348	1.11863e-12	3.79444e-11
ENSRNOG00000020308	Ech1	Peroxisome	catalytic activity, receptor binding, binding, protein binding, extracellular region, intracellular, cell, cytoplasm, mitochondrion, peroxisome, organic acid metabolic process, lipid metabolic process, fatty acid metabolic process, fatty acid beta-oxidation, metabolic process, catabolic process, fatty acid catabolic process, cellular process, membrane, lipid catabolic process, organic acid catabo…	699.976	835.405	564.547	-0.564554	1.14099e-12	3.86221e-11
ENSRNOG00000010237	Map7d1		microtubule cytoskeleton organization, structural molecule activity, intracellular, cell, cytoskeleton, organelle organization, cytoskeleton organization, microtubule-based process, cellular process, microtubule cytoskeleton, cellular component organization, organelle, non-membrane-bounded organelle, intracellular organelle, intracellular non-membrane-bounded organelle, intracellular part, cell p…	1549.65	1702.95	1396.35	-0.286181	1.17588e-12	3.97204e-11
ENSRNOG00000048472	Comp	PI3K-Akt signaling pathway, Focal adhesion, Phagosome, ECM-receptor interaction, Malaria	skeletal system development, glycoprotein binding, fibronectin binding, protease binding, endochondral bone growth, growth plate cartilage development, structural molecule activity, extracellular matrix structural constituent, binding, steroid binding, vitamin D binding, calcium ion binding, protein binding, collagen binding, glycosaminoglycan binding, extracellular region, proteinaceous extracel…	41.4101	11.0788	71.7413	2.5903	1.19348e-12	4.0231e-11
ENSRNOG00000008298	Dock7			382.466	459.214	305.718	-0.585393	1.20246e-12	4.04221e-11
ENSRNOG00000037815	Acad10			510.479	712.615	308.342	-1.20594	1.20414e-12	4.04221e-11
ENSRNOG00000018114	Acadvl	Metabolic pathways, Fatty acid degradation, Fatty acid metabolism	very long-chain fatty acid metabolic process, fatty-acyl-CoA binding, nucleotide binding, temperature homeostasis, catalytic activity, acyl-CoA dehydrogenase activity, long-chain-acyl-CoA dehydrogenase activity, binding, intracellular, cell, nucleus, nucleolus, cytoplasm, mitochondrion, mitochondrial envelope, mitochondrial inner membrane, mitochondrial matrix, alcohol metabolic process, organic …	1352.78	1517.11	1188.44	-0.351998	1.20703e-12	4.04356e-11
ENSRNOG00000020652	Tgfb1	Non-alcoholic fatty liver disease (NAFLD), Proteoglycans in cancer, MAPK signaling pathway, Cytokine-cytokine receptor interaction, FoxO signaling pathway, Endocytosis, Pathways in cancer, Pancreatic cancer, Tuberculosis, Osteoclast differentiation, AGE-RAGE signaling pathway in diabetic complications, Hippo signaling pathway, HTLV-I infection, Amoebiasis, Dilated cardiomyopathy, Hepatitis B, Hyp…	reproduction, regulation of DNA recombination, protein import into nucleus, translocation, cell cycle checkpoint, negative regulation of transcription from RNA polymerase II promoter, MAPK cascade, polysaccharide biosynthetic process, mitotic cell cycle, nuclear division, cell morphogenesis, cell morphogenesis involved in differentiation, skeletal system development, ossification, regulation of c…	427.002	351.648	502.355	0.513345	1.22467e-12	4.09418e-11
ENSRNOG00000010748	Mtus1			1940.49	2170.19	1710.79	-0.342983	1.23136e-12	4.10809e-11
ENSRNOG00000026319	Akap9		reproduction, microtubule cytoskeleton organization, pericentriolar material, regulation of protein phosphorylation, positive regulation of protein phosphorylation, regulation of heart rate, epithelial cell development, developmental process involved in reproduction, system process, circulatory system process, heart process, structural molecule activity, binding, protein binding, intracellular, c…	596.471	695.983	496.959	-0.485098	1.27182e-12	4.23434e-11
ENSRNOG00000011076	Ank2	Proteoglycans in cancer		364.423	516.294	212.553	-1.27639	1.31406e-12	4.366e-11
ENSRNOG00000004650	Begain		binding, protein binding, intracellular, cell, cytoplasm, membrane, dendrite, somatodendritic compartment, identical protein binding, protein homodimerization activity, cell projection, neuron projection, neuronal cell body, cell body, intracellular part, cell part, protein dimerization activity, neuron part	39.2523	20.1322	58.3724	1.49035	1.35467e-12	4.49173e-11
ENSRNOG00000011316	Fam167a			164.845	58.3923	271.298	2.19684	1.47512e-12	4.88115e-11
ENSRNOG00000001414	Serpine1	HIF-1 signaling pathway, Complement and coagulation cascades, p53 signaling pathway, AGE-RAGE signaling pathway in diabetic complications, Hippo signaling pathway, Chagas disease (American trypanosomiasis)	reproduction, response to reactive oxygen species, chronological cell aging, angiogenesis, blood vessel development, response to hypoxia, ameboidal-type cell migration, cellular glucose homeostasis, cell activation, cytokine production, regulation of cytokine production, positive regulation of cytokine production, placenta development, maternal placenta development, vasculature development, regul…	547.384	350.638	744.131	1.08341	1.5152e-12	5.00355e-11
ENSRNOG00000026604	Cercam			229.402	140.98	317.825	1.16708	1.57547e-12	5.19201e-11
ENSRNOG00000018709	Patz1			278.729	338.916	218.542	-0.630684	1.75819e-12	5.78242e-11
ENSRNOG00000010068	Plpp7		intracellular, cell, nucleus, nuclear envelope, cytoplasm, endoplasmic reticulum, endoplasmic reticulum membrane, cellular process, regulation of myotube differentiation, negative regulation of myotube differentiation, endomembrane system, myotube differentiation, membrane, integral component of membrane, cell differentiation, intrinsic component of membrane, organelle envelope, envelope, develop…	414.248	508.337	320.16	-0.665327	1.81419e-12	5.95452e-11
ENSRNOG00000002434	Tmem100		cell morphogenesis, cell morphogenesis involved in differentiation, angiogenesis, blood vessel development, vasculogenesis, in utero embryonic development, epithelial to mesenchymal transition, vasculature development, heart morphogenesis, system process, endothelium development, endocardial cushion development, epithelial to mesenchymal transition involved in endocardial cushion formation, endoc…	276.034	176.421	375.646	1.08603	1.832e-12	6.00082e-11
ENSRNOG00000016342	Atg10	Regulation of autophagy	catalytic activity, intracellular, cell, cellular protein modification process, protein lipidation, autophagy, response to stress, ER overload response, ER-nucleus signaling pathway, cell communication, signal transduction, metabolic process, biosynthetic process, macromolecule biosynthetic process, response to biotic stimulus, positive regulation of metabolic process, cellular process, positive …	163.686	207.043	120.329	-0.777957	1.8381e-12	6.00867e-11
ENSRNOG00000015380	Jup	Pathways in cancer, Transcriptional misregulation in cancer, Arrhythmogenic right ventricular cardiomyopathy (ARVC), Acute myeloid leukemia	transcription factor activity, protein binding, transcription factor activity, transcription factor binding, action potential, regulation of heart rate, desmosome assembly, desmosome organization, system process, muscle system process, circulatory system process, heart process, transcription cofactor activity, transcription coactivator activity, signal transducer activity, structural molecule act…	1318.22	1445.12	1191.33	-0.278397	1.89291e-12	6.17538e-11
ENSRNOG00000008557	Abcb8	ABC transporters	nucleotide binding, nucleoside binding, purine nucleoside binding, catalytic activity, transporter activity, binding, ATP binding, intracellular, cell, nucleus, nucleolus, cytoplasm, mitochondrion, mitochondrial envelope, mitochondrial inner membrane, transport, primary active transmembrane transporter activity, P-P-bond-hydrolysis-driven transmembrane transporter activity, membrane, integral com…	519.824	618.437	421.212	-0.552991	1.95426e-12	6.36272e-11
ENSRNOG00000049402	Nbl1	TGF-beta signaling pathway	cell morphogenesis, immune system process, monocyte chemotaxis, regulation of immune system process, negative regulation of immune system process, regulation of leukocyte migration, negative regulation of leukocyte migration, regulation of leukocyte chemotaxis, negative regulation of leukocyte chemotaxis, regionalization, binding, protein binding, extracellular region, nucleobase-containing compo…	550.047	423.111	676.982	0.676804	1.96321e-12	6.37904e-11
ENSRNOG00000001890	Txnrd2	Pyrimidine metabolism, Selenocompound metabolism	nucleotide binding, response to reactive oxygen species, response to oxygen radical, immune system process, immune system development, catalytic activity, thioredoxin-disulfide reductase activity, binding, protein binding, intracellular, cell, cytoplasm, mitochondrion, response to stress, response to oxidative stress, multicellular organism development, heart development, metabolic process, respo…	472.831	572.164	373.498	-0.61399	2.00668e-12	6.50727e-11
ENSRNOG00000005096	Bzw2		multicellular organism development, nervous system development, cellular process, membrane, cell differentiation, multicellular organismal process, developmental process, single-organism process, single-multicellular organism process, single-organism cellular process, single-organism developmental process, system development, anatomical structure development, cellular developmental process	913.116	1044.89	781.347	-0.418845	2.05118e-12	6.62821e-11
ENSRNOG00000026023	Taf4b	Huntington's disease, Herpes simplex infection, Basal transcription factors		120.251	160.609	79.8924	-0.998434	2.05215e-12	6.62821e-11
ENSRNOG00000005126	Slc66a3		dolichol-linked oligosaccharide biosynthetic process, oligosaccharide-lipid intermediate biosynthetic process, lipid metabolic process, metabolic process, biosynthetic process, cellular process, membrane, integral component of membrane, intrinsic component of membrane, cellular metabolic process, primary metabolic process, cellular lipid metabolic process, membrane part, single-organism process, …	160.495	102.491	218.499	1.08471	2.29312e-12	7.39178e-11
ENSRNOG00000019711	Isoc1		catalytic activity, extracellular region, intracellular, cell, cytoplasm, peroxisome, vesicle, membrane-bounded vesicle, microbody, organelle, membrane-bounded organelle, intracellular organelle, extracellular organelle, intracellular membrane-bounded organelle, extracellular region part, intracellular part, cytoplasmic part, cell part, extracellular exosome, extracellular vesicle	94.8515	134.904	54.7995	-1.28426	2.46657e-12	7.9351e-11
ENSRNOG00000059166	Ldb3			3064.22	3435.44	2693	-0.351166	2.57065e-12	8.25356e-11
ENSRNOG00000031915	Hdac10	Alcoholism, Viral carcinogenesis	histone deacetylase complex, negative regulation of transcription from RNA polymerase II promoter, catalytic activity, histone deacetylase activity, binding, protein binding, intracellular, cell, nucleus, nucleoplasm, cytoplasm, nucleobase-containing compound metabolic process, chromatin organization, transcription, DNA-templated, regulation of transcription, DNA-templated, regulation of transcri…	160.164	110.583	209.745	0.917381	2.61712e-12	8.38615e-11
ENSRNOG00000008245	AABR07054614.1			412.216	274.833	549.598	0.997205	2.62371e-12	8.3907e-11
ENSRNOG00000005602	Mthfd1	Metabolic pathways, One carbon pool by folate	sulfur amino acid metabolic process, histidine biosynthetic process, nucleotide binding, leukocyte homeostasis, neutrophil homeostasis, embryonic epithelial tube formation, neural tube formation, neural tube closure, nucleoside binding, purine nucleoside binding, morphogenesis of an epithelium, myeloid cell homeostasis, immune system process, catalytic activity, formate-tetrahydrofolate ligase ac…	310.391	379.502	241.279	-0.651237	2.67468e-12	8.53686e-11
ENSRNOG00000047046	Plin4			642.599	798.916	486.282	-0.715092	2.78549e-12	8.87309e-11
ENSRNOG00000007147	Cyp46a1	Primary bile acid biosynthesis		33.155	15.3802	50.9298	1.66461	2.84684e-12	9.05073e-11
ENSRNOG00000029141	Trabd2b		catalytic activity, endopeptidase activity, metalloendopeptidase activity, binding, protein binding, extracellular region, cell, plasma membrane, integral component of plasma membrane, protein complex assembly, cellular protein modification process, proteolysis, cell communication, signal transduction, cell surface receptor signaling pathway, cell-cell signaling, metabolic process, peptidase acti…	86.5191	129.156	43.8818	-1.53605	2.88531e-12	9.15508e-11
ENSRNOG00000025815	Cdr2l			358.585	288.42	428.751	0.570338	2.9846e-12	9.45162e-11
ENSRNOG00000055337	AABR07001054.1			14.7831	26.418	3.14824	-2.72456	3.07531e-12	9.7199e-11
ENSRNOG00000050949	Ttc39c			280.726	342.342	219.111	-0.641414	3.14246e-12	9.9128e-11
ENSRNOG00000007821	Dyrk2		ubiquitin ligase complex, nucleotide binding, polysaccharide biosynthetic process, magnesium ion binding, nucleoside binding, purine nucleoside binding, catalytic activity, protein kinase activity, protein serine/threonine kinase activity, protein tyrosine kinase activity, binding, protein binding, ATP binding, intracellular, cell, nucleus, nucleoplasm, cytoplasm, carbohydrate metabolic process, …	560.644	678.27	443.017	-0.613369	3.20814e-12	1.01003e-10
ENSRNOG00000014130	Cks2	Pathways in cancer, Small cell lung cancer	reproduction, regulation of cyclin-dependent protein serine/threonine kinase activity, ubiquitin ligase complex, mitotic cell cycle, nuclear division, cyclin-dependent protein kinase holoenzyme complex, regulation of protein phosphorylation, positive regulation of protein phosphorylation, chromatin binding, catalytic activity, binding, protein binding, intracellular, cell, nucleobase-containing c…	32.4086	13.6606	51.1566	1.83091	3.57759e-12	1.12417e-10
ENSRNOG00000004172	Pdk2		nucleotide binding, response to reactive oxygen species, nucleoside binding, purine nucleoside binding, catalytic activity, protein kinase activity, protein serine/threonine kinase activity, pyruvate dehydrogenase (acetyl-transferring) kinase activity, binding, protein binding, ATP binding, intracellular, cell, nucleus, nucleoplasm, cytoplasm, mitochondrion, mitochondrial matrix, mitochondrial py…	654.024	780.679	527.369	-0.565031	3.7137e-12	1.16325e-10
ENSRNOG00000038868	Iqcb1		cell morphogenesis, photoreceptor outer segment, tissue homeostasis, retina homeostasis, binding, protein binding, calmodulin binding, extracellular region, intracellular, cell, nucleus, nucleoplasm, centrosome, microtubule organizing center, cytoskeleton, cilium, organelle organization, multicellular organism development, anatomical structure morphogenesis, cellular process, cellular component a…	218.884	270.45	167.317	-0.689503	3.71633e-12	1.16325e-10
ENSRNOG00000018452	Unc13a	Synaptic vesicle cycle	SNARE binding, cell morphogenesis, regulation of neurotransmitter levels, regulation of cell growth, positive regulation of neurotransmitter secretion, binding, protein binding, intracellular, cell, cytoplasm, plasma membrane, protein complex assembly, peptide metabolic process, nitrogen compound metabolic process, transport, neurotransmitter transport, exocytosis, vesicle docking involved in exo…	18.9849	5.85902	32.1108	2.27123	3.75264e-12	1.17236e-10
ENSRNOG00000011952	Samm50		mitochondrial sorting and assembly machinery complex, extracellular region, intracellular, cell, cytoplasm, mitochondrion, mitochondrial envelope, mitochondrial outer membrane, mitochondrial inner membrane, protein complex assembly, protein targeting, protein targeting to mitochondrion, transport, mitochondrial transport, intracellular protein transport, organelle organization, mitochondrion orga…	774.602	874.425	674.779	-0.373432	3.79126e-12	1.18214e-10
ENSRNOG00000028557	Hibch	Metabolic pathways, Valine, leucine and isoleucine degradation, beta-Alanine metabolism, Carbon metabolism, Propanoate metabolism	catalytic activity, 3-hydroxyisobutyryl-CoA hydrolase activity, extracellular region, intracellular, cell, cytoplasm, mitochondrion, organic acid metabolic process, cellular amino acid metabolic process, valine metabolic process, valine catabolic process, lipid metabolic process, fatty acid metabolic process, fatty acid beta-oxidation, nitrogen compound metabolic process, metabolic process, catab…	450.792	533.226	368.358	-0.532429	3.92931e-12	1.22284e-10
ENSRNOG00000009311	Fstl3		reproduction, ossification, urogenital system development, kidney development, fibronectin binding, hematopoietic progenitor cell differentiation, immune system process, immune system development, leukocyte differentiation, myeloid leukocyte differentiation, regulation of immune system process, negative regulation of immune system process, regulation of myeloid leukocyte differentiation, negative…	148.463	79.9156	217.01	1.4299	4.03038e-12	1.25189e-10
ENSRNOG00000008063	Hibadh	Metabolic pathways, Valine, leucine and isoleucine degradation	nucleotide binding, catalytic activity, phosphogluconate dehydrogenase (decarboxylating) activity, binding, intracellular, cell, cytoplasm, mitochondrion, organic acid metabolic process, cellular amino acid metabolic process, valine metabolic process, valine catabolic process, nitrogen compound metabolic process, metabolic process, 3-hydroxyisobutyrate dehydrogenase activity, catabolic process, c…	791.694	909.739	673.649	-0.4329	4.17195e-12	1.29338e-10
ENSRNOG00000001770	Ehhadh	Metabolic pathways, Valine, leucine and isoleucine degradation, Butanoate metabolism, Fatty acid degradation, Fatty acid metabolism, PPAR signaling pathway, Peroxisome, Tryptophan metabolism, beta-Alanine metabolism, Carbon metabolism, Lysine degradation, Propanoate metabolism	catalytic activity, 3-hydroxyacyl-CoA dehydrogenase activity, dodecenoyl-CoA delta-isomerase activity, enoyl-CoA hydratase activity, receptor binding, binding, protein binding, intracellular, cell, cytoplasm, mitochondrion, peroxisome, cytosol, organic acid metabolic process, cellular protein modification process, protein acetylation, internal protein amino acid acetylation, lipid metabolic proce…	103.408	149.231	57.5858	-1.35856	4.32631e-12	1.33868e-10
ENSRNOG00000024728	Arhgap22		GTPase activator activity, adherens junction, cell-substrate adherens junction, focal adhesion, cell communication, signal transduction, enzyme activator activity, cellular process, signaling, cell junction, cell-substrate junction, enzyme regulator activity, GTPase regulator activity, positive regulation of catalytic activity, regulation of GTPase activity, positive regulation of GTPase activity…	63.5351	39.4867	87.5834	1.12959	4.41882e-12	1.36211e-10
ENSRNOG00000026643	Chordc1		nucleotide binding, microtubule cytoskeleton organization, nucleoside binding, purine nucleoside binding, regulation of protein phosphorylation, negative regulation of protein phosphorylation, binding, protein binding, ATP binding, protein folding, cellular protein modification process, protein phosphorylation, negative regulation of protein kinase activity, phosphorus metabolic process, phosphat…	410.926	477.381	344.471	-0.469592	4.41087e-12	1.36211e-10
ENSRNOG00000009037	Sulf1		reproduction, skeletal system development, cartilage condensation, angiogenesis, blood vessel development, urogenital system development, morphogenesis of a branching structure, cytokine production, regulation of cytokine production, positive regulation of cytokine production, kidney development, endothelial cell proliferation, regulation of endothelial cell proliferation, negative regulation of …	615.848	448.871	782.825	0.801019	4.43357e-12	1.36406e-10
ENSRNOG00000008056	Ankrd9			418.04	344.531	491.549	0.511449	4.6343e-12	1.42312e-10
ENSRNOG00000002358	Scpep1		retinoid metabolic process, system process, circulatory system process, vascular process in circulatory system, catalytic activity, carboxypeptidase activity, serine-type carboxypeptidase activity, extracellular region, intracellular, cell, cytoplasm, cytosol, organic acid metabolic process, proteolysis, lipid metabolic process, isoprenoid metabolic process, terpenoid metabolic process, blood cir…	579.968	485.342	674.593	0.474182	4.66182e-12	1.42886e-10
ENSRNOG00000012543	Mcm3	DNA replication, Cell cycle	nucleotide binding, nuclear chromosome, chromosome, telomeric region, nuclear chromosome, telomeric region, nucleoside binding, purine nucleoside binding, nucleic acid binding, DNA binding, DNA helicase activity, catalytic activity, helicase activity, binding, ATP binding, intracellular, cell, nucleus, nucleoplasm, chromosome, cytoplasm, centrosome, microtubule organizing center, cytoskeleton, nu…	111.897	64.6271	159.166	1.2872	4.86455e-12	1.48818e-10
ENSRNOG00000003745	Atf3	HTLV-I infection	negative regulation of transcription from RNA polymerase II promoter, MAPK cascade, regulatory region DNA binding, transcription regulatory region sequence-specific DNA binding, RNA polymerase II regulatory region sequence-specific DNA binding, RNA polymerase II core promoter proximal region sequence-specific DNA binding, RNA polymerase II transcription factor activity, sequence-specific DNA bind…	97.3157	47.9233	146.708	1.59416	5.40559e-12	1.65059e-10
ENSRNOG00000008907	Fggy		catalytic activity, intracellular, cell, cytoplasm, carbohydrate metabolic process, phosphorus metabolic process, phosphate-containing compound metabolic process, metabolic process, cellular process, phosphorylation, transferase activity, transferase activity, transferring phosphorus-containing groups, phosphotransferase activity, alcohol group as acceptor, cellular homeostasis, homeostatic proce…	151.101	189.776	112.427	-0.750116	5.42896e-12	1.65461e-10
ENSRNOG00000019743	Tmem63b		nucleotide binding, binding, intracellular, cell, cytoskeleton, plasma membrane, actin cytoskeleton, membrane, integral component of membrane, intrinsic component of membrane, small molecule binding, organelle, non-membrane-bounded organelle, intracellular organelle, intracellular non-membrane-bounded organelle, intracellular part, membrane part, cell part, cell periphery, organic cyclic compound…	650.614	743.692	557.536	-0.414994	5.63073e-12	1.71288e-10
ENSRNOG00000010832	Pdgfrl		extracellular region	184.582	108.801	260.362	1.25116	5.64933e-12	1.71532e-10
ENSRNOG00000003847	Gid4			673	807.625	538.374	-0.584185	5.66564e-12	1.71706e-10
ENSRNOG00000018878	Ssh3	Regulation of actin cytoskeleton, Axon guidance	cell morphogenesis, cell morphogenesis involved in differentiation, nucleic acid binding, DNA binding, actin binding, catalytic activity, phosphoprotein phosphatase activity, protein tyrosine phosphatase activity, binding, protein binding, intracellular, cell, nucleus, cytoplasm, cytoskeleton, cellular protein modification process, protein dephosphorylation, phosphorus metabolic process, phosphat…	255.08	199.304	310.856	0.638689	5.88145e-12	1.77914e-10
ENSRNOG00000004503	L3hypdh	Arginine and proline metabolism	catalytic activity, lyase activity, carbon-oxygen lyase activity, hydro-lyase activity	71.5257	97.9266	45.1248	-1.10082	5.90227e-12	1.78211e-10
ENSRNOG00000014050	Ptges2	Metabolic pathways, Arachidonic acid metabolism	nucleic acid binding, DNA binding, catalytic activity, binding, intracellular, cell, nucleus, cytoplasm, mitochondrion, cytosol, nucleobase-containing compound metabolic process, transcription, DNA-templated, regulation of transcription, DNA-templated, cellular aromatic compound metabolic process, nitrogen compound metabolic process, transport, metabolic process, electron carrier activity, biosyn…	400.676	466.828	334.524	-0.47956	5.97491e-12	1.80069e-10
ENSRNOG00000019677	Arid3b		regulatory region DNA binding, transcription regulatory region sequence-specific DNA binding, RNA polymerase II regulatory region sequence-specific DNA binding, RNA polymerase II core promoter proximal region sequence-specific DNA binding, RNA polymerase II distal enhancer sequence-specific DNA binding, RNA polymerase II transcription factor activity, sequence-specific DNA binding, transcription …	107.435	140.016	74.8536	-0.89457	6.25858e-12	1.88268e-10
ENSRNOG00000018242	Camkk1	Oxytocin signaling pathway, Alcoholism, Adipocytokine signaling pathway, AMPK signaling pathway, Longevity regulating pathway		119.006	68.032	169.979	1.30849	6.29948e-12	1.88798e-10
ENSRNOG00000034198	Tceal9		binding, protein binding, intracellular, cell, nucleus, nucleobase-containing compound metabolic process, transcription, DNA-templated, regulation of transcription, DNA-templated, regulation of transcription from RNA polymerase II promoter, transcription from RNA polymerase II promoter, cellular aromatic compound metabolic process, nitrogen compound metabolic process, metabolic process, biosynthe…	328.083	254.948	401.219	0.652133	6.2975e-12	1.88798e-10
ENSRNOG00000008857	Adamts10			874.463	684.119	1064.81	0.63752	6.53011e-12	1.95349e-10
ENSRNOG00000008786	Ap1b1	Lysosome	transporter activity, binding, protein binding, intracellular, cell, cytoplasm, Golgi apparatus, protein complex assembly, transport, intracellular protein transport, multicellular organism development, determination of left/right symmetry, pattern specification process, heart development, protein localization, protein transporter activity, specification of symmetry, determination of bilateral sy…	670.007	784.564	555.451	-0.497474	6.66932e-12	1.99146e-10
ENSRNOG00000001500	Rab4b		nucleotide binding, nucleoside binding, purine nucleoside binding, binding, GTP binding, intracellular, cell, cytoplasm, mitochondrion, endosome, vacuole, plasma membrane, transport, endocytosis, cell communication, signal transduction, small GTPase mediated signal transduction, protein localization, carbohydrate transport, hexose transport, cellular process, endomembrane system, protein transpor…	188.42	147.025	229.815	0.640894	6.7041e-12	1.9945e-10
ENSRNOG00000055295	Pecr	Fatty acid metabolism, Peroxisome, Biosynthesis of unsaturated fatty acids	catalytic activity, receptor binding, binding, protein binding, intracellular, cell, cytoplasm, mitochondrion, peroxisome, peroxisomal membrane, alcohol metabolic process, organic acid metabolic process, lipid metabolic process, fatty acid metabolic process, fatty acid biosynthetic process, isoprenoid metabolic process, terpenoid metabolic process, metabolic process, lipid biosynthetic process, b…	235.653	281.39	189.916	-0.564749	6.69642e-12	1.9945e-10
ENSRNOG00000045738	Ak4	Metabolic pathways, Purine metabolism	nucleotide binding, nucleoside binding, purine nucleoside binding, liver development, catalytic activity, adenylate kinase activity, nucleoside diphosphate kinase activity, binding, ATP binding, GTP binding, extracellular region, intracellular, cell, cytoplasm, mitochondrion, mitochondrial matrix, nucleobase-containing compound metabolic process, purine nucleotide metabolic process, purine nucleo…	110.901	164.459	57.3436	-1.50383	6.80939e-12	2.02212e-10
ENSRNOG00000021090	Pygm	Metabolic pathways, Insulin signaling pathway, Glucagon signaling pathway, Starch and sucrose metabolism, Insulin resistance	nucleotide binding, polysaccharide catabolic process, response to hypoxia, nucleoside binding, purine nucleoside binding, catalytic activity, phosphorylase activity, binding, protein binding, extracellular region, intracellular, cell, cytoplasm, endoplasmic reticulum, carbohydrate metabolic process, polysaccharide metabolic process, glycogen metabolic process, glycogen catabolic process, cellular…	1878.64	2152.93	1604.35	-0.424081	7.07123e-12	2.09603e-10
ENSRNOG00000007590	Eya1			46.4434	69.8521	23.0347	-1.55969	7.3339e-12	2.16992e-10
ENSRNOG00000002385	Prg4			249.361	111.595	387.127	1.78539	7.85451e-12	2.31973e-10
ENSRNOG00000013014	Cyba	Phagosome, Osteoclast differentiation, Leukocyte transendothelial migration, Leishmaniasis	response to acid chemical, regulation of cell growth, response to hypoxia, cellular glucose homeostasis, stress fiber, cytokine production, regulation of cytokine production, positive regulation of cytokine production, endothelial cell proliferation, regulation of endothelial cell proliferation, positive regulation of endothelial cell proliferation, renal system process involved in regulation of …	165.55	127.341	203.76	0.673955	8.50684e-12	2.50782e-10
ENSRNOG00000014264	AABR07027306.1			92.8986	134.32	51.4777	-1.36659	8.6585e-12	2.54789e-10
ENSRNOG00000000937	Slc46a3		extracellular region, transport, membrane, integral component of membrane, intrinsic component of membrane, vesicle, membrane-bounded vesicle, organelle, membrane-bounded organelle, extracellular organelle, extracellular region part, membrane part, localization, establishment of localization, transmembrane transport, extracellular exosome, extracellular vesicle	164.883	215.723	114.043	-0.913684	9.25114e-12	2.71244e-10
ENSRNOG00000001480	Ncf1	Phagosome, Osteoclast differentiation, Leukocyte transendothelial migration, Chemokine signaling pathway, Fc gamma R-mediated phagocytosis, Leishmaniasis		652.804	772.699	532.909	-0.535177	9.24791e-12	2.71244e-10
ENSRNOG00000019529	Btbd1		cytoplasmic mRNA processing body, intracellular, cell, cytoplasm, intracellular ribonucleoprotein complex, macromolecular complex, ribonucleoprotein granule, cytoplasmic ribonucleoprotein granule, organelle, non-membrane-bounded organelle, intracellular organelle, intracellular non-membrane-bounded organelle, protein complex, intracellular part, cytoplasmic part, cell part, ribonucleoprotein comp…	981.422	1099.72	863.12	-0.349149	9.31394e-12	2.72593e-10
ENSRNOG00000005981	Nt5c3a	Metabolic pathways, Nicotinate and nicotinamide metabolism, Pyrimidine metabolism, Purine metabolism	nucleotide binding, magnesium ion binding, catalytic activity, binding, intracellular, cell, cytoplasm, mitochondrion, endoplasmic reticulum, nucleobase-containing compound metabolic process, cellular aromatic compound metabolic process, nucleoside phosphate metabolic process, phosphorus metabolic process, phosphate-containing compound metabolic process, nitrogen compound metabolic process, metab…	345.178	406.19	284.166	-0.513898	9.40505e-12	2.74763e-10
ENSRNOG00000002509	Gnl3l	Ribosome biogenesis in eukaryotes		844.589	989.991	699.188	-0.501129	1.01424e-11	2.95771e-10
ENSRNOG00000000316	Sobp		system process, binding, protein binding, intracellular, cell, nucleus, multicellular organism development, sensory organ development, sensory perception, sensory perception of sound, behavior, locomotory behavior, anatomical structure morphogenesis, embryo development, organ morphogenesis, ubiquitin-like protein binding, SUMO binding, SUMO polymer binding, multicellular organismal process, devel…	96.5494	143.189	49.9096	-1.50196	1.08539e-11	3.14258e-10
ENSRNOG00000008236	Decr1		nucleotide binding, catalytic activity, binding, extracellular region, intracellular, cell, nucleus, nucleoplasm, cytoplasm, mitochondrion, organic acid metabolic process, protein complex assembly, lipid metabolic process, fatty acid metabolic process, fatty acid beta-oxidation, metabolic process, 2,4-dienoyl-CoA reductase (NADPH) activity, catabolic process, fatty acid catabolic process, cellula…	516.069	618.072	414.066	-0.576768	1.08386e-11	3.14258e-10
ENSRNOG00000021100	Tnfaip8l2		cell activation, immune system process, regulation of immune system process, negative regulation of immune system process, regulation of leukocyte activation, negative regulation of leukocyte activation, intracellular, cell, cytoplasm, response to stress, defense response, inflammatory response, immune response, cell adhesion, leukocyte cell-cell adhesion, negative regulation of cell adhesion, re…	87.0895	56.5455	117.633	1.04374	1.08296e-11	3.14258e-10
ENSRNOG00000037931	Plaur	Proteoglycans in cancer, Complement and coagulation cascades	reproduction, urogenital system development, release of cytochrome c from mitochondria, regulation of protein phosphorylation, positive regulation of protein phosphorylation, developmental process involved in reproduction, signal transducer activity, receptor activity, receptor binding, binding, protein binding, extracellular region, cell, plasma membrane, integral component of plasma membrane, a…	63.9326	39.2088	88.6563	1.15689	1.08076e-11	3.14258e-10
ENSRNOG00000002135	Sgcb	Dilated cardiomyopathy, Hypertrophic cardiomyopathy (HCM), Arrhythmogenic right ventricular cardiomyopathy (ARVC), Viral myocarditis		1071.42	1264.56	878.265	-0.525411	1.11409e-11	3.21993e-10
ENSRNOG00000017072	Slc16a14			42.5207	15.0736	69.9677	2.14247	1.15586e-11	3.33473e-10
ENSRNOG00000053869	Ppp1r3d	Insulin signaling pathway, Insulin resistance	polysaccharide biosynthetic process, polysaccharide catabolic process, catalytic activity, phosphoprotein phosphatase activity, binding, protein binding, intracellular, cell, cytoplasm, carbohydrate metabolic process, polysaccharide metabolic process, glycogen metabolic process, glycogen biosynthetic process, regulation of glycogen biosynthetic process, glycogen catabolic process, regulation of g…	448.473	561.34	335.606	-0.740381	1.16453e-11	3.35376e-10
ENSRNOG00000002710	Cnst		binding, protein binding, intracellular, cell, cytoplasm, Golgi apparatus, trans-Golgi network, plasma membrane, phosphorus metabolic process, phosphate-containing compound metabolic process, transport, plasma membrane organization, protein localization, metabolic process, negative regulation of metabolic process, cellular process, endomembrane system organization, negative regulation of phosphor…	201.326	261.896	140.757	-0.891075	1.17907e-11	3.38961e-10
ENSRNOG00000007300	C1qtnf6		binding, protein binding, extracellular region, collagen trimer, extracellular space, protein complex assembly, cellular process, cellular component organization, cellular component assembly, macromolecular complex, identical protein binding, protein complex, macromolecular complex subunit organization, cellular component biogenesis, extracellular region part, protein oligomerization, protein het…	235.67	137.969	333.372	1.26669	1.21525e-11	3.48746e-10
ENSRNOG00000029490	Znf768		DNA-directed RNA polymerase complex, nucleic acid binding, DNA binding, RNA binding, binding, intracellular, cell, nucleus, nucleoplasm, DNA-directed RNA polymerase II, core complex, nucleobase-containing compound metabolic process, transcription, DNA-templated, transcription from RNA polymerase II promoter, cellular aromatic compound metabolic process, nitrogen compound metabolic process, metabo…	440.114	519.318	360.91	-0.523764	1.22941e-11	3.52186e-10
ENSRNOG00000010350	Rcan2	Thyroid hormone signaling pathway		1516.86	1748.31	1285.41	-0.443441	1.23744e-11	3.53859e-10
ENSRNOG00000006893	Ppm1k		catalytic activity, phosphoprotein phosphatase activity, protein serine/threonine phosphatase activity, binding, intracellular, cell, cytoplasm, mitochondrion, cellular protein modification process, protein dephosphorylation, phosphorus metabolic process, phosphate-containing compound metabolic process, metabolic process, cellular process, dephosphorylation, hydrolase activity, hydrolase activity…	345.83	458.165	233.494	-0.969464	1.26601e-11	3.61392e-10
ENSRNOG00000013987	Sbno2			485.438	386.646	584.229	0.594259	1.28646e-11	3.66584e-10
ENSRNOG00000031814	Sort1	Neurotrophin signaling pathway, Lysosome	Golgi membrane, lytic vacuole, ossification, peptide receptor activity, signal transducer activity, receptor activity, transmembrane signaling receptor activity, G-protein coupled receptor activity, neurotrophin receptor activity, binding, protein binding, intracellular, cell, nucleus, nuclear envelope, cytoplasm, lysosome, lysosomal membrane, endosome, early endosome, vacuole, vacuolar membrane,…	904.287	1021.19	787.386	-0.374687	1.33889e-11	3.80856e-10
ENSRNOG00000003486	Mnda		transcription factor activity, protein binding, transcription factor activity, transcription factor binding, ossification, osteoblast differentiation, cell activation, activation of immune response, myeloid leukocyte activation, immune system process, immune response-activating cell surface receptor signaling pathway, regulation of immune system process, negative regulation of immune system proce…	174.372	104.611	244.133	1.2148	1.39621e-11	3.96464e-10
ENSRNOG00000017879	Gab1	EGFR tyrosine kinase inhibitor resistance, Proteoglycans in cancer, ErbB signaling pathway, Ras signaling pathway, Phospholipase D signaling pathway, Neurotrophin signaling pathway, Bacterial invasion of epithelial cells, Renal cell carcinoma		225.536	276.868	174.204	-0.665365	1.42652e-11	4.04365e-10
ENSRNOG00000051303	AC127084.5			76.6452	111.105	42.1852	-1.37625	1.46856e-11	4.15554e-10
ENSRNOG00000003120	Prelp		structural molecule activity, extracellular matrix structural constituent, binding, glycosaminoglycan binding, extracellular region, proteinaceous extracellular matrix, extracellular space, aging, cell aging, heparin binding, cellular process, extracellular matrix, vesicle, membrane-bounded vesicle, developmental process, organelle, membrane-bounded organelle, extracellular organelle, extracellul…	1084.83	793.542	1376.13	0.793465	1.50115e-11	4.23297e-10
ENSRNOG00000019041	Psme1	Proteasome, Antigen processing and presentation		624.746	715.108	534.385	-0.419601	1.50003e-11	4.23297e-10
ENSRNOG00000055962	Bgn		regulation of protein phosphorylation, negative regulation of protein phosphorylation, blood vessel remodeling, enzyme inhibitor activity, protein kinase inhibitor activity, binding, glycosaminoglycan binding, extracellular region, proteinaceous extracellular matrix, intracellular, cell, cytoplasm, plasma membrane, aminoglycan metabolic process, proteoglycan metabolic process, cellular protein mo…	1262.33	1003.01	1521.64	0.600801	1.54156e-11	4.33938e-10
ENSRNOG00000016483	Myo16		nucleotide binding, cell morphogenesis, nucleoside binding, purine nucleoside binding, motor activity, actin binding, catalytic activity, binding, protein binding, ATP binding, intracellular, cell, nucleus, nucleoplasm, cytoplasm, cytosol, cytoskeleton, cell communication, signal transduction, multicellular organism development, nervous system development, cytoskeletal protein binding, anatomical…	35.0755	64.4925	5.65843	-3.29807	1.61283e-11	4.53213e-10
ENSRNOG00000060262	Prps1	Metabolic pathways, Purine metabolism, Carbon metabolism, Biosynthesis of amino acids, Pentose phosphate pathway	nucleotide binding, magnesium ion binding, nucleoside binding, purine nucleoside binding, ribose phosphate diphosphokinase complex, catalytic activity, ribose phosphate diphosphokinase activity, binding, protein binding, ATP binding, 5-phosphoribose 1-diphosphate biosynthetic process, organic acid metabolic process, nucleobase-containing compound metabolic process, purine nucleobase metabolic pro…	271.661	322.153	221.169	-0.540556	1.63669e-11	4.59123e-10
ENSRNOG00000022576	Nudt12	Metabolic pathways, Nicotinate and nicotinamide metabolism, Peroxisome	NAD+ diphosphatase activity, catalytic activity, nucleotide diphosphatase activity, binding, intracellular, cell, nucleus, cytoplasm, peroxisome, nucleobase-containing compound metabolic process, cellular aromatic compound metabolic process, coenzyme metabolic process, oxidoreduction coenzyme metabolic process, NADP metabolic process, NADP catabolic process, nucleoside phosphate metabolic process…	278.428	365.138	191.717	-0.925902	1.72748e-11	4.82919e-10
ENSRNOG00000022921	Dact2			58.4685	22.0976	94.8395	2.05288	1.72533e-11	4.82919e-10
ENSRNOG00000020288	Slc25a20			866.571	992.849	740.294	-0.422981	1.77481e-11	4.95298e-10
ENSRNOG00000008487	Amotl2			730.549	850.143	610.954	-0.475977	1.78399e-11	4.97004e-10
ENSRNOG00000018841	Sox8		reproduction, regulatory region DNA binding, transcription regulatory region sequence-specific DNA binding, RNA polymerase II regulatory region sequence-specific DNA binding, RNA polymerase II core promoter sequence-specific DNA binding, RNA polymerase II transcription factor activity, sequence-specific DNA binding, RNA polymerase II regulatory region DNA binding, core promoter sequence-specific …	37.6327	5.68782	69.5776	3.3996	1.82438e-11	5.07385e-10
ENSRNOG00000000024	Hebp1			152.229	103.61	200.849	0.948258	1.87351e-11	5.20155e-10
ENSRNOG00000004699	Fibin		extracellular region, intracellular, cell, cytoplasm, endoplasmic reticulum, Golgi apparatus, endomembrane system, organelle, membrane-bounded organelle, intracellular organelle, intracellular membrane-bounded organelle, intracellular part, cytoplasmic part, cell part	289.562	135.333	443.79	1.70599	1.99641e-11	5.53329e-10
ENSRNOG00000019290	Pskh1		nucleotide binding, nucleoside binding, purine nucleoside binding, catalytic activity, protein kinase activity, protein serine/threonine kinase activity, binding, ATP binding, cellular protein modification process, protein phosphorylation, phosphorus metabolic process, phosphate-containing compound metabolic process, multicellular organism development, determination of left/right symmetry, patter…	288.274	362.628	213.921	-0.75866	2.07472e-11	5.74053e-10
ENSRNOG00000010771	Pkd1		reproduction, regulation of cyclin-dependent protein serine/threonine kinase activity, G1/S transition of mitotic cell cycle, mitotic cell cycle, skeletal system development, cartilage condensation, blood vessel development, urogenital system development, metanephros development, in utero embryonic development, morphogenesis of a branching structure, kidney development, mesonephros development, l…	1100.78	890.846	1310.71	0.556578	2.13318e-11	5.89224e-10
ENSRNOG00000058329	Prrx2			33.4638	14.0438	52.8839	1.84069	2.16645e-11	5.97394e-10
ENSRNOG00000009066	Thra	Neuroactive ligand-receptor interaction, Thyroid hormone signaling pathway	reproduction, negative regulation of transcription from RNA polymerase II promoter, regulatory region DNA binding, transcription regulatory region sequence-specific DNA binding, RNA polymerase II transcription factor activity, sequence-specific DNA binding, regulatory region nucleic acid binding, nucleic acid binding transcription factor activity, skeletal system development, cartilage condensati…	729.736	869.086	590.386	-0.557058	2.17177e-11	5.97846e-10
ENSRNOG00000020646	Sdhaf2		cell morphogenesis, cell morphogenesis involved in differentiation, epithelial to mesenchymal transition, intracellular, cell, cytoplasm, mitochondrion, mitochondrial matrix, generation of precursor metabolites and energy, oxidative phosphorylation, mitochondrial electron transport, succinate to ubiquinone, nucleobase-containing compound metabolic process, purine nucleotide metabolic process, cel…	594.118	678.772	509.463	-0.413244	2.21979e-11	6.10028e-10
ENSRNOG00000000902	Hsph1	Protein processing in endoplasmic reticulum	MAPK cascade, nucleotide binding, response to reactive oxygen species, nucleoside binding, purine nucleoside binding, regulation of protein phosphorylation, negative regulation of protein phosphorylation, positive regulation of protein phosphorylation, binding, protein binding, ATP binding, extracellular region, intracellular, cell, nucleus, nucleoplasm, cytoplasm, cytosol, cytoskeleton, microtub…	623.035	755.894	490.177	-0.623848	2.22546e-11	6.10551e-10
ENSRNOG00000017311	Me3	Metabolic pathways, Carbon metabolism, Pyruvate metabolism		576.204	692.891	459.517	-0.591455	2.2407e-11	6.13693e-10
ENSRNOG00000013994	Enpp1	Metabolic pathways, Nicotinate and nicotinamide metabolism, Purine metabolism, Pantothenate and CoA biosynthesis, Starch and sucrose metabolism	nucleotide binding, polysaccharide biosynthetic process, lytic vacuole, ossification, regulation of cell growth, pattern binding, nucleoside binding, purine nucleoside binding, regulation of protein phosphorylation, negative regulation of protein phosphorylation, immune system process, nucleic acid binding, catalytic activity, nuclease activity, exonuclease activity, phosphodiesterase I activity,…	470.35	387.5	553.201	0.512497	2.30913e-11	6.3137e-10
ENSRNOG00000047860	Plin5	PPAR signaling pathway	binding, protein binding, intracellular, cell, cytoplasm, mitochondrion, lipid particle, cytosol, organic acid metabolic process, lipid metabolic process, fatty acid metabolic process, fatty acid beta-oxidation, neutral lipid metabolic process, acylglycerol metabolic process, triglyceride metabolic process, organelle organization, cell communication, signal transduction, metabolic process, lipid …	326.357	437.905	214.81	-1.02415	2.42057e-11	6.60725e-10
ENSRNOG00000010169	Atpaf1		intracellular, cell, cytoplasm, mitochondrion, protein complex assembly, organelle organization, mitochondrion organization, cellular process, cellular component organization, cellular component assembly, mitochondrial proton-transporting ATP synthase complex assembly, cellular macromolecular complex assembly, organelle, membrane-bounded organelle, intracellular organelle, intracellular membrane-…	479.5	594.604	364.395	-0.704896	2.48349e-11	6.7676e-10
ENSRNOG00000007905	Itga7	Regulation of actin cytoskeleton, PI3K-Akt signaling pathway, Focal adhesion, Dilated cardiomyopathy, ECM-receptor interaction, Hypertrophic cardiomyopathy (HCM), Arrhythmogenic right ventricular cardiomyopathy (ARVC)	cell morphogenesis, blood vessel development, formation of primary germ layer, endoderm formation, vasculature development, receptor binding, integrin binding, binding, protein binding, intracellular, cell, cytoplasm, plasma membrane, integral component of plasma membrane, adherens junction, cell-substrate adherens junction, muscle tendon junction, movement of cell or subcellular component, cell …	1608.52	1914.92	1302.13	-0.55605	2.53387e-11	6.89332e-10
ENSRNOG00000005277	Ptprv		catalytic activity, phosphoprotein phosphatase activity, protein tyrosine phosphatase activity, cellular protein modification process, protein dephosphorylation, phosphorus metabolic process, phosphate-containing compound metabolic process, metabolic process, cellular process, membrane, integral component of membrane, dephosphorylation, hydrolase activity, hydrolase activity, acting on ester bond…	72.4687	5.76801	139.169	4.37229	2.54014e-11	6.8988e-10
ENSRNOG00000016866	Fhl2	Osteoclast differentiation	negative regulation of transcription from RNA polymerase II promoter, ossification, osteoblast differentiation, heart morphogenesis, cardiac chamber development, cardiac chamber morphogenesis, binding, protein binding, intracellular, cell, nucleus, cytoplasm, cytoskeleton, adherens junction, cell-substrate adherens junction, focal adhesion, nucleobase-containing compound metabolic process, transc…	955.52	1060.54	850.5	-0.318079	2.58493e-11	7.00872e-10
ENSRNOG00000024008	Cdc25c	Oocyte meiosis, MicroRNAs in cancer, Progesterone-mediated oocyte maturation, Cell cycle		40.2502	20.1555	60.345	1.53591	2.67698e-11	7.24616e-10
ENSRNOG00000057042	Pcca	Metabolic pathways, Valine, leucine and isoleucine degradation, Carbon metabolism, Glyoxylate and dicarboxylate metabolism, Propanoate metabolism	nucleotide binding, nucleoside binding, purine nucleoside binding, catalytic activity, biotin carboxylase activity, propionyl-CoA carboxylase activity, binding, protein binding, ATP binding, intracellular, cell, cytoplasm, mitochondrion, mitochondrial matrix, organic acid metabolic process, cellular amino acid metabolic process, lipid metabolic process, fatty acid metabolic process, nitrogen comp…	690.707	829.885	551.529	-0.5886	2.79414e-11	7.5507e-10
ENSRNOG00000033906	Zfp667		transcription factor activity, protein binding, transcription factor activity, transcription factor binding, nucleic acid binding, DNA binding, transcription cofactor activity, binding, intracellular, cell, nucleus, nucleobase-containing compound metabolic process, transcription, DNA-templated, regulation of transcription, DNA-templated, regulation of transcription from RNA polymerase II promoter…	107.13	139.303	74.958	-0.885271	2.80806e-11	7.57569e-10
ENSRNOG00000021808	Tecr	Fatty acid metabolism, Biosynthesis of unsaturated fatty acids, Fatty acid elongation	very long-chain fatty acid metabolic process, catalytic activity, intracellular, cell, nucleus, cytoplasm, endoplasmic reticulum, endoplasmic reticulum membrane, organic acid metabolic process, lipid metabolic process, fatty acid metabolic process, fatty acid biosynthetic process, steroid biosynthetic process, metabolic process, steroid metabolic process, lipid biosynthetic process, biosynthetic …	679.079	783.589	574.569	-0.446948	2.88521e-11	7.7709e-10
ENSRNOG00000060693	Catsperg			92.3678	55.0451	129.69	1.22149	3.02815e-11	8.14237e-10
ENSRNOG00000061102	Taf9b	Herpes simplex infection, Basal transcription factors	negative regulation of transcription from RNA polymerase II promoter, histone acetyltransferase complex, DNA-directed RNA polymerase complex, regulation of cell growth, binding, protein binding, intracellular, cell, nucleus, nucleoplasm, transcription factor complex, transcription factor TFIID complex, nucleobase-containing compound metabolic process, transcription, DNA-templated, DNA-templated t…	247.945	292.775	203.116	-0.525323	3.07051e-11	8.2426e-10
ENSRNOG00000050404	Pmepa1			393.825	299.362	488.289	0.703984	3.16756e-11	8.48906e-10
ENSRNOG00000007266	RGD1311251			25.7198	39.6602	11.7794	-1.66979	3.20171e-11	8.56641e-10
ENSRNOG00000013876	Mipep			421.117	522.985	319.249	-0.71033	3.23361e-11	8.62331e-10
ENSRNOG00000020607	Bckdha	Metabolic pathways, Valine, leucine and isoleucine degradation, Propanoate metabolism	catalytic activity, alpha-ketoacid dehydrogenase activity, 3-methyl-2-oxobutanoate dehydrogenase (2-methylpropanoyl-transferring) activity, binding, protein binding, intracellular, cell, cytoplasm, mitochondrion, mitochondrial matrix, mitochondrial alpha-ketoglutarate dehydrogenase complex, organic acid metabolic process, nitrogen compound metabolic process, response to nutrient, metabolic proces…	817.634	953.976	681.291	-0.485078	3.22954e-11	8.62331e-10
ENSRNOG00000000805	Gja1	Gap junction, Arrhythmogenic right ventricular cardiomyopathy (ARVC)	Golgi membrane, lytic vacuole, cell morphogenesis, ossification, regulation of cell growth, blood vessel development, osteoblast differentiation, eye development, behavioral fear response, in utero embryonic development, neuron migration, endothelial cell proliferation, regulation of endothelial cell proliferation, negative regulation of endothelial cell proliferation, vasculature development, he…	1489.3	1768.53	1210.07	-0.547075	3.32986e-11	8.86542e-10
ENSRNOG00000061231	Selenom			305.324	246.665	363.984	0.559441	3.36891e-11	8.95468e-10
ENSRNOG00000004078	Eno3	Metabolic pathways, HIF-1 signaling pathway, Glycolysis / Gluconeogenesis, Carbon metabolism, Biosynthesis of amino acids, RNA degradation	phosphopyruvate hydratase complex, magnesium ion binding, catalytic activity, phosphopyruvate hydratase activity, binding, protein binding, extracellular region, extracellular space, intracellular, cell, cytoplasm, cytosol, plasma membrane, carbohydrate metabolic process, organic acid metabolic process, pyruvate metabolic process, generation of precursor metabolites and energy, glycolytic process…	858.652	1103.7	613.6	-0.845939	3.48034e-11	9.2357e-10
ENSRNOG00000012342	Ttc29		membrane, integral component of membrane, intrinsic component of membrane, membrane part	27.3693	1.66786	53.0707	4.34109	3.69815e-11	9.79769e-10
ENSRNOG00000017307	Prss23		catalytic activity, endopeptidase activity, serine-type endopeptidase activity, extracellular region, intracellular, cell, nucleus, proteolysis, metabolic process, peptidase activity, serine-type peptidase activity, hydrolase activity, serine hydrolase activity, protein metabolic process, vesicle, membrane-bounded vesicle, macromolecule metabolic process, organelle, membrane-bounded organelle, in…	554.057	412.441	695.674	0.752803	3.70637e-11	9.80343e-10
ENSRNOG00000048195	Nudt13		catalytic activity, binding, intracellular, cell, cytoplasm, mitochondrion, hydrolase activity, ion binding, cation binding, organelle, membrane-bounded organelle, intracellular organelle, intracellular membrane-bounded organelle, intracellular part, cytoplasmic part, cell part, metal ion binding	201.988	253.431	150.545	-0.747525	3.73374e-11	9.85974e-10
ENSRNOG00000009000	Foxj2			739.801	841.833	637.77	-0.399949	3.7681e-11	9.9343e-10
ENSRNOG00000003064	Bst1	Metabolic pathways, Nicotinate and nicotinamide metabolism, Salivary secretion, Pancreatic secretion	cell activation, immune system process, regulation of immune system process, positive regulation of immune system process, regulation of leukocyte activation, positive regulation of leukocyte activation, catalytic activity, NAD+ nucleosidase activity, extracellular region, cell, plasma membrane, cell proliferation, positive regulation of cell proliferation, cellular process, membrane, transferase…	65.1262	40.6181	89.6344	1.12285	4.14171e-11	1.09016e-09
ENSRNOG00000000585	Amd1	Metabolic pathways, Arginine and proline metabolism, Cysteine and methionine metabolism	in utero embryonic development, catalytic activity, adenosylmethionine decarboxylase activity, binding, intracellular, cell, cytoplasm, cytosol, nucleobase-containing compound metabolic process, S-adenosylmethioninamine biosynthetic process, cellular biogenic amine metabolic process, polyamine metabolic process, polyamine biosynthetic process, spermine biosynthetic process, cellular aromatic comp…	814.341	953.301	675.38	-0.49661	4.17978e-11	1.09662e-09
ENSRNOG00000023520	Cs	Metabolic pathways, Carbon metabolism, Biosynthesis of amino acids, Glyoxylate and dicarboxylate metabolism, Citrate cycle (TCA cycle), 2-Oxocarboxylic acid metabolism	nucleic acid binding, RNA binding, catalytic activity, citrate (Si)-synthase activity, binding, extracellular region, intracellular, cell, nucleus, cytoplasm, mitochondrion, mitochondrial matrix, carbohydrate metabolic process, organic acid metabolic process, acetyl-CoA metabolic process, generation of precursor metabolites and energy, tricarboxylic acid cycle, citrate metabolic process, oxaloace…	1008.69	1161.17	856.214	-0.439088	4.17783e-11	1.09662e-09
ENSRNOG00000000560	Lrrc20			431.137	559.142	303.132	-0.881095	4.62674e-11	1.21192e-09
ENSRNOG00000028341	Alkbh5		reproduction, response to hypoxia, positive regulation of defense response to virus by host, immune effector process, immune system process, regulation of immune system process, regulation of immune effector process, regulation of response to biotic stimulus, nucleic acid binding, RNA binding, catalytic activity, binding, intracellular, cell, nucleus, nucleoplasm, nucleobase-containing compound m…	530.343	614.288	446.398	-0.459704	4.78024e-11	1.25011e-09
ENSRNOG00000020590	Adam15		reproduction, cell morphogenesis, cell morphogenesis involved in differentiation, angiogenesis, regulation of cell growth, blood vessel development, acrosomal vesicle, epithelial to mesenchymal transition, vasculature development, regulation of cell-matrix adhesion, negative regulation of cell-matrix adhesion, immune system process, developmental process involved in reproduction, heart morphogene…	751.791	608.687	894.895	0.555261	4.91942e-11	1.28444e-09
ENSRNOG00000004423	Zbtb18			221.064	282.723	159.405	-0.822767	4.96131e-11	1.29329e-09
ENSRNOG00000053766	Ramp3	Vascular smooth muscle contraction	lytic vacuole, G-protein coupled receptor binding, receptor recycling, regulation of receptor recycling, positive regulation of receptor recycling, system process, circulatory system process, heart process, signal transducer activity, receptor activity, receptor binding, transporter activity, binding, protein binding, intracellular, cell, cytoplasm, lysosome, vacuole, plasma membrane, nucleobase-…	44.2565	14.0373	74.4758	2.32747	5.16471e-11	1.34415e-09
ENSRNOG00000002159	Gpat3	Metabolic pathways, Glycerophospholipid metabolism, Glycerolipid metabolism	catalytic activity, 1-acylglycerol-3-phosphate O-acyltransferase activity, glycerol-3-phosphate O-acyltransferase activity, intracellular, cell, cytoplasm, endoplasmic reticulum, endoplasmic reticulum membrane, lipid metabolic process, neutral lipid metabolic process, acylglycerol metabolic process, triglyceride metabolic process, phospholipid metabolic process, glycerophospholipid metabolic proc…	181.186	232.029	130.343	-0.827165	5.17386e-11	1.34437e-09
ENSRNOG00000000568	Slc29a3		lytic vacuole, transporter activity, nucleoside transmembrane transporter activity, intracellular, cell, cytoplasm, lysosome, lysosomal membrane, endosome, late endosome, vacuole, vacuolar membrane, transport, endosome membrane, endomembrane system, nucleoside transport, nucleobase-containing compound transport, nucleobase-containing compound transmembrane transporter activity, membrane, integral…	184.405	140.907	227.903	0.689795	5.31488e-11	1.37881e-09
ENSRNOG00000005153	Tedc1			100.847	61.9314	139.762	1.16141	5.3767e-11	1.39262e-09
ENSRNOG00000028403	Ptcd2		urogenital system development, kidney development, liver development, heart morphogenesis, cardiac chamber development, cardiac chamber morphogenesis, cardiac ventricle morphogenesis, ventricular cardiac muscle tissue development, cardiac ventricle development, nucleic acid binding, RNA binding, binding, intracellular, cell, cytoplasm, mitochondrion, nucleobase-containing compound metabolic proce…	222.054	268.214	175.895	-0.605862	5.5324e-11	1.43066e-09
ENSRNOG00000029416	AC109942.1			42.1633	60.3545	23.9722	-1.29685	5.73081e-11	1.47961e-09
ENSRNOG00000002229	Adcy5	Rap1 signaling pathway, Parkinson's disease, Phospholipase D signaling pathway, Gap junction, Pathways in cancer, Ovarian steroidogenesis, Aldosterone synthesis and secretion, Platelet activation, Inflammatory mediator regulation of TRP channels, cGMP-PKG signaling pathway, cAMP signaling pathway, Oocyte meiosis, Adrenergic signaling in cardiomyocytes, Vascular smooth muscle contraction, Circadia…	nucleotide binding, cellular glucose homeostasis, nucleoside binding, purine nucleoside binding, adenosine receptor signaling pathway, peptide secretion, regulation of peptide secretion, system process, catalytic activity, adenylate cyclase activity, binding, protein binding, ATP binding, intracellular, cell, cytoplasm, endosome, vacuole, cytosol, plasma membrane, cilium, nucleobase-containing co…	1144.67	1475.98	813.36	-0.858912	5.96014e-11	1.53637e-09
ENSRNOG00000016708	Necab3			60.6214	29.977	91.2659	1.5746	6.01583e-11	1.54826e-09
ENSRNOG00000004279	Adgra3			238.669	285.226	192.111	-0.567723	6.10193e-11	1.56794e-09
ENSRNOG00000004679	Fign		regulation of DNA recombination, nucleotide binding, microtubule cytoskeleton organization, double-strand break repair via homologous recombination, recombinational repair, nucleoside binding, purine nucleoside binding, catalytic activity, binding, protein binding, ATP binding, intracellular, cell, nucleus, nucleobase-containing compound metabolic process, DNA metabolic process, DNA repair, regul…	46.6171	72.1508	21.0833	-1.72792	6.17848e-11	1.58013e-09
ENSRNOG00000004857	L2hgdh	Butanoate metabolism	catalytic activity, intracellular, cell, cytoplasm, mitochondrion, metabolic process, cellular process, membrane, integral component of membrane, oxidoreductase activity, oxidoreductase activity, acting on CH-OH group of donors, protein metabolic process, intrinsic component of membrane, macromolecule metabolic process, organelle, membrane-bounded organelle, intracellular organelle, intracellular…	272.718	383.574	161.863	-1.2396	6.17864e-11	1.58013e-09
ENSRNOG00000050841	Ache			61.3775	87.3032	35.4518	-1.27648	6.16669e-11	1.58013e-09
ENSRNOG00000011849	Ndufs1	Oxidative phosphorylation, Metabolic pathways, Non-alcoholic fatty liver disease (NAFLD), Alzheimer's disease, Parkinson's disease, Huntington's disease	catalytic activity, NADH dehydrogenase activity, binding, intracellular, cell, cytoplasm, mitochondrion, mitochondrial envelope, mitochondrial inner membrane, mitochondrial respiratory chain, mitochondrial respiratory chain complex I, mitochondrial intermembrane space, generation of precursor metabolites and energy, oxidative phosphorylation, nucleobase-containing compound metabolic process, puri…	1491.86	1750	1233.72	-0.503995	6.27745e-11	1.60288e-09
ENSRNOG00000060528	Cacna1g	MAPK signaling pathway, Aldosterone synthesis and secretion, Calcium signaling pathway, Circadian entrainment, Type II diabetes mellitus		545.551	192.557	898.544	2.21643	6.34673e-11	1.61802e-09
ENSRNOG00000048237	Tcta		membrane, integral component of membrane, intrinsic component of membrane, membrane part	584.994	668.266	501.722	-0.41282	6.38725e-11	1.62579e-09
ENSRNOG00000010706	Ccdc117			182.612	220.55	144.675	-0.604881	6.51338e-11	1.6553e-09
ENSRNOG00000001338	Hpd	Metabolic pathways, Tyrosine metabolism, Phenylalanine metabolism, Ubiquinone and other terpenoid-quinone biosynthesis	Golgi membrane, catalytic activity, 4-hydroxyphenylpyruvate dioxygenase activity, binding, extracellular region, intracellular, cell, cytoplasm, endoplasmic reticulum, endoplasmic reticulum membrane, Golgi apparatus, organic acid metabolic process, cellular amino acid metabolic process, L-phenylalanine metabolic process, L-phenylalanine catabolic process, tyrosine metabolic process, tyrosine cata…	135.739	204.562	66.9151	-1.59777	6.65783e-11	1.68877e-09
ENSRNOG00000016896	Rpl3	Ribosome	ribosomal large subunit assembly, nucleic acid binding, RNA binding, structural constituent of ribosome, structural molecule activity, binding, extracellular region, intracellular, cell, nucleus, nucleoplasm, nucleolus, cytoplasm, cytosol, ribosome, adherens junction, cell-substrate adherens junction, focal adhesion, translation, peptide metabolic process, nitrogen compound metabolic process, org…	731.71	620.752	842.668	0.440335	6.66592e-11	1.68877e-09
ENSRNOG00000015049	Scn5a	Adrenergic signaling in cardiomyocytes		2009.1	2508.21	1509.98	-0.731756	6.70188e-11	1.69523e-09
ENSRNOG00000003479	Rnf150		binding, zinc ion binding, membrane, integral component of membrane, intrinsic component of membrane, ion binding, cation binding, membrane part, metal ion binding, transition metal ion binding	82.6576	112.57	52.7458	-1.07935	6.86764e-11	1.73445e-09
ENSRNOG00000014521	Armc8			435.844	502.452	369.237	-0.443406	6.88262e-11	1.73553e-09
ENSRNOG00000021526	Slc25a34		structural constituent of ribosome, structural molecule activity, intracellular, cell, cytoplasm, mitochondrion, mitochondrial envelope, mitochondrial inner membrane, translation, peptide metabolic process, nitrogen compound metabolic process, transport, metabolic process, biosynthetic process, macromolecule biosynthetic process, cellular process, gene expression, membrane, integral component of …	382.909	478.766	287.051	-0.736004	7.03729e-11	1.77178e-09
ENSRNOG00000008807	Rp1		microtubule cytoskeleton organization, cell morphogenesis, microtubule bundle formation, eye development, photoreceptor outer segment, eye photoreceptor cell differentiation, tissue homeostasis, retina homeostasis, photoreceptor inner segment, system process, neural retina development, binding, protein binding, intracellular, cell, cytoskeleton, microtubule associated complex, cilium, axoneme, or…	112.154	159.951	64.3569	-1.30021	7.22696e-11	1.8139e-09
ENSRNOG00000021015	Sbsn			97.8894	36.7879	158.991	2.08199	7.22661e-11	1.8139e-09
ENSRNOG00000005039	Tfpi	Complement and coagulation cascades	response to molecule of bacterial origin, enzyme inhibitor activity, endopeptidase inhibitor activity, serine-type endopeptidase inhibitor activity, extracellular region, extracellular space, cell, proteolysis, response to stress, blood coagulation, hemostasis, metabolic process, response to external stimulus, response to biotic stimulus, response to wounding, response to bacterium, negative regu…	694.062	828.799	559.325	-0.566498	7.27569e-11	1.82331e-09
ENSRNOG00000007896	Klhl38		ubiquitin ligase complex, catalytic activity, ubiquitin-protein transferase activity, intracellular, cell, cellular protein modification process, metabolic process, cellular process, protein ubiquitination, transferase activity, protein metabolic process, ubiquitin-like protein transferase activity, cullin-RING ubiquitin ligase complex, Cul3-RING ubiquitin ligase complex, protein modification by …	308.929	446.556	171.302	-1.37713	7.59283e-11	1.89692e-09
ENSRNOG00000019615	Colq		regulation of neurotransmitter levels, postsynaptic membrane organization, structural molecule activity, binding, glycosaminoglycan binding, extracellular region, proteinaceous extracellular matrix, collagen trimer, basement membrane, basal lamina, cell, plasma membrane, multicellular organism development, nervous system development, synapse assembly, neuromuscular junction development, protein l…	122.013	171.328	72.697	-1.22548	7.59038e-11	1.89692e-09
ENSRNOG00000012422	Tnik		MAPK cascade, nucleotide binding, activation of MAPKK activity, cell morphogenesis, cell morphogenesis involved in differentiation, nucleoside binding, purine nucleoside binding, regulation of protein phosphorylation, positive regulation of protein phosphorylation, positive regulation of defense response to virus by host, immune effector process, immune system process, regulation of immune system…	191.338	268.242	114.434	-1.22183	7.63898e-11	1.90551e-09
ENSRNOG00000019914	Tlcd3b		catalytic activity, intracellular, cell, cytoplasm, endoplasmic reticulum, Golgi apparatus, lipid metabolic process, membrane lipid metabolic process, sphingolipid metabolic process, ceramide metabolic process, nitrogen compound metabolic process, metabolic process, lipid biosynthetic process, biosynthetic process, cellular process, endomembrane system, membrane, integral component of membrane, N…	171.912	90.135	253.689	1.48266	7.69493e-11	1.91652e-09
ENSRNOG00000018730	Nectin2	Cell adhesion molecules (CAMs), Herpes simplex infection, Adherens junction		383.748	304.758	462.739	0.600922	7.75147e-11	1.92548e-09
ENSRNOG00000019490	Slc20a2		transporter activity, inorganic phosphate transmembrane transporter activity, sodium:phosphate symporter activity, extracellular region, cell, plasma membrane, integral component of plasma membrane, transport, ion transport, cation transport, sodium ion transport, phosphate ion transport, anion transport, cation transmembrane transporter activity, anion transmembrane transporter activity, cellula…	913.255	1091.16	735.349	-0.568722	7.75465e-11	1.92548e-09
ENSRNOG00000014117	Hmox1	HIF-1 signaling pathway, Mineral absorption, Porphyrin and chlorophyll metabolism	response to reactive oxygen species, angiogenesis, blood vessel development, response to hypoxia, cell activation, cytokine production, regulation of cytokine production, negative regulation of cytokine production, liver development, vasculature development, wound healing involved in inflammatory response, immune effector process, myeloid cell homeostasis, cell activation involved in immune respo…	180.511	126.674	234.349	0.882332	7.77865e-11	1.92849e-09
ENSRNOG00000007433	Cyb561		ferric-chelate reductase activity, catalytic activity, transporter activity, generation of precursor metabolites and energy, transport, metabolic process, cellular process, membrane, integral component of membrane, oxidoreductase activity, oxidoreductase activity, oxidizing metal ions, oxidoreductase activity, oxidizing metal ions, NAD or NADP as acceptor, transmembrane transporter activity, tran…	95.5044	54.515	136.494	1.30842	7.82281e-11	1.93647e-09
ENSRNOG00000004205	Pkdcc		skeletal system development, ossification, chondrocyte differentiation, catalytic activity, protein kinase activity, protein tyrosine kinase activity, non-membrane spanning protein tyrosine kinase activity, extracellular region, intracellular, cell, cytoplasm, Golgi apparatus, cellular protein modification process, protein phosphorylation, phosphorus metabolic process, phosphate-containing compou…	444.163	507.855	380.471	-0.415679	8.12118e-11	2.00727e-09
ENSRNOG00000010765	Vcl	Regulation of actin cytoskeleton, Focal adhesion, Leukocyte transendothelial migration, Amoebiasis, Bacterial invasion of epithelial cells, Adherens junction	cell morphogenesis, cell morphogenesis involved in differentiation, stress fiber, cell activation, glycoprotein binding, morphogenesis of an epithelium, dystroglycan binding, actin binding, structural molecule activity, binding, protein binding, extracellular region, intracellular, cell, cytoplasm, cytoskeleton, actin filament, plasma membrane, brush border, cell-cell junction, adherens junction,…	1501.58	1728.23	1274.93	-0.438585	8.1459e-11	2.01031e-09
ENSRNOG00000009974	Coq3	Metabolic pathways, Ubiquinone and other terpenoid-quinone biosynthesis	catalytic activity, hexaprenyldihydroxybenzoate methyltransferase activity, intracellular, cell, cytoplasm, mitochondrion, mitochondrial envelope, mitochondrial inner membrane, carbohydrate metabolic process, alcohol metabolic process, glycerol metabolic process, coenzyme metabolic process, oxidoreduction coenzyme metabolic process, ubiquinone metabolic process, ubiquinone biosynthetic process, m…	412.196	473.327	351.065	-0.430042	8.16702e-11	2.01246e-09
ENSRNOG00000024250	Wwc3			604.624	682.056	527.193	-0.37094	8.36371e-11	2.0578e-09
ENSRNOG00000012091	Ppa2	Oxidative phosphorylation		345.635	401.608	289.662	-0.470031	8.48724e-11	2.08503e-09
ENSRNOG00000024041	Hils1		reproduction, chromatin, nucleosome, male germ cell nucleus, developmental process involved in reproduction, nucleic acid binding, DNA binding, binding, protein binding, intracellular, cell, nucleus, chromosome, nucleobase-containing compound metabolic process, DNA packaging, chromatin organization, chromatin assembly or disassembly, nucleosome assembly, chromatin silencing, transcription, DNA-te…	23.6133	4.78107	42.4454	2.9098	8.60076e-11	2.10972e-09
ENSRNOG00000017181	Malt1	Tuberculosis, NF-kappa B signaling pathway, B cell receptor signaling pathway, T cell receptor signaling pathway		331.806	233.126	430.486	0.882032	8.8831e-11	2.17569e-09
ENSRNOG00000057357	AABR07001054.2			16.5814	29.0797	4.083	-2.56504	9.03262e-11	2.20897e-09
ENSRNOG00000014075	Clybl		magnesium ion binding, catalytic activity, malate synthase activity, binding, intracellular, cell, cytoplasm, mitochondrion, transferase activity, transferase activity, transferring acyl groups, ion binding, cation binding, organelle, membrane-bounded organelle, intracellular organelle, intracellular membrane-bounded organelle, intracellular part, cytoplasmic part, cell part, metal ion binding, t…	301.994	354.561	249.426	-0.505713	9.13745e-11	2.23124e-09
ENSRNOG00000009161	Clasp2		microtubule cytoskeleton organization, mitotic cell cycle, nuclear division, chromosome, centromeric region, kinetochore, condensed chromosome kinetochore, condensed chromosome, centromeric region, condensed chromosome, cell morphogenesis, cell morphogenesis involved in differentiation, regulation of cell growth, ameboidal-type cell migration, ruffle, epithelial to mesenchymal transition, glycopr…	581.809	689.006	474.611	-0.536825	9.43534e-11	2.30052e-09
ENSRNOG00000015540	Ppp6r3		binding, protein binding, intracellular, cell, nucleus, nucleoplasm, cytoplasm, plasma membrane, cellular protein modification process, protein dephosphorylation, phosphorus metabolic process, phosphate-containing compound metabolic process, metabolic process, cellular process, regulation of phosphatase activity, membrane, dephosphorylation, regulation of phosphate metabolic process, regulation o…	908.775	1015.32	802.227	-0.339482	9.5095e-11	2.31512e-09
ENSRNOG00000013331	Sdha	Oxidative phosphorylation, Metabolic pathways, Non-alcoholic fatty liver disease (NAFLD), Alzheimer's disease, Parkinson's disease, Huntington's disease, Carbon metabolism, Citrate cycle (TCA cycle)	succinate dehydrogenase activity, nucleotide binding, catalytic activity, binding, intracellular, cell, cytoplasm, mitochondrion, mitochondrial envelope, mitochondrial inner membrane, mitochondrial respiratory chain, mitochondrial respiratory chain complex II, succinate dehydrogenase complex (ubiquinone), organic acid metabolic process, generation of precursor metabolites and energy, tricarboxyli…	1473.56	1686.84	1260.28	-0.420289	9.59915e-11	2.32995e-09
ENSRNOG00000017826	Mtrr		sulfur amino acid metabolic process, sulfur amino acid catabolic process, nucleotide binding, catalytic activity, NADPH-hemoprotein reductase activity, binding, intracellular, cell, nucleus, nucleoplasm, cytoplasm, cytoskeleton, organic acid metabolic process, nucleobase-containing compound metabolic process, DNA metabolic process, DNA modification, DNA alkylation, DNA methylation, cellular amino…	362.455	423.91	301.001	-0.492606	9.59421e-11	2.32995e-09
ENSRNOG00000007412	Dok1	Measles	signal transducer activity, receptor signaling protein activity, receptor binding, insulin receptor binding, binding, protein binding, intracellular, cell, nucleus, cytoplasm, cell communication, signal transduction, cell surface receptor signaling pathway, enzyme linked receptor protein signaling pathway, transmembrane receptor protein tyrosine kinase signaling pathway, small GTPase mediated sig…	77.6503	53.5755	101.725	0.912462	9.81901e-11	2.37975e-09
ENSRNOG00000005094	C1qtnf7			258.701	169.554	347.849	1.03238	1.02227e-10	2.47388e-09
ENSRNOG00000028261	Tppp		microtubule cytoskeleton organization, microtubule bundle formation, binding, protein binding, intracellular, cell, nucleus, cytoplasm, cytoskeleton, microtubule, protein complex assembly, organelle organization, cytoskeleton organization, microtubule-based process, microtubule binding, cytoskeletal protein binding, cellular process, microtubule cytoskeleton, tubulin binding, cellular component o…	89.9002	127.383	52.4173	-1.26508	1.03803e-10	2.5083e-09
ENSRNOG00000000231	Kctd17		ubiquitin ligase complex, cell morphogenesis, binding, protein binding, intracellular, cell, cytoplasm, endoplasmic reticulum, protein complex assembly, proteolysis, ubiquitin-dependent protein catabolic process, cellular ion homeostasis, cellular calcium ion homeostasis, cellular metal ion homeostasis, organelle organization, metabolic process, catabolic process, macromolecule catabolic process,…	141.932	96.0958	187.769	0.959142	1.04618e-10	2.52422e-09
ENSRNOG00000004726	Mapkapk2			1249.81	1457.95	1041.68	-0.484632	1.05327e-10	2.53755e-09
ENSRNOG00000017602	Il34			127.198	91.0511	163.345	0.836222	1.08463e-10	2.60536e-09
ENSRNOG00000042753	Fgf13	Rap1 signaling pathway, Regulation of actin cytoskeleton, PI3K-Akt signaling pathway, MAPK signaling pathway, Ras signaling pathway, Pathways in cancer, Melanoma	MAPK cascade, microtubule cytoskeleton organization, cell morphogenesis, cell morphogenesis involved in differentiation, regulation of cell growth, neuron migration, regulation of protein phosphorylation, positive regulation of protein phosphorylation, system process, receptor binding, binding, protein binding, extracellular region, intracellular, cell, nucleus, cytoplasm, cytosol, cytoskeleton, …	250.606	315.49	185.722	-0.761271	1.08398e-10	2.60536e-09
ENSRNOG00000005257	Prkaca	Parkinson's disease, Thyroid hormone signaling pathway, Olfactory transduction, Insulin signaling pathway, Proteoglycans in cancer, Taste transduction, Hedgehog signaling pathway, Endocrine and other factor-regulated calcium reabsorption, MAPK signaling pathway, Ras signaling pathway, Gap junction, Pathways in cancer, Ovarian steroidogenesis, Aldosterone synthesis and secretion, Platelet activati…	reproduction, nucleotide binding, ossification, osteoblast differentiation, cellular glucose homeostasis, formation of primary germ layer, mesoderm formation, embryonic epithelial tube formation, neural tube formation, neural tube closure, nucleoside binding, purine nucleoside binding, morphogenesis of an epithelium, regionalization, developmental process involved in reproduction, catalytic activ…	1092.2	1238.67	945.741	-0.38891	1.11683e-10	2.67874e-09
ENSRNOG00000049629	Reep2			25.41	8.81169	42.0084	2.13204	1.12215e-10	2.68753e-09
ENSRNOG00000017091	Slc25a46		mitochondrial fission, intracellular, cell, cytoplasm, mitochondrion, mitochondrial envelope, mitochondrial outer membrane, transport, organelle organization, mitochondrion organization, mitochondrial membrane organization, cellular process, membrane, integral component of membrane, cellular component organization, outer membrane, organelle membrane, intrinsic component of membrane, mitochondrial…	469.584	537.85	401.319	-0.421544	1.12603e-10	2.69285e-09
ENSRNOG00000008713	Slc41a2		transporter activity, transport, ion transport, cation transport, cation transmembrane transporter activity, ion transmembrane transporter activity, membrane, integral component of membrane, transmembrane transporter activity, inorganic cation transmembrane transporter activity, substrate-specific transmembrane transporter activity, substrate-specific transporter activity, metal ion transport, in…	63.3627	32.9172	93.8082	1.483	1.19189e-10	2.84614e-09
ENSRNOG00000000853	Aif1			128.822	92.9387	164.705	0.818823	1.21959e-10	2.908e-09
ENSRNOG00000011057	Mfn1		nucleotide binding, nucleoside binding, purine nucleoside binding, catalytic activity, GTPase activity, binding, GTP binding, intracellular, cell, cytoplasm, mitochondrion, mitochondrial envelope, mitochondrial outer membrane, organelle organization, mitochondrion organization, mitochondrial fusion, cellular process, membrane, integral component of membrane, cellular component organization, pyrop…	1321.64	1495.25	1148.04	-0.380918	1.23667e-10	2.9444e-09
ENSRNOG00000026425	Ppp6r2			611.314	685.522	537.105	-0.351417	1.24683e-10	2.96423e-09
ENSRNOG00000008570	Cadps		regulation of neurotransmitter levels, binding, calcium ion binding, protein binding, phospholipid binding, phosphatidylinositol-4,5-bisphosphate binding, intracellular, cell, cytoplasm, protein complex assembly, transport, neurotransmitter transport, exocytosis, organelle organization, cell communication, cell-cell signaling, chemical synaptic transmission, neurotransmitter secretion, protein lo…	58.1066	85.2511	30.9621	-1.43218	1.26019e-10	2.99162e-09
ENSRNOG00000006859	Insig1		response to acid chemical, skeletal system development, intracellular, cell, cytoplasm, endoplasmic reticulum, endoplasmic reticulum membrane, alcohol metabolic process, organic acid metabolic process, nucleobase-containing compound metabolic process, transcription, DNA-templated, regulation of transcription, DNA-templated, regulation of transcription from RNA polymerase II promoter, transcriptio…	164.67	204.959	124.381	-0.716033	1.3137e-10	3.11408e-09
ENSRNOG00000012701	Map7			138.475	174.595	102.356	-0.764631	1.34944e-10	3.19413e-09
ENSRNOG00000050697	Ctsz	Lysosome, Apoptosis	lytic vacuole, morphogenesis of a branching structure, morphogenesis of an epithelium, catalytic activity, endopeptidase activity, cysteine-type endopeptidase activity, extracellular region, extracellular space, intracellular, cell, cytoplasm, lysosome, vacuole, endoplasmic reticulum, proteolysis, multicellular organism development, metabolic process, peptidase activity, cysteine-type peptidase a…	209.336	159.683	258.989	0.69424	1.35246e-10	3.19662e-09
ENSRNOG00000018170	Slc27a1	PPAR signaling pathway, Insulin resistance		612.825	757.941	467.708	-0.695296	1.36457e-10	3.22055e-09
ENSRNOG00000017428	Map1b		microtubule cytoskeleton organization, cell morphogenesis, cell morphogenesis involved in differentiation, regulation of cell growth, microtubule bundle formation, photoreceptor outer segment, actin binding, binding, protein binding, phospholipid binding, intracellular, cell, cytoplasm, cytosol, cytoskeleton, microtubule, microtubule associated complex, plasma membrane, cilium, protein complex as…	637.154	456.939	817.37	0.837597	1.40593e-10	3.31333e-09
ENSRNOG00000029939	Gypc	Malaria	intracellular, cell, cytoplasm, cytoskeleton, plasma membrane, cell cortex, membrane, integral component of membrane, cortical cytoskeleton, intrinsic component of membrane, organelle, non-membrane-bounded organelle, intracellular organelle, intracellular non-membrane-bounded organelle, intracellular part, membrane part, cytoplasmic part, cell cortex part, cell part, cell periphery, cytoplasmic r…	464.317	541.062	387.573	-0.480272	1.40969e-10	3.31738e-09
ENSRNOG00000013572	Lxn		system process, enzyme inhibitor activity, endopeptidase inhibitor activity, binding, glycosaminoglycan binding, extracellular region, intracellular, cell, cytoplasm, proteolysis, response to stress, defense response, inflammatory response, sensory perception, metabolic process, metalloendopeptidase inhibitor activity, heparin binding, response to temperature stimulus, detection of external stimu…	111.661	72.3368	150.986	1.05133	1.41796e-10	3.332e-09
ENSRNOG00000018533	Iffo1		structural molecule activity, intracellular, cell, cytoskeleton, intermediate filament, organelle, non-membrane-bounded organelle, intracellular organelle, intracellular non-membrane-bounded organelle, organelle part, intracellular part, cytoskeletal part, intracellular organelle part, cell part, intermediate filament cytoskeleton, supramolecular fiber, polymeric cytoskeletal fiber	424.882	344.042	505.722	0.554424	1.42094e-10	3.33417e-09
ENSRNOG00000016239	Zadh2			452.532	523.474	381.591	-0.455068	1.42952e-10	3.34946e-09
ENSRNOG00000003334	Klhl21		ubiquitin ligase complex, mitotic cell cycle, nuclear division, cytokinesis, spindle pole, catalytic activity, ubiquitin-protein transferase activity, intracellular, cell, cytoplasm, centrosome, microtubule organizing center, spindle, polar microtubule, cytoskeleton, microtubule, spindle microtubule, cellular protein modification process, proteolysis, ubiquitin-dependent protein catabolic process…	548.375	716.37	380.38	-0.91149	1.48452e-10	3.47331e-09
ENSRNOG00000005034	Arhgef25		guanyl-nucleotide exchange factor activity, Ras guanyl-nucleotide exchange factor activity, Rho guanyl-nucleotide exchange factor activity, intracellular, cell, cytoplasm, plasma membrane, cell communication, signal transduction, small GTPase mediated signal transduction, Ras protein signal transduction, Rho protein signal transduction, regulation of signal transduction, cellular process, regulat…	283.674	229.35	337.999	0.557454	1.49019e-10	3.48154e-09
ENSRNOG00000008074	Cyp11a1	Metabolic pathways, Steroid hormone biosynthesis, Ovarian steroidogenesis, Aldosterone synthesis and secretion	reproduction, response to reactive oxygen species, response to acid chemical, response to molecule of bacterial origin, developmental process involved in reproduction, catalytic activity, monooxygenase activity, binding, steroid binding, iron ion binding, intracellular, cell, cytoplasm, mitochondrion, mitochondrial envelope, mitochondrial inner membrane, alcohol metabolic process, organic acid me…	120.024	170.235	69.8121	-1.27391	1.49823e-10	3.49529e-09
ENSRNOG00000042501	Tmem250		nucleotide binding, nucleoside binding, purine nucleoside binding, binding, GTP binding, intracellular, cell, nucleus, cytoplasm, cell proliferation, positive regulation of cell proliferation, cellular process, membrane, integral component of membrane, viral process, purine nucleotide binding, guanyl nucleotide binding, intrinsic component of membrane, ribonucleoside binding, purine ribonucleosid…	429.84	492.785	366.896	-0.424584	1.55958e-10	3.6332e-09
ENSRNOG00000004449	E2f6		G1/S transition of mitotic cell cycle, regulation of transcription involved in G1/S transition of mitotic cell cycle, mitotic cell cycle, nucleic acid binding transcription factor activity, nucleic acid binding, DNA binding, transcription factor activity, sequence-specific DNA binding, binding, intracellular, cell, nucleus, nucleoplasm, transcription factor complex, nucleobase-containing compound…	804.532	913.731	695.332	-0.393572	1.57267e-10	3.65843e-09
ENSRNOG00000045838	Hps1			205.63	160.374	250.886	0.64236	1.58119e-10	3.67299e-09
ENSRNOG00000033608	Cd276	Cell adhesion molecules (CAMs)	ossification, osteoblast differentiation, cell activation, cytokine production, regulation of cytokine production, negative regulation of cytokine production, positive regulation of cytokine production, immune system process, regulation of immune system process, negative regulation of immune system process, positive regulation of immune system process, regulation of leukocyte activation, negative…	403.739	327.597	479.881	0.549363	1.63347e-10	3.78899e-09
ENSRNOG00000006570	Plekhg3			196.916	142.963	250.868	0.806972	1.67461e-10	3.87888e-09
ENSRNOG00000020822	Atp8b2			495.128	384.398	605.857	0.655006	1.68524e-10	3.89792e-09
ENSRNOG00000019080	Hsd3b7	Metabolic pathways, Primary bile acid biosynthesis	regulation of cell growth, liver development, immune system process, catalytic activity, 3-beta-hydroxy-delta5-steroid dehydrogenase activity, intracellular, cell, cytoplasm, endoplasmic reticulum, endoplasmic reticulum membrane, alcohol metabolic process, organic acid metabolic process, lipid metabolic process, steroid biosynthetic process, steroid catabolic process, cholesterol catabolic proces…	166.61	124.477	208.744	0.741214	1.70744e-10	3.94365e-09
ENSRNOG00000003680	Gabrb2	Neuroactive ligand-receptor interaction, Serotonergic synapse, Retrograde endocannabinoid signaling, GABAergic synapse, Morphine addiction, Nicotine addiction	system process, signal transducer activity, receptor activity, transmembrane signaling receptor activity, GABA-A receptor activity, transporter activity, ion channel activity, extracellular ligand-gated ion channel activity, inhibitory extracellular ligand-gated ion channel activity, anion channel activity, chloride channel activity, binding, protein binding, extracellular region, intracellular, …	12.743	24.4245	1.06141	-3.62452	1.74602e-10	4.02702e-09
ENSRNOG00000033883	Stard8		binding, cell communication, signal transduction, lipid binding, cellular process, signaling, single-organism process, single organism signaling, single-organism cellular process, regulation of biological process, regulation of cellular process, response to stimulus, cellular response to stimulus, biological regulation	557.044	661.062	453.026	-0.544189	1.75805e-10	4.049e-09
ENSRNOG00000016190	Coq9		binding, protein binding, intracellular, cell, cytoplasm, mitochondrion, mitochondrial envelope, mitochondrial inner membrane, generation of precursor metabolites and energy, oxidative phosphorylation, mitochondrial electron transport, NADH to ubiquinone, nucleobase-containing compound metabolic process, purine nucleotide metabolic process, cellular aromatic compound metabolic process, coenzyme m…	1033.15	1153.3	913.006	-0.336737	1.76561e-10	4.06065e-09
ENSRNOG00000015631	Ippk	Metabolic pathways, Inositol phosphate metabolism, Phosphatidylinositol signaling system	nucleotide binding, mitophagy, macromitophagy, nucleoside binding, purine nucleoside binding, catalytic activity, binding, ATP binding, intracellular, cell, nucleus, cytoplasm, carbohydrate metabolic process, inositol metabolic process, alcohol metabolic process, phosphorus metabolic process, phosphate-containing compound metabolic process, autophagy, response to stress, organelle organization, m…	187.04	137.439	236.641	0.779536	1.77783e-10	4.08298e-09
ENSRNOG00000030285	Epha3	Axon guidance		106.903	160.589	53.2166	-1.57552	1.78925e-10	4.10339e-09
ENSRNOG00000026605	Ifi27l2b		membrane, integral component of membrane, intrinsic component of membrane, membrane part	184.561	138.735	230.387	0.72762	1.79199e-10	4.10385e-09
ENSRNOG00000001517	Pdk1	HIF-1 signaling pathway, Axon guidance, Central carbon metabolism in cancer	nucleotide binding, mitophagy, macromitophagy, response to hypoxia, nucleoside binding, purine nucleoside binding, catalytic activity, protein kinase activity, protein serine/threonine kinase activity, pyruvate dehydrogenase (acetyl-transferring) kinase activity, binding, protein binding, ATP binding, intracellular, cell, cytoplasm, mitochondrion, mitochondrial matrix, mitochondrial pyruvate dehy…	604.401	712.934	495.868	-0.522927	1.82006e-10	4.16225e-09
ENSRNOG00000006335	Klhl9	Ubiquitin mediated proteolysis	ubiquitin ligase complex, catalytic activity, ubiquitin-protein transferase activity, intracellular, cell, cellular protein modification process, metabolic process, cellular process, protein ubiquitination, transferase activity, protein metabolic process, ubiquitin-like protein transferase activity, midbody, cullin-RING ubiquitin ligase complex, Cul3-RING ubiquitin ligase complex, protein modific…	616.615	708.616	524.614	-0.433033	1.82836e-10	4.17535e-09
ENSRNOG00000047605	Ptprk		response to reactive oxygen species, photoreceptor outer segment, catalytic activity, phosphoprotein phosphatase activity, protein tyrosine phosphatase activity, binding, protein binding, cell, plasma membrane, cell-cell junction, cilium, nucleobase-containing compound metabolic process, transcription, DNA-templated, regulation of transcription, DNA-templated, cellular protein modification proces…	669.738	831.348	508.128	-0.709158	1.85429e-10	4.22862e-09
ENSRNOG00000014254	Cpt1a	Glucagon signaling pathway, Fatty acid degradation, Fatty acid metabolism, PPAR signaling pathway, Adipocytokine signaling pathway, AMPK signaling pathway, Insulin resistance	response to acid chemical, long-chain fatty acid metabolic process, peptide secretion, regulation of peptide secretion, catalytic activity, carnitine O-palmitoyltransferase activity, binding, protein binding, intracellular, cell, cytoplasm, mitochondrion, mitochondrial envelope, mitochondrial outer membrane, mitochondrial inner membrane, carbohydrate metabolic process, monosaccharide metabolic pr…	669.758	789.918	549.598	-0.522527	1.87827e-10	4.27728e-09
ENSRNOG00000019573	Lcat	Glycerophospholipid metabolism	catalytic activity, phosphatidylcholine-sterol O-acyltransferase activity, phospholipase activity, phospholipase A2 activity, binding, protein binding, extracellular region, extracellular space, alcohol metabolic process, lipid metabolic process, phospholipid metabolic process, phosphatidylcholine biosynthetic process, phosphorus metabolic process, phosphate-containing compound metabolic process,…	178.823	118.18	239.467	1.0127	1.89233e-10	4.30327e-09
ENSRNOG00000005758	Btbd11			64.2765	97.3797	31.1734	-1.61249	1.91392e-10	4.34626e-09
ENSRNOG00000008680	Loxl1		blood vessel development, acrosomal vesicle, vasculature development, response to molecule of bacterial origin, catalytic activity, binding, copper ion binding, extracellular region, proteinaceous extracellular matrix, basement membrane, intracellular, cell, cytoplasm, multicellular organism development, metabolic process, response to external stimulus, response to biotic stimulus, response to ba…	532.84	313.942	751.738	1.25706	1.92421e-10	4.36352e-09
ENSRNOG00000026573	Ophn1		actin binding, GTPase activator activity, receptor binding, binding, protein binding, phospholipid binding, intracellular, cell, cytoplasm, cytoskeleton, proteolysis, transport, endocytosis, receptor-mediated endocytosis, organelle organization, cytoskeleton organization, cell communication, signal transduction, cell-cell signaling, chemical synaptic transmission, neuron-neuron synaptic transmiss…	688.234	550.767	825.7	0.583304	1.93042e-10	4.37148e-09
ENSRNOG00000018681	Nes		G2/M transition of mitotic cell cycle, mitotic cell cycle, cell morphogenesis, eye development, G-protein coupled receptor binding, receptor binding, cytokine receptor binding, structural molecule activity, binding, protein binding, intracellular, cell, cytoplasm, cytoskeleton, intermediate filament, apoptotic process, organelle organization, cytoskeleton organization, cell cycle, multicellular o…	132.121	92.662	171.58	0.88173	1.94183e-10	4.39118e-09
ENSRNOG00000005965	Irak4	Neurotrophin signaling pathway, Pertussis, Tuberculosis, Measles, NF-kappa B signaling pathway, Influenza A, Toll-like receptor signaling pathway, Leishmaniasis, Chagas disease (American trypanosomiasis), Toxoplasmosis	MAPK cascade, nucleotide binding, magnesium ion binding, cytokine production, nucleoside binding, purine nucleoside binding, immune effector process, immune system process, leukocyte mediated immunity, myeloid leukocyte mediated immunity, neutrophil mediated immunity, catalytic activity, protein kinase activity, protein serine/threonine kinase activity, receptor binding, cytokine receptor binding…	144.677	107.494	181.861	0.753133	2.00371e-10	4.52481e-09
ENSRNOG00000015406	Pgm5			420.852	497.845	343.858	-0.532589	2.01576e-10	4.54569e-09
ENSRNOG00000019575	Rell2		binding, protein binding, collagen binding, extracellular region, proteinaceous extracellular matrix, basement membrane, cell, plasma membrane, cell adhesion, regulation of cell-substrate adhesion, positive regulation of cell-substrate adhesion, membrane, integral component of membrane, biological adhesion, regulation of cell adhesion, extracellular matrix, intrinsic component of membrane, cell-s…	26.9572	2.93326	50.9811	3.72419	2.07335e-10	4.66906e-09
ENSRNOG00000005877	Lrpprc		nuclear chromosome, condensed chromosome, condensed nuclear chromosome, mitochondrial RNA catabolic process, mitochondrial RNA metabolic process, regulation of mitochondrial RNA catabolic process, negative regulation of mitochondrial RNA catabolic process, nucleic acid binding, DNA binding, single-stranded DNA binding, RNA binding, binding, protein binding, intracellular, cell, nucleus, nuclear e…	1178.33	1388.79	967.863	-0.520504	2.10039e-10	4.72339e-09
ENSRNOG00000002810	Gfpt2	Metabolic pathways, Amino sugar and nucleotide sugar metabolism, Insulin resistance, Alanine, aspartate and glutamate metabolism	catalytic activity, glutamine-fructose-6-phosphate transaminase (isomerizing) activity, binding, carbohydrate metabolic process, fructose 6-phosphate metabolic process, amino sugar metabolic process, UDP-N-acetylglucosamine metabolic process, UDP-N-acetylglucosamine biosynthetic process, organic acid metabolic process, nucleobase-containing compound metabolic process, cellular amino acid metaboli…	314.804	206.813	422.796	1.02809	2.13316e-10	4.79046e-09
ENSRNOG00000004863	Mpped2		catalytic activity, binding, hydrolase activity, ion binding, cation binding, metal ion binding	143.793	178.077	109.508	-0.696428	2.14516e-10	4.81073e-09
ENSRNOG00000020229	Homer3	FoxO signaling pathway, Glutamatergic synapse	G-protein coupled receptor binding, receptor binding, binding, protein binding, intracellular, cell, cytoplasm, cytosol, plasma membrane, protein C-terminus binding, postsynaptic density, membrane, protein domain specific binding, cell junction, glutamate receptor binding, G-protein coupled glutamate receptor binding, organelle, non-membrane-bounded organelle, intracellular organelle, intracellul…	235.426	186.008	284.844	0.612132	2.16996e-10	4.85963e-09
ENSRNOG00000038480	Ppp1r36		enzyme inhibitor activity, protein phosphatase inhibitor activity, binding, protein binding, phosphorus metabolic process, phosphate-containing compound metabolic process, metabolic process, negative regulation of metabolic process, cellular process, negative regulation of phosphorus metabolic process, regulation of phosphatase activity, negative regulation of phosphatase activity, dephosphorylat…	133.95	92.9472	174.953	0.90527	2.2858e-10	5.112e-09
ENSRNOG00000021669	Mybl1	HTLV-I infection		112.738	64.4577	161.017	1.30751	2.29954e-10	5.13563e-09
ENSRNOG00000031852	Lsamp			126.661	205.874	47.4479	-2.09425	2.3158e-10	5.16484e-09
ENSRNOG00000004068	Ncoa1	Thyroid hormone signaling pathway		587.253	678.799	495.707	-0.452712	2.34373e-10	5.21994e-09
ENSRNOG00000015691	Inka2			692.743	798.903	586.582	-0.445034	2.38689e-10	5.30879e-09
ENSRNOG00000031312	Tnfrsf1a	Non-alcoholic fatty liver disease (NAFLD), Alzheimer's disease, mTOR signaling pathway, MAPK signaling pathway, Cytokine-cytokine receptor interaction, Hepatitis C, Tuberculosis, Adipocytokine signaling pathway, Osteoclast differentiation, Apoptosis, Apoptosis - multiple species, NF-kappa B signaling pathway, HTLV-I infection, TNF signaling pathway, Herpes simplex infection, Insulin resistance, I…	protein import into nucleus, translocation, Golgi membrane, response to acid chemical, angiogenesis, blood vessel development, response to hypoxia, cytokine production, regulation of cytokine production, negative regulation of cytokine production, positive regulation of cytokine production, endothelial cell development, regulation of protein phosphorylation, positive regulation of protein phospho…	503.641	421.876	585.406	0.471666	2.44919e-10	5.43988e-09
ENSRNOG00000060350	Iqsec1	Endocytosis		716.835	912.286	521.384	-0.805957	2.46105e-10	5.45875e-09
ENSRNOG00000020716	Axl	EGFR tyrosine kinase inhibitor resistance	reproduction, nucleotide binding, response to reactive oxygen species, cell morphogenesis, cell morphogenesis involved in differentiation, neuron migration, cell activation, natural killer cell differentiation, phosphatidylserine binding, cytokine production, regulation of cytokine production, negative regulation of cytokine production, nucleoside binding, purine nucleoside binding, regulation of…	1094	868.656	1319.34	0.602396	2.54097e-10	5.62831e-09
ENSRNOG00000016509	Usp10		p53 binding, nucleic acid binding, RNA binding, catalytic activity, endopeptidase activity, cysteine-type endopeptidase activity, thiol-dependent ubiquitin-specific protease activity, binding, protein binding, intracellular, cell, nucleus, nucleoplasm, cytoplasm, endosome, early endosome, vacuole, nucleobase-containing compound metabolic process, DNA metabolic process, DNA repair, cellular protei…	397.348	458.4	336.295	-0.445738	2.60329e-10	5.75849e-09
ENSRNOG00000019785	Phtf1		reproduction, intracellular, cell, nucleus, nucleolus, cytoplasm, endoplasmic reticulum, cis-Golgi network, gamete generation, spermatogenesis, endomembrane system, membrane, integral component of membrane, sexual reproduction, reproductive process, intrinsic component of membrane, membrane-enclosed lumen, nuclear lumen, multicellular organismal process, multicellular organism reproduction, organ…	298.276	240.671	355.88	0.562398	2.66733e-10	5.8921e-09
ENSRNOG00000007250	Six4	Transcriptional misregulation in cancer	reproduction, regulatory region DNA binding, transcription regulatory region sequence-specific DNA binding, RNA polymerase II regulatory region sequence-specific DNA binding, RNA polymerase II core promoter proximal region sequence-specific DNA binding, RNA polymerase II transcription factor activity, sequence-specific DNA binding, transcription factor activity, RNA polymerase II core promoter pr…	76.229	112.578	39.8803	-1.4742	2.80364e-10	6.17639e-09
ENSRNOG00000060775	Lmo7	Adherens junction		1253.03	1468.73	1037.34	-0.501269	2.80052e-10	6.17639e-09
ENSRNOG00000024101	Phkb	Insulin signaling pathway, Calcium signaling pathway, Glucagon signaling pathway		348.179	443.303	253.056	-0.806399	2.84113e-10	6.25048e-09
ENSRNOG00000012660	Postn			642.19	213.001	1071.38	2.32513	3.03814e-10	6.67484e-09
ENSRNOG00000010861	Atad1		nucleotide binding, microtubule cytoskeleton organization, nucleoside binding, purine nucleoside binding, regulation of receptor internalization, positive regulation of receptor internalization, system process, catalytic activity, binding, protein binding, ATP binding, intracellular, cell, nucleus, cytoplasm, mitochondrion, peroxisome, peroxisomal membrane, plasma membrane, transport, endocytosis…	675.238	761.977	588.499	-0.372149	3.10401e-10	6.81035e-09
ENSRNOG00000005614	Txn2		sulfate assimilation, response to hypoxia, catalytic activity, binding, protein binding, intracellular, cell, nucleus, nucleolus, cytoplasm, mitochondrion, protein folding, glycerol ether metabolic process, sulfur compound metabolic process, response to stress, response to oxidative stress, cell communication, response to nutrient, peptide-methionine (S)-S-oxide reductase activity, metabolic proc…	444.622	550.659	338.584	-0.700007	3.3074e-10	7.24678e-09
ENSRNOG00000007862	Acat1	Metabolic pathways, Synthesis and degradation of ketone bodies, Valine, leucine and isoleucine degradation, Butanoate metabolism, Fatty acid degradation, Fatty acid metabolism, Tryptophan metabolism, Terpenoid backbone biosynthesis, Carbon metabolism, Lysine degradation, Glyoxylate and dicarboxylate metabolism, Pyruvate metabolism, Propanoate metabolism	urogenital system development, metanephros development, kidney development, liver development, catalytic activity, acetyl-CoA C-acetyltransferase activity, acetyl-CoA C-acyltransferase activity, binding, protein binding, extracellular region, intracellular, cell, cytoplasm, mitochondrion, mitochondrial envelope, mitochondrial inner membrane, mitochondrial matrix, protein complex assembly, respons…	1222.47	1372.47	1072.48	-0.355539	3.42984e-10	7.4977e-09
ENSRNOG00000014797	Tmbim1		lytic vacuole, blood vessel remodeling, receptor binding, death receptor binding, cytokine receptor binding, binding, protein binding, extracellular region, intracellular, cell, cytoplasm, lysosome, lysosomal membrane, endosome, vacuole, vacuolar membrane, Golgi apparatus, apoptotic process, plasma membrane organization, cell communication, signal transduction, cell surface receptor signaling pat…	240.703	162.495	318.911	0.968422	3.43117e-10	7.4977e-09
ENSRNOG00000003600	Pnpt1	Pyrimidine metabolism, Purine metabolism, RNA degradation	3'-5'-exoribonuclease activity, cytoplasmic exosome (RNase complex), exosome (RNase complex), mitochondrial RNA catabolic process, mitochondrial mRNA catabolic process, mitochondrial RNA metabolic process, regulation of mitochondrial RNA catabolic process, positive regulation of mitochondrial RNA catabolic process, mitochondrial RNA processing, mitochondrial RNA 5'-end processing, mitochondrial R…	436.262	500.722	371.801	-0.42848	3.45796e-10	7.54608e-09
ENSRNOG00000009760	Palm		cell morphogenesis, G-protein coupled receptor binding, receptor binding, binding, protein binding, intracellular, cell, nucleus, nucleoplasm, cytoplasm, plasma membrane, nucleobase-containing compound metabolic process, regulation of nucleotide metabolic process, purine nucleotide metabolic process, purine nucleotide biosynthetic process, cAMP biosynthetic process, protein targeting, protein tar…	666.813	552.134	781.491	0.500445	3.52585e-10	7.68388e-09
ENSRNOG00000016640	Dner			36.4117	54.2645	18.5588	-1.49854	3.53611e-10	7.69591e-09
ENSRNOG00000015239	Ginm1			451.44	520.355	382.525	-0.442947	3.58433e-10	7.79038e-09
ENSRNOG00000009746	Akap17b		nucleotide binding, nucleic acid binding, binding, small molecule binding, organic cyclic compound binding, nucleoside phosphate binding, heterocyclic compound binding	113.495	144.792	82.1991	-0.809267	3.59153e-10	7.79558e-09
ENSRNOG00000018358	Nt5dc2		catalytic activity, binding, phosphorus metabolic process, phosphate-containing compound metabolic process, metabolic process, nucleotidase activity, 5'-nucleotidase activity, cellular process, dephosphorylation, hydrolase activity, hydrolase activity, acting on ester bonds, phosphatase activity, phosphoric ester hydrolase activity, ion binding, cation binding, cellular metabolic process, metal i…	51.7171	30.2359	73.1982	1.24818	3.72131e-10	8.06648e-09
ENSRNOG00000056257	Cacng7	Cardiac muscle contraction, MAPK signaling pathway, Adrenergic signaling in cardiomyocytes, Oxytocin signaling pathway, Dilated cardiomyopathy, Hypertrophic cardiomyopathy (HCM), Arrhythmogenic right ventricular cardiomyopathy (ARVC)	system process, transporter activity, ion channel activity, voltage-gated ion channel activity, voltage-gated calcium channel activity, cation channel activity, calcium channel activity, cell, plasma membrane, integral component of plasma membrane, transport, ion transport, cation transport, calcium ion transport, cell communication, signal transduction, cell surface receptor signaling pathway, g…	20.7169	35.8646	5.56921	-2.48844	3.79802e-10	8.22178e-09
ENSRNOG00000007907	Tmem178a		immune system process, immune system development, leukocyte differentiation, myeloid leukocyte differentiation, regulation of immune system process, negative regulation of immune system process, regulation of myeloid leukocyte differentiation, negative regulation of myeloid leukocyte differentiation, intracellular, cell, cytoplasm, endoplasmic reticulum, endoplasmic reticulum membrane, cellular i…	40.8559	15.7764	65.9354	1.99633	3.83891e-10	8.29921e-09
ENSRNOG00000019357	Tax1bp3		binding, protein binding, extracellular region, intracellular, cell, nucleus, cytoplasm, plasma membrane, cell communication, signal transduction, cell surface receptor signaling pathway, small GTPase mediated signal transduction, Ras protein signal transduction, Rho protein signal transduction, cell-cell signaling, beta-catenin binding, protein C-terminus binding, protein localization, cell prol…	384.393	327.065	441.721	0.432417	3.84514e-10	8.3016e-09
ENSRNOG00000017637	Fbp2	Metabolic pathways, Insulin signaling pathway, Glycolysis / Gluconeogenesis, Carbon metabolism, AMPK signaling pathway, Pentose phosphate pathway, Fructose and mannose metabolism	catalytic activity, binding, extracellular region, intracellular, cell, nucleus, cytoplasm, carbohydrate metabolic process, monosaccharide metabolic process, fructose metabolic process, fructose catabolic process, glucose metabolic process, gluconeogenesis, phosphorus metabolic process, phosphate-containing compound metabolic process, metabolic process, catabolic process, biosynthetic process, ce…	19.1039	32.7939	5.41394	-2.39748	3.93902e-10	8.48313e-09
ENSRNOG00000025808	Aars2	Aminoacyl-tRNA biosynthesis	tRNA binding, nucleotide binding, mitochondrial RNA metabolic process, nucleoside binding, purine nucleoside binding, nucleic acid binding, RNA binding, catalytic activity, aminoacyl-tRNA ligase activity, alanine-tRNA ligase activity, binding, ATP binding, intracellular, cell, cytoplasm, mitochondrion, organic acid metabolic process, nucleobase-containing compound metabolic process, RNA processin…	274.402	333.345	215.46	-0.627236	3.93968e-10	8.48313e-09
ENSRNOG00000053288	Ank3	Proteoglycans in cancer	mitotic cell cycle, mitotic cytokinesis, lytic vacuole, cell morphogenesis, cell morphogenesis involved in differentiation, cytokinesis, action potential, regulation of sodium ion transport, system process, regulation of membrane depolarization, structural molecule activity, structural constituent of cytoskeleton, binding, protein binding, intracellular, cell, cytoplasm, lysosome, vacuole, endopl…	666.938	807.642	526.233	-0.61706	3.94704e-10	8.48772e-09
ENSRNOG00000027569	Trappc9			355.526	416.558	294.493	-0.498851	4.05483e-10	8.70795e-09
ENSRNOG00000003151	Bfar		protein polyubiquitination, protease binding, catalytic activity, ubiquitin-protein transferase activity, binding, protein binding, intracellular, cell, cytoplasm, endoplasmic reticulum, endoplasmic reticulum membrane, cellular protein modification process, proteolysis, ubiquitin-dependent protein catabolic process, apoptotic process, response to stress, response to unfolded protein, cell communi…	646.392	766.208	526.575	-0.540243	4.06722e-10	8.72299e-09
ENSRNOG00000011684	Auh	Metabolic pathways, Valine, leucine and isoleucine degradation		412.094	475.787	348.401	-0.448461	4.12943e-10	8.84472e-09
ENSRNOG00000024543	Mfsd4b		transport, membrane, integral component of membrane, intrinsic component of membrane, membrane part, localization, establishment of localization, transmembrane transport	100.911	129.856	71.9663	-0.84268	4.16141e-10	8.90147e-09
ENSRNOG00000012655	Adamts6		blood vessel development, vasculature development, cardiac chamber development, cardiac septum development, catalytic activity, endopeptidase activity, metalloendopeptidase activity, binding, extracellular region, proteinaceous extracellular matrix, proteolysis, multicellular organism development, heart development, metabolic process, peptidase activity, metallopeptidase activity, zinc ion bindin…	46.6038	24.9686	68.2389	1.41482	4.3038e-10	9.19392e-09
ENSRNOG00000010994	Has1		reproduction, polysaccharide biosynthetic process, ameboidal-type cell migration, catalytic activity, intracellular, cell, cytoplasm, plasma membrane, integral component of plasma membrane, carbohydrate metabolic process, polysaccharide metabolic process, aminoglycan metabolic process, aminoglycan biosynthetic process, glycosaminoglycan biosynthetic process, nitrogen compound metabolic process, m…	34.569	11.8898	57.2482	2.17599	4.31994e-10	9.21626e-09
ENSRNOG00000016031	Bicd2		microtubule cytoskeleton organization, binding, protein binding, intracellular, cell, cytoplasm, Golgi apparatus, plasma membrane, transport, movement of cell or subcellular component, organelle organization, cytoskeleton organization, microtubule-based process, microtubule-based movement, cellular process, transport along microtubule, endomembrane system, membrane, cellular component organizatio…	1161.42	1292.08	1030.76	-0.325709	4.40464e-10	9.3846e-09
ENSRNOG00000010362	Anxa2		lytic vacuole, skeletal system development, angiogenesis, blood vessel development, ruffle, membrane raft assembly, regulation of protein phosphorylation, positive regulation of protein phosphorylation, vasculature development, protease binding, regulation of receptor internalization, negative regulation of receptor internalization, immune system process, immune system development, leukocyte diff…	651.017	559.226	742.808	0.40892	4.48324e-10	9.53954e-09
ENSRNOG00000023303	Dpep2		catalytic activity, aminopeptidase activity, binding, proteolysis, metabolic process, peptidase activity, metalloexopeptidase activity, metallopeptidase activity, exopeptidase activity, dipeptidyl-peptidase activity, membrane, hydrolase activity, dipeptidase activity, protein metabolic process, intrinsic component of membrane, anchored component of membrane, ion binding, cation binding, macromole…	89.0337	43.1805	134.887	1.62092	4.51215e-10	9.58847e-09
ENSRNOG00000009484	Ptcd3			619.072	692.553	545.59	-0.343548	4.5914e-10	9.74411e-09
ENSRNOG00000028366	Gphn	GABAergic synapse	nucleotide binding, nucleoside binding, purine nucleoside binding, postsynaptic membrane organization, catalytic activity, receptor binding, structural molecule activity, binding, protein binding, ATP binding, intracellular, cell, cytoplasm, cytoskeleton, plasma membrane, nucleobase-containing compound metabolic process, purine nucleotide metabolic process, protein complex assembly, cellular prot…	273.689	330.542	216.836	-0.605948	4.66766e-10	9.893e-09
ENSRNOG00000000274	Phyhipl		intracellular, cell, cytoplasm, mitochondrion, organelle, membrane-bounded organelle, intracellular organelle, intracellular membrane-bounded organelle, intracellular part, cytoplasmic part, cell part	32.7024	3.14243	62.2625	3.9328	4.68249e-10	9.91147e-09
ENSRNOG00000020779	Kcna7		transporter activity, ion channel activity, voltage-gated ion channel activity, voltage-gated potassium channel activity, delayed rectifier potassium channel activity, cation channel activity, potassium channel activity, cell, plasma membrane, integral component of plasma membrane, protein complex assembly, transport, ion transport, cation transport, potassium ion transport, voltage-gated potassi…	49.3745	76.0308	22.7181	-1.69945	4.83369e-10	1.02182e-08
ENSRNOG00000000881	Mmgt1		transition metal ion transport, Golgi membrane, transporter activity, iron ion transmembrane transporter activity, intracellular, cell, cytoplasm, endosome, early endosome, vacuole, vacuolar membrane, endoplasmic reticulum, endoplasmic reticulum membrane, Golgi apparatus, plasma membrane, transport, ion transport, cation transport, cobalt ion transport, copper ion transport, iron ion transport, c…	410.555	490.039	331.071	-0.564343	4.93881e-10	1.04268e-08
ENSRNOG00000039544	Kcnd1		transporter activity, ion channel activity, voltage-gated ion channel activity, voltage-gated potassium channel activity, A-type (transient outward) potassium channel activity, cation channel activity, potassium channel activity, binding, protein binding, cell, plasma membrane, integral component of plasma membrane, protein complex assembly, transport, ion transport, cation transport, potassium i…	45.5801	27.4877	63.6725	1.18281	4.95537e-10	1.04482e-08
ENSRNOG00000018651	Agtpbp1		regulation of neurotransmitter levels, eye development, eye photoreceptor cell differentiation, system process, catalytic activity, carboxypeptidase activity, metallocarboxypeptidase activity, binding, protein binding, intracellular, cell, nucleus, cytoplasm, mitochondrion, cytosol, cellular protein modification process, proteolysis, organelle organization, mitochondrion organization, multicellul…	1147.72	1305.65	989.787	-0.399225	5.01402e-10	1.05581e-08
ENSRNOG00000015075	Stc1		reproduction, cell morphogenesis, cell morphogenesis involved in differentiation, skeletal system development, ossification, response to hypoxia, ameboidal-type cell migration, endothelial cell development, endothelial cell morphogenesis, placenta development, maternal placenta development, epithelial cell development, developmental process involved in reproduction, system process, muscle system …	219.868	126.273	313.463	1.30497	5.16838e-10	1.0869e-08
ENSRNOG00000014155	Spart	Endocytosis		395.841	458.344	333.338	-0.458268	5.28379e-10	1.10973e-08
ENSRNOG00000018106	Neu3	Sphingolipid metabolism, Other glycan degradation	ganglioside metabolic process, catalytic activity, exo-alpha-sialidase activity, hydrolase activity, hydrolyzing O-glycosyl compounds, intracellular, cell, cytoplasm, plasma membrane, carbohydrate metabolic process, lipid metabolic process, membrane lipid metabolic process, glycolipid metabolic process, sphingolipid metabolic process, ceramide metabolic process, glycosphingolipid metabolic proces…	151.031	194.41	107.652	-0.84678	5.32351e-10	1.11663e-08
ENSRNOG00000047307	Cntfr	Cytokine-cytokine receptor interaction, Jak-STAT signaling pathway	reproduction, suckling behavior, developmental process involved in reproduction, brainstem development, signal transducer activity, receptor activity, transmembrane signaling receptor activity, cytokine receptor activity, ciliary neurotrophic factor receptor activity, receptor binding, binding, protein binding, extracellular region, extracellular space, cell, plasma membrane, integral component o…	44.2696	74.0428	14.4964	-2.27578	5.39921e-10	1.13104e-08
ENSRNOG00000058805	Aida		MAPK cascade, regulation of protein phosphorylation, negative regulation of protein phosphorylation, regionalization, binding, protein binding, phospholipid binding, intracellular, cell, cytoplasm, cellular protein modification process, protein phosphorylation, negative regulation of protein kinase activity, phosphorus metabolic process, phosphate-containing compound metabolic process, response t…	491.76	428.402	555.117	0.37306	5.40715e-10	1.13125e-08
ENSRNOG00000013653	Pdlim7		ossification, osteoblast differentiation, stress fiber, ruffle, binding, protein binding, intracellular, cell, nucleus, cytoplasm, cytoskeleton, adherens junction, cell-substrate adherens junction, focal adhesion, organelle organization, cytoskeleton organization, multicellular organism development, zinc ion binding, cellular process, actin cytoskeleton, cellular component organization, actin fil…	511.159	438.238	584.08	0.413631	5.64677e-10	1.17834e-08
ENSRNOG00000026842	Nnt	Metabolic pathways, Nicotinate and nicotinamide metabolism	nucleotide binding, catalytic activity, binding, intracellular, cell, cytoplasm, mitochondrion, mitochondrial envelope, mitochondrial inner membrane, nucleobase-containing compound metabolic process, cellular aromatic compound metabolic process, coenzyme metabolic process, oxidoreduction coenzyme metabolic process, NADP metabolic process, NADPH regeneration, nucleoside phosphate metabolic process…	2224.51	2688.8	1760.21	-0.610931	5.64064e-10	1.17834e-08
ENSRNOG00000010461	Gpx8	Glutathione metabolism, Arachidonic acid metabolism, Thyroid hormone synthesis	catalytic activity, peroxidase activity, glutathione peroxidase activity, response to stress, response to oxidative stress, metabolic process, response to toxic substance, cellular process, membrane, integral component of membrane, antioxidant activity, oxidoreductase activity, oxidoreductase activity, acting on peroxide as acceptor, intrinsic component of membrane, response to chemical, membrane…	150.386	111.259	189.512	0.763051	5.74638e-10	1.19758e-08
ENSRNOG00000012110	Col17a1	Protein digestion and absorption		81.3362	38.4598	124.213	1.66592	5.82694e-10	1.21281e-08
ENSRNOG00000000936	Stx2	SNARE interactions in vesicular transport, Synaptic vesicle cycle		396.43	322.399	470.46	0.543821	5.94538e-10	1.23588e-08
ENSRNOG00000019965	Tgfb1i1		cell morphogenesis, cell morphogenesis involved in differentiation, transcription factor activity, protein binding, transcription factor activity, transcription factor binding, epithelial to mesenchymal transition, morphogenesis of an epithelium, transcription cofactor activity, transcription coactivator activity, receptor binding, binding, protein binding, extracellular region, intracellular, ce…	359.966	235.542	484.39	1.03705	5.97244e-10	1.23991e-08
ENSRNOG00000013005	Rpa2	DNA replication, Fanconi anemia pathway, Nucleotide excision repair, Mismatch repair, Homologous recombination	regulation of DNA recombination, cell cycle checkpoint, DNA damage checkpoint, G1/S transition of mitotic cell cycle, nuclear chromosome, mitotic cell cycle, telomere maintenance, double-strand break repair via homologous recombination, recombinational repair, chromosome, telomeric region, nuclear chromosome, telomeric region, chromatin, nucleic acid binding, DNA binding, damaged DNA binding, sin…	177.257	142.042	212.472	0.577606	6.03931e-10	1.25219e-08
ENSRNOG00000012513	Pdk3		nucleotide binding, response to acid chemical, response to hypoxia, cellular glucose homeostasis, nucleoside binding, purine nucleoside binding, catalytic activity, protein kinase activity, protein serine/threonine kinase activity, pyruvate dehydrogenase (acetyl-transferring) kinase activity, binding, ATP binding, intracellular, cell, cytoplasm, mitochondrion, carbohydrate metabolic process, mono…	97.7523	59.6701	135.835	1.17338	6.22749e-10	1.28956e-08
ENSRNOG00000060984	Dnah7	Huntington's disease		74.7213	23.0866	126.356	2.40256	6.29989e-10	1.30289e-08
ENSRNOG00000020851	Aplp1		G-protein coupled receptor binding, receptor binding, binding, protein binding, glycosaminoglycan binding, intracellular, cell, cytoplasm, Golgi apparatus, plasma membrane, nucleobase-containing compound metabolic process, regulation of nucleotide metabolic process, purine nucleotide metabolic process, purine nucleotide biosynthetic process, cAMP biosynthetic process, mRNA polyadenylation, RNA pr…	138.974	96.1005	181.848	0.913092	6.48537e-10	1.33954e-08
ENSRNOG00000014128	Ecsit	MAPK signaling pathway	nucleic acid binding transcription factor activity, formation of primary germ layer, mesoderm formation, immune system process, transcription factor activity, sequence-specific DNA binding, catalytic activity, signal transducer activity, intracellular, cell, nucleus, nucleoplasm, transcription factor complex, cytoplasm, mitochondrion, nucleobase-containing compound metabolic process, transcriptio…	583.623	663.119	504.127	-0.394796	6.95237e-10	1.43417e-08
ENSRNOG00000006807	Aldob	Metabolic pathways, Glycolysis / Gluconeogenesis, Carbon metabolism, Biosynthesis of amino acids, Pentose phosphate pathway, Fructose and mannose metabolism		15.151	28.3926	1.90933	-3.33669	7.04757e-10	1.45196e-08
ENSRNOG00000002506	Cdkl2			98.1673	55.5618	140.773	1.32568	7.37499e-10	1.51749e-08
ENSRNOG00000000605	Hs3st5	Glycosaminoglycan biosynthesis - heparan sulfate / heparin	catalytic activity, proteoglycan metabolic process, cellular protein modification process, protein sulfation, sulfur compound metabolic process, sulfotransferase activity, metabolic process, [heparan sulfate]-glucosamine 3-sulfotransferase 1 activity, biosynthetic process, macromolecule biosynthetic process, glycoprotein metabolic process, glycoprotein biosynthetic process, cellular process, hepa…	126.689	165.068	88.3093	-0.894891	7.48903e-10	1.539e-08
ENSRNOG00000004926	Mettl15			124.233	156.819	91.6474	-0.768448	7.74453e-10	1.58949e-08
ENSRNOG00000001692	Chaf1b		nuclear chromosome, mitophagy, macromitophagy, chromatin, nuclear chromatin, positive regulation of defense response to virus by host, immune effector process, immune system process, regulation of immune system process, regulation of immune effector process, regulation of response to biotic stimulus, binding, protein binding, intracellular, cell, nucleus, nucleoplasm, chromosome, cytoplasm, cytos…	22.267	7.78696	36.7471	2.10293	7.76023e-10	1.5907e-08
ENSRNOG00000060561	Gdpd1		catalytic activity, phospholipase activity, lysophospholipase activity, binding, lipid metabolic process, phosphoric diester hydrolase activity, metabolic process, glycerophosphodiester phosphodiesterase activity, membrane, integral component of membrane, lipase activity, hydrolase activity, hydrolase activity, acting on ester bonds, intrinsic component of membrane, phosphoric ester hydrolase act…	121.327	152.436	90.2186	-0.750235	7.93433e-10	1.62433e-08
ENSRNOG00000005993	Oxsm	Metabolic pathways, Fatty acid biosynthesis, Fatty acid metabolism, Biotin metabolism	catalytic activity, fatty acid synthase activity, 3-oxoacyl-[acyl-carrier-protein] synthase activity, intracellular, cell, cytoplasm, mitochondrion, organic acid metabolic process, lipid metabolic process, fatty acid metabolic process, fatty acid biosynthetic process, acyl-CoA metabolic process, coenzyme metabolic process, sulfur compound metabolic process, metabolic process, lipid biosynthetic p…	288.454	338.632	238.276	-0.5053	8.08371e-10	1.65283e-08
ENSRNOG00000012804	C1qc	Complement and coagulation cascades, Pertussis, Systemic lupus erythematosus, Staphylococcus aureus infection, Prion diseases, Chagas disease (American trypanosomiasis)		314.683	234.466	394.899	0.749612	8.11868e-10	1.6558e-08
ENSRNOG00000048256	Fam160a1			90.3301	131.787	48.8737	-1.41276	8.11085e-10	1.6558e-08
ENSRNOG00000043304	Apcdd1		hair follicle development, binding, protein binding, cell, plasma membrane, integral component of plasma membrane, movement of cell or subcellular component, cell communication, signal transduction, cell surface receptor signaling pathway, cell-cell signaling, multicellular organism development, nervous system development, glial cell migration, epidermis development, tissue development, regulatio…	119.958	69.6958	170.219	1.27615	8.21269e-10	1.67287e-08
ENSRNOG00000003815	Slc25a11		nucleic acid binding, RNA binding, structural constituent of ribosome, structural molecule activity, transporter activity, binding, intracellular, cell, nucleus, cytoplasm, mitochondrion, mitochondrial envelope, mitochondrial inner membrane, translation, peptide metabolic process, nitrogen compound metabolic process, transport, metabolic process, biosynthetic process, macromolecule biosynthetic p…	760.672	849.454	671.889	-0.337865	8.43528e-10	1.71605e-08
ENSRNOG00000008758	Tspan18		cell, plasma membrane, integral component of plasma membrane, cell communication, signal transduction, cell surface receptor signaling pathway, cellular process, membrane, integral component of membrane, signaling, intrinsic component of membrane, intrinsic component of plasma membrane, membrane part, plasma membrane part, cell part, single-organism process, single organism signaling, single-orga…	755.385	895.237	615.532	-0.539704	8.51157e-10	1.72941e-08
ENSRNOG00000020812	Gys1	PI3K-Akt signaling pathway, Insulin signaling pathway, Glucagon signaling pathway, AMPK signaling pathway, Starch and sucrose metabolism, Insulin resistance	polysaccharide biosynthetic process, catalytic activity, glycogen (starch) synthase activity, binding, protein binding, glucose binding, intracellular, cell, cytoplasm, carbohydrate metabolic process, polysaccharide metabolic process, glycogen metabolic process, glycogen biosynthetic process, cellular glucan metabolic process, generation of precursor metabolites and energy, energy reserve metabol…	1049.58	1303.72	795.439	-0.712102	8.63037e-10	1.75135e-08
ENSRNOG00000051915	Spred3			29.4629	14.7045	44.2213	1.52582	8.68465e-10	1.76016e-08
ENSRNOG00000042421	RGD1559909			101.253	73.9147	128.592	0.790657	9.04067e-10	1.83003e-08
ENSRNOG00000007600	Igsf1		signal transducer activity, receptor activity, binding, protein binding, extracellular region, nucleobase-containing compound metabolic process, transcription, DNA-templated, regulation of transcription, DNA-templated, cellular aromatic compound metabolic process, nitrogen compound metabolic process, cell communication, signal transduction, metabolic process, biosynthetic process, macromolecule b…	404.681	558.9	250.461	-1.15483	9.08203e-10	1.83611e-08
ENSRNOG00000009545	Polr1a	Metabolic pathways, Pyrimidine metabolism, Purine metabolism, RNA polymerase	DNA-directed RNA polymerase complex, RNA polymerase I activity, nucleic acid binding, DNA binding, catalytic activity, DNA-directed RNA polymerase activity, binding, intracellular, cell, nucleus, nucleolus, DNA-directed RNA polymerase I complex, cytoplasm, nucleobase-containing compound metabolic process, transcription, DNA-templated, transcription from RNA polymerase I promoter, cellular aromati…	431.815	521.405	342.224	-0.60602	9.11661e-10	1.83852e-08
ENSRNOG00000030266	Plekhg2		guanyl-nucleotide exchange factor activity, Ras guanyl-nucleotide exchange factor activity, Rho guanyl-nucleotide exchange factor activity, cell communication, signal transduction, small GTPase mediated signal transduction, Ras protein signal transduction, Rho protein signal transduction, regulation of signal transduction, cellular process, regulation of cell communication, regulation of signalin…	679.099	522.726	835.472	0.675505	9.10602e-10	1.83852e-08
ENSRNOG00000016315	Cnpy3		receptor binding, binding, protein binding	270.453	217.906	323.001	0.565688	9.21604e-10	1.85626e-08
ENSRNOG00000007551	Patj	Hippo signaling pathway, Tight junction	extracellular region, intracellular, cell, cytoplasm, cell-cell junction, bicellular tight junction, cell junction, vesicle, membrane-bounded vesicle, macromolecular complex, organelle, membrane-bounded organelle, extracellular organelle, protein complex, apical junction complex, extracellular region part, intracellular part, cytoplasmic part, cell part, apical part of cell, perinuclear region of…	265.125	368.83	161.42	-1.18714	9.22917e-10	1.8566e-08
ENSRNOG00000006800	Pgap4		membrane, integral component of membrane, intrinsic component of membrane, membrane part	337.109	396.466	277.752	-0.511849	9.37387e-10	1.88224e-08
ENSRNOG00000009856	Sypl1		transporter activity, extracellular region, intracellular, cell, cytoplasm, transport, synaptic vesicle, endomembrane system, vesicle membrane, membrane, integral component of membrane, cytoplasmic, membrane-bounded vesicle, transport vesicle, secretory granule, integral component of synaptic vesicle membrane, transport vesicle membrane, cytoplasmic vesicle membrane, synaptic vesicle membrane, or…	268.629	311.176	226.081	-0.459155	9.37988e-10	1.88224e-08
ENSRNOG00000005130	LOC103693780	Metabolic pathways, Tryptophan metabolism, Carbon metabolism, Lysine degradation, Citrate cycle (TCA cycle)	catalytic activity, oxoglutarate dehydrogenase (succinyl-transferring) activity, binding, protein binding, intracellular, cell, cytoplasm, mitochondrion, mitochondrial envelope, mitochondrial matrix, carbohydrate metabolic process, organic acid metabolic process, pyruvate metabolic process, generation of precursor metabolites and energy, glycolytic process, tricarboxylic acid cycle, 2-oxoglutarat…	1227.06	1510.54	943.572	-0.678289	9.69136e-10	1.94235e-08
ENSRNOG00000012325	Adk	Metabolic pathways, Purine metabolism		482.576	573.575	391.578	-0.549518	9.71603e-10	1.94489e-08
ENSRNOG00000017419	Map3k4	MAPK signaling pathway, GnRH signaling pathway		439.01	523.61	354.409	-0.561765	9.80881e-10	1.96104e-08
ENSRNOG00000018239	Dhrs4	Metabolic pathways, Peroxisome, Retinol metabolism	3-keto sterol reductase activity, retinoid metabolic process, retinal dehydrogenase activity, catalytic activity, carbonyl reductase (NADPH) activity, receptor binding, binding, protein binding, extracellular region, intracellular, cell, nucleus, nuclear envelope, cytoplasm, mitochondrion, peroxisome, peroxisomal membrane, alcohol metabolic process, cellular aldehyde metabolic process, protein co…	508.554	576.62	440.488	-0.387748	9.98574e-10	1.99395e-08
ENSRNOG00000024470	Lman1	Protein processing in endoplasmic reticulum	Golgi membrane, binding, calcium ion binding, protein binding, mannose binding, extracellular region, intracellular, cell, cytoplasm, endoplasmic reticulum, endoplasmic reticulum membrane, endoplasmic reticulum-Golgi intermediate compartment, Golgi apparatus, transport, ER to Golgi vesicle-mediated transport, organelle organization, endoplasmic reticulum organization, Golgi organization, protein …	403.515	482.414	324.617	-0.570081	1.00804e-09	2.01037e-08
ENSRNOG00000058891	Cys1		regulatory region DNA binding, transcription regulatory region sequence-specific DNA binding, RNA polymerase II regulatory region sequence-specific DNA binding, RNA polymerase II core promoter proximal region sequence-specific DNA binding, RNA polymerase II transcription factor activity, sequence-specific DNA binding, transcription factor activity, RNA polymerase II core promoter proximal region …	123.667	69.8158	177.518	1.33392	1.01561e-09	2.02299e-08
ENSRNOG00000013895	Npdc1		membrane, integral component of membrane, intrinsic component of membrane, membrane part	473.511	392.809	554.214	0.495548	1.02264e-09	2.03448e-08
ENSRNOG00000011282	Ppp2r1a	PI3K-Akt signaling pathway, Hepatitis C, Oocyte meiosis, Adrenergic signaling in cardiomyocytes, Dopaminergic synapse, Hippo signaling pathway, Tight junction, AMPK signaling pathway, Long-term depression, mRNA surveillance pathway, Sphingolipid signaling pathway, TGF-beta signaling pathway, Chagas disease (American trypanosomiasis)	reproduction, mitotic sister chromatid segregation, protein phosphatase type 2A complex, meiotic spindle organization, microtubule cytoskeleton organization, mitotic cell cycle, nuclear division, chromosome, centromeric region, sister chromatid segregation, oocyte maturation, developmental process involved in reproduction, antigen binding, catalytic activity, phosphoprotein phosphatase activity, …	892.799	1004.92	780.681	-0.363861	1.04156e-09	2.06958e-08
ENSRNOG00000000593	Rev3l	Metabolic pathways, Platinum drug resistance, Fanconi anemia pathway	nucleotide binding, DNA synthesis involved in DNA repair, nucleic acid binding, DNA binding, catalytic activity, DNA-directed DNA polymerase activity, nuclease activity, exonuclease activity, binding, intracellular, cell, nucleus, nucleolus, nucleobase-containing compound metabolic process, DNA metabolic process, DNA replication, DNA repair, postreplication repair, cellular aromatic compound meta…	340.435	395.239	285.631	-0.467175	1.06177e-09	2.10717e-08
ENSRNOG00000036615	RGD1560242			6.93776	0	13.8755	3.89487	1.07991e-09	2.14055e-08
ENSRNOG00000021166	Ecm1		ossification, angiogenesis, blood vessel development, endothelial cell proliferation, regulation of endothelial cell proliferation, positive regulation of endothelial cell proliferation, vasculature development, regulation of cytokine-mediated signaling pathway, negative regulation of cytokine-mediated signaling pathway, protease binding, immune system process, regulation of immune system process…	880.496	739.586	1021.41	0.465227	1.09368e-09	2.16519e-08
ENSRNOG00000014658	Zfp423		nucleic acid binding, DNA binding, binding, protein binding, intracellular, cell, nucleus, nucleobase-containing compound metabolic process, transcription, DNA-templated, regulation of transcription, DNA-templated, regulation of transcription from RNA polymerase II promoter, transcription from RNA polymerase II promoter, cellular aromatic compound metabolic process, nitrogen compound metabolic pr…	236.927	302.52	171.333	-0.816587	1.09747e-09	2.17004e-08
ENSRNOG00000056610	Cog5			276.527	339.384	213.669	-0.665053	1.10919e-09	2.19055e-08
ENSRNOG00000011782	Got2	Metabolic pathways, Carbon metabolism, Biosynthesis of amino acids, Tyrosine metabolism, Arginine and proline metabolism, Alanine, aspartate and glutamate metabolism, Cysteine and methionine metabolism, Phenylalanine metabolism, Phenylalanine, tyrosine and tryptophan biosynthesis, Fat digestion and absorption, 2-Oxocarboxylic acid metabolism, Arginine biosynthesis	nucleic acid binding, RNA binding, catalytic activity, L-aspartate:2-oxoglutarate aminotransferase activity, binding, protein binding, phospholipid binding, extracellular region, intracellular, cell, cytoplasm, mitochondrion, mitochondrial envelope, mitochondrial inner membrane, mitochondrial matrix, plasma membrane, organic acid metabolic process, 2-oxoglutarate metabolic process, fumarate metab…	1464.94	1649.87	1280.01	-0.365942	1.11335e-09	2.19609e-08
ENSRNOG00000058470	Col12a1	Protein digestion and absorption		139.673	71.1238	208.222	1.53649	1.13442e-09	2.23492e-08
ENSRNOG00000018020	Apbb1	Alzheimer's disease	cell morphogenesis, cell morphogenesis involved in differentiation, beta-amyloid binding, regulation of cell growth, neuron migration, system process, chromatin binding, binding, protein binding, intracellular, cell, nucleus, nucleoplasm, cytoplasm, plasma membrane, nucleobase-containing compound metabolic process, DNA metabolic process, DNA repair, regulation of DNA repair, double-strand break r…	480.709	563.548	397.869	-0.50118	1.14165e-09	2.24644e-08
ENSRNOG00000003123	Rpa1	DNA replication, Fanconi anemia pathway, Nucleotide excision repair, Mismatch repair, Homologous recombination		574.676	658.606	490.746	-0.42369	1.15096e-09	2.26201e-08
ENSRNOG00000021314	Fdft1	Metabolic pathways, Steroid biosynthesis	catalytic activity, farnesyl-diphosphate farnesyltransferase activity, farnesyltranstransferase activity, prenyltransferase activity, intracellular, cell, cytoplasm, endoplasmic reticulum, endoplasmic reticulum membrane, alcohol metabolic process, lipid metabolic process, phospholipid metabolic process, steroid biosynthetic process, cholesterol biosynthetic process, isoprenoid metabolic process, …	572.941	703.389	442.494	-0.667459	1.1555e-09	2.26819e-08
ENSRNOG00000010645	Lgals3		skeletal system development, angiogenesis, blood vessel development, immunological synapse formation, immunological synapse, cell activation, serotonin secretion, vasculature development, immune effector process, activation of immune response, cell activation involved in immune response, lymphocyte activation involved in immune response, T cell activation involved in immune response, T cell activ…	289.201	226.23	352.171	0.636212	1.18225e-09	2.31789e-08
ENSRNOG00000014104	Myo5b		nucleotide binding, nucleoside binding, purine nucleoside binding, motor activity, actin binding, catalytic activity, receptor binding, binding, protein binding, calmodulin binding, ATP binding, extracellular region, intracellular, cell, cytoplasm, cytoskeleton, brush border, cell cortex, transport, cytoskeletal protein binding, protein localization, protein transport, actin cytoskeleton, vesicle…	123.013	175.543	70.483	-1.30435	1.20544e-09	2.36052e-08
ENSRNOG00000008921	Dynll2	Vasopressin-regulated water reabsorption	motor activity, catalytic activity, binding, protein binding, intracellular, cell, nucleus, cytoplasm, centrosome, microtubule organizing center, cytoskeleton, microtubule, microtubule associated complex, transport, microtubule-based process, multicellular organism development, nervous system development, cell recognition, neuron recognition, synaptic target recognition, cytoskeletal protein bind…	1073.56	1188.95	958.183	-0.311018	1.20855e-09	2.36374e-08
ENSRNOG00000009708	Tas1r1	Taste transduction	system process, signal transducer activity, receptor activity, transmembrane signaling receptor activity, G-protein coupled receptor activity, cell, plasma membrane, cell communication, signal transduction, G-protein coupled receptor signaling pathway, sensory perception, sensory perception of chemical stimulus, taste receptor activity, detection of chemical stimulus, cellular process, membrane, …	29.8485	44.2375	15.4596	-1.4586	1.22581e-09	2.39331e-08
ENSRNOG00000017684	Fbxl22		ubiquitin ligase complex, catalytic activity, ubiquitin-protein transferase activity, intracellular, cell, cytoplasm, cellular protein modification process, proteolysis, ubiquitin-dependent protein catabolic process, metabolic process, catabolic process, macromolecule catabolic process, cellular process, proteasomal protein catabolic process, protein ubiquitination, transferase activity, SCF ubiq…	241.957	175.938	307.976	0.804245	1.22662e-09	2.39331e-08
ENSRNOG00000005935	A3galt2		Golgi membrane, alpha-1,3-galactosyltransferase activity, catalytic activity, binding, intracellular, cell, cytoplasm, Golgi apparatus, Golgi stack, carbohydrate metabolic process, lipid metabolic process, membrane lipid metabolic process, glycolipid metabolic process, sphingolipid metabolic process, glycosphingolipid metabolic process, glycosphingolipid biosynthetic process, nitrogen compound me…	131.993	102.455	161.532	0.651724	1.22984e-09	2.39671e-08
ENSRNOG00000010332	Nipsnap3b		intracellular, cell, nucleus, cytoplasm, mitochondrion, organelle, membrane-bounded organelle, intracellular organelle, intracellular membrane-bounded organelle, intracellular part, cytoplasmic part, cell part	57.6735	35.2685	80.0785	1.1606	1.25576e-09	2.44429e-08
ENSRNOG00000023202	Usp15		catalytic activity, endopeptidase activity, cysteine-type endopeptidase activity, thiol-dependent ubiquitin-specific protease activity, receptor binding, cytokine receptor binding, transforming growth factor beta receptor binding, binding, protein binding, intracellular, cell, nucleus, cytoplasm, nucleobase-containing compound metabolic process, chromatin organization, transcription, DNA-template…	513.186	597.591	428.782	-0.477966	1.27473e-09	2.47822e-08
ENSRNOG00000014288	Fn1	Regulation of actin cytoskeleton, PI3K-Akt signaling pathway, Proteoglycans in cancer, Focal adhesion, Pathways in cancer, AGE-RAGE signaling pathway in diabetic complications, Amoebiasis, ECM-receptor interaction, Small cell lung cancer, Bacterial invasion of epithelial cells		1338.65	839.087	1838.21	1.13048	1.27984e-09	2.48518e-08
ENSRNOG00000002746	Fstl1		binding, calcium ion binding, glycosaminoglycan binding, extracellular region, extracellular space, response to stress, heparin binding, response to external stimulus, response to extracellular stimulus, response to nutrient levels, vesicle, membrane-bounded vesicle, response to starvation, ion binding, cation binding, organelle, membrane-bounded organelle, extracellular organelle, extracellular …	848.664	672.441	1024.89	0.607246	1.28748e-09	2.49703e-08
ENSRNOG00000004968	Ncapg2		in utero embryonic development, blastocyst development, blastocyst growth, inner cell mass cell proliferation, binding, protein binding, intracellular, cell, nucleus, multicellular organism development, cell proliferation, embryo development, embryo development ending in birth or egg hatching, membrane, multicellular organismal process, developmental process, methylated histone binding, growth, h…	273.762	366.162	181.362	-1.00961	1.3448e-09	2.60199e-08
ENSRNOG00000033496	Igdcc4			189.65	271.888	107.411	-1.3318	1.34342e-09	2.60199e-08
ENSRNOG00000036742	Uqcrc2	Oxidative phosphorylation, Metabolic pathways, Cardiac muscle contraction, Non-alcoholic fatty liver disease (NAFLD), Alzheimer's disease, Parkinson's disease, Huntington's disease	catalytic activity, endopeptidase activity, metalloendopeptidase activity, binding, protein binding, extracellular region, intracellular, cell, nucleus, nucleoplasm, cytoplasm, mitochondrion, mitochondrial envelope, mitochondrial inner membrane, mitochondrial respiratory chain, mitochondrial respiratory chain complex III, generation of precursor metabolites and energy, oxidative phosphorylation, …	1158.67	1294.12	1023.21	-0.338585	1.37593e-09	2.65904e-08
ENSRNOG00000001227	Adarb1			549.209	442.842	655.576	0.564917	1.39494e-09	2.68937e-08
ENSRNOG00000012014	Fam160b2			734.316	847.069	621.564	-0.445959	1.39333e-09	2.68937e-08
ENSRNOG00000003338	Pmp22		cell, plasma membrane, cell-cell junction, bicellular tight junction, cell cycle, cell cycle arrest, ensheathment of neurons, multicellular organism development, nervous system development, peripheral nervous system development, cell death, cell proliferation, negative regulation of cell proliferation, axon ensheathment, anatomical structure morphogenesis, cellular process, negative regulation of…	578.571	469.71	687.431	0.548475	1.40811e-09	2.71153e-08
ENSRNOG00000010673	Eral1		ribosomal small subunit assembly, nucleotide binding, nucleoside binding, purine nucleoside binding, nucleic acid binding, RNA binding, catalytic activity, GTPase activity, binding, GTP binding, intracellular, cell, cytoplasm, mitochondrion, mitochondrial envelope, mitochondrial inner membrane, mitochondrial matrix, cytoskeleton, organelle organization, cellular process, actin cytoskeleton, membr…	290.035	344.251	235.818	-0.543865	1.43495e-09	2.75994e-08
ENSRNOG00000053145	Vwa8			38.9139	59.0123	18.8156	-1.59862	1.44386e-09	2.77378e-08
ENSRNOG00000015162	Lonp2			619.643	713.625	525.66	-0.440313	1.46192e-09	2.80515e-08
ENSRNOG00000016148	Gtse1	p53 signaling pathway	intracellular, cell, cytoplasm, cytoskeleton, microtubule, cytoplasmic microtubule, microtubule cytoskeleton, membrane, organelle, non-membrane-bounded organelle, intracellular organelle, intracellular non-membrane-bounded organelle, organelle part, intracellular part, cytoskeletal part, cytoplasmic part, intracellular organelle part, cell part, supramolecular fiber, polymeric cytoskeletal fiber	36.1836	17.2831	55.0841	1.61708	1.51156e-09	2.89698e-08
ENSRNOG00000051408	Magt1		system process, transporter activity, intracellular, cell, cytoplasm, endoplasmic reticulum, endoplasmic reticulum membrane, plasma membrane, transport, ion transport, cation transport, oligosaccharyltransferase complex, cation transmembrane transporter activity, endomembrane system, ion transmembrane transporter activity, magnesium ion transmembrane transporter activity, magnesium ion transport,…	555.355	647.114	463.595	-0.480276	1.51948e-09	2.90872e-08
ENSRNOG00000008622	Creb5	Huntington's disease, PI3K-Akt signaling pathway, Prostate cancer, Aldosterone synthesis and secretion, cGMP-PKG signaling pathway, cAMP signaling pathway, Adrenergic signaling in cardiomyocytes, Dopaminergic synapse, Estrogen signaling pathway, Glucagon signaling pathway, Amphetamine addiction, Alcoholism, Thyroid hormone synthesis, Viral carcinogenesis, TNF signaling pathway, AMPK signaling pat…		52.641	30.9363	74.3458	1.23833	1.52739e-09	2.92042e-08
ENSRNOG00000053479	AABR07029417.1			40.2648	66.2605	14.269	-2.13915	1.53182e-09	2.92543e-08
ENSRNOG00000014424	RGD1563354			626.022	522.284	729.759	0.481803	1.53435e-09	2.92682e-08
ENSRNOG00000026306	Clec5a			39.8883	18.8516	60.925	1.64126	1.5376e-09	2.92956e-08
ENSRNOG00000001288	Gpr146		signal transducer activity, receptor activity, transmembrane signaling receptor activity, G-protein coupled receptor activity, cell communication, signal transduction, G-protein coupled receptor signaling pathway, cellular process, membrane, integral component of membrane, signaling, intrinsic component of membrane, signaling receptor activity, membrane part, single-organism process, single organ…	399.456	489.695	309.216	-0.661553	1.54631e-09	2.94271e-08
ENSRNOG00000011794	Tcea3		nucleic acid binding, DNA binding, RNA binding, translation elongation factor activity, binding, intracellular, cell, nucleus, nucleobase-containing compound metabolic process, transcription, DNA-templated, DNA-templated transcription, elongation, regulation of transcription, DNA-templated, regulation of transcription from RNA polymerase II promoter, transcription from RNA polymerase II promoter,…	299.514	354.28	244.747	-0.531779	1.55867e-09	2.96275e-08
ENSRNOG00000012749	C1qb	Complement and coagulation cascades, Pertussis, Systemic lupus erythematosus, Staphylococcus aureus infection, Prion diseases, Chagas disease (American trypanosomiasis)	adaptive immune response, immune effector process, activation of immune response, immune system process, leukocyte mediated immunity, lymphocyte mediated immunity, humoral immune response mediated by circulating immunoglobulin, adaptive immune response based on somatic recombination of immune receptors built from immunoglobulin superfamily domains, regulation of immune system process, positive re…	279.168	213.328	345.009	0.690987	1.56872e-09	2.97836e-08
ENSRNOG00000016484	Gstk1	Peroxisome, Glutathione metabolism, Chemical carcinogenesis, Metabolism of xenobiotics by cytochrome P450, Drug metabolism - cytochrome P450	catalytic activity, glutathione transferase activity, peroxidase activity, glutathione peroxidase activity, receptor binding, binding, protein binding, extracellular region, intracellular, cell, cytoplasm, mitochondrion, mitochondrial envelope, mitochondrial inner membrane, mitochondrial matrix, peroxisome, peptide metabolic process, cellular modified amino acid metabolic process, glutathione met…	291.251	349.989	232.514	-0.587914	1.57674e-09	2.99008e-08
ENSRNOG00000020242	Art5		catalytic activity, NAD+ ADP-ribosyltransferase activity, NAD+ nucleosidase activity, NAD(P)+-protein-arginine ADP-ribosyltransferase activity, extracellular region, carbohydrate metabolic process, cellular protein modification process, protein ADP-ribosylation, protein glycosylation, metabolic process, biosynthetic process, macromolecule biosynthetic process, glycoprotein metabolic process, glyc…	62.3739	119.285	5.46273	-4.21817	1.58551e-09	3.0032e-08
ENSRNOG00000015821	Cd2	Cell adhesion molecules (CAMs), Hematopoietic cell lineage	cell activation, cytokine production, regulation of cytokine production, positive regulation of cytokine production, glycoprotein binding, immune system process, antigen binding, receptor binding, binding, protein binding, extracellular region, cell, plasma membrane, cell-cell junction, transport, cell adhesion, leukocyte cell-cell adhesion, protein localization, protein secretion, external side …	32.9063	47.4694	18.3433	-1.32524	1.6043e-09	3.03526e-08
ENSRNOG00000010311	Dzip1			172.822	128.4	217.244	0.754101	1.62765e-09	3.07584e-08
ENSRNOG00000011881	Slc25a15			299.414	379.861	218.966	-0.791987	1.67349e-09	3.15879e-08
ENSRNOG00000008676	Emp1		cell, plasma membrane, cell death, cellular process, membrane, integral component of membrane, cellular component organization, cell growth, cellular component assembly, cell projection organization, cell projection assembly, intrinsic component of membrane, bleb assembly, growth, cellular component biogenesis, membrane part, cell part, single-organism process, single-organism cellular process, c…	933.908	744.646	1123.17	0.592297	1.67757e-09	3.1628e-08
ENSRNOG00000006472	Hspa2	MAPK signaling pathway, Endocytosis, Protein processing in endoplasmic reticulum, Estrogen signaling pathway, Measles, Epstein-Barr virus infection, Influenza A, Legionellosis, Spliceosome, Toxoplasmosis, Longevity regulating pathway - multiple species, Antigen processing and presentation	reproduction, regulation of cyclin-dependent protein serine/threonine kinase activity, G2/M transition of mitotic cell cycle, nucleotide binding, nuclear chromosome, mitotic cell cycle, nuclear division, condensed chromosome, condensed nuclear chromosome, synaptonemal complex, male germ cell nucleus, nucleoside binding, purine nucleoside binding, regulation of protein phosphorylation, positive re…	90.0851	58.9848	121.186	1.0264	1.73819e-09	3.2733e-08
ENSRNOG00000008215	Trim47		binding, intracellular, cell, cytoplasm, zinc ion binding, ion binding, cation binding, intracellular part, cell part, metal ion binding, transition metal ion binding	481.632	409.852	553.412	0.432338	1.7536e-09	3.29847e-08
ENSRNOG00000010196	Glb1	Metabolic pathways, Lysosome, Sphingolipid metabolism, Glycosphingolipid biosynthesis - ganglio series, Galactose metabolism, Glycosaminoglycan degradation, Other glycan degradation	lytic vacuole, catalytic activity, hydrolase activity, hydrolyzing O-glycosyl compounds, beta-galactosidase activity, binding, extracellular region, extracellular space, intracellular, cell, cytoplasm, lysosome, vacuole, Golgi apparatus, carbohydrate metabolic process, monosaccharide metabolic process, galactose metabolic process, metabolic process, catabolic process, cellular process, endomembra…	327.017	257.721	396.313	0.618881	1.76288e-09	3.31209e-08
ENSRNOG00000001129	Fbxo21		ubiquitin ligase complex, nucleic acid binding, DNA binding, binding, intracellular, cell, cellular protein modification process, metabolic process, cellular process, protein ubiquitination, protein metabolic process, protein modification by small protein conjugation, macromolecular complex, protein modification process, macromolecule metabolic process, protein complex, macromolecule modification…	117.665	151.421	83.9092	-0.844066	1.80817e-09	3.39324e-08
ENSRNOG00000014538	Nxnl2		tissue homeostasis, retina homeostasis, system process, sensory perception, visual perception, sensory perception of chemical stimulus, sensory perception of smell, multicellular organismal process, homeostatic process, single-organism process, single-multicellular organism process, photoreceptor cell maintenance, multicellular organismal homeostasis, neurological system process, sensory percepti…	83.1304	44.8953	121.366	1.41478	1.81971e-09	3.41096e-08
ENSRNOG00000006364	Dld	Metabolic pathways, Valine, leucine and isoleucine degradation, Glycolysis / Gluconeogenesis, Carbon metabolism, Glyoxylate and dicarboxylate metabolism, Glycine, serine and threonine metabolism, Pyruvate metabolism, Citrate cycle (TCA cycle), Propanoate metabolism	reproduction, nucleotide binding, acrosomal vesicle, developmental process involved in reproduction, catalytic activity, dihydrolipoyl dehydrogenase activity, pyruvate dehydrogenase activity, binding, intracellular, cell, nucleus, nucleoplasm, cytoplasm, mitochondrion, mitochondrial matrix, vacuole, cilium, organic acid metabolic process, acetyl-CoA metabolic process, acetyl-CoA biosynthetic proc…	1176.1	1304.1	1048.1	-0.315007	1.85892e-09	3.48043e-08
ENSRNOG00000005686	Suclg2	Metabolic pathways, Carbon metabolism, Citrate cycle (TCA cycle), Propanoate metabolism	nucleotide binding, nucleoside binding, purine nucleoside binding, catalytic activity, succinate-CoA ligase activity, succinate-CoA ligase (GDP-forming) activity, binding, protein binding, ATP binding, intracellular, cell, nucleus, cytoplasm, mitochondrion, mitochondrial matrix, microtubule organizing center, cytoskeleton, plasma membrane, organic acid metabolic process, generation of precursor m…	834.32	966.655	701.984	-0.460999	1.89752e-09	3.5486e-08
ENSRNOG00000011334	Tmem63c		transporter activity, ion channel activity, calcium activated cation channel activity, cation channel activity, transport, ion transport, cation transport, cation transmembrane transporter activity, ion transmembrane transporter activity, channel activity, membrane, integral component of membrane, passive transmembrane transporter activity, gated channel activity, substrate-specific channel activ…	38.3187	11.1549	65.4824	2.45143	1.90249e-09	3.5538e-08
ENSRNOG00000017819	Cd14	Regulation of actin cytoskeleton, Salmonella infection, MAPK signaling pathway, Pertussis, Tuberculosis, Phagosome, NF-kappa B signaling pathway, Transcriptional misregulation in cancer, Hematopoietic cell lineage, Amoebiasis, Toll-like receptor signaling pathway, Legionellosis	lipopolysaccharide binding, cytokine production, regulation of cytokine production, positive regulation of cytokine production, activation of innate immune response, pattern recognition receptor signaling pathway, toll-like receptor signaling pathway, response to molecule of bacterial origin, activation of immune response, immune system process, regulation of immune system process, positive regul…	123.945	79.5294	168.36	1.0725	1.92093e-09	3.58411e-08
ENSRNOG00000013727	Ndc80			47.9527	23.5474	72.358	1.57938	1.94974e-09	3.63368e-08
ENSRNOG00000015408	Vil1		cell morphogenesis, ameboidal-type cell migration, ruffle, intestinal D-glucose absorption, system process, actin binding, enzyme inhibitor activity, endopeptidase inhibitor activity, cysteine-type endopeptidase inhibitor activity, binding, calcium ion binding, protein binding, phospholipid binding, phosphatidylinositol-4,5-bisphosphate binding, extracellular region, intracellular, cell, nucleus,…	44.4035	10.6517	78.1552	2.76414	1.95701e-09	3.64305e-08
ENSRNOG00000029360	Serinc1		transporter activity, organic acid transmembrane transporter activity, extracellular region, intracellular, cell, cytoplasm, endoplasmic reticulum, endoplasmic reticulum membrane, plasma membrane, cellular modified amino acid metabolic process, lipid metabolic process, membrane lipid metabolic process, phospholipid metabolic process, glycerophospholipid metabolic process, phosphatidylserine metab…	605.313	684.72	525.905	-0.380076	1.99165e-09	3.70328e-08
ENSRNOG00000029912	Septin5	Parkinson's disease	SNARE binding, nucleotide binding, stress fiber, nucleoside binding, purine nucleoside binding, binding, protein binding, GTP binding, phospholipid binding, intracellular, cell, cytoplasm, cytoskeleton, plasma membrane, cell cortex, transport, exocytosis, synaptic vesicle, lipid binding, cell surface, cellular process, endomembrane system, actin cytoskeleton, membrane, cytoplasmic, membrane-bound…	178.306	127.84	228.772	0.834621	2.00504e-09	3.7239e-08
ENSRNOG00000003821	Rptor	mTOR signaling pathway, PI3K-Akt signaling pathway, Insulin signaling pathway, MicroRNAs in cancer, AMPK signaling pathway, Longevity regulating pathway, Longevity regulating pathway - multiple species	rDNA binding, lytic vacuole, regulatory region DNA binding, RNA polymerase III regulatory region DNA binding, RNA polymerase III transcription factor binding, RNA polymerase III type 1 promoter DNA binding, RNA polymerase III type 2 promoter DNA binding, RNA polymerase III type 3 promoter DNA binding, regulatory region nucleic acid binding, response to acid chemical, TFIIIC-class transcription fa…	473.802	574.023	373.58	-0.618344	2.0157e-09	3.73943e-08
ENSRNOG00000043451	Spp1	PI3K-Akt signaling pathway, Focal adhesion, Toll-like receptor signaling pathway, ECM-receptor interaction	cell morphogenesis, cell morphogenesis involved in differentiation, ossification, regulation of cell growth, osteoblast differentiation, tissue homeostasis, immune system process, receptor binding, cytokine activity, binding, protein binding, extracellular region, extracellular space, intracellular, cell, cytoplasm, movement of cell or subcellular component, chemotaxis, response to stress, defens…	160.375	39.2101	281.539	2.81282	2.07181e-09	3.83912e-08
ENSRNOG00000061160	Htra4		regulation of cell growth, catalytic activity, endopeptidase activity, serine-type endopeptidase activity, binding, protein binding, insulin-like growth factor binding, extracellular region, proteolysis, metabolic process, peptidase activity, serine-type peptidase activity, cellular process, cellular component organization, cell growth, hydrolase activity, serine hydrolase activity, protein metab…	43.6811	25.532	61.8302	1.24372	2.18052e-09	4.03594e-08
ENSRNOG00000052391	Sh3bp5		MAPK cascade, regulation of protein phosphorylation, negative regulation of protein phosphorylation, enzyme inhibitor activity, protein kinase inhibitor activity, binding, protein binding, intracellular, cell, cytoplasm, mitochondrion, cellular protein modification process, protein phosphorylation, negative regulation of protein kinase activity, phosphorus metabolic process, phosphate-containing …	892.621	1013.37	771.873	-0.392279	2.27287e-09	4.20209e-08
ENSRNOG00000022189	Htatip2			63.0544	37.3171	88.7917	1.22859	2.27725e-09	4.2054e-08
ENSRNOG00000017932	St3gal2	Metabolic pathways, Mucin type O-Glycan biosynthesis, Glycosphingolipid biosynthesis - ganglio series, Glycosaminoglycan biosynthesis - keratan sulfate, Glycosphingolipid biosynthesis - globo series	Golgi membrane, ganglioside metabolic process, ganglioside biosynthetic process, catalytic activity, beta-galactoside (CMP) alpha-2,3-sialyltransferase activity, extracellular region, intracellular, cell, cytoplasm, Golgi apparatus, Golgi stack, carbohydrate metabolic process, cellular protein modification process, protein glycosylation, protein N-linked glycosylation, lipid metabolic process, me…	552.986	471.273	634.699	0.428722	2.28352e-09	4.21218e-08
ENSRNOG00000013581	Extl3	Metabolic pathways, Glycosaminoglycan biosynthesis - heparan sulfate / heparin	regulation of cell growth, catalytic activity, receptor activity, intracellular, cell, cytoplasm, endoplasmic reticulum, aminoglycan metabolic process, aminoglycan biosynthetic process, glycosaminoglycan biosynthetic process, proteoglycan metabolic process, sulfur compound metabolic process, nitrogen compound metabolic process, metabolic process, UDP-glycosyltransferase activity, acetylglucosamin…	212.721	279.977	145.465	-0.939899	2.3089e-09	4.25415e-08
ENSRNOG00000017965	Afg3l2		nucleotide binding, cell morphogenesis, cell morphogenesis involved in differentiation, nucleoside binding, purine nucleoside binding, catalytic activity, endopeptidase activity, ATP-dependent peptidase activity, metalloendopeptidase activity, binding, ATP binding, intracellular, cell, cytoplasm, mitochondrion, mitochondrial envelope, mitochondrial inner membrane, m-AAA complex, protein complex a…	918.844	1031.03	806.662	-0.353654	2.31392e-09	4.25856e-08
ENSRNOG00000030630	Ehmt2	Lysine degradation, Longevity regulating pathway		771.922	692.931	850.913	0.295914	2.35548e-09	4.33013e-08
ENSRNOG00000018214	Bok	Apoptosis - multiple species	reproduction, Golgi membrane, developmental process involved in reproduction, binding, protein binding, intracellular, cell, nucleus, cytoplasm, mitochondrion, mitochondrial envelope, mitochondrial outer membrane, endoplasmic reticulum, endoplasmic reticulum membrane, Golgi apparatus, proteolysis, apoptotic process, activation of cysteine-type endopeptidase activity involved in apoptotic process,…	159.685	100.43	218.941	1.11664	2.3583e-09	4.3304e-08
ENSRNOG00000001719	Psmd2	Epstein-Barr virus infection, Proteasome	proteasome complex, catalytic activity, endopeptidase activity, extracellular region, intracellular, cell, nucleus, cytoplasm, cytosol, proteasome regulatory particle, proteolysis, ubiquitin-dependent protein catabolic process, metabolic process, peptidase activity, proteasome regulatory particle, base subcomplex, catabolic process, macromolecule catabolic process, regulation of catabolic process…	1091.74	1223.91	959.57	-0.350713	2.39393e-09	4.3859e-08
ENSRNOG00000011363	Napepld	Retrograde endocannabinoid signaling	catalytic activity, phospholipase activity, binding, extracellular region, intracellular, cell, cytoplasm, lipid metabolic process, phospholipid metabolic process, phosphorus metabolic process, phosphate-containing compound metabolic process, response to stress, aging, behavior, feeding behavior, phosphoric diester hydrolase activity, metabolic process, zinc ion binding, catabolic process, phosph…	97.8788	140.733	55.025	-1.33903	2.39339e-09	4.3859e-08
ENSRNOG00000059168	LOC102550392			50.2694	72.6383	27.9004	-1.34937	2.41469e-09	4.41893e-08
ENSRNOG00000028017	Tmem109		transporter activity, ion channel activity, voltage-gated ion channel activity, extracellular region, intracellular, cell, nucleus, nuclear envelope, nuclear outer membrane, cytoplasm, endoplasmic reticulum, endoplasmic reticulum membrane, transport, ion transport, apoptotic process, response to stress, cellular response to DNA damage stimulus, cell communication, signal transduction, cell death,…	536.449	600.975	471.924	-0.348096	2.42835e-09	4.43893e-08
ENSRNOG00000013766	Acaa2	Metabolic pathways, Valine, leucine and isoleucine degradation, Fatty acid degradation, Fatty acid metabolism, Fatty acid elongation	response to hypoxia, nucleic acid binding, RNA binding, catalytic activity, acetyl-CoA C-acyltransferase activity, binding, extracellular region, intracellular, cell, cytoplasm, mitochondrion, mitochondrial envelope, mitochondrial inner membrane, mitochondrial matrix, organic acid metabolic process, acetyl-CoA metabolic process, lipid metabolic process, fatty acid metabolic process, fatty acid be…	987.733	1163.11	812.355	-0.517272	2.54374e-09	4.6394e-08
ENSRNOG00000014021	Matn4		binding, calcium ion binding, response to stress, response to wounding, ion binding, cation binding, metal ion binding, response to axon injury, response to stimulus	43.4412	8.87161	78.0107	3.00069	2.54365e-09	4.6394e-08
ENSRNOG00000042980	Adam19		catalytic activity, endopeptidase activity, metalloendopeptidase activity, binding, protein binding, intracellular, cell, cytoplasm, Golgi apparatus, proteolysis, membrane protein ectodomain proteolysis, multicellular organism development, heart development, metabolic process, peptidase activity, metallopeptidase activity, zinc ion binding, endomembrane system, membrane, integral component of mem…	1296.26	1581.84	1010.68	-0.645762	2.56617e-09	4.67505e-08
ENSRNOG00000002093	Tgfbr3		cell morphogenesis, cell morphogenesis involved in differentiation, ossification, blood vessel development, vasculogenesis, osteoblast differentiation, response to hypoxia, ameboidal-type cell migration, in utero embryonic development, blastocyst development, epithelial to mesenchymal transition, liver development, vasculature development, blood vessel remodeling, myeloid cell homeostasis, immune…	707.448	850.965	563.931	-0.59272	2.57606e-09	4.68254e-08
ENSRNOG00000049782	Csf2ra	Cytokine-cytokine receptor interaction, Pathways in cancer, Jak-STAT signaling pathway, Hematopoietic cell lineage	signal transducer activity, receptor activity, transmembrane signaling receptor activity, cytokine receptor activity, granulocyte colony-stimulating factor receptor activity, binding, protein binding, cell, plasma membrane, cell communication, signal transduction, cell surface receptor signaling pathway, cellular process, response to organic substance, membrane, cytokine-mediated signaling pathwa…	181.664	140.624	222.704	0.65953	2.57587e-09	4.68254e-08
ENSRNOG00000029333	Echdc2		catalytic activity, enoyl-CoA hydratase activity, intracellular, cell, cytoplasm, mitochondrion, organic acid metabolic process, lipid metabolic process, fatty acid metabolic process, fatty acid beta-oxidation, metabolic process, catabolic process, fatty acid catabolic process, cellular process, lipid catabolic process, organic acid catabolic process, lyase activity, carbon-oxygen lyase activity,…	325.319	384.791	265.847	-0.531805	2.59416e-09	4.71015e-08
ENSRNOG00000008141	Nppb	cGMP-PKG signaling pathway	regulation of cell growth, response to hypoxia, response to molecule of bacterial origin, system process, muscle system process, circulatory system process, renal system process, vascular process in circulatory system, regulation of systemic arterial blood pressure, negative regulation of systemic arterial blood pressure, physiological muscle hypertrophy, muscle hypertrophy in response to stress,…	342.659	213.536	471.783	1.13996	2.59987e-09	4.71524e-08
ENSRNOG00000006996	Mms22l		nuclear chromosome, double-strand break repair via homologous recombination, recombinational repair, intracellular, cell, nucleus, nucleoplasm, replication fork, chromosome, nucleobase-containing compound metabolic process, DNA metabolic process, DNA replication, DNA-dependent DNA replication, DNA repair, double-strand break repair, DNA recombination, cellular aromatic compound metabolic process,…	28.3936	11.842	44.9452	1.83904	2.65748e-09	4.81434e-08
ENSRNOG00000003174	Tapt1			390.861	449.658	332.064	-0.436234	2.66796e-09	4.82794e-08
ENSRNOG00000012427	Veph1			210.136	271.863	148.408	-0.868925	2.69117e-09	4.8645e-08
ENSRNOG00000001908	Klhl6		adaptive immune response, activation of immune response, immune system process, immune response-activating cell surface receptor signaling pathway, adaptive immune response based on somatic recombination of immune receptors built from immunoglobulin superfamily domains, germinal center formation, regulation of immune system process, positive regulation of immune system process, immune response-ac…	107.522	72.2006	142.843	0.974563	2.70819e-09	4.88982e-08
ENSRNOG00000000968	Rnf6			502.416	574.173	430.66	-0.414101	2.75874e-09	4.97555e-08
ENSRNOG00000015233	Etfa		fatty-acyl-CoA binding, nucleotide binding, catalytic activity, acyl-CoA dehydrogenase activity, binding, extracellular region, intracellular, cell, cytoplasm, mitochondrion, organic acid metabolic process, lipid metabolic process, fatty acid metabolic process, fatty acid beta-oxidation, metabolic process, electron carrier activity, catabolic process, fatty acid catabolic process, cellular proces…	758.59	850.856	666.324	-0.352224	2.77193e-09	4.99378e-08
ENSRNOG00000015718	RGD1307461		membrane, integral component of membrane, intrinsic component of membrane, membrane part	75.6781	109.341	42.015	-1.35906	2.78552e-09	5.0127e-08
ENSRNOG00000001785	Etv5	Transcriptional misregulation in cancer	reproduction, regulatory region DNA binding, transcription regulatory region sequence-specific DNA binding, RNA polymerase II regulatory region sequence-specific DNA binding, RNA polymerase II transcription factor activity, sequence-specific DNA binding, RNA polymerase II regulatory region DNA binding, regulatory region nucleic acid binding, nucleic acid binding transcription factor activity, tra…	186.173	116.814	255.533	1.12264	2.79419e-09	5.01809e-08
ENSRNOG00000022298	Cxcl11	Cytokine-cytokine receptor interaction, Chemokine signaling pathway, Toll-like receptor signaling pathway	G-protein coupled receptor binding, response to molecule of bacterial origin, immune system process, regulation of immune system process, positive regulation of immune system process, regulation of leukocyte migration, positive regulation of leukocyte migration, regulation of leukocyte chemotaxis, positive regulation of leukocyte chemotaxis, receptor binding, cytokine activity, cytokine receptor …	91.2156	147.552	34.8793	-2.04975	2.7947e-09	5.01809e-08
ENSRNOG00000017949	Mvb12a	Endocytosis	ESCRT I complex, binding, protein binding, extracellular region, intracellular, cell, nucleus, nucleoplasm, cytoplasm, endosome, late endosome, vacuole, vacuolar membrane, centrosome, microtubule organizing center, cytosol, cytoskeleton, transport, membrane budding, organelle organization, cell communication, signal transduction, cell surface receptor signaling pathway, enzyme linked receptor pro…	269.837	222.969	316.706	0.504392	2.83523e-09	5.08008e-08
ENSRNOG00000021041	Fam171a2		membrane, integral component of membrane, intrinsic component of membrane, membrane part	220.344	162.252	278.435	0.775407	2.83549e-09	5.08008e-08
ENSRNOG00000007331	Rragd	mTOR signaling pathway	nucleotide binding, lytic vacuole, response to acid chemical, nucleoside binding, purine nucleoside binding, catalytic activity, GTPase activity, binding, protein binding, GTP binding, intracellular, cell, nucleus, cytoplasm, lysosome, endosome, vacuole, vacuolar membrane, autophagy, response to stress, cell communication, signal transduction, cellular response to starvation, response to external…	218.74	283.203	154.278	-0.872074	2.87164e-09	5.13915e-08
ENSRNOG00000012886	Maff		RNA polymerase II transcription factor activity, sequence-specific DNA binding, nucleic acid binding transcription factor activity, transcriptional activator activity, RNA polymerase II transcription regulatory region sequence-specific binding, in utero embryonic development, nucleic acid binding, DNA binding, transcription factor activity, sequence-specific DNA binding, binding, intracellular, c…	254.507	180.971	328.042	0.85456	2.87531e-09	5.14005e-08
ENSRNOG00000020441	Wnk4		nucleotide binding, urogenital system development, kidney development, nucleoside binding, purine nucleoside binding, morphogenesis of an epithelium, system process, renal system process, renal sodium ion transport, catalytic activity, protein kinase activity, protein serine/threonine kinase activity, binding, protein binding, ATP binding, intracellular, cell, cytoplasm, cytosol, cell-cell juncti…	47.5244	29.4992	65.5496	1.12566	3.01139e-09	5.37738e-08
ENSRNOG00000013564	Dok3		receptor binding, insulin receptor binding, binding, protein binding, intracellular, cell, cytoplasm, plasma membrane, cell communication, signal transduction, small GTPase mediated signal transduction, Ras protein signal transduction, cellular process, membrane, signaling, protein complex binding, intracellular signal transduction, intracellular part, cell part, single-organism process, single o…	38.2919	21.3374	55.2463	1.33229	3.02538e-09	5.39643e-08
ENSRNOG00000020281	Kif22		mitotic sister chromatid segregation, nucleotide binding, mitotic cell cycle, nuclear division, chromatin, sister chromatid segregation, nucleoside binding, purine nucleoside binding, nucleic acid binding, DNA binding, motor activity, microtubule motor activity, catalytic activity, binding, protein binding, ATP binding, intracellular, cell, nucleus, chromosome, cytoplasm, spindle, cytoskeleton, k…	77.3058	37.5979	117.014	1.61236	3.23019e-09	5.75543e-08
ENSRNOG00000014526	Cars2	Aminoacyl-tRNA biosynthesis	nucleotide binding, nucleoside binding, purine nucleoside binding, catalytic activity, aminoacyl-tRNA ligase activity, cysteine-tRNA ligase activity, binding, ATP binding, intracellular, cell, cytoplasm, cytosol, organic acid metabolic process, nucleobase-containing compound metabolic process, tRNA metabolic process, translation, tRNA aminoacylation for protein translation, cysteinyl-tRNA aminoac…	250.295	300.691	199.9	-0.586596	3.28577e-09	5.84801e-08
ENSRNOG00000045913	Prdm16			190.91	242.66	139.161	-0.79778	3.36772e-09	5.9873e-08
ENSRNOG00000048736	Mllt1	Transcriptional misregulation in cancer	regulation of protein phosphorylation, negative regulation of protein phosphorylation, intracellular, cell, nucleus, nucleoplasm, nucleolus, cytoplasm, nucleobase-containing compound metabolic process, transcription, DNA-templated, regulation of transcription, DNA-templated, cellular protein modification process, protein phosphorylation, negative regulation of protein kinase activity, cellular ar…	505.822	572.472	439.172	-0.381656	3.38416e-09	6.00994e-08
ENSRNOG00000008351	RGD1308117			76.3598	54.4723	98.2474	0.839262	3.43109e-09	6.08663e-08
ENSRNOG00000004378	Abca5	ABC transporters		52.6974	21.6859	83.7089	1.90071	3.4769e-09	6.16115e-08
ENSRNOG00000007831	Ufl1		ossification, osteoblast differentiation, catalytic activity, intracellular, cell, nucleus, cytoplasm, endoplasmic reticulum, endoplasmic reticulum membrane, cytosol, nucleobase-containing compound metabolic process, transcription, DNA-templated, regulation of transcription, DNA-templated, cellular protein modification process, proteolysis, ubiquitin-dependent protein catabolic process, cellular …	422.438	484.793	360.084	-0.428009	3.50115e-09	6.19734e-08
ENSRNOG00000002368	Iars2	Aminoacyl-tRNA biosynthesis		610.346	725.419	495.273	-0.549668	3.68362e-09	6.51321e-08
ENSRNOG00000037853	Rarres1		extracellular region, cell proliferation, negative regulation of cell proliferation, cellular process, vesicle, membrane-bounded vesicle, regulation of cell proliferation, organelle, membrane-bounded organelle, extracellular organelle, extracellular region part, single-organism process, negative regulation of biological process, negative regulation of cellular process, regulation of biological pr…	55.4878	28.0541	82.9215	1.5303	3.73612e-09	6.59886e-08
ENSRNOG00000019358	Esr1	Thyroid hormone signaling pathway, Proteoglycans in cancer, Endocrine and other factor-regulated calcium reabsorption, Estrogen signaling pathway, Prolactin signaling pathway, Endocrine resistance		38.1034	56.1715	20.0352	-1.44249	3.75233e-09	6.62027e-08
ENSRNOG00000003398	Tomm40l	Amyotrophic lateral sclerosis (ALS)	transporter activity, intracellular, cell, cytoplasm, mitochondrion, mitochondrial envelope, mitochondrial outer membrane, mitochondrial outer membrane translocase complex, protein targeting, protein targeting to mitochondrion, transport, mitochondrial transport, intracellular protein transport, organelle organization, mitochondrion organization, protein localization, protein transmembrane transp…	200.667	245.712	155.622	-0.655539	3.81042e-09	6.71545e-08
ENSRNOG00000012561	Arhgef10			559.025	475.188	642.862	0.43522	3.84166e-09	6.76316e-08
ENSRNOG00000012947	Metap1		cell activation, catalytic activity, aminopeptidase activity, binding, intracellular, cell, nucleus, cytoplasm, cytosol, ribosome, cellular protein modification process, proteolysis, response to stress, cell adhesion, blood coagulation, hemostasis, metabolic process, peptidase activity, metalloexopeptidase activity, metallopeptidase activity, exopeptidase activity, response to wounding, cellular …	448.538	511.475	385.601	-0.406636	3.85067e-09	6.77167e-08
ENSRNOG00000042915	Mxra7			77.1793	54.2511	100.108	0.871814	3.87949e-09	6.81496e-08
ENSRNOG00000001717	Opa1		mitochondrial genome maintenance, nucleotide binding, release of cytochrome c from mitochondria, embryonic epithelial tube formation, neural tube formation, neural tube closure, nucleoside binding, purine nucleoside binding, morphogenesis of an epithelium, system process, catalytic activity, GTPase activity, binding, GTP binding, intracellular, cell, nucleus, nucleoplasm, cytoplasm, mitochondrion…	797.556	945.296	649.817	-0.54004	3.88757e-09	6.82176e-08
ENSRNOG00000008039	Cul5	Ubiquitin mediated proteolysis	ubiquitin ligase complex, protein polyubiquitination, peptide receptor activity, catalytic activity, ubiquitin-protein transferase activity, signal transducer activity, receptor activity, transmembrane signaling receptor activity, G-protein coupled receptor activity, vasopressin receptor activity, binding, protein binding, intracellular, cell, nucleus, cytoplasm, plasma membrane, cellular protein…	225.343	280.685	170.001	-0.720083	3.90514e-09	6.84518e-08
ENSRNOG00000008761	Ncs1		magnesium ion binding, regulation of protein phosphorylation, negative regulation of protein phosphorylation, enzyme inhibitor activity, protein kinase inhibitor activity, transporter activity, ion channel activity, voltage-gated ion channel activity, voltage-gated calcium channel activity, cation channel activity, calcium channel activity, binding, calcium ion binding, protein binding, extracell…	433.823	543.114	324.532	-0.741109	4.01071e-09	7.02265e-08
ENSRNOG00000003033	Plcd3	Metabolic pathways, Thyroid hormone signaling pathway, Inositol phosphate metabolism, Phosphatidylinositol signaling system, Calcium signaling pathway, AGE-RAGE signaling pathway in diabetic complications	reproduction, angiogenesis, blood vessel development, in utero embryonic development, placenta development, embryonic placenta development, vasculature development, developmental process involved in reproduction, catalytic activity, phosphatidylinositol phospholipase C activity, phospholipase activity, phospholipase C activity, signal transducer activity, intracellular, cell, cytoplasm, cytosol, …	454.027	375.652	532.402	0.501993	4.04796e-09	7.08021e-08
ENSRNOG00000026217	Armc2			211.69	284.967	138.414	-1.03647	4.14397e-09	7.24034e-08
ENSRNOG00000008481	Reep1		G-protein coupled receptor binding, receptor binding, binding, protein binding, intracellular, cell, cytoplasm, endoplasmic reticulum, endoplasmic reticulum membrane, transport, organelle organization, endoplasmic reticulum organization, microtubule binding, cytoskeletal protein binding, protein localization, cellular process, endomembrane system organization, endomembrane system, tubulin binding…	445.199	525.36	365.037	-0.524061	4.31818e-09	7.53659e-08
ENSRNOG00000018166	Prkab2	Non-alcoholic fatty liver disease (NAFLD), Insulin signaling pathway, FoxO signaling pathway, Oxytocin signaling pathway, Glucagon signaling pathway, Adipocytokine signaling pathway, AMPK signaling pathway, Insulin resistance, Hypertrophic cardiomyopathy (HCM), Longevity regulating pathway, Longevity regulating pathway - multiple species, Circadian rhythm		379.922	455.134	304.71	-0.577293	4.37683e-09	7.62256e-08
ENSRNOG00000018294	Hspa5	Protein processing in endoplasmic reticulum, Thyroid hormone synthesis, Protein export, Prion diseases, Antigen processing and presentation	nucleotide binding, nucleoside binding, purine nucleoside binding, regulation of protein phosphorylation, positive regulation of protein phosphorylation, glycoprotein binding, catalytic activity, binding, protein binding, ATP binding, extracellular region, intracellular, cell, nucleus, cytoplasm, mitochondrion, endoplasmic reticulum, endoplasmic reticulum lumen, endoplasmic reticulum membrane, sm…	1315.84	1475.69	1155.98	-0.351998	4.37347e-09	7.62256e-08
ENSRNOG00000047453	Casd1			136.382	166.638	106.126	-0.646036	4.40729e-09	7.66736e-08
ENSRNOG00000014232	P2ry1	Neuroactive ligand-receptor interaction, Rap1 signaling pathway, Taste transduction, Platelet activation	reproduction, MAPK cascade, nucleotide binding, G-protein coupled nucleotide receptor activity, G-protein coupled adenosine receptor activity, purinergic nucleotide receptor activity, G-protein coupled receptor binding, cell activation, nucleoside binding, purine nucleoside binding, regulation of protein phosphorylation, positive regulation of protein phosphorylation, adenosine receptor signaling…	133.237	182.199	84.2747	-1.10322	4.44743e-09	7.7289e-08
ENSRNOG00000012807	C1qa	Complement and coagulation cascades, Pertussis, Systemic lupus erythematosus, Staphylococcus aureus infection, Prion diseases, Chagas disease (American trypanosomiasis)	adaptive immune response, immune effector process, activation of immune response, immune system process, leukocyte mediated immunity, lymphocyte mediated immunity, humoral immune response mediated by circulating immunoglobulin, adaptive immune response based on somatic recombination of immune receptors built from immunoglobulin superfamily domains, regulation of immune system process, positive re…	301.466	232.315	370.616	0.671531	4.48445e-09	7.78489e-08
ENSRNOG00000011560	Mtmr9		enzyme regulator activity, regulation of catalytic activity, biological regulation, regulation of molecular function, molecular function regulator	453.807	516.368	391.246	-0.399433	4.6915e-09	8.13304e-08
ENSRNOG00000056524	Abcd1	Peroxisome, ABC transporters	very long-chain fatty acid metabolic process, nucleotide binding, long-chain fatty acid metabolic process, nucleoside binding, purine nucleoside binding, catalytic activity, transporter activity, lipid transporter activity, long-chain fatty acid transporter activity, peroxisomal fatty-acyl-CoA transporter activity, binding, protein binding, ATP binding, intracellular, cell, cytoplasm, mitochondri…	464.001	537.835	390.168	-0.462056	4.69503e-09	8.13304e-08
ENSRNOG00000013747	Sh3bp2	Natural killer cell mediated cytotoxicity	binding, protein binding, SH3 domain binding, protein domain specific binding	98.1888	68.0306	128.347	0.905938	4.7066e-09	8.1357e-08
ENSRNOG00000028390	Hhipl1		catalytic activity, receptor activity, scavenger receptor activity, binding, carbohydrate metabolic process, transport, endocytosis, receptor-mediated endocytosis, metabolic process, membrane, vesicle-mediated transport, oxidoreductase activity, oxidoreductase activity, acting on CH-OH group of donors, oxidoreductase activity, acting on the CH-OH group of donors, quinone or similar compound as ac…	55.9293	32.5929	79.2657	1.25663	4.70586e-09	8.1357e-08
ENSRNOG00000003049	Hsd17b10	Metabolic pathways, Alzheimer's disease, Valine, leucine and isoleucine degradation	reproduction, nucleotide binding, beta-amyloid binding, developmental process involved in reproduction, nucleic acid binding, RNA binding, catalytic activity, 3-hydroxyacyl-CoA dehydrogenase activity, estradiol 17-beta-dehydrogenase activity, receptor binding, binding, steroid binding, protein binding, intracellular, cell, cytoplasm, mitochondrion, mitochondrial envelope, mitochondrial inner memb…	471.052	533.797	408.307	-0.385809	4.75351e-09	8.20802e-08
ENSRNOG00000023162	Ca14	Nitrogen metabolism	catalytic activity, carbonate dehydratase activity, membrane, integral component of membrane, lyase activity, carbon-oxygen lyase activity, hydro-lyase activity, intrinsic component of membrane, membrane part	558.517	623.974	493.06	-0.339111	4.79724e-09	8.27472e-08
ENSRNOG00000050624	Lysmd4			138.505	177.367	99.642	-0.825621	4.83209e-09	8.32599e-08
ENSRNOG00000013262	Myl1		system process, muscle system process, circulatory system process, heart process, binding, calcium ion binding, intracellular, cell, cytoplasm, cytoskeleton, muscle contraction, striated muscle contraction, blood circulation, actin cytoskeleton, myosin complex, myofibril, multicellular organismal process, macromolecular complex, ion binding, cation binding, organelle, non-membrane-bounded organel…	69.8222	24.4985	115.146	2.18745	4.84564e-09	8.33162e-08
ENSRNOG00000017820	Nqo2		MAPK cascade, regulation of protein phosphorylation, positive regulation of protein phosphorylation, system process, catalytic activity, binding, extracellular region, intracellular, cell, nucleus, nucleoplasm, cytoplasm, cellular protein modification process, protein phosphorylation, phosphorus metabolic process, phosphate-containing compound metabolic process, apoptotic process, cell communicat…	302.878	352.485	253.27	-0.475283	4.84115e-09	8.33162e-08
ENSRNOG00000008432	Slc22a5	Choline metabolism in cancer	reproduction, nucleotide binding, nucleoside binding, purine nucleoside binding, tissue homeostasis, developmental process involved in reproduction, system process, transporter activity, binding, protein binding, ATP binding, extracellular region, intracellular, cell, cytoplasm, mitochondrion, plasma membrane, integral component of plasma membrane, brush border, amino-acid betaine metabolic proce…	254.854	314.691	195.017	-0.687537	5.0095e-09	8.59667e-08
ENSRNOG00000020615	Nap1l4		nucleic acid binding, RNA binding, binding, intracellular, cell, nucleus, DNA packaging, chromatin organization, chromatin assembly or disassembly, nucleosome assembly, protein complex assembly, organelle organization, cellular process, cellular component organization, cellular component assembly, dendrite, chromatin assembly, cellular macromolecular complex assembly, nucleosome organization, som…	893.329	993.409	793.249	-0.324247	5.01039e-09	8.59667e-08
ENSRNOG00000003099	Ubqln2	Protein processing in endoplasmic reticulum	autophagosome assembly, desensitization of G-protein coupled receptor protein signaling pathway, G-protein coupled receptor internalization, regulation of receptor internalization, negative regulation of receptor internalization, binding, protein binding, intracellular, cell, cytoplasm, plasma membrane, proteolysis, ubiquitin-dependent protein catabolic process, transport, endocytosis, receptor-m…	318.067	366.098	270.035	-0.437684	5.18971e-09	8.89492e-08
ENSRNOG00000023352	Fam78a			151.167	211.681	90.6519	-1.21446	5.2017e-09	8.90606e-08
ENSRNOG00000017149	Fam131b		mitophagy, macromitophagy, positive regulation of defense response to virus by host, immune effector process, immune system process, regulation of immune system process, regulation of immune effector process, regulation of response to biotic stimulus, intracellular, cell, nucleus, nucleoplasm, cytoplasm, autophagy, response to stress, defense response, organelle organization, mitochondrion organi…	15.7051	5.4256	25.9847	2.07024	5.22591e-09	8.93808e-08
ENSRNOG00000037165	Nipal3		immune system process, immunoglobulin production, production of molecular mediator of immune response, transporter activity, transport, ion transport, cation transport, cation transmembrane transporter activity, ion transmembrane transporter activity, magnesium ion transmembrane transporter activity, magnesium ion transport, membrane, integral component of membrane, transmembrane transporter acti…	126.024	170.466	81.5811	-1.05404	5.32671e-09	9.10087e-08
ENSRNOG00000023576	Ecrg4		regulation of cyclin-dependent protein serine/threonine kinase activity, regulation of protein phosphorylation, negative regulation of protein phosphorylation, extracellular region, extracellular space, intracellular, cell, cytoplasm, negative regulation of protein kinase activity, proteolysis, ubiquitin-dependent protein catabolic process, response to stress, cell cycle, aging, cell aging, negat…	89.5434	37.044	142.043	1.91071	5.48755e-09	9.3658e-08
ENSRNOG00000032134	Uqcrc1	Oxidative phosphorylation, Metabolic pathways, Cardiac muscle contraction, Non-alcoholic fatty liver disease (NAFLD), Alzheimer's disease, Parkinson's disease, Huntington's disease	catalytic activity, endopeptidase activity, metalloendopeptidase activity, binding, protein binding, intracellular, cell, cytoplasm, mitochondrion, mitochondrial envelope, mitochondrial inner membrane, mitochondrial respiratory chain, mitochondrial respiratory chain complex III, generation of precursor metabolites and energy, oxidative phosphorylation, mitochondrial electron transport, ubiquinol …	1167.55	1272.58	1062.51	-0.260055	5.57118e-09	9.49854e-08
ENSRNOG00000016412	Fxyd6		transporter activity, ion channel activity, cell, plasma membrane, transport, ion transport, ion transmembrane transporter activity, channel activity, membrane, integral component of membrane, passive transmembrane transporter activity, substrate-specific channel activity, transmembrane transporter activity, substrate-specific transmembrane transporter activity, substrate-specific transporter act…	336.718	252.946	420.491	0.730981	5.5808e-09	9.50494e-08
ENSRNOG00000005923	Mtmr2	Metabolic pathways, Inositol phosphate metabolism, Phosphatidylinositol signaling system	regulation of receptor internalization, negative regulation of receptor internalization, system process, catalytic activity, phosphatidylinositol-3-phosphatase activity, phosphoprotein phosphatase activity, protein tyrosine phosphatase activity, binding, protein binding, extracellular region, intracellular, cell, nucleus, cytoplasm, vacuole, vacuolar membrane, cytosol, plasma membrane, carbohydra…	573.016	645.945	500.087	-0.368583	5.60638e-09	9.53849e-08
ENSRNOG00000018606	Olr59	Olfactory transduction		173.524	107.674	239.373	1.14527	5.71931e-09	9.72043e-08
ENSRNOG00000033658	Kntc1		cell cycle checkpoint, mitotic cell cycle, chromosome, centromeric region, kinetochore, spindle pole, intracellular, cell, chromosome, cytoplasm, spindle, kinetochore microtubule, cytoskeleton, microtubule, spindle microtubule, plasma membrane, cell cycle, mitotic cell cycle checkpoint, regulation of mitotic cell cycle, cellular process, actin cytoskeleton, microtubule cytoskeleton, membrane, cel…	35.9417	16.629	55.2545	1.67402	5.79604e-09	9.84053e-08
ENSRNOG00000003784	Rilp	Salmonella infection, Phagosome	lytic vacuole, binding, protein binding, intracellular, cell, cytoplasm, mitochondrion, lysosome, endosome, late endosome, vacuole, vacuolar membrane, cytosol, transport, membrane budding, organelle organization, vacuolar transport, lysosomal transport, metabolic process, endosome to lysosome transport, catabolic process, macromolecule catabolic process, negative regulation of metabolic process, …	253.682	299.293	208.071	-0.522376	5.8652e-09	9.94753e-08
ENSRNOG00000042458	AABR07046707.1			522.607	617.312	427.903	-0.527682	5.88762e-09	9.97512e-08
ENSRNOG00000005960	RGD1311744			261.881	124.991	398.771	1.66585	6.20683e-09	1.0505e-07
ENSRNOG00000055647	Rbfa			421.142	479.594	362.691	-0.402104	6.27209e-09	1.06043e-07
ENSRNOG00000014604	Sigmar1		peptide receptor activity, signal transducer activity, receptor activity, transmembrane signaling receptor activity, G-protein coupled receptor activity, opioid receptor activity, binding, protein binding, intracellular, cell, nucleus, nuclear envelope, nuclear inner membrane, nuclear outer membrane, cytoplasm, endoplasmic reticulum, endoplasmic reticulum membrane, lipid particle, plasma membrane…	183.709	146.832	220.585	0.583898	6.31891e-09	1.06724e-07
ENSRNOG00000004500	Myc	Thyroid hormone signaling pathway, PI3K-Akt signaling pathway, Proteoglycans in cancer, MAPK signaling pathway, ErbB signaling pathway, Pathways in cancer, Endometrial cancer, Bladder cancer, Signaling pathways regulating pluripotency of stem cells, Hippo signaling pathway, Jak-STAT signaling pathway, Transcriptional misregulation in cancer, MicroRNAs in cancer, HTLV-I infection, Epstein-Barr vir…	reproduction, negative regulation of transcription from RNA polymerase II promoter, MAPK cascade, nuclear chromosome, mitotic cell cycle, re-entry into mitotic cell cycle, telomere maintenance, chromatin, nuclear chromatin, euchromatin, regulatory region DNA binding, transcription regulatory region sequence-specific DNA binding, RNA polymerase II regulatory region sequence-specific DNA binding, R…	110.454	69.0304	151.877	1.12632	6.40851e-09	1.08124e-07
ENSRNOG00000015220	Crtac1		binding, calcium ion binding, extracellular region, cell, multicellular organism development, nervous system development, axonal fasciculation, central nervous system development, brain development, cell recognition, neuron recognition, cellular process, cellular component organization, telencephalon development, olfactory bulb development, olfactory lobe development, neurogenesis, cell projectio…	13.5465	1.44234	25.6507	3.44784	6.47948e-09	1.09208e-07
ENSRNOG00000001427	Orai2	Calcium signaling pathway	store-operated calcium entry, transporter activity, ion channel activity, cation channel activity, calcium channel activity, cell, transport, ion transport, cation transport, calcium ion transport, cation transmembrane transporter activity, ion transmembrane transporter activity, calcium ion transmembrane transporter activity, channel activity, store-operated calcium channel activity, membrane, i…	92.828	66.0715	119.584	0.84627	6.50027e-09	1.09445e-07
ENSRNOG00000000288	Scarf2		receptor activity, scavenger receptor activity, adherens junction, cell-substrate adherens junction, focal adhesion, transport, endocytosis, receptor-mediated endocytosis, cell adhesion, heterophilic cell-cell adhesion via plasma membrane cell adhesion molecules, vesicle-mediated transport, biological adhesion, cell junction, cell-substrate junction, cargo receptor activity, localization, establi…	237.425	185.245	289.605	0.641859	6.57514e-09	1.10591e-07
ENSRNOG00000008336	Tnfrsf11b	Cytokine-cytokine receptor interaction, Osteoclast differentiation	MAPK cascade, tissue homeostasis, regulation of protein phosphorylation, positive regulation of protein phosphorylation, response to molecule of bacterial origin, immune system process, signal transducer activity, receptor activity, transmembrane signaling receptor activity, tumor necrosis factor-activated receptor activity, death receptor activity, receptor binding, cytokine activity, binding, p…	62.4672	24.7978	100.137	1.97099	6.74009e-09	1.13248e-07
ENSRNOG00000016010	Mul1			560.775	648.541	473.008	-0.454508	6.79994e-09	1.14135e-07
ENSRNOG00000016099	Id4	Signaling pathways regulating pluripotency of stem cells, TGF-beta signaling pathway	reproduction, G1/S transition of mitotic cell cycle, negative regulation of transcription from RNA polymerase II promoter, mitotic cell cycle, RNA polymerase II transcription factor binding, ossification, osteoblast differentiation, urogenital system development, morphogenesis of an epithelium, developmental process involved in reproduction, binding, protein binding, intracellular, cell, nucleus,…	106.19	77.4795	134.9	0.792158	6.8176e-09	1.14313e-07
ENSRNOG00000021247	Spef1		intracellular, cell, cytoplasm, cilium, motile cilium, cell projection, organelle, intracellular part, cell part	258.085	198.575	317.596	0.6748	6.96392e-09	1.16646e-07
ENSRNOG00000006645	Ryr3	Alzheimer's disease, Calcium signaling pathway, Circadian entrainment, Oxytocin signaling pathway, Salivary secretion		230.706	139.819	321.593	1.19587	7.02968e-09	1.17626e-07
ENSRNOG00000000279	Rtn4ip1		catalytic activity, binding, intracellular, cell, cytoplasm, mitochondrion, multicellular organism development, nervous system development, metabolic process, zinc ion binding, cellular process, regulation of neuron projection development, cellular component organization, dendrite development, oxidoreductase activity, neurogenesis, cell projection organization, cell differentiation, neuron differ…	574.727	667.219	482.235	-0.467595	7.05321e-09	1.17898e-07
ENSRNOG00000048213	AABR07039304.1			93.761	117.946	69.5757	-0.753068	7.48359e-09	1.24963e-07
ENSRNOG00000013437	LOC691083		intracellular, cell, cytoplasm, mitochondrion, organelle, membrane-bounded organelle, intracellular organelle, intracellular membrane-bounded organelle, intracellular part, cytoplasmic part, cell part	36.9594	54.9694	18.9495	-1.48829	7.54717e-09	1.25895e-07
ENSRNOG00000013152	Arhgap10	Bacterial invasion of epithelial cells	GTPase activator activity, intracellular, cell, cytoplasm, cytosol, apoptotic process, organelle organization, cytoskeleton organization, cell communication, signal transduction, enzyme activator activity, cell death, cellular process, regulation of cell death, programmed cell death, cellular component organization, signaling, enzyme regulator activity, GTPase regulator activity, regulation of ap…	314.314	374.837	253.79	-0.560797	7.55551e-09	1.25904e-07
ENSRNOG00000021718	Cspp1		cytokinesis, spindle pole, intracellular, cell, centrosome, microtubule organizing center, spindle, cytoskeleton, microtubule, cell cycle, cellular process, regulation of cell cycle process, microtubule cytoskeleton, cell cycle process, regulation of cytokinesis, positive regulation of cytokinesis, organelle, non-membrane-bounded organelle, intracellular organelle, intracellular non-membrane-boun…	281.349	234.258	328.44	0.485768	7.6333e-09	1.2707e-07
ENSRNOG00000011750	Fam180a			42.3611	8.55953	76.1627	3.01289	7.64805e-09	1.27185e-07
ENSRNOG00000029212	Vcan	Cell adhesion molecules (CAMs)	skeletal system development, ossification, osteoblast differentiation, urogenital system development, ureteric bud development, kidney development, mesonephros development, structural molecule activity, extracellular matrix structural constituent, binding, calcium ion binding, protein binding, glycosaminoglycan binding, hyaluronic acid binding, extracellular region, proteinaceous extracellular ma…	616.759	368.5	865.018	1.22882	7.71203e-09	1.28118e-07
ENSRNOG00000015301	Elp2		negative regulation of transcription from RNA polymerase II promoter, histone acetyltransferase complex, proteasome complex, transcription factor activity, protein binding, transcription factor activity, transcription factor binding, RNA polymerase II core binding, transcription factor activity, RNA polymerase II transcription factor binding, basal transcription machinery binding, basal RNA polym…	322.376	376.362	268.389	-0.486261	7.76915e-09	1.2875e-07
ENSRNOG00000017513	Miga2			798.479	897.553	699.405	-0.359414	7.76267e-09	1.2875e-07
ENSRNOG00000020640	Zbtb7b			253.477	314.469	192.484	-0.705285	7.77392e-09	1.2875e-07
ENSRNOG00000047867	Klhdc8b		intracellular, cell, cytoplasm, intracellular part, cell part	444.445	353.384	535.506	0.598278	7.92554e-09	1.31127e-07
ENSRNOG00000006824	Hdac11	Alcoholism, Viral carcinogenesis	histone deacetylase complex, catalytic activity, histone deacetylase activity, extracellular region, intracellular, cell, nucleus, nucleoplasm, plasma membrane, chromatin organization, cellular protein modification process, protein deacetylation, organelle organization, multicellular organism development, nervous system development, central nervous system development, metabolic process, cellular …	117.047	154.799	79.2955	-0.956299	7.9523e-09	1.31436e-07
ENSRNOG00000039969	Dsc2	Arrhythmogenic right ventricular cardiomyopathy (ARVC)		257.232	312.999	201.465	-0.633085	7.9785e-09	1.31735e-07
ENSRNOG00000027582	Dpysl4		cell morphogenesis, catalytic activity, binding, protein binding, intracellular, cell, cytoplasm, movement of cell or subcellular component, chemotaxis, multicellular organism development, nervous system development, cytoskeletal protein binding, cell death, response to external stimulus, anatomical structure morphogenesis, cellular process, cellular component organization, hydrolase activity, hy…	44.8918	27.9185	61.8652	1.12027	8.04111e-09	1.32633e-07
ENSRNOG00000037076	LOC689757			19.2469	2.72508	35.7687	3.30313	8.14528e-09	1.34215e-07
ENSRNOG00000014610	Anpep	Metabolic pathways, Renin-angiotensin system, Glutathione metabolism, Hematopoietic cell lineage		311.759	223.848	399.67	0.833465	8.27514e-09	1.36216e-07
ENSRNOG00000016587	Ninj1		eye development, regulation of cell-matrix adhesion, positive regulation of cell-matrix adhesion, response to stress, cell adhesion, cell-matrix adhesion, multicellular organism development, sensory organ development, response to wounding, anatomical structure morphogenesis, tissue development, regulation of cell-substrate adhesion, positive regulation of cell-substrate adhesion, membrane, integr…	269.655	219.614	319.695	0.539677	8.29225e-09	1.3636e-07
ENSRNOG00000011754	Myom2		system process, muscle system process, structural molecule activity, intracellular, cell, cytoplasm, mitochondrion, muscle contraction, structural constituent of muscle, myofibril, sarcomere, M band, A band, multicellular organismal process, organelle, membrane-bounded organelle, non-membrane-bounded organelle, intracellular organelle, intracellular membrane-bounded organelle, intracellular non-m…	3109.64	3533.59	2685.69	-0.395712	8.3334e-09	1.36897e-07
ENSRNOG00000058288	Tcf19			89.0353	58.7995	119.271	1.00809	8.48476e-09	1.39243e-07
ENSRNOG00000006324	Trpc6	cGMP-PKG signaling pathway, Axon guidance	reproduction, transition metal ion transport, response to reactive oxygen species, cell morphogenesis, cell morphogenesis involved in differentiation, response to hypoxia, regulation of protein phosphorylation, positive regulation of protein phosphorylation, actin binding, transporter activity, ion channel activity, cation channel activity, calcium channel activity, binding, protein binding, intr…	33.7298	17.9213	49.5384	1.41737	8.51996e-09	1.39679e-07
ENSRNOG00000020893	Snx27			628.691	738.931	518.452	-0.510401	8.59104e-09	1.40702e-07
ENSRNOG00000000341	Nid2		binding, calcium ion binding, protein binding, extracellular region, proteinaceous extracellular matrix, basement membrane, cell, cell adhesion, cell-matrix adhesion, cell surface, biological adhesion, extracellular matrix, cell-substrate adhesion, vesicle, membrane-bounded vesicle, ion binding, cation binding, organelle, membrane-bounded organelle, extracellular organelle, extracellular matrix c…	525.34	387.767	662.913	0.772089	8.76503e-09	1.43407e-07
ENSRNOG00000049426	Mmab	Metabolic pathways, Porphyrin and chlorophyll metabolism	catalytic activity, intracellular, cell, cytoplasm, mitochondrion, cob(I)yrinic acid a,c-diamide adenosyltransferase activity, transferase activity, transferase activity, transferring alkyl or aryl (other than methyl) groups, organelle, membrane-bounded organelle, intracellular organelle, intracellular membrane-bounded organelle, intracellular part, cytoplasmic part, cell part	278.233	346.943	209.524	-0.724869	8.87381e-09	1.4504e-07
ENSRNOG00000001762	Pcyt1a	Metabolic pathways, Glycerophospholipid metabolism, Choline metabolism in cancer	catalytic activity, choline-phosphate cytidylyltransferase activity, binding, protein binding, calmodulin binding, intracellular, cell, nucleus, nuclear envelope, cytoplasm, endoplasmic reticulum, endoplasmic reticulum membrane, cytosol, plasma membrane, lipid metabolic process, phospholipid metabolic process, phosphatidylcholine biosynthetic process, CDP-choline pathway, phosphorus metabolic pro…	934.791	1079.07	790.508	-0.448453	8.92775e-09	1.45701e-07
ENSRNOG00000029152	Tmem69		membrane, integral component of membrane, intrinsic component of membrane, membrane part	355.999	426.465	285.534	-0.577102	8.93223e-09	1.45701e-07
ENSRNOG00000021137	Kctd15		protein complex assembly, cellular process, cellular component organization, cellular component assembly, macromolecular complex subunit organization, cellular component biogenesis, protein oligomerization, protein homooligomerization, macromolecular complex assembly, protein complex biogenesis, protein complex subunit organization, cellular component organization or biogenesis	124.327	83.1328	165.521	0.984964	9.2252e-09	1.50329e-07
ENSRNOG00000009882	Ppp3ca	Alzheimer's disease, MAPK signaling pathway, Calcium signaling pathway, cGMP-PKG signaling pathway, Oocyte meiosis, Long-term potentiation, Dopaminergic synapse, Oxytocin signaling pathway, Glucagon signaling pathway, Renin secretion, Amphetamine addiction, Tuberculosis, Osteoclast differentiation, HTLV-I infection, Axon guidance, Glutamatergic synapse, Natural killer cell mediated cytotoxicity, …	G1/S transition of mitotic cell cycle, mitotic cell cycle, cell morphogenesis, cell morphogenesis involved in differentiation, cellular glucose homeostasis, response to amphetamine, peptide secretion, regulation of peptide secretion, negative regulation of peptide secretion, system process, muscle system process, muscle hypertrophy in response to stress, cardiac muscle hypertrophy, catalytic acti…	320.607	368.668	272.545	-0.434451	9.26377e-09	1.50806e-07
ENSRNOG00000012956	Tgm2	Huntington's disease	nucleotide binding, morphogenesis of a branching structure, nucleoside binding, purine nucleoside binding, blood vessel remodeling, morphogenesis of an epithelium, protein-glutamine gamma-glutamyltransferase activity, catalytic activity, binding, protein binding, GTP binding, extracellular region, intracellular, cell, cytoplasm, mitochondrion, endoplasmic reticulum, cytosol, plasma membrane, adhe…	1823.94	1634.18	2013.7	0.301115	9.28353e-09	1.50976e-07
ENSRNOG00000055499	Grid1			11.1003	21.0646	1.13603	-3.36873	9.43783e-09	1.53332e-07
ENSRNOG00000014378	Il1r2	MAPK signaling pathway, Cytokine-cytokine receptor interaction, Transcriptional misregulation in cancer, Hematopoietic cell lineage, HTLV-I infection, Amoebiasis		10.5879	1.89838	19.2773	2.80655	9.48552e-09	1.53952e-07
ENSRNOG00000021962	Fzd2	mTOR signaling pathway, Proteoglycans in cancer, Pathways in cancer, Melanogenesis, Signaling pathways regulating pluripotency of stem cells, Hippo signaling pathway, HTLV-I infection, Wnt signaling pathway, Basal cell carcinoma	establishment of planar polarity, morphogenesis of a polarized epithelium, cell activation, embryonic epithelial tube formation, neural tube formation, neural tube closure, morphogenesis of an epithelium, heart morphogenesis, system process, membranous septum morphogenesis, muscular septum morphogenesis, outflow tract morphogenesis, cardiac chamber development, cardiac chamber morphogenesis, card…	114.092	66.1672	162.018	1.2792	9.50139e-09	1.54055e-07
ENSRNOG00000031890	Ncam1	Cell adhesion molecules (CAMs), Prion diseases	cell morphogenesis, cell morphogenesis involved in differentiation, exocyst assembly, regulation of exocyst assembly, response to molecule of bacterial origin, system process, receptor binding, fibroblast growth factor receptor binding, binding, protein binding, glycosaminoglycan binding, extracellular region, intracellular, cell, cytoplasm, plasma membrane, cell-cell junction, protein complex as…	624.695	276.952	972.439	1.80826	9.65003e-09	1.56309e-07
[truncated: 15,869 more rows]

## Sheet: Decomp_vs_CTRL
Ensembl gene id	Ensembl gene	KEGG PATHWAY terms	Gene Ontology terms	baseMean	baseMeanA CTRL	baseMeanB Decomp	log2FoldChange Decomp/CTRL	pvalue	padj
[truncated: 16,875 more rows]

## Sheet: Decomp_vs_Comp
Ensembl gene id	Ensembl gene	KEGG PATHWAY terms	Gene Ontology terms	baseMean	baseMeanA Comp	baseMeanB Decomp	log2FoldChange Decomp/Comp	pvalue	padj
[truncated: 16,964 more rows]

## Sheet: GO compensated vs CTRL all
Term	Database	ID	Background number	Input	Hyperlink	Input number CTRL_up	P-Value CTRL_up	Corrected P-Value CTRL_up	Input number Comp_up	P-Value Comp_up	Corrected P-Value Comp_up
[truncated: 15,663 more rows]

[truncated: 5 more sheets: GO-compensated vs ctrl, GO decomp vs CTRL all, GO-decompensated vs ctrl, GO decomp vs comp all, GO-decompensated vs compensated]
