# Supplementary material for: Transcriptional profiling unveils molecular subgroups of adaptive and maladaptive right ventricular remodeling in pulmonary hypertension
Source: Nat Cardiovasc Res. 2023 Sep 28;2(10):917–36. doi: 10.1038/s44161-023-00338-3 (PMC11358157; doi:10.1038/s44161-023-00338-3)
Supplement: Supplementary file 5 — Supplementary Data 3 Binominal genes predicted by metadata factor analysis (linear regression model). [file 44161_2023_338_MOESM5_ESM.xlsx]

## Sheet: 184_Linear regression
	AUC
NRG1	0.983333
HSPA6	0.981771
ITLN1	0.904762
PI15	0.868687
C4orf54	0.833333
NPPA	0.827381
PTX3	0.819444
ZNF33B	0.806268
MT1M	0.794872
SERPINE1	0.79198
AC006946.2	0.7875
SLC52A3	0.785714
NPPB	0.780627
ATP6V1FNB	0.767263
MTND4P12	0.752351
ITIH3	0.75
GREM1	0.723333
FANCI	0.720238
AC048341.1	0.711538
LINC00658	0.702194
SLC4A8	0.7
CORIN	0.695925
ZFP57	0.694236
HLF	0.690667
ZFHX4	0.682864
AC011342.1	0.679198
FOXO6	0.674185
FGF14-IT1	0.669333
ACTA1	0.659498
AL354733.2	0.659091
AC011411.1	0.658307
PRAG1	0.64881
SLC25A15	0.646667
LYPLAL1-DT	0.646465
AC068658.1	0.642857
SPRY4-AS1	0.639098
SETD9	0.639098
AKR1B1P3	0.634667
AC126544.1	0.631714
BTBD10P1	0.629156
RPL7AP2	0.627976
PICK1	0.625
EYA1	0.612536
AC060234.2	0.6125
LINC02334	0.608696
AC245100.4	0.6075
FARS2	0.606838
YEATS4	0.603989
TRAC	0.603581
DNAJC28	0.588542
AC027796.2	0.586895
MT1HL1	0.57967
AC006007.1	0.578005
TMEM91	0.576923
COL23A1	0.576441
STX1B	0.568922
COX19	0.567398
PPP1R1C	0.565934
NOS1	0.565104
ZNF675	0.564263
AC009237.3	0.561404
HLA-DRB5	0.559524
RGL1	0.556667
AL132633.1	0.556548
GSTM1	0.547315
BNIP3P42	0.547315
SLC35F1	0.546875
PLA2G2A	0.538462
BORA	0.53605
LRRC15	0.533835
FANCC	0.528
IQCN	0.526316
SH3GL2	0.524217
RWDD1	0.520833
ZNF610	0.519713
PDCD5	0.519713
ADAM11	0.519182
AC079331.1	0.516291
NUDT13	0.514667
MPEG1	0.510972
MTX2	0.507837
USP6	0.507837
NUS1	0.505952
RNU1-31P	0.505051
FBXO17	0.502747
AC036214.1	0.501567
AC005838.2	0.501253
CRYL1	0.5
STK17A	0.492163
LINC00641	0.491071
IFT22	0.489011
LINC00467	0.488491
AC053513.1	0.488
F5	0.482323
AL137182.1	0.479798
DIO3OS	0.478632
CCDC169	0.477333
AIMP2	0.476562
IARS	0.47619
RBAK	0.473214
SCRN2	0.473146
AP002026.1	0.469333
PCOLCE2	0.466667
AC074367.1	0.463333
KTI12	0.462121
Z99129.4	0.458689
CD200R1	0.45584
AMN1	0.454545
BNIP3P28	0.453125
AC006333.2	0.452991
PEG10	0.450142
NUBP1	0.450142
INKA1	0.4475
PANK4	0.447293
ELOC	0.433692
FECH	0.429467
TLN2	0.429333
RBM8A	0.426667
LINC01881	0.425595
COL28A1	0.418546
OLA1	0.413333
ABCC8	0.409091
AC018628.1	0.403846
C22orf15	0.401042
VPS35L	0.39185
AL355001.2	0.391304
AC108136.1	0.389881
NACC2	0.387363
PRSS12	0.386189
RF00019	0.383929
AL157414.3	0.381313
ZNF92	0.37931
AC107027.3	0.377976
SRI	0.367188
PRELID3B	0.367188
MRPL28	0.361823
CREG1	0.36
NUDCD2	0.354167
OSGIN2	0.354167
AC019131.2	0.3525
SDHAF1	0.351648
ABRAXAS1	0.347962
AL022324.2	0.344729
BEND3P3	0.34375
ALYREF	0.34
ACTR1B	0.34
C16orf86	0.333333
SLC25A32	0.329154
C16orf91	0.317333
MRPL3	0.315412
SNRPB2	0.315412
GPN3	0.315412
SIKE1	0.315412
ANAPC13	0.315412
CHMP2B	0.315412
NAV3	0.302198
PTGES2	0.297619
TSPO	0.28869
CWF19L1	0.28869
NOA1	0.28869
C19orf53	0.28869
POP7	0.28869
LINC01291	0.285354
METTL18	0.28
TMEM18	0.278195
DNAAF5	0.273504
POLD2	0.273504
TYW5	0.270833
CHADL	0.268229
FAM124A	0.255639
TRAFD1	0.253918
VPS72	0.253918
FSCN1	0.248
SSSCA1	0.247649
DDX49	0.247649
AC022400.7	0.244792
LIN7B	0.244514
MRPL4	0.230769
C1orf56	0.230769
ERICH5	0.210938
RCSD1	0.197492
MRGBP	0.193452
U2AF1L5	0.179293
AC002310.6	0.141333

## Sheet: result_184_batch
	batch	sex	age	type_2	mean	sd	min	max	range
HSPA6	0.0764778	0	0	0	0.95	0.0866025	0.85	1	0.15
C4orf54	0.0744881	0	0	0	0.920635	0.00687322	0.916667	0.928571	0.0119048
PI15	0.152704	0	0	0	0.892857	0.12082	0.761905	1	0.238095
PTX3	12.657	1.04593	-2.61856	8.43342	0.891865	0.0950674	0.821429	1	0.178571
ITLN1	6.45202	-1.78774	-0.578123	-3.34201	0.866213	0.0382306	0.833333	0.908163	0.0748299
ITIH3	0	0	0.846776	0.299324	0.843519	0.103575	0.725	0.916667	0.191667
ATP6V1FNB	1.12076	0	0.23994	-0.149983	0.839881	0.0462336	0.7875	0.875	0.0875
NPPB	2.80697	0.614239	-0.0912722	1.74403	0.816667	0.0547159	0.755556	0.861111	0.105556
AL354733.2	0	0	0.146955	0	0.811508	0.0619543	0.761905	0.880952	0.119048
ZFP57	0	0	0.0946923	0	0.732426	0.229644	0.5	0.959184	0.459184
SLC52A3	0	0	0.611544	0	0.731481	0.200949	0.5	0.861111	0.361111
AC006946.2	0	2.14791	1.58439	-3.51459	0.725624	0.0639585	0.653061	0.77381	0.120748
SPRY4-AS1	0	0	0.305178	0	0.698413	0.223459	0.5	0.940476	0.440476
NRG1	-1.49226	2.65188	-1.6997	9.07677	0.688889	0.53886	0.0666667	1	0.933333
NPPA	2.37308	0.799687	0.14217	1.14872	0.686574	0.171551	0.5	0.8375	0.3375
AC068658.1	0	-0.129107	0.439816	0	0.666667	0.144338	0.5	0.75	0.25
SERPINE1	0.657492	0	0	0	0.655329	0.137591	0.5	0.761905	0.261905
NOS1	0	0	0.127785	0	0.65	0.135208	0.5	0.7625	0.2625
ZNF33B	-1.42064	-0.570045	0.731839	-2.92749	0.625	0.125	0.5	0.75	0.25
FOXO6	0.216088	0	-0.322869	-1.38752	0.622449	0.110374	0.5	0.714286	0.214286
SLC4A8	0	0	0.187675	0	0.622222	0.211695	0.5	0.866667	0.366667
TMEM91	0	0	0.549735	0.0054563	0.615741	0.11264	0.5	0.725	0.225
LINC00658	0	0	0.0903454	0	0.6	0.173205	0.5	0.8	0.3
LRRC15	0	0	0.487964	0.29908	0.597506	0.271946	0.387755	0.904762	0.517007
AC060234.2	0	0	0.170934	0	0.587868	0.162611	0.488095	0.77551	0.287415
RPL7AP2	0	0	0.3217	0	0.5875	0.151554	0.5	0.7625	0.2625
CORIN	0	0.908626	-0.0211245	-1.72262	0.583333	0.144338	0.5	0.75	0.25
BNIP3P28	0	0	0.682873	-0.00389323	0.558333	0.101036	0.5	0.675	0.175
MT1M	3.32545	0.456462	0.263304	2.41731	0.555556	0.096225	0.5	0.666667	0.166667
AC245100.4	-0.0279971	0.0452744	0.477055	-0.275428	0.55102	0.0883699	0.5	0.653061	0.153061
RBM8A	0.478787	0	0	-0.0372108	0.544444	0.07698	0.5	0.633333	0.133333
DIO3OS	0	0	0.798134	0	0.541667	0.0721688	0.5	0.625	0.125
HLF	0	0	-0.15607	-0.672215	0.533333	0.057735	0.5	0.6	0.1
AC079331.1	0	0	0.0875961	0	0.531746	0.0549857	0.5	0.595238	0.0952381
AC011411.1	0	0.782248	0.973991	-1.0199	0.530864	0.0534584	0.5	0.592593	0.0925926
FANCI	-0.300031	0.165274	0	2.21636	0.527778	0.0481125	0.5	0.583333	0.0833333
PDCD5	0	0	0	-0.125653	0.525253	0.0437387	0.5	0.575758	0.0757576
RWDD1	0	0.828834	-0.169752	-0.923114	0.525	0.0433013	0.5	0.575	0.075
STX1B	-0.114499	0	0.243046	0.951707	0.52381	0.0412393	0.5	0.571429	0.0714286
AC018628.1	0	0	0	0	0.520833	0.0360844	0.5	0.5625	0.0625
TRAC	0	0.0543283	0.307492	-0.537098	0.520833	0.0360844	0.5	0.5625	0.0625
FANCC	0.182071	0	0.168116	-1.28274	0.518519	0.032075	0.5	0.555556	0.0555556
LINC01881	0	0	0.239557	0	0.518519	0.032075	0.5	0.555556	0.0555556
CRYL1	0	0.410103	0	-0.063905	0.513889	0.0240563	0.5	0.541667	0.0416667
GREM1	0	0	0.114764	1.51753	0.511111	0.019245	0.5	0.533333	0.0333333
ABCC8	0	0	0	0	0.506944	0.0120281	0.5	0.520833	0.0208333
NACC2	0	0	0	0	0.503704	0.006415	0.5	0.511111	0.0111111
AC126544.1	0.299735	-1.53111	-0.440244	-4.08391	0.5	0	0.5	0.5	0
USP6	0.0811451	0.143088	0.574027	0	0.5	0	0.5	0.5	0
LINC01291	0.0388925	-0.313566	-0.10837	0.592625	0.5	0	0.5	0.5	0
PRSS12	0	0	0	0	0.5	0	0.5	0.5	0
INKA1	0.420483	0.889706	-0.0265756	-1.07188	0.5	0	0.5	0.5	0
ACTA1	0.851153	0	0	-0.170298	0.5	NA	0.5	0.5	0
AL132633.1	0	0	0.195546	0	0.5	0	0.5	0.5	0
MRPL4	0	0	0	-0.0503934	0.5	0	0.5	0.5	0
AC009237.3	0	0	0.273671	0	0.5	0	0.5	0.5	0
VPS72	0.753344	0.321612	0	0	0.5	0	0.5	0.5	0
PLA2G2A	0	0	0.138198	0	0.5	0	0.5	0.5	0
HLA-DRB5	1.41129	1.53643	-1.20811	-6.73685	0.5	0	0.5	0.5	0
AC108136.1	0.263026	0.431339	-0.122883	-2.18541	0.5	0	0.5	0.5	0
MTND4P12	3.75341	1.8812	-0.337079	2.11599	0.5	0	0.5	0.5	0
MRGBP	1.00985	0.775928	-0.0097662	-0.517842	0.5	0	0.5	0.5	0
AC005838.2	0	0	0.175628	0.358428	0.5	0	0.5	0.5	0
U2AF1L5	0	0	0	0	0.5	0	0.5	0.5	0
LYPLAL1-DT	0	0.732596	0.45115	-0.847209	0.5	0	0.5	0.5	0
ZNF610	-1.76838	0.0870457	0.543866	3.8213	0.5	0	0.5	0.5	0
SLC35F1	0	0	-0.328377	-0.927119	0.5	0	0.5	0.5	0
TSPO	0	0	0	0	0.5	0	0.5	0.5	0
AC107027.3	0.158434	0	0	0	0.5	0	0.5	0.5	0
C16orf91	0.0643399	0.526011	0.0673041	-1.01347	0.5	0	0.5	0.5	0
PEG10	-0.131509	0.570709	0.365453	-5.31279	0.5	0	0.5	0.5	0
ERICH5	0	0	0	0	0.5	0	0.5	0.5	0
LINC02334	0	0.224506	0	-0.554995	0.5	0	0.5	0.5	0
FARS2	-0.647074	0.703594	0.210425	-2.76506	0.5	0	0.5	0.5	0
METTL18	-1.01914	0	0.0270442	-1.34737	0.5	0	0.5	0.5	0
AL355001.2	0	0.285457	0.16468	0	0.5	0	0.5	0.5	0
ELOC	0.615521	0.234682	0	-0.36101	0.5	0	0.5	0.5	0
DNAJC28	-0.309774	0.506758	0.503354	-2.48114	0.5	0	0.5	0.5	0
AC036214.1	0	0	0.149435	0.373457	0.5	0	0.5	0.5	0
MRPL3	0.863824	0.795984	0.168856	-1.5972	0.5	0	0.5	0.5	0
SLC25A32	0	0	0.123243	0	0.5	0	0.5	0.5	0
DNAAF5	0	0	0	0	0.5	0	0.5	0.5	0
F5	0	0	0.0479573	0.476768	0.5	0	0.5	0.5	0
SDHAF1	0	0.222287	0.140607	0	0.5	0	0.5	0.5	0
AC022400.7	0	0	0	0	0.5	0	0.5	0.5	0
TMEM18	-0.140377	0.390732	-0.0023372	-0.100894	0.5	0	0.5	0.5	0
COL23A1	-0.298571	0.90762	-0.356927	2.48844	0.5	0	0.5	0.5	0
NUDCD2	0.282398	0.269486	-0.160289	-0.121567	0.5	0	0.5	0.5	0
FSCN1	0	0	0	0	0.5	0	0.5	0.5	0
SH3GL2	-1.67459	-0.360432	-0.0489511	2.12937	0.5	0	0.5	0.5	0
SNRPB2	0	0	0	-0.0609954	0.5	0	0.5	0.5	0
FECH	0.134691	0.495628	-0.0636862	-0.244122	0.5	0	0.5	0.5	0
PTGES2	0	0	0	0	0.5	0	0.5	0.5	0
RF00019	0	0	0	0	0.5	0	0.5	0.5	0
LIN7B	0.182666	0	0	-0.226664	0.5	0	0.5	0.5	0
MT1HL1	-0.00943682	0.861994	-0.307963	-3.02049	0.5	0	0.5	0.5	0
ALYREF	0.235788	0	0	0	0.5	0	0.5	0.5	0
LINC00641	0.443459	0	0.228701	0.457051	0.5	0	0.5	0.5	0
AC019131.2	-0.270459	-0.0757305	0.0234502	-1.54385	0.5	0	0.5	0.5	0
SSSCA1	0.797375	0.353115	-0.0157076	0	0.5	0	0.5	0.5	0
ABRAXAS1	0.278427	0.247971	0.0812074	-2.29525	0.5	0	0.5	0.5	0
ZNF675	-1.36459	-0.520116	0.846747	-2.72244	0.5	0	0.5	0.5	0
AP002026.1	0	0	0.335609	-0.717184	0.5	0	0.5	0.5	0
C1orf56	0	0	0	0	0.5	0	0.5	0.5	0
SCRN2	-0.236535	0.89966	0	-0.174928	0.5	0	0.5	0.5	0
PANK4	-0.446515	0.172119	-0.148746	-1.67605	0.5	0	0.5	0.5	0
NUS1	0	0	0.141326	0	0.5	0	0.5	0.5	0
FAM124A	0	-0.0113045	0	-0.089345	0.5	0	0.5	0.5	0
AC053513.1	0	0	0	0	0.5	0	0.5	0.5	0
OLA1	0.378839	0.892007	0.00633112	-1.37264	0.5	0	0.5	0.5	0
CWF19L1	0	0	0	0	0.5	0	0.5	0.5	0
CD200R1	0	0	0.0597934	-0.047294	0.5	0	0.5	0.5	0
C16orf86	0	0.102009	0	0	0.5	0	0.5	0.5	0
OSGIN2	0.596877	0.564678	-0.219803	-0.450215	0.5	0	0.5	0.5	0
MTX2	0	0.194528	0	-0.958069	0.5	0	0.5	0.5	0
AC002310.6	0	0	0.0226508	0	0.5	0	0.5	0.5	0
IARS	0	0.211767	0	0	0.5	0	0.5	0.5	0
NOA1	0.202291	0.202295	0	0	0.5	0	0.5	0.5	0
AMN1	0.0626652	0.0644635	0	-0.21286	0.5	0	0.5	0.5	0
YEATS4	0	0.596314	-0.023876	-0.482848	0.5	0	0.5	0.5	0
C19orf53	0	0	0	0	0.5	0	0.5	0.5	0
SRI	0.405828	0.0303673	0	-0.414398	0.5	0	0.5	0.5	0
LINC00467	0	0.352903	-0.0173849	-0.333043	0.5	0	0.5	0.5	0
AL022324.2	-0.367074	0.505297	0.0303413	-0.538226	0.5	0	0.5	0.5	0
CHADL	-0.216348	0.20431	0	-0.726954	0.5	0	0.5	0.5	0
RGL1	-0.218747	0.601454	0	-1.29059	0.5	0	0.5	0.5	0
KTI12	-0.843996	0.655432	-0.291696	1.9198	0.5	0	0.5	0.5	0
NAV3	0.100079	0.112882	0.0615355	-0.0277509	0.5	0	0.5	0.5	0
MRPL28	0.201327	0.778442	-0.112004	-0.468795	0.5	0	0.5	0.5	0
AIMP2	0.0623045	0.800302	0	-1.29339	0.5	0	0.5	0.5	0
ACTR1B	0.776235	0	0.0338782	0	0.5	0	0.5	0.5	0
TYW5	0	0	0.1108	0	0.5	0	0.5	0.5	0
CREG1	1.00978	1.02496	0.0114084	-1.00585	0.5	0	0.5	0.5	0
AC006007.1	-0.549062	-0.168002	0.294757	-1.74054	0.5	0	0.5	0.5	0
PICK1	-1.42408	-0.0316322	0.434133	3.87059	0.5	0	0.5	0.5	0
BNIP3P42	-2.12586	-1.07108	0.620303	-2.38453	0.5	0	0.5	0.5	0
SIKE1	0.76648	0.767065	0.143787	-1.40914	0.5	0	0.5	0.5	0
SLC25A15	-1.30401	-0.141874	-0.670209	-7.22629	0.5	0	0.5	0.5	0
NUBP1	0.311234	0.734747	0.228701	-1.43998	0.5	0	0.5	0.5	0
ANAPC13	0.702702	0.733883	0.110791	-1.29751	0.5	0	0.5	0.5	0
IFT22	0.0384544	0.371011	0	-0.351986	0.5	0	0.5	0.5	0
Z99129.4	0.623474	0.710582	0.426783	-1.08808	0.5	0	0.5	0.5	0
RCSD1	0	0	-0.109209	0	0.5	0	0.5	0.5	0
BEND3P3	0	0	0.225824	-0.178303	0.5	0	0.5	0.5	0
C22orf15	-0.0630249	-0.182858	0	-0.590737	0.5	0	0.5	0.5	0
TLN2	-0.387381	1.0187	-0.0906546	-1.20092	0.5	0	0.5	0.5	0
AL157414.3	-0.613966	0.602142	0.604806	-1.32406	0.5	0	0.5	0.5	0
BORA	-0.402097	-1.28508	-0.331549	5.3834	0.5	0	0.5	0.5	0
POP7	0.882145	0.842443	0	-0.788106	0.5	0	0.5	0.5	0
CHMP2B	0.315523	0.366122	0	-0.612675	0.5	0	0.5	0.5	0
MPEG1	0	0.00918797	-0.126615	-0.54841	0.5	0	0.5	0.5	0
PCOLCE2	0.379578	0.461684	0	-0.968502	0.5	0	0.5	0.5	0
DDX49	0.199462	0	0	0	0.5	0	0.5	0.5	0
FGF14-IT1	-0.312634	0.472436	-0.526111	-3.39809	0.5	0	0.5	0.5	0
PRELID3B	0.505409	0.106689	0	-0.530185	0.5	0	0.5	0.5	0
SETD9	-0.331537	0.410722	0.271609	-1.3305	0.5	0	0.5	0.5	0
COL28A1	0	0.396903	-0.0243871	-0.804018	0.496599	0.00589133	0.489796	0.5	0.0102041
AL137182.1	0	0.214898	-0.124535	-1.57757	0.496032	0.00687322	0.488095	0.5	0.0119048
PPP1R1C	0	0.376941	0	-0.628033	0.494792	0.0090211	0.484375	0.5	0.015625
CCDC169	-0.26193	-0.188105	-0.0127457	1.55312	0.491667	0.0629153	0.425	0.55	0.125
ZFHX4	0	0	0.394276	0	0.486111	0.0240563	0.458333	0.5	0.0416667
IQCN	-0.702855	-0.892808	-0.286312	-2.51876	0.484127	0.0274929	0.452381	0.5	0.047619
TRAFD1	0	0	0	0	0.483333	0.0288675	0.45	0.5	0.05
COX19	0	0	0.236548	0.281244	0.483333	0.0288675	0.45	0.5	0.05
BTBD10P1	-0.77947	0.58963	-0.0562238	2.80218	0.483333	0.0288675	0.45	0.5	0.05
STK17A	0.701896	0.719214	0.555658	2.37073	0.481481	0.032075	0.444444	0.5	0.0555556
AC011342.1	-2.50368	-0.281854	1.22383	3.23472	0.47619	0.0412393	0.428571	0.5	0.0714286
AKR1B1P3	-0.703262	0	0.186168	-1.39591	0.474074	0.044905	0.422222	0.5	0.0777778
POLD2	0.496081	0.367842	0.047943	-1.45115	0.47037	0.05132	0.411111	0.5	0.0888889
ADAM11	0	0.468059	0	-0.960062	0.468254	0.0549857	0.404762	0.5	0.0952381
GPN3	0.418689	0.467239	0	-0.768391	0.466667	0.057735	0.4	0.5	0.1
AC006333.2	0.205244	0.718066	-0.300235	-0.953485	0.462963	0.06415	0.388889	0.5	0.111111
GSTM1	0.0566212	0.108695	-0.185687	-3.00126	0.452381	0.0824786	0.357143	0.5	0.142857
VPS35L	0.395005	0.809631	0	-0.443634	0.45	0.0866025	0.35	0.5	0.15
RNU1-31P	-1.38834	0.298318	0.160989	2.82989	0.444444	0.096225	0.333333	0.5	0.166667
ZNF92	0	0	0.187041	-0.158773	0.432099	0.117608	0.296296	0.5	0.203704
AC074367.1	0	0	0.318716	0	0.427778	0.125093	0.283333	0.5	0.216667
EYA1	0	0.614342	-0.0124013	-1.62667	0.425926	0.1283	0.277778	0.5	0.222222
FBXO17	0	0.137372	0.264542	0.313281	0.416667	0.144338	0.25	0.5	0.25
NUDT13	-0.714709	-0.302336	0.90425	5.76114	0.404167	0.165988	0.2125	0.5	0.2875
AC048341.1	-1.33666	-0.295467	0.912008	3.66534	0.400926	0.0897671	0.325	0.5	0.175
RBAK	0.426403	-0.223678	0.456988	-2.71093	0.398148	0.176413	0.194444	0.5	0.305556
AC027796.2	-0.142899	-1.62602	-0.841699	-4.77406	0.37963	0.208488	0.138889	0.5	0.361111
PRAG1	-1.18403	0.651611	0.400561	5.52723	0.347222	0.264619	0.0416667	0.5	0.458333

## Sheet: result_184_no_batch
	sex	age	type_2	mean	sd	min	max	range
NRG1	2.14552	-1.23198	6.94787	0.872222	0.19317	0.65	1	0.35
ITIH3	-0.0360625	0.970052	0.541833	0.815741	0.165186	0.625	0.911111	0.286111
SPRY4-AS1	0	0.221003	0	0.763605	0.158602	0.612245	0.928571	0.316327
AC006946.2	0.949939	0.940526	-1.44682	0.745465	0.178063	0.547619	0.892857	0.345238
SLC4A8	0	0.187675	0	0.733333	0.202759	0.5	0.866667	0.366667
SLC52A3	0	0.255298	0	0.699074	0.188569	0.5	0.875	0.375
AL354733.2	0	0.0980048	0	0.698413	0.172242	0.5	0.809524	0.309524
DIO3OS	0	0.216918	0	0.690741	0.188916	0.5	0.877778	0.377778
LINC00658	0	0.570487	0.552173	0.672222	0.149381	0.5	0.766667	0.266667
FANCI	0.270966	-0.942332	-4.40923	0.636111	0.117949	0.5	0.708333	0.208333
TMEM91	0	0.716509	0.83522	0.613889	0.0987186	0.5	0.675	0.175
ZFHX4	-1.26529	0.493662	-5.05394	0.604167	0.180422	0.5	0.8125	0.3125
AC060234.2	0.175749	0.758798	-0.317886	0.603741	0.09273	0.5	0.678571	0.178571
LRRC15	0	0.476307	0.239218	0.59127	0.158084	0.5	0.77381	0.27381
LINC01881	0	0.0736466	0	0.583333	0.144338	0.5	0.75	0.25
HLF	0.336832	0.67994	4.22396	0.583333	0.144338	0.5	0.75	0.25
BNIP3P28	0	0.281464	0	0.579167	0.137121	0.5	0.7375	0.2375
HSPA6	0	0.214906	0.552597	0.570833	0.122687	0.5	0.7125	0.2125
ZFP57	0	0.0946923	0	0.563492	0.109971	0.5	0.690476	0.190476
ABCC8	0	0.228334	0	0.563492	0.109971	0.5	0.690476	0.190476
NOS1	0	0.697608	0.442016	0.5625	0.108253	0.5	0.6875	0.1875
AC245100.4	0.325025	0.286402	-0.946185	0.555556	0.096225	0.5	0.666667	0.166667
ADAM11	0.734879	0.175415	-1.87567	0.551587	0.0893518	0.5	0.654762	0.154762
RPL7AP2	0	0.0472848	0	0.546296	0.0801875	0.5	0.638889	0.138889
FBXO17	0.657456	0.170714	1.19615	0.536458	0.0631477	0.5	0.609375	0.109375
ITLN1	-0.641384	-0.0697425	-1.27937	0.531746	0.0549857	0.5	0.595238	0.0952381
MPEG1	0.135819	-0.150988	-0.836201	0.523148	0.0400938	0.5	0.569444	0.0694444
LYPLAL1-DT	1.06494	1.12528	-1.55907	0.520833	0.0360844	0.5	0.5625	0.0625
BEND3P3	0	0.233836	-0.394392	0.520833	0.0360844	0.5	0.5625	0.0625
CRYL1	0.351231	0	-0.00682154	0.516667	0.0288675	0.5	0.55	0.05
RGL1	0.742077	-0.165206	-4.14538	0.511111	0.019245	0.5	0.533333	0.0333333
CORIN	0.647411	-0.124471	-1.16497	0.509259	0.0160375	0.5	0.527778	0.0277778
AKR1B1P3	0	0	0	0.504167	0.00721688	0.5	0.5125	0.0125
COL23A1	0.878699	-0.337198	2.28739	0.503401	0.00589133	0.5	0.510204	0.0102041
NPPA	0.199614	0.296677	-0.703692	0.5	0	0.5	0.5	0
NPPB	0.207282	0	1.13506	0.5	0	0.5	0.5	0
GSTM1	0.186458	0.31134	-0.716497	0.5	0	0.5	0.5	0
AC126544.1	-1.53256	-0.424163	-3.90813	0.5	0	0.5	0.5	0
C4orf54	0	0.0807969	0.835856	0.5	0	0.5	0.5	0
PI15	-0.0671292	-0.0621996	1.53276	0.5	0	0.5	0.5	0
PTX3	-0.0557521	-0.0403306	1.23211	0.5	0	0.5	0.5	0
LINC01291	-0.308031	-0.104439	0.563836	0.5	0	0.5	0.5	0
INKA1	0.695964	0	-0.79731	0.5	0	0.5	0.5	0
ACTA1	-0.384937	-0.216285	4.23117	0.5	0	0.5	0.5	0
AL132633.1	0	0.0402651	0	0.5	0	0.5	0.5	0
MRPL4	0.33214	0.000371107	-0.671085	0.5	0	0.5	0.5	0
AC009237.3	0	0.400587	-0.284015	0.5	0	0.5	0.5	0
TRAFD1	0.604404	0.101634	0.689375	0.5	0	0.5	0.5	0
AC006333.2	0.362585	-0.205056	-0.538137	0.5	0	0.5	0.5	0
VPS72	0.636506	0.120987	0.760398	0.5	0	0.5	0.5	0
PLA2G2A	0	0.414302	1.33126	0.5	0	0.5	0.5	0
FANCC	0	0.203441	-1.63007	0.5	0	0.5	0.5	0
HLA-DRB5	1.34452	-0.985693	-4.33695	0.5	0	0.5	0.5	0
AC108136.1	0.455849	-0.0052217	-1.60518	0.5	0	0.5	0.5	0
AL137182.1	0.249588	-0.177587	-1.95739	0.5	0	0.5	0.5	0
MTND4P12	1.12884	-0.00476719	1.67345	0.5	0	0.5	0.5	0
MRGBP	0	0	0	0.5	0	0.5	0.5	0
AC005838.2	-0.34948	0.213756	0.935021	0.5	0	0.5	0.5	0
U2AF1L5	0.23484	0.520376	-1.15848	0.5	0	0.5	0.5	0
ZNF610	0.132152	0.154806	1.36697	0.5	0	0.5	0.5	0
SLC35F1	0	-0.332537	-0.850799	0.5	0	0.5	0.5	0
TSPO	0.118183	0	0	0.5	0	0.5	0.5	0
AC107027.3	0.791112	-0.00228234	-0.911781	0.5	0	0.5	0.5	0
COX19	0	0.299129	0.758043	0.5	0	0.5	0.5	0
C16orf91	0.59185	0.161728	-1.32243	0.5	0	0.5	0.5	0
PEG10	0.6048	0.336752	-1.44757	0.5	0	0.5	0.5	0
ERICH5	0	0	0	0.5	0	0.5	0.5	0
LINC02334	0.657371	0.195516	-1.96197	0.5	0	0.5	0.5	0
METTL18	0.0693666	0.0333459	-0.574851	0.5	0	0.5	0.5	0
AL355001.2	0.193312	0.136664	0	0.5	0	0.5	0.5	0
ELOC	0.650003	0.106876	-1.46686	0.5	0	0.5	0.5	0
AC027796.2	-1.47426	-0.758341	-4.23504	0.5	0	0.5	0.5	0
DNAJC28	0.462171	0.211967	-1.3965	0.5	0	0.5	0.5	0
AC036214.1	0	0.140281	0.517032	0.5	0	0.5	0.5	0
MRPL3	0.647817	0.123654	-1.46909	0.5	0	0.5	0.5	0
SLC25A32	0	0.164274	0	0.5	0	0.5	0.5	0
IQCN	-0.631175	-0.167592	-1.60795	0.5	0	0.5	0.5	0
F5	0	0.0690363	0.771554	0.5	0	0.5	0.5	0
AC022400.7	0.286465	0.0713385	-0.993824	0.5	0	0.5	0.5	0
TMEM18	0	0	0	0.5	0	0.5	0.5	0
NUDCD2	0.0108466	-0.0500035	0	0.5	0	0.5	0.5	0
FSCN1	0	0	0	0.5	0	0.5	0.5	0
SH3GL2	0	0	0.50073	0.5	0	0.5	0.5	0
SNRPB2	0.598406	0.090046	-1.27727	0.5	0	0.5	0.5	0
ZNF92	0	0	0	0.5	0	0.5	0.5	0
RBM8A	0	0	-0.114695	0.5	0	0.5	0.5	0
AC018628.1	0	0.097951	0	0.5	0	0.5	0.5	0
FECH	0.29962	-0.0174585	-0.0518163	0.5	0	0.5	0.5	0
PTGES2	0	0.0526906	-1.71757	0.5	0	0.5	0.5	0
RF00019	-0.389365	0	-1.47125	0.5	0	0.5	0.5	0
LIN7B	-0.19467	0.191697	-1.59891	0.5	0	0.5	0.5	0
MT1HL1	0.773466	-0.0369708	-1.61827	0.5	0	0.5	0.5	0
STX1B	-0.167524	-0.148616	5.50743	0.5	0	0.5	0.5	0
ALYREF	0	0	0	0.5	0	0.5	0.5	0
PPP1R1C	1.05749	0.341239	-2.59591	0.5	0	0.5	0.5	0
LINC00641	0.256256	0.668435	3.83974	0.5	0	0.5	0.5	0
SSSCA1	0.43358	-0.0198756	0.334605	0.5	0	0.5	0.5	0
ABRAXAS1	0.146119	0	-0.391211	0.5	0	0.5	0.5	0
ZNF675	-0.477789	0.775767	-2.43777	0.5	0	0.5	0.5	0
AP002026.1	0	0.285849	-0.34126	0.5	0	0.5	0.5	0
PDCD5	0.566387	0.114012	-2.6428	0.5	0	0.5	0.5	0
C1orf56	0.402508	0.060382	-0.938322	0.5	0	0.5	0.5	0
SCRN2	0.401403	0	0	0.5	0	0.5	0.5	0
PANK4	0.202068	-0.0903832	-1.28656	0.5	0	0.5	0.5	0
GPN3	0	0	0	0.5	0	0.5	0.5	0
AC068658.1	-0.624165	0.64191	-0.107344	0.5	0	0.5	0.5	0
NUS1	0	0.39092	0	0.5	0	0.5	0.5	0
FAM124A	-0.610646	0.331742	-1.41446	0.5	0	0.5	0.5	0
AC053513.1	-0.588922	0.746888	-2.49027	0.5	0	0.5	0.5	0
OLA1	0.920677	0.0559393	-1.81532	0.5	0	0.5	0.5	0
CWF19L1	0.787839	0.0109347	0.733859	0.5	0	0.5	0.5	0
CD200R1	0.0815341	-0.147489	-2.32537	0.5	0	0.5	0.5	0
C16orf86	0.305726	0	0	0.5	0	0.5	0.5	0
OSGIN2	0.424873	-0.162195	-0.365617	0.5	0	0.5	0.5	0
MTX2	0	-0.0425813	-0.0888156	0.5	0	0.5	0.5	0
AC002310.6	0	0.0226508	0	0.5	0	0.5	0.5	0
AC079331.1	0.909379	0.263286	2.28434	0.5	0	0.5	0.5	0
IARS	1.31147	0.348067	-1.16712	0.5	0	0.5	0.5	0
NOA1	0.118183	0	0	0.5	0	0.5	0.5	0
AMN1	0.327332	0.186619	-1.85852	0.5	0	0.5	0.5	0
YEATS4	0.740454	-0.014786	-0.697808	0.5	0	0.5	0.5	0
C19orf53	0.0794385	0	0	0.5	0	0.5	0.5	0
LINC00467	0.427603	-0.0126648	-0.454479	0.5	0	0.5	0.5	0
AL022324.2	0.323267	0.0187765	-0.168015	0.5	0	0.5	0.5	0
PRAG1	0.556115	0.170072	1.44354	0.5	0	0.5	0.5	0
CHADL	0.175546	0	-0.49586	0.5	0	0.5	0.5	0
STK17A	0.300121	0.229611	0.903676	0.5	0	0.5	0.5	0
KTI12	0.752758	-0.330921	1.91607	0.5	0	0.5	0.5	0
NAV3	0.077205	0.0653895	-0.0193798	0.5	0	0.5	0.5	0
MRPL28	0	0	0	0.5	0	0.5	0.5	0
FOXO6	0	-0.418208	-1.85067	0.5	0	0.5	0.5	0
RWDD1	0.828834	-0.169752	-0.923114	0.5	0	0.5	0.5	0
VPS35L	1.16099	0.1775	-1.17108	0.5	0	0.5	0.5	0
ACTR1B	0	0	0	0.5	0	0.5	0.5	0
TYW5	0	0.167467	-0.120344	0.5	0	0.5	0.5	0
CREG1	0.182802	0	-0.130564	0.5	NA	0.5	0.5	0
POLD2	0	0	0	0.5	0	0.5	0.5	0
AC011342.1	0	0.566256	-1.48772	0.5	0	0.5	0.5	0
PICK1	0.0305762	0.0194447	-1.08547	0.5	0	0.5	0.5	0
BNIP3P42	-0.786987	0.48733	-2.16657	0.5	0	0.5	0.5	0
AC074367.1	0	0.318716	0	0.5	0	0.5	0.5	0
SIKE1	0	0	0	0.5	0	0.5	0.5	0
SLC25A15	-0.0207325	-0.54301	-5.1037	0.5	0	0.5	0.5	0
NUBP1	0.568085	0.0906899	-0.838993	0.5	0	0.5	0.5	0
ANAPC13	0	0	0	0.5	0	0.5	0.5	0
RBAK	-0.268221	0.460983	-2.68947	0.5	0	0.5	0.5	0
ZNF33B	-0.681076	0.756286	-3.53372	0.5	0	0.5	0.5	0
IFT22	0.594867	-0.00889115	-0.609817	0.5	0	0.5	0.5	0
Z99129.4	0.792088	0.620547	-1.60297	0.5	0	0.5	0.5	0
RCSD1	0	0	0	0.5	0	0.5	0.5	0
C22orf15	-0.292415	-0.0567719	-0.842133	0.5	0	0.5	0.5	0
CCDC169	0	0	0.988042	0.5	0	0.5	0.5	0
TLN2	1.01506	-0.047444	-1.01554	0.5	0	0.5	0.5	0
AL157414.3	0.529833	0.419647	-0.889878	0.5	0	0.5	0.5	0
EYA1	0.568633	-0.043484	-1.4675	0.5	0	0.5	0.5	0
BORA	-1.14189	-0.192321	2.73702	0.5	0	0.5	0.5	0
AC048341.1	-0.211488	0.842341	4.21093	0.5	0	0.5	0.5	0
POP7	0.704881	0	0.608466	0.5	0	0.5	0.5	0
CHMP2B	0	0	0	0.5	0	0.5	0.5	0
PCOLCE2	0.0036939	0	-0.285044	0.5	0	0.5	0.5	0
DDX49	0	0	0	0.5	0	0.5	0.5	0
NACC2	0	0	-0.0503934	0.5	0	0.5	0.5	0
PRELID3B	0	0	-0.198265	0.5	NA	0.5	0.5	0
SETD9	0.425218	0.714424	-3.08814	0.5	0	0.5	0.5	0
BTBD10P1	0.143286	0	1.37304	0.496528	0.0469714	0.447917	0.541667	0.09375
FGF14-IT1	0.534	-0.916716	-4.25659	0.496296	0.006415	0.488889	0.5	0.0111111
AIMP2	0.87953	0	-1.66187	0.493056	0.0120281	0.479167	0.5	0.0208333
ATP6V1FNB	0	0.280686	-0.426822	0.491667	0.0144338	0.475	0.5	0.025
SDHAF1	0.581391	0.22177	0	0.488889	0.019245	0.466667	0.5	0.0333333
MT1M	0	0.182503	1.16509	0.485185	0.02566	0.455556	0.5	0.0444444
COL28A1	0.697634	-0.0253756	-1.57252	0.484127	0.0274929	0.452381	0.5	0.047619
AC011411.1	0.707648	0.890061	-0.824495	0.481481	0.032075	0.444444	0.5	0.0555556
AC006007.1	-0.543688	0.335319	-2.85307	0.479167	0.0360844	0.4375	0.5	0.0625
PRSS12	0	0.101008	0	0.475	0.0433013	0.425	0.5	0.075
FARS2	0.748071	0.202107	-2.44918	0.474074	0.044905	0.422222	0.5	0.0777778
TRAC	0.210494	0.942372	-3.13205	0.466667	0.057735	0.4	0.5	0.1
SERPINE1	0.149395	-0.174007	1.62975	0.456349	0.0756054	0.369048	0.5	0.130952
NUDT13	-0.177417	0.536169	2.35001	0.447222	0.1608	0.266667	0.575	0.308333
USP6	0	0.411151	0	0.441667	0.101036	0.325	0.5	0.175
AC019131.2	0	0.0335935	-1.12058	0.420635	0.137464	0.261905	0.5	0.238095
RNU1-31P	0	0	0.186208	0.420635	0.137464	0.261905	0.5	0.238095
GREM1	0.407928	0.157495	2.41083	0.416667	0.144338	0.25	0.5	0.25
DNAAF5	0.278655	0	-0.977552	0.407407	0.160375	0.222222	0.5	0.277778
SRI	0.115383	0.0292222	-0.668536	0.375	0.216506	0.125	0.5	0.375
