# Supplementary material for: Transcriptional profiling unveils molecular subgroups of adaptive and maladaptive right ventricular remodeling in pulmonary hypertension
Source: Nat Cardiovasc Res. 2023 Sep 28;2(10):917–36. doi: 10.1038/s44161-023-00338-3 (PMC11358157; doi:10.1038/s44161-023-00338-3)
Supplement: Supplementary file 6 — Clinical and echocardiographic characteristics of human RV transcriptome cohort. List of DEGs and enriched pathways in human RV transcriptomic. Comparison of decompensated RV DEGs in MCT, and PAB rats and human PAH datasets. [file 44161_2023_338_MOESM6_ESM.xlsx]

## Sheet: 3a-human-b0102-all-clinical
No patient	Date (Sampling / or echo)	RV Dilatation	RV Dilatation (corrected)	sex/age code	SampleID	No patient (corrected)	CO_RHC (L/min)	CI_RHC (L/min/m2)	PVR	mPAP	CO-echo (L/min)	CI-echo (L/min)	TAPSE_3D_echo (mm)	TAPSE (mm)	RVSP (mmHg)	type of surgery/autopsy	Type	Medical history	REPLICATE.1	REPLICATE.2	BATCH	Cluster.1	Cluster.2
A39		Normal	Normal	F43	RV-Normal_1	A39	NA	NA	NA	NA	NA	NA	NA	NA	NA	Coroner's autopsy	Control Coroner's autopsy	Gen autopsy report = 1) Aorto-coronary atherosclerosis 2) emphysema, repiratory bronchiolitis and pulmonary congestion, 3) nodule on left lobe of the thyroid compatible with an oncocytic adenoma 4) centrolobular hepatic steatosis and congestion 5) absence of significative traumatic lesions	Normal	Normal	A	A	A
A41		Normal KIDNEYS CANCER	Normal	M56	RV-Normal_2	A41	NA	NA	NA	NA	NA	NA	NA	NA	NA	Coroner autopsy	Control Coroner's autopsy	Gen autopsy report = 1) hemopericardium secondary to an acute aortic dissection 2) acute aortic dissection spreadin from the ascending thoracic aorta to the common iliac arteries and also affecting the right commun carotid artery and the subclavian artery 3) severe coronary atherosclerosis 4)severe aortic atherosclerosis 5) papillary carcinoma affecting de right kidney (6.8cm) and the left kidney…	Normal	Normal	A	A	A
A42		Normal	Normal	M52	RV-Normal_3	A42	NA	NA	NA	NA	NA	NA	NA	NA	NA	Coroner autopsy		1) severe aorta-coronary atherosclerosis 2) nodule on the thyroid's left lobe compatible with an oncocytic adenoma 3) Emphysema, respiratory bronhiolitis and pulmonary congestion 4) severe hepatic steatosis with congestion 5)No significant traumatic lesion	Normal	Normal	A	NA	NA
A43		Normal	Normal	M29	RV-Normal_4	A43	NA	NA	NA	NA	NA	NA	NA	NA	NA	Coroner autopsy	Control Coroner's autopsy	1) severe coronary atheromatosis 2) moderate aortic atheromatosis 3) pulmonary congestion and respiratory bronchiolitis 4) hepatic congestion 5) no significant traumatic lesions	Normal	Normal	A	A	A
A45		Normal	Normal	M65	RV-Normal_5	A45	NA	NA	NA	NA	NA	NA	NA	NA	NA	Coroner autopsy		1) severe coronary athéromatosis without evident of accute and ancient infarction 2) severe aortic atheromatosis (grade 4)	Normal	Normal	A	NA	NA
A46		Normal	Normal	M31	RV-Normal_6	A46	NA	NA	NA	NA	NA	NA	NA	NA	NA	Coroner autopsy	Control Coroner's autopsy	1) pulmonary congestion and edema 2) mild coronary athéromatosis 3) mild aortic atheromatosis 3) discrete hepatic steatosis	Normal	Normal	A	A	A
A51		Normal no autopsy report	Normal	F48	RV-Normal_7	A51	NA	NA	NA	NA	NA	NA	NA	NA	NA		Control	None	Normal	Normal	A	A	A
A55		Normal no autopsy report	Normal	F49	RV-Normal_8	A55	NA	NA	NA	NA	NA	NA	NA	NA	NA		Control	medical poisoning	Normal	Normal	A	A	A
Liste RV sans ref (C01)	mar 5 2012	Normal	Normal	M64	RV-Normal_9	C01	4.5	2.5	208	20	2.66	NA	22	NA	42	heart transplant	Ischemic dilated cardiomyopathy	ischemic dilated cardiomyopthy + valvular / mediastinitis post cardiac surgery 1979 / Endocarditis on mitral valve + aortic 1994 / FAC MCAS TV OLPD Ablation NAV 2002 / Pace Defib 2008 addition probe LV 2009, obturation of the probe / AVR + MVR en 1979 (1cm), AVR (St Jude) + MVR (St-Jude) en 1994 (IUCPQ)	Normal	Normal	A	A	A
Liste RV sans ref (C09)	jun 13 2012	Normal	Normal	M52	RV-Normal_10	C09	4.6	2.3	243	37	7.5	NA	19	NA	53	heart transplant	dilated cardiomyopathy	dilated CMP of origin X 2n 2008, FA A/C, Fx vertébrale D12-L1, Pace Défib DDD (1/12/2012).	Normal	Normal	A	A	A
A177	2019-03-11	Normal	Normal	M55	Control_1	A177	NA	NA	NA	NA	4.38	2.57	25	NA	14	Surgery	Ross-Procedure (aortic stenosis)	Atherosclerotic coronary disease, COPD with bronchial reactivity, aortic stenosis	Normal	Normal	B	A	A
A178	2019-03-12	Normal	Normal	M55	Control_2	A178	NA	NA	NA	NA	5.45	2.72	20	NA	19	Surgery	Ross-Procedure (aortic stenosis)	Severe aortic stenosis on bicuspidy. ascending aortic aneurysm. Ductus arteriosus closure in 1963.	Normal	Normal	B	A	A
A182	2019-04-01	Normal	Normal	F56	Control_3	A182	NA	NA	NA	NA	5.45	2.72	20	NA	19	Surgery	Ross-Procedure (aortic stenosis and replacement of ascending aorta )	-	Normal	Normal	B	A	A
A189	2019-05-31	Normal	Normal	F50	Control_4	A189	NA	NA	NA	NA	6	3	20	NA	31	Surgery	Ross-Procedure (aortic stenosis)	-	Normal	Normal	B	A	A
A190	2019-07-18	Normal	Normal	M31	Control_5	A190	NA	NA	NA	NA	4.76	2.64	27	NA	20	Surgery	Ross-Procedure (aortic stenosis)	Pneumonia at 15 yo	Normal	Normal	B	A	A
A31	mar 12 2013	Compensated hypertrophy	Compensated hypertrophy	F46	RV-Compensated_1	A31	NA	NA	NA		3.26	NA	22	22	19	valve replacement		Operated tetralogy of Fallot x 1971. Asthma. No familial congenital CMP. Occasionnal palpitations ; extrasystoles.No faintness or syncope. NO symptoms of cardiac insufficency, no retrosternal pain during effort. Left parasternal lifting. crescendo murmur 2/6, decrescendo at pulmonary area, murmur 1/6 decrescendo diastolic max at the pulmonary area. right B3 and B4.Lungs clear. No edema to the leg…	Compensated	Compensated	A	NA	NA
A32	may 7 2013	Compensated hypertrophy	Compensated hypertrophy	M45	RV-Compensated_2	A32	NA	NA	NA	8	4.6	NA	24	22	31	valve replacement august 23, 2013		7 mai 2013 : 45 years old,pulmonary insufficiency, pulmonary valvulotomy andsurgical infundibular with closure of atrial-septal defect x 1972. Atrial flutter event needing cardioversion x march 2013, then ablation. No familial antecedent of coronary disease. Not smoking. maximum crescendo-decrescendo systolic murmur at pulmonary area. unic B2, diastolic murmur 2/6, max at pulmonary area, right B3…	Compensated	Compensated	A	NA	NA
A53		Compensated hypertrophy	Compensated hypertrophy	M 6 months	RV-Compensated_3	A53	NA	NA	NA	NA	NA	NA	NA	16	NA		VDHC		Compensated	Compensated	A	B	B
A54	apr 8 2014	Compensated hypertrophy	Compensated hypertrophy	F54	RV-Compensated_4	A54	NA	NA	NA	NA	4.2	NA	20.2	20	84	Post cure de Fallot ; Redo RVP bio for bioprothesic stenosis	compensated	valvular bioprosthesis bearer in pulmonary position, pulmonary valve stenosis,pulmonary insufficiency. Overweight, hypercholesterolemia, coronary angioplasty, Operated surgical congenital Fallot 1968629639, SP correction for TOF, significant Valvulopathy, severe RP , congenital cardiopathy. normal angiogram march 14th 2014 . RVP mosaic 25 en 2002.	Compensated	Compensated	A	D	D
A59	date of collection does not count	Compensated hypertrophy very little data available	Compensated hypertrophy	F14	RV-Compensated_5	A59	NA	NA	NA	NA	NA	NA	NA	21	NA	tetralogy of Fallot	VDHC	Good functions of RV and LV, moderately dliated RV. Delta VD-APP at rest 53mmHg, post-effort 150-160 mmHg and mean 85-95mmHg.	Compensated	Compensated	A	A	NA
A62		Compensated hypertrophy very little data available	Compensated hypertrophy	F 6 months	RV-Compensated_6	A62	NA	NA	NA	NA	NA	NA	NA	NA	NA		VDHC		Compensated	Compensated	A	B	B
N04		Compensated hypertrophy very little data available	Compensated hypertrophy	F 8 days	RV-Compensated_7	N04	NA	NA	NA	NA	NA	NA	NA	NA	NA	surgery	VDHC		Compensated	Compensated	A	C	C
N05	date of collection does not count	Compensated hypertrophy very little data available	Compensated hypertrophy	F 4 months	RV-Compensated_8	N05	NA	NA	NA	NA	NA	NA	NA	NA	NA	surgery	VDHC		Compensated	Compensated	A	A	NA
A63	oct 8 2013	Compensated hypertrophy No 3D echo	Compensated hypertrophy	F33	RV-Compensated_9	A63	NA	NA	NA	38	NA	NA	NA	23	34	Resternotomie pour procédure de Bentall avec une valve mécanique St Jude de 25mm, Remplacement de valve pulmonaire homogreffe par une autre homogreffe, Plastie de la valve tricuspide avec cure de sténose infundibulaire au niveau du VD.	VDHC	Born with congenital aortic stenosis on bicuspid valvular anomaly, surgery in 1986, Ross procedure in 1991, CAme on august 8 2013 with significant aortic insufficiency with LV dilatation. No other antecedent. Not smoking, no alcohol. Ross antecedant with severe left ventricular dilatation, but preserve systolic function, normal VD.	Compensated	Compensated	A	B	B
A61	sept 17 2014	Compensated hypertrophy No 3D echo	Compensated hypertrophy	F30	RV-Compensated_10	A61	4	NA	300	20	NA	NA	NA	16.4	48	Autopsy with consent	VDHC	DBP (bronchopulmonary displasia?) 2010, Pneumonia 2012, adherent lysis 2013. Mixte iron deficiency and inflammatory anemia. Narco-dependant. Depression.	Compensated	Compensated	A	A	NA
A48	dec 16 2013	Decompensated (Compensated)	Compensated hypertrophy	M27	RV-Failing_5	A48	NA	NA	NA	NA	4.6	NA	NA	10		10 dec 2013 = tube VDAP changed. 26mm homograft, plasty of the infundibulum RV and plasty of the pulmonary branches	10 dec 2013 = tube VDAP changed. 26mm homograft, plasty of the infundibulum RV and plasty of the pulmonary branches	Bearer of double issue RV with D-malposition of the big vessels and pulmonary infundibular stenosis in complete situs inversus. 1993 Surgery of type Rastelli, 2004 VDAP tube changed for 25 mm Hancock tube. Significant stenosis of the VDAP duct	Compensated	Compensated	A	C	C
A33	2013-08-28	Compensated hypertrophy	Compensated hypertrophy	M29	Compensated_1	A33	NA	NA	NA	NA	4.87	2.54	18	NA	35	Surgery; Fallot correction	Tetralogy of Fallot correction	Pacemaker in 2006, Splenectomy in 2000, ToF surgery in 1987.	Compensated	Compensated	B	A	NA
A161	2018-09-18	Compensated hypertrophy	Compensated hypertrophy	F32	Compensated_2	A161	NA	NA	NA	NA	NA	3	16	NA	78	Surgery for valve replacement	Pulmonary valve stenosis	Surgery in 1985 at birth for tetralogy de Fallot	Compensated	Compensated	B	A	NA
A174	2019-02-05	Compensated hypertrophy	Compensated hypertrophy	F28	Compensated_3	A174	NA	NA	NA	NA	4.63	2.57	17	NA	53	Surgery	second corrective surgery for Tetralogy of Fallot	Surgery in 2003 for VSD and ToF	Compensated	Compensated	B	A	NA
A184	2019-04-12	Compensated hypertrophy	Compensated hypertrophy	F23	Compensated_4	A184	NA	NA	NA	NA	3.95	2.32	19	NA	49	Surgery, pulmonary valve replacement	second corrective surgery for Tetralogy of Fallot	pulmonary insufficiency, pulmonary artery stenosis. Previous Tetralogy of Fallot surgery in 1996 (at birth).	Compensated	Compensated	B	A	NA
A186	2019-04-30	Compensated hypertrophy	Compensated hypertrophy	F21	Compensated_5	A186	NA	NA	NA	NA	7.84	4.36	18	NA	NA	Surgery	second corrective surgery for truncus arteriosus	-	Compensated	Compensated	B	A	NA
A08	apr 11 2012	Decompensated	Decompensated	F54	RV-Failing_1	A08	3.7	1.9	713.51	48	3.2	NA	17	17	60	Autopsy with consent	PAH associated to connective tissue disease	PH, hyponatremia, iron deficiency anemia, lower limbs wounds, Asthma.	Decompensated	PAH_Decompensated	A	D	D
A14	feb 8 2012	Decompensated	Decompensated	M77	RV-Failing_2	A14	5.4	3.2	562.96	47	4.2	NA	13	13	60		PAH associated to connective tissue disease	pleural effusions since sept 2011. Echo : diffuse hypokinesia. Chronic cholestasis.	Decompensated	PAH_Decompensated	A	A	NA
A27	june 6 2013	Decompensated	Decompensated	F47	RV-Failing_3	A27	3.9	2.1	800	46	2.5	NA	12	12	92	autopsy		Sclerodermia with PAH. Digestive damage and Raynaud syndrom, C.difficile , high blood pressure, DLP. Autopsy report june 2013: PAH associated with sclerodermia with clinic doubt of veino-occlusive disease ,recently needing oxygenation at home	Decompensated	PAH_Decompensated	A	NA	NA
A38	dec 21 2011	Decompensated	Decompensated	F74	RV-Failing_4	A38	4.1	2.5	487.8	35	NA	NA	NA	27	84	Autopsy with consent	iPAH	Autopsy report oct 2013 : 1) pulmonary fibrosis secondary whether to insterstitial fibrosis linked to smoking status, usual instertitial pneumonia, whether underlying connective tissue disease (systemic sclerosis). Soit iPAH sec to the fibrosis. 2)secondarily heart RV change . moderately dilated RV. 3) Coronary atherosclerosis august 28 2013 : advanced stage of PAH and progressive pulmonary fibro…	Decompensated	PAH_Decompensated	A	A	NA
Liste RV sans ref (C02)	mar 12 2012	Decompensated	Decompensated	F25	RV-Failing_6	C02	1.98	1.3	283	22	1.2	NA	10	NA	107	cardiac translplant	Cardiomyopathy with non compacted LV	CMP on not compacted LV / FA a/c severe peripheral embolisms 2004, Massive embolization + low abdominal aortic thrombectomy + iliac arteries, pulmonary hypertension	Decompensated	Cardiomyopathy	A	C	C
Liste RV sans ref (C03)	oct 23 2012	Decompensated	Decompensated	F60	RV-Failing_7	C03	3.2	2	225	14	4.1	NA	13	NA	27	cardiac translplant	non ischemic cardimyopathy	Non ischemic cardiomyopathy. IVNS, FAP, syncope 2010, high blood pressure, DLP, GERD,Operated distal hernia 1989, scoliosis. Mitral valve replacement 19.09.2011. Defib (Boston) 09.09.2011.	Decompensated	Cardiomyopathy	A	A	NA
Liste RV sans ref (C10)	feb 11 2011	Decompensated details in the archives	Decompensated	M42	RV-Failing_8	C10	3.9	2.1	328	38	6	NA	6	6	37	cardiac translplant	ischemic dilated cardiomyopathy	idiopathic dilated CMP, Heart Mate II 17/02/2011, Pace Defib in 2006, Gilbert disease, Psoriasis in 2005.	Decompensated	Cardiomyopathy	A	B	B
Liste RV sans ref (C13)	sept 21 2012	Decompensated	Decompensated	M48	RV-Failing_9	C13	5.7	2.6	98.24	14	2.9	NA	15	9	24	cardiac translplant	ischemic dilated cardiomyopathy		Decompensated	Cardiomyopathy	A	D	D
Liste RV sans ref (C17)	may 3 2013	Decompensated	Decompensated	F34	RV-Failing_10	C17	NA	2.14	NA	NA	7.38	NA	9	9	51	cardiac translplant	ischemic cardiomyopathy	ischemic cardiomyopathy. inferior-lateral myocardial infarction of a possible dissection of the marginal 2008 post-partum. 20/04/2013 retrosternal pain angio N (vasospasm radial art). 26/04/2013 : dissection IVA (vasospasm) Electromechanical dissociation, revived, infused, BIA, Ogenic shock(?). ECMO on 26/04/2013, heparine HIT on 1/05/2013. FV 7/05/2013, thrombosis righ upper limb 5/5/2013.	Decompensated	Cardiomyopathy	A	D	D
A71	2015-02-03	Decompensated	Decompensated	F57	Decompensated_1	A71	NA	NA	NA	NA	2.79	1.74	15	NA	53	Autopsy	EM Syndrome	Hypertension. Eisenmenger syndrom.	Decompensated	PAH_Decompensated	B	D	D
A101	2016-02-06	Decompensated	Decompensated	F53	Decompensated_2	A101	5	2.81	864	68	3.29	1.96	NA	NA	110	Autopsy	SSc-PAH	Pulmonary capillary haemangiomatosis. Primary biliary cirrhosis. Dyslipidemia. Chronic renal failure.	Decompensated	PAH_Decompensated	B	E	E
A113	2016-06-28	Decompensated	Decompensated	F76	Decompensated_3	A113	3.69	2.25	737	40	4.38	2.58	16	NA	66	Autopsy	SSc-PAH	Hypertension. Chronic renal failure. Rectal cancer (surgery 2013). Hypertension. Pulmonary fibrosis. Limited sclerodermia. Raynaud disease, Sjogren disease.	Decompensated	PAH_Decompensated	B	E	E
A137	2017-05-30	Decompensated	Decompensated	M65	Decompensated_4	A137	4.9	2.4	1125	76	4.73	2.73	7	NA	10	Autopsy	iPAH	Dyslipidemia, hypothyroidism, aortic stenosis, chronic renal failure. Pacemaker (2014). Cirrhosis cardiomyopathy. Paroxysmal atrial fibrillation. Thrombocytopenia.	Decompensated	PAH_Decompensated	B	E	E
A160	2018-09-18	Decompensated	Decompensated	F72	Decompensated_5	A160	5.92	3.36	630	61	4.59	2.55	13	NA	108	Autopsy	PAH-PVOD	Dyslipidemia, Diabetes (type 2), Hypertension, Pneumonia (2007+2017). Nocturnal hypoxemia. Ascites.	Decompensated	PAH_Decompensated	B	E	E
removed in downstream analysis

## Sheet: 3a-Classfication criteria
REPLICATE.2	Cluster.2	RV Dilatation (corrected)	No patient (corrected)	sex/age code	RNA_seq_SampleID	CI_RHC (L/min/m2)	CI-echo (L/min)	TAPSE_3D_echo (mm)	TAPSE (mm)
Normal	A	Normal	A39	F43	RV-Normal_1	NA	NA	NA	NA
Normal	A	Normal	A41	M56	RV-Normal_2	NA	NA	NA	NA
Normal	NA	Normal	A42	M52	RV-Normal_3	NA	NA	NA	NA
Normal	A	Normal	A43	M29	RV-Normal_4	NA	NA	NA	NA
Normal	NA	Normal	A45	M65	RV-Normal_5	NA	NA	NA	NA
Normal	A	Normal	A46	M31	RV-Normal_6	NA	NA	NA	NA
Normal	A	Normal	A51	F48	RV-Normal_7	NA	NA	NA	NA
Normal	A	Normal	A55	F49	RV-Normal_8	NA	NA	NA	NA
Normal	A	Normal	C01	M64	RV-Normal_9	2.5	NA	22	NA
Normal	A	Normal	C09	M52	RV-Normal_10	2.3	NA	19	NA
Normal	A	Normal	A177	M55	Control_1	NA	2.57	25	NA
Normal	A	Normal	A178	M55	Control_2	NA	2.72	20	NA
Normal	A	Normal	A182	F56	Control_3	NA	2.72	20	NA
Normal	A	Normal	A189	F50	Control_4	NA	3	20	NA
Normal	A	Normal	A190	M31	Control_5	NA	2.64	27	NA
Compensated	NA	Compensated hypertrophy	A31	F46	RV-Compensated_1	NA	NA	22	22
Compensated	NA	Compensated hypertrophy	A32	M45	RV-Compensated_2	NA	NA	24	22
Compensated	B	Compensated hypertrophy	A53	M 6 months	RV-Compensated_3	NA	NA	NA	16
Compensated	D	Compensated hypertrophy	A54	F54	RV-Compensated_4	NA	NA	20.2	20
Compensated	NA	Compensated hypertrophy	A59	F14	RV-Compensated_5	NA	NA	NA	21
Compensated	B	Compensated hypertrophy	A62	F 6 months	RV-Compensated_6	NA	NA	NA	NA
Compensated	C	Compensated hypertrophy	N04	F 8 days	RV-Compensated_7	NA	NA	NA	NA
Compensated	NA	Compensated hypertrophy	N05	F 4 months	RV-Compensated_8	NA	NA	NA	NA
Compensated	B	Compensated hypertrophy	A63	F33	RV-Compensated_9	NA	NA	NA	23
Compensated	NA	Compensated hypertrophy	A61	F30	RV-Compensated_10	NA	NA	NA	16.4
Compensated	C	Compensated hypertrophy	A48	M27	RV-Failing_5	NA	NA	NA	10
Compensated	NA	Compensated hypertrophy	A33	M29	Compensated_1	NA	2.54	18	NA
Compensated	NA	Compensated hypertrophy	A161	F32	Compensated_2	NA	3	16	NA
Compensated	NA	Compensated hypertrophy	A174	F28	Compensated_3	NA	2.57	17	NA
Compensated	NA	Compensated hypertrophy	A184	F23	Compensated_4	NA	2.32	19	NA
Compensated	NA	Compensated hypertrophy	A186	F21	Compensated_5	NA	4.36	18	NA
PAH_Decompensated	D	Decompensated	A08	F54	RV-Failing_1	1.9	NA	17	17
PAH_Decompensated	NA	Decompensated	A14	M77	RV-Failing_2	3.2	NA	13	13
PAH_Decompensated	NA	Decompensated	A27	F47	RV-Failing_3	2.1	NA	12	12
PAH_Decompensated	NA	Decompensated	A38	F74	RV-Failing_4	2.5	NA	NA	27
Cardiomyopathy	C	Decompensated	C02	F25	RV-Failing_6	1.3	NA	10	NA
Cardiomyopathy	NA	Decompensated	C03	F60	RV-Failing_7	2	NA	13	NA
Cardiomyopathy	B	Decompensated	C10	M42	RV-Failing_8	2.1	NA	6	6
Cardiomyopathy	D	Decompensated	C13	M48	RV-Failing_9	2.6	NA	15	9
Cardiomyopathy	D	Decompensated	C17	F34	RV-Failing_10	2.14	NA	9	9
PAH_Decompensated	D	Decompensated	A71	F57	Decompensated_1	NA	1.74	15	NA
PAH_Decompensated	E	Decompensated	A101	F53	Decompensated_2	2.81	1.96	NA	NA
PAH_Decompensated	E	Decompensated	A113	F76	Decompensated_3	2.25	2.58	16	NA
PAH_Decompensated	E	Decompensated	A137	M65	Decompensated_4	2.4	2.73	7	NA
PAH_Decompensated	E	Decompensated	A160	F72	Decompensated_5	3.36	2.55	13	NA

## Sheet: DEG overview
40 samples from two batches
13 Controls, 14 Compensated, 13 Decompensated
DESeq2 results:
basemean >= 5, -0.585 <= log2fc >= 0.585, fdr <= 0.05
Contrasts	filtered
Compensated_vs_Normal	1
Decompensated_vs_Compensated	260
Decompensated_vs_Normal	2027

## Sheet: Compensated_vs_Normal
Ensembl gene id	Ensembl gene	KEGG PATHWAY terms	Gene Ontology terms	baseMean	baseMeanA Compensated	baseMeanB Normal	log2FoldChange Normal/Compensated	pvalue	padj
ENSG00000229828	PDE4DIPP1			9.67142	17.8383	0.87631	-3.3277	1.53887e-08	0.000579784
ENSG00000175206	NPPA	HIF-1 signaling pathway	reproduction, lytic vacuole, regulation of cell growth, G-protein coupled receptor binding, response to hypoxia, regulation of heart rate, system process, muscle system process, circulatory system process, heart process, vascular process in circulatory system, regulation of systemic arterial blood pressure, negative regulation of systemic arterial blood pressure, physiological muscle hypertrophy,…	235.965	425.132	370.364	-0.198467	6.2457e-07	0.0117657
ENSG00000165782	PIP4P1	Phosphatidylinositol signaling system	lytic vacuole, catalytic activity, intracellular, cell, cytoplasm, lysosome, lysosomal membrane, endosome, late endosome, vacuole, vacuolar membrane, lipid metabolic process, phospholipid metabolic process, glycerophospholipid metabolic process, phosphorus metabolic process, phosphate-containing compound metabolic process, metabolic process, cellular process, endosome membrane, endomembrane syste…	82.183	95.6889	67.6381	-0.494339	3.66763e-06	0.0460606
ENSG00000165899	OTOGL		system process, catalytic activity, hydrolase activity, hydrolyzing O-glycosyl compounds, extracellular region, carbohydrate metabolic process, monosaccharide metabolic process, sensory perception, sensory perception of sound, metabolic process, hydrolase activity, hydrolase activity, acting on glycosyl bonds, pentose metabolic process, arabinose metabolic process, multicellular organismal proces…	39.9009	16.8173	64.7602	1.88394	5.73261e-06	0.0539955
ENSG00000169241	SLC50A1		Golgi membrane, transporter activity, intracellular, cell, nucleus, cytoplasm, Golgi apparatus, plasma membrane, transport, metabolic process, carbohydrate transport, positive regulation of metabolic process, gene expression, regulation of gene expression, positive regulation of macromolecule metabolic process, positive regulation of gene expression, endomembrane system, carbohydrate transmembran…	40.7534	48.4466	32.4684	-0.56307	9.30121e-06	0.0700864
ENSG00000106780	MEGF9		extracellular region, proteinaceous extracellular matrix, basement membrane, membrane, integral component of membrane, extracellular matrix, intrinsic component of membrane, extracellular matrix component, extracellular region part, membrane part	224.493	150.807	303.846	1.00585	1.84872e-05	0.108951
ENSG00000143418	CERS2	Metabolic pathways, Sphingolipid signaling pathway, Sphingolipid metabolism	nucleic acid binding, DNA binding, catalytic activity, binding, protein binding, intracellular, cell, nucleus, nuclear envelope, cytoplasm, endoplasmic reticulum, endoplasmic reticulum membrane, lipid metabolic process, membrane lipid metabolic process, sphingolipid metabolic process, ceramide metabolic process, nitrogen compound metabolic process, movement of cell or subcellular component, respo…	292.436	329.821	252.176	-0.385909	2.02426e-05	0.108951
ENSG00000152749	GPR180		extracellular region, cell communication, signal transduction, G-protein coupled receptor signaling pathway, cellular process, response to organic substance, membrane, integral component of membrane, response to pheromone, signaling, intrinsic component of membrane, vesicle, membrane-bounded vesicle, response to chemical, organelle, membrane-bounded organelle, extracellular organelle, extracellul…	102.644	79.8979	127.139	0.663539	4.20176e-05	0.178257
ENSG00000204644	ZFP57		negative regulation of transcription from RNA polymerase II promoter, nuclear chromosome, chromatin, nuclear chromatin, heterochromatin, nucleic acid binding, DNA binding, binding, intracellular, cell, nucleus, chromosome, nuclear heterochromatin, nucleobase-containing compound metabolic process, DNA metabolic process, DNA modification, DNA alkylation, DNA methylation, regulation of gene expressi…	32.0001	19.679	45.269	1.16188	4.25819e-05	0.178257
ENSG00000250891	LINC02208			187.065	105.752	274.633	1.36848	5.08218e-05	0.191476
ENSG00000115290	GRB14		immune system process, SH3/SH2 adaptor activity, binding, protein binding, intracellular, cell, cytoplasm, endosome, vacuole, vacuolar membrane, cytosol, plasma membrane, movement of cell or subcellular component, cell communication, signal transduction, regulation of signal transduction, positive regulation of signal transduction, cellular process, endosome membrane, regulation of cell communica…	59.5255	43.4637	76.8228	0.807565	8.8689e-05	0.303768
ENSG00000146950	SHROOM2	Tight junction	eye development, lens development in camera-type eye, lens morphogenesis in camera-type eye, actin binding, receptor activity, transporter activity, ion channel activity, cation channel activity, sodium channel activity, binding, protein binding, extracellular region, intracellular, cell, cytoplasm, cytoskeleton, microtubule, plasma membrane, cell-cell junction, adherens junction, cell-cell adher…	17.7489	23.3379	11.7301	-0.934961	9.80072e-05	0.30771
ENSG00000186479	RGS7BP		intracellular, cell, nucleus, cytoplasm, plasma membrane, cell communication, signal transduction, G-protein coupled receptor signaling pathway, regulation of signal transduction, negative regulation of signal transduction, cellular process, regulation of cell communication, negative regulation of cell communication, membrane, regulation of signaling, signaling, negative regulation of signaling, …	39.8181	27.6099	52.9653	0.915518	0.000142242	0.412239
ENSG00000133107	TRPC4	Axon guidance	transition metal ion transport, transporter activity, ion channel activity, cation channel activity, calcium channel activity, binding, protein binding, intracellular, cell, cytoplasm, cytoskeleton, plasma membrane, integral component of plasma membrane, caveola, cell-cell junction, cell cortex, transport, ion transport, cation transport, calcium ion transport, anion transport, manganese ion tran…	25.3011	12.9105	38.6449	1.51096	0.000225634	0.427517
ENSG00000134962	KLB		MAPK cascade, regulation of protein phosphorylation, positive regulation of protein phosphorylation, catalytic activity, signal transducer activity, guanyl-nucleotide exchange factor activity, Ras guanyl-nucleotide exchange factor activity, receptor binding, fibroblast growth factor receptor binding, binding, protein binding, intracellular, cell, plasma membrane, integral component of plasma memb…	4.96927	1.20957	9.01818	2.18078	0.00022165	0.427517
ENSG00000159167	STC1		reproduction, cell morphogenesis, cell morphogenesis involved in differentiation, skeletal system development, ossification, response to hypoxia, ameboidal-type cell migration, endothelial cell development, endothelial cell morphogenesis, placenta development, maternal placenta development, epithelial cell development, developmental process involved in reproduction, system process, muscle system …	124.409	206.289	36.23	-2.47711	0.000198284	0.427517
ENSG00000160179	ABCG1	ABC transporters	Golgi membrane, nucleotide binding, nucleoside binding, purine nucleoside binding, catalytic activity, transporter activity, lipid transporter activity, binding, steroid binding, protein binding, ATP binding, phospholipid binding, phospholipid transporter activity, intracellular, cell, nucleus, nucleoplasm, cytoplasm, mitochondrion, endosome, vacuole, endoplasmic reticulum, endoplasmic reticulum …	155.376	200.929	106.319	-0.911946	0.000234517	0.427517
ENSG00000170989	S1PR1	Neuroactive ligand-receptor interaction, FoxO signaling pathway, Sphingolipid signaling pathway	ossification, angiogenesis, blood vessel development, G-protein coupled receptor binding, tissue homeostasis, vasculature development, blood vessel maturation, immune system process, heart morphogenesis, system process, endothelium development, growth involved in heart morphogenesis, cardiac muscle tissue growth involved in heart morphogenesis, sphingosine-1-phosphate signaling pathway, signal tr…	545.767	653.855	429.364	-0.605616	0.00023364	0.427517
ENSG00000185986	SDHAP3			57.2161	48.8238	66.2538	0.432781	0.000176949	0.427517
ENSG00000258275	OR7K1P			2.11321	0.558979	3.78699	1.61852	0.000167262	0.427517
ENSG00000285633	AL132633.1			7.71472	3.03291	12.7567	1.77024	0.000238291	0.427517
ENSG00000250280	AC026124.1			59.8688	44.5314	76.3861	0.765213	0.000266049	0.45562
ENSG00000118707	TGIF2	TGF-beta signaling pathway	negative regulation of transcription from RNA polymerase II promoter, nucleic acid binding transcription factor activity, eye development, nucleic acid binding, DNA binding, transcription factor activity, sequence-specific DNA binding, binding, intracellular, cell, nucleus, nucleoplasm, nucleobase-containing compound metabolic process, transcription, DNA-templated, regulation of transcription, DN…	60.6369	69.1721	51.4453	-0.420085	0.000380153	0.572906
ENSG00000123643	SLC36A1	Protein digestion and absorption	lytic vacuole, amino acid transmembrane transport, transporter activity, hydrogen:amino acid symporter activity, organic acid transmembrane transporter activity, cation:amino acid symporter activity, intracellular, cell, cytoplasm, lysosome, lysosomal membrane, vacuole, vacuolar membrane, endoplasmic reticulum, plasma membrane, transport, ion transport, cation transport, hydrogen transport, anion…	67.2589	52.1586	83.5208	0.669003	0.000357645	0.572906
ENSG00000225031	EIF4BP7			52.0278	65.5261	37.4911	-0.789395	0.000378118	0.572906
ENSG00000141480	ARRB2	MAPK signaling pathway, Chemokine signaling pathway, Endocytosis, Olfactory transduction, Dopaminergic synapse, Morphine addiction, Hedgehog signaling pathway	reproduction, MAPK cascade, ovarian follicle development, G-protein coupled receptor binding, establishment of planar polarity, morphogenesis of a polarized epithelium, cell activation, cytokine production, regulation of cytokine production, negative regulation of cytokine production, release of cytochrome c from mitochondria, cell killing, leukocyte mediated cytotoxicity, regulation of leukocyte…	80.7693	91.9706	68.7063	-0.415485	0.000412636	0.597941
ENSG00000112578	BYSL		reproduction, maturation of SSU-rRNA from tricistronic rRNA transcript (SSU-rRNA, 5.8S rRNA, LSU-rRNA), in utero embryonic development, blastocyst development, blastocyst formation, trophectodermal cell differentiation, response to molecule of bacterial origin, nucleic acid binding, RNA binding, binding, protein binding, intracellular, cell, nucleus, nucleoplasm, nucleolus, cytoplasm, cytosol, cy…	34.727	39.6719	29.4018	-0.419876	0.000479701	0.645472
ENSG00000233830	EIF4HP1			51.4172	63.4472	38.4619	-0.707657	0.000478589	0.645472
ENSG00000214814	FER1L6		membrane, integral component of membrane, intrinsic component of membrane, membrane part	61.1851	21.4594	103.967	2.22454	0.000525381	0.68256
ENSG00000105855	ITGB8	Cell adhesion molecules (CAMs), PI3K-Akt signaling pathway, Regulation of actin cytoskeleton, Dilated cardiomyopathy, Focal adhesion, Hypertrophic cardiomyopathy (HCM), ECM-receptor interaction, Arrhythmogenic right ventricular cardiomyopathy (ARVC)	reproduction, skeletal system development, blood vessel development, ganglioside metabolic process, placenta development, vasculature development, developmental process involved in reproduction, receptor activity, receptor binding, binding, protein binding, extracellular region, cell, plasma membrane, integral component of plasma membrane, lipid metabolic process, membrane lipid metabolic process…	120.016	85.5109	157.175	0.870565	0.000643454	0.719056
ENSG00000108961	RANGRF		action potential, regulation of heart rate, regulation of sodium ion transport, system process, circulatory system process, heart process, regulation of membrane depolarization, guanyl-nucleotide exchange factor activity, Ran guanyl-nucleotide exchange factor activity, Ras guanyl-nucleotide exchange factor activity, transporter activity, binding, protein binding, intracellular, cell, nucleus, nuc…	46.661	52.5477	40.3216	-0.37393	0.00066171	0.719056
ENSG00000158769	F11R	Cell adhesion molecules (CAMs), Tight junction, Leukocyte transendothelial migration, Epithelial cell signaling in Helicobacter pylori infection	virus receptor activity, cytokine production, regulation of cytokine production, endothelial cell development, epithelial cell development, immune system process, system process, circulatory system process, endothelium development, receptor activity, binding, protein binding, extracellular region, intracellular, cell, cytoplasm, cytoskeleton, plasma membrane, cell-cell junction, bicellular tight …	76.8767	88.5767	64.2766	-0.456558	0.000667984	0.719056
ENSG00000166819	PLIN1	Regulation of lipolysis in adipocytes, PPAR signaling pathway	binding, intracellular, cell, cytoplasm, endoplasmic reticulum, lipid particle, lipid metabolic process, metabolic process, lipid binding, endomembrane system, organelle, membrane-bounded organelle, non-membrane-bounded organelle, intracellular organelle, intracellular membrane-bounded organelle, intracellular non-membrane-bounded organelle, primary metabolic process, intracellular part, cytoplas…	113.912	35.2121	198.666	2.46304	0.000644368	0.719056
ENSG00000232079	LINC01697			12.9837	7.26295	19.1445	1.28565	0.00064683	0.719056
ENSG00000250125	LINC02232			4.30157	2.1577	6.61036	1.26909	0.000641998	0.719056
ENSG00000188211	NCR3LG1		immune system process, regulation of immune system process, structural molecule activity, cell, plasma membrane, immune response, membrane, integral component of membrane, virion, viral capsid, intrinsic component of membrane, virion part, membrane part, cell part, regulation of response to stimulus, regulation of immune response, regulation of biological process, response to stimulus, biological…	36.6256	44.4576	28.1912	-0.638987	0.000687927	0.719954
ENSG00000053501	USE1	SNARE interactions in vesicular transport	binding, protein binding, intracellular, cell, cytoplasm, endoplasmic reticulum, endoplasmic reticulum membrane, transport, retrograde vesicle-mediated transport, Golgi to ER, vacuolar transport, lysosomal transport, protein localization, metabolic process, catabolic process, macromolecule catabolic process, cellular process, endomembrane system, protein transport, membrane, integral component of…	73.2461	80.3279	65.6196	-0.287805	0.000944103	0.774939
ENSG00000068438	FTSJ1		RNA methylation, tRNA nucleoside ribose methylation, cytoplasmic translation, catalytic activity, intracellular, cell, cytoplasm, nucleobase-containing compound metabolic process, RNA processing, tRNA metabolic process, tRNA modification, translation, peptide metabolic process, cellular aromatic compound metabolic process, nitrogen compound metabolic process, tRNA processing, metabolic process, m…	80.5595	92.5472	67.6496	-0.446443	0.000836614	0.774939
ENSG00000109079	TNFAIP1		ubiquitin ligase complex, immune system process, catalytic activity, ubiquitin-protein transferase activity, binding, protein binding, intracellular, cell, nucleus, nucleolus, cytoplasm, endosome, vacuole, nucleobase-containing compound metabolic process, DNA metabolic process, DNA replication, regulation of DNA replication, protein complex assembly, cellular protein modification process, proteol…	311.178	348.042	271.478	-0.357261	0.000901603	0.774939
ENSG00000111725	PRKAB1	FoxO signaling pathway, AMPK signaling pathway, Longevity regulating pathway, Longevity regulating pathway - multiple species, Insulin signaling pathway, Adipocytokine signaling pathway, Glucagon signaling pathway, Oxytocin signaling pathway, Non-alcoholic fatty liver disease (NAFLD), Hypertrophic cardiomyopathy (HCM), Insulin resistance, Circadian rhythm	regulation of protein phosphorylation, catalytic activity, protein kinase activity, protein serine/threonine kinase activity, AMP-activated protein kinase activity, binding, protein binding, intracellular, cell, nucleus, nucleoplasm, cytoplasm, cytosol, organic acid metabolic process, protein complex assembly, cellular protein modification process, protein phosphorylation, lipid metabolic process…	112.711	126.727	97.6173	-0.373154	0.000922691	0.774939
ENSG00000120327	PCDHB14		binding, calcium ion binding, protein binding, cell, plasma membrane, cell communication, cell adhesion, homophilic cell adhesion via plasma membrane adhesion molecules, cell-cell signaling, chemical synaptic transmission, multicellular organism development, nervous system development, synapse assembly, cellular process, membrane, integral component of membrane, cellular component organization, c…	47.5153	40.6836	54.8726	0.422663	0.000859423	0.774939
ENSG00000123612	ACVR1C	Signaling pathways regulating pluripotency of stem cells, TGF-beta signaling pathway	reproduction, nucleotide binding, ameboidal-type cell migration, nucleoside binding, purine nucleoside binding, response to dietary excess, peptide secretion, regulation of peptide secretion, negative regulation of peptide secretion, catalytic activity, protein kinase activity, protein serine/threonine kinase activity, transmembrane receptor protein serine/threonine kinase activity, receptor sign…	9.62759	4.46463	15.1877	1.5667	0.000807083	0.774939
ENSG00000133169	BEX1		RNA polymerase II transcription factor binding, RNA polymerase II activating transcription factor binding, binding, protein binding, intracellular, cell, nucleus, transcription factor complex, cytoplasm, nucleobase-containing compound metabolic process, transcription, DNA-templated, regulation of transcription, DNA-templated, regulation of transcription from RNA polymerase II promoter, transcript…	17.2692	26.757	7.05152	-1.78552	0.000861819	0.774939
ENSG00000140961	OSGIN1		regulation of cell growth, catalytic activity, receptor binding, binding, protein binding, apoptotic process, multicellular organism development, growth factor activity, metabolic process, cell death, cellular process, regulation of cell death, positive regulation of cell death, programmed cell death, cellular component organization, cell growth, oxidoreductase activity, cell differentiation, neg…	24.4412	30.8673	17.5208	-0.78293	0.000946152	0.774939
ENSG00000158859	ADAMTS4		skeletal system development, protease binding, catalytic activity, endopeptidase activity, metalloendopeptidase activity, binding, protein binding, extracellular region, proteinaceous extracellular matrix, extracellular space, proteolysis, multicellular organism development, metabolic process, peptidase activity, metallopeptidase activity, zinc ion binding, cellular process, cellular component or…	457.541	780.159	110.107	-2.81366	0.000901961	0.774939
ENSG00000176194	CIDEA		DNA catabolic process, endonucleolytic, temperature homeostasis, cytokine production, regulation of cytokine production, negative regulation of cytokine production, binding, protein binding, intracellular, cell, nucleus, cytoplasm, mitochondrion, mitochondrial envelope, lipid particle, nucleobase-containing compound metabolic process, DNA metabolic process, DNA catabolic process, apoptotic DNA fr…	9.35223	3.47084	15.686	1.90002	0.000812276	0.774939
ENSG00000005108	THSD7A		angiogenesis, blood vessel development, vasculature development, extracellular region, cell, plasma membrane, multicellular organism development, anatomical structure morphogenesis, cellular process, membrane, integral component of membrane, cell differentiation, intrinsic component of membrane, vesicle, membrane-bounded vesicle, multicellular organismal process, developmental process, organelle,…	73.0125	86.7119	58.2593	-0.565732	0.00152106	0.795467
ENSG00000007908	SELE	Cell adhesion molecules (CAMs), African trypanosomiasis, Malaria, TNF signaling pathway, AGE-RAGE signaling pathway in diabetic complications	regulation of receptor internalization, positive regulation of receptor internalization, response to molecule of bacterial origin, immune system process, leukocyte migration involved in inflammatory response, signal transducer activity, receptor activity, transmembrane signaling receptor activity, binding, protein binding, extracellular region, extracellular space, intracellular, cell, cytoplasm,…	54.4918	89.804	47.8759	-0.893632	0.00106646	0.795467
ENSG00000061656	SPAG4		reproduction, structural molecule activity, binding, protein binding, intracellular, cell, nucleus, nuclear envelope, cytoplasm, cytoskeleton, cilium, organelle organization, nucleus organization, nuclear envelope organization, cytoskeleton organization, gamete generation, spermatogenesis, protein localization, cellular process, endomembrane system organization, endomembrane system, membrane, int…	9.19676	12.9294	5.17696	-1.17317	0.00124882	0.795467
ENSG00000077238	IL4R	Cytokine-cytokine receptor interaction, PI3K-Akt signaling pathway, Jak-STAT signaling pathway, Hematopoietic cell lineage, Inflammatory bowel disease (IBD)	reproduction, syncytium formation by plasma membrane fusion, response to protozoan, cell activation, cytokine production, regulation of cytokine production, positive regulation of cytokine production, adaptive immune response, immune effector process, cell activation involved in immune response, myeloid leukocyte activation, myeloid cell activation involved in immune response, mast cell activatio…	147.279	200.587	89.8709	-1.14952	0.00150838	0.795467
ENSG00000081059	TCF7	Wnt signaling pathway, Hippo signaling pathway, Melanogenesis, Pathways in cancer, Basal cell carcinoma, Acute myeloid leukemia, Colorectal cancer, Endometrial cancer, Prostate cancer, Thyroid cancer, Adherens junction, Arrhythmogenic right ventricular cardiomyopathy (ARVC)	reproduction, negative regulation of transcription from RNA polymerase II promoter, nuclear chromosome, chromatin, nuclear chromatin, euchromatin, regulatory region DNA binding, RNA polymerase II transcription factor activity, sequence-specific DNA binding, core promoter binding, regulatory region nucleic acid binding, nucleic acid binding transcription factor activity, transcriptional repressor …	21.4882	25.789	16.8565	-0.585188	0.0011398	0.795467
ENSG00000102882	MAPK3	cAMP signaling pathway, Signaling pathways regulating pluripotency of stem cells, Hepatitis C, Aldosterone-regulated sodium reabsorption, PI3K-Akt signaling pathway, Toll-like receptor signaling pathway, Natural killer cell mediated cytotoxicity, Tuberculosis, Hepatitis B, Influenza A, mTOR signaling pathway, Melanogenesis, Pathways in cancer, Proteoglycans in cancer, Type II diabetes mellitus, c…	MAPK cascade, nucleotide binding, activation of MAPK activity, MAPK import into nucleus, telomere maintenance, cell morphogenesis, cell morphogenesis involved in differentiation, skeletal system development, long-chain fatty acid metabolic process, cell activation, phosphotyrosine binding, nucleoside binding, purine nucleoside binding, regulation of protein phosphorylation, positive regulation of…	160.108	180.849	137.771	-0.390033	0.001493	0.795467
ENSG00000103111	MON1B		binding, protein binding, intracellular, cell, cytoplasm, nucleobase-containing compound metabolic process, cellular aromatic compound metabolic process, nitrogen compound metabolic process, transport, metabolic process, biosynthetic process, macromolecule biosynthetic process, cellular process, gene expression, endomembrane system, viral process, RNA metabolic process, vesicle-mediated transport…	153.274	165.619	139.98	-0.241063	0.00139764	0.795467
ENSG00000104856	RELB	HTLV-I infection, MAPK signaling pathway, Epstein-Barr virus infection, NF-kappa B signaling pathway, Osteoclast differentiation	negative regulation of transcription from RNA polymerase II promoter, regulatory region DNA binding, transcription regulatory region sequence-specific DNA binding, RNA polymerase II regulatory region sequence-specific DNA binding, RNA polymerase II transcription factor activity, sequence-specific DNA binding, transcription factor activity, protein binding, transcription factor activity, transcrip…	32.5098	41.4791	22.8505	-0.832734	0.00131848	0.795467
ENSG00000115221	ITGB6			17.8444	10.5274	25.7242	1.21308	0.0011662	0.795467
ENSG00000116670	MAD2L2	Cell cycle, Oocyte meiosis, Progesterone-mediated oocyte maturation, Bacterial invasion of epithelial cells, Shigellosis	mitotic sister chromatid segregation, cell cycle checkpoint, negative regulation of transcription from RNA polymerase II promoter, ubiquitin ligase complex, nuclear ubiquitin ligase complex, mitotic cell cycle, nuclear division, DNA synthesis involved in DNA repair, sister chromatid segregation, cell morphogenesis, cell morphogenesis involved in differentiation, RNA polymerase II transcription fa…	44.4351	51.7032	36.608	-0.486851	0.00150386	0.795467
ENSG00000125875	TBC1D20		reproduction, Golgi membrane, cell morphogenesis, cell morphogenesis involved in differentiation, eye development, acrosome assembly, epithelial cell development, lens development in camera-type eye, lens morphogenesis in camera-type eye, developmental process involved in reproduction, GTPase activator activity, binding, protein binding, intracellular, cell, nucleus, nuclear envelope, cytoplasm, …	271.585	290.662	251.042	-0.210634	0.00153167	0.795467
ENSG00000138135	CH25H	Primary bile acid biosynthesis	cholesterol 25-hydroxylase activity, catalytic activity, monooxygenase activity, binding, iron ion binding, intracellular, cell, cytoplasm, endoplasmic reticulum, endoplasmic reticulum membrane, cytosol, alcohol metabolic process, organic acid metabolic process, lipid metabolic process, fatty acid metabolic process, fatty acid biosynthetic process, steroid biosynthetic process, bile acid biosynth…	15.1679	23.0978	6.62807	-1.65951	0.00143367	0.795467
ENSG00000139209	SLC38A4		amino acid transmembrane transport, transporter activity, organic acid transmembrane transporter activity, cell, plasma membrane, integral component of plasma membrane, transport, ion transport, cation transport, sodium ion transport, anion transport, amino acid transport, amino acid transmembrane transporter activity, secondary active transmembrane transporter activity, symporter activity, monov…	8.7206	3.76287	14.0597	1.66079	0.00146765	0.795467
ENSG00000141255	SPATA22		reproduction, nuclear division, meiotic DNA repair synthesis, DNA synthesis involved in DNA repair, binding, protein binding, intracellular, cell, chromosome, nucleobase-containing compound metabolic process, DNA metabolic process, DNA repair, cellular aromatic compound metabolic process, nitrogen compound metabolic process, response to stress, cellular response to DNA damage stimulus, organelle …	4.23048	1.59121	7.07276	1.63943	0.00142534	0.795467
ENSG00000143545	RAB13	Tight junction	reproduction, nucleotide binding, ameboidal-type cell migration, nucleoside binding, purine nucleoside binding, epithelial cell development, developmental process involved in reproduction, catalytic activity, GTPase activity, binding, protein binding, GTP binding, extracellular region, intracellular, cell, cytoplasm, endosome, vacuole, vacuolar membrane, Golgi apparatus, trans-Golgi network, plas…	29.6249	34.0579	24.851	-0.439519	0.00150421	0.795467
ENSG00000157119	KLHL40		ubiquitin ligase complex, catalytic activity, ubiquitin-protein transferase activity, intracellular, cell, cytoplasm, cellular protein modification process, proteolysis, ubiquitin-dependent protein catabolic process, multicellular organism development, muscle organ development, skeletal muscle tissue development, metabolic process, catabolic process, macromolecule catabolic process, tissue develo…	7.57092	11.7877	3.02979	-1.66598	0.00101814	0.795467
ENSG00000159202	UBE2Z	Ubiquitin mediated proteolysis	nucleotide binding, nucleoside binding, purine nucleoside binding, catalytic activity, ubiquitin-protein transferase activity, binding, protein binding, ATP binding, intracellular, cell, nucleus, nucleoplasm, cytoplasm, cellular protein modification process, proteolysis, ubiquitin-dependent protein catabolic process, apoptotic process, metabolic process, cell death, catabolic process, macromolecu…	276.975	296.12	256.358	-0.207265	0.00154128	0.795467
ENSG00000160714	UBE2Q1	Ubiquitin mediated proteolysis	reproduction, nucleotide binding, nucleoside binding, purine nucleoside binding, suckling behavior, peptide secretion, catalytic activity, ubiquitin-protein transferase activity, binding, protein binding, ATP binding, intracellular, cell, nucleus, cytoplasm, cytosol, cellular protein modification process, transport, cell communication, cell-cell signaling, multicellular organism development, fema…	206.34	221.646	189.855	-0.222274	0.00127215	0.795467
ENSG00000163661	PTX3		opsonin binding, complement binding, complement component C1q binding, pattern binding, (1->3)-beta-D-glucan binding, response to yeast, immune effector process, immune system process, binding, protein binding, extracellular region, extracellular space, nitrogen compound metabolic process, nitric oxide biosynthetic process, transport, endocytosis, phagocytosis, response to stress, defense respons…	17.6509	27.9219	6.58974	-1.93004	0.00128713	0.795467
ENSG00000173114	LRRN3		multicellular organism development, nervous system development, synapse assembly, cellular process, membrane, integral component of membrane, cellular component organization, cellular component assembly, intrinsic component of membrane, multicellular organismal process, developmental process, cellular component biogenesis, regulation of cellular component biogenesis, positive regulation of cellul…	37.1613	22.1346	53.3439	1.23207	0.00115723	0.795467
ENSG00000182472	CAPN12		catalytic activity, endopeptidase activity, cysteine-type endopeptidase activity, calcium-dependent cysteine-type endopeptidase activity, binding, calcium ion binding, intracellular, cell, cytoplasm, proteolysis, metabolic process, peptidase activity, cysteine-type peptidase activity, hydrolase activity, protein metabolic process, ion binding, cation binding, macromolecule metabolic process, prim…	10.6475	16.8084	4.01277	-1.82888	0.00122996	0.795467
ENSG00000198225	FKBP1C			23.8054	29.1884	18.0083	-0.667364	0.00101854	0.795467
ENSG00000232807	AL137186.2			6.92095	9.58718	4.04963	-1.06807	0.00144507	0.795467
ENSG00000236333	TRHDE-AS1			14.2738	5.53613	23.6835	1.91704	0.00119728	0.795467
ENSG00000270788	PDLIM1P1			7.21618	9.41552	4.84766	-0.832804	0.00151129	0.795467
ENSG00000274386	TMEM269			2.68679	0.818991	8.64615	2.40681	0.00127227	0.795467
ENSG00000276966	HIST1H4E	Viral carcinogenesis, Systemic lupus erythematosus, Alcoholism	chromatin silencing at rDNA, nuclear chromosome, telomere maintenance, non-recombinational repair, chromosome, telomeric region, nuclear chromosome, telomeric region, chromatin, nucleosome, immune system process, immune system development, regulation of immune system process, negative regulation of immune system process, nucleic acid binding, DNA binding, RNA binding, binding, protein binding, ex…	297.815	372.833	217.026	-0.777897	0.0010782	0.795467
ENSG00000165511	C10orf25			13.1128	16.1084	9.88668	-0.652141	0.00160331	0.802659
ENSG00000197956	S100A6		cell morphogenesis, cell morphogenesis involved in differentiation, ruffle, transporter activity, binding, calcium ion binding, protein binding, tropomyosin binding, extracellular region, intracellular, cell, nucleus, nuclear envelope, cytoplasm, cytosol, plasma membrane, transport, ion transport, cell communication, signal transduction, multicellular organism development, nervous system developm…	480.84	589.274	364.064	-0.693235	0.00158651	0.802659
ENSG00000228158	TLE1P1			5.64649	7.98192	3.13141	-1.12039	0.00163142	0.802659
ENSG00000237748	UQCRBP1			10.1281	47.6102	27.0532	-0.793092	0.00164043	0.802659
ENSG00000103742	IGDCC4		cell, plasma membrane, membrane, integral component of membrane, intrinsic component of membrane, membrane part, cell part, cell periphery	49.4859	50.2317	68.0377	0.430346	0.00176153	0.829594
ENSG00000234913	AC016027.2			19.5096	14.4763	24.9302	0.744574	0.00172529	0.829594
ENSG00000282917	AC107068.2			88.3683	34.2055	146.697	2.06877	0.00174794	0.829594
ENSG00000187049	TMEM216		cell morphogenesis, intracellular, cell, cytoplasm, cytosol, cytoskeleton, cilium, organelle organization, anatomical structure morphogenesis, cellular process, cellular component assembly involved in morphogenesis, membrane, integral component of membrane, cellular component organization, cellular component assembly, cell projection organization, cell projection assembly, intrinsic component of …	22.4612	26.4369	18.1797	-0.516539	0.00179756	0.83611
ENSG00000132768	DPH2		catalytic activity, binding, protein binding, intracellular, cell, cytoplasm, cytosol, cellular protein modification process, metabolic process, biosynthetic process, cellular process, transferase activity, transferase activity, transferring alkyl or aryl (other than methyl) groups, peptidyl-diphthamide metabolic process, peptidyl-diphthamide biosynthetic process from peptidyl-histidine, peptidyl…	65.278	74.2678	55.5966	-0.411317	0.00182028	0.836352
ENSG00000048540	LMO3		MAPK cascade, regulation of protein phosphorylation, negative regulation of protein phosphorylation, binding, protein binding, intracellular, cell, cytoplasm, nucleobase-containing compound metabolic process, transcription, DNA-templated, regulation of transcription, DNA-templated, cellular protein modification process, protein phosphorylation, cellular aromatic compound metabolic process, phosph…	32.9631	21.7814	45.005	1.01394	0.00206323	0.838735
ENSG00000056998	GYG2		polysaccharide biosynthetic process, polysaccharide catabolic process, lytic vacuole, catalytic activity, intracellular, cell, cytoplasm, lysosome, vacuole, vacuolar lumen, cytosol, carbohydrate metabolic process, polysaccharide metabolic process, glycogen metabolic process, glycogen biosynthetic process, glycogen catabolic process, cellular glucan metabolic process, generation of precursor metab…	15.0786	7.05635	23.7179	1.61736	0.00215788	0.838735
ENSG00000101000	PROCR	Complement and coagulation cascades	immune system process, receptor activity, binding, protein binding, extracellular region, intracellular, cell, centrosome, microtubule organizing center, cytoskeleton, plasma membrane, integral component of plasma membrane, adherens junction, cell-substrate adherens junction, focal adhesion, movement of cell or subcellular component, response to stress, immune response, blood coagulation, hemosta…	52.0388	64.9016	38.1865	-0.749957	0.00206557	0.838735
ENSG00000133316	WDR74		in utero embryonic development, blastocyst development, blastocyst formation, binding, protein binding, intracellular, cell, nucleus, nucleolus, nucleobase-containing compound metabolic process, cellular aromatic compound metabolic process, nitrogen compound metabolic process, multicellular organism development, metabolic process, anatomical structure morphogenesis, embryo development, embryo dev…	84.6977	96.7683	71.6986	-0.427439	0.00208696	0.838735
ENSG00000145949	MYLK4	Calcium signaling pathway, Gastric acid secretion, cGMP-PKG signaling pathway, Regulation of actin cytoskeleton, Oxytocin signaling pathway, Vascular smooth muscle contraction, Platelet activation, Focal adhesion	nucleotide binding, nucleoside binding, purine nucleoside binding, catalytic activity, protein kinase activity, protein serine/threonine kinase activity, binding, ATP binding, extracellular region, cellular protein modification process, protein phosphorylation, phosphorus metabolic process, phosphate-containing compound metabolic process, metabolic process, cellular process, kinase activity, phos…	45.1498	30.9522	60.4397	0.943256	0.00215939	0.838735
ENSG00000151365	THRSP		binding, protein binding, intracellular, cell, nucleus, nucleoplasm, cytoplasm, cytosol, nucleobase-containing compound metabolic process, transcription, DNA-templated, regulation of transcription, DNA-templated, lipid metabolic process, neutral lipid metabolic process, acylglycerol metabolic process, triglyceride metabolic process, cellular aromatic compound metabolic process, nitrogen compound …	17.7701	5.09783	31.4172	2.41039	0.00208089	0.838735
ENSG00000175040	CHST2	Glycosaminoglycan biosynthesis - keratan sulfate	Golgi membrane, N-acetylglucosamine 6-O-sulfotransferase activity, catalytic activity, intracellular, cell, cytoplasm, Golgi apparatus, trans-Golgi network, carbohydrate metabolic process, aminoglycan metabolic process, aminoglycan biosynthetic process, glycosaminoglycan biosynthetic process, amino sugar metabolic process, N-acetylglucosamine metabolic process, sulfur compound metabolic process, …	29.0716	35.1042	22.575	-0.614909	0.00198236	0.838735
ENSG00000175334	BANF1		mitotic cell cycle, condensed chromosome, nucleic acid binding, DNA binding, binding, protein binding, extracellular region, intracellular, cell, nucleus, nucleoplasm, chromosome, cytoplasm, cytosol, nucleobase-containing compound metabolic process, DNA metabolic process, cellular aromatic compound metabolic process, nitrogen compound metabolic process, transport, organelle organization, nucleus …	103.605	115.939	90.3227	-0.356712	0.00204559	0.838735
ENSG00000226976	COX6A1P2			20.4553	26.2376	14.2282	-0.838855	0.00186708	0.838735
ENSG00000228205	AC131235.1			4.91631	6.71271	2.98172	-0.953845	0.0020903	0.838735
ENSG00000235411	AC007041.1			10.5186	13.7392	7.05032	-0.872543	0.00200399	0.838735
ENSG00000237463	AL157714.2			23.3368	33.8947	11.9667	-1.42819	0.00210278	0.838735
ENSG00000251002	AC244502.1			4.55419	1.77066	7.55184	1.626	0.00215327	0.838735
ENSG00000254270	ERHP1			3.29867	4.46157	2.04632	-0.842245	0.00209524	0.838735
ENSG00000274251	AP003419.2			2.21772	1.15176	3.36568	1.02069	0.0020342	0.838735
ENSG00000139289	PHLDA1		G2/M transition of mitotic cell cycle, mitotic cell cycle, binding, protein binding, intracellular, cell, nucleus, nucleolus, cytoplasm, cytosol, apoptotic process, cell cycle, multicellular organism development, nervous system development, central nervous system development, brain development, metabolic process, cell death, biosynthetic process, macromolecule biosynthetic process, glycoprotein m…	289.484	354.321	219.661	-0.687294	0.00220355	0.847152
ENSG00000146670	CDCA5	MicroRNAs in cancer	mitotic sister chromatid segregation, G1/S transition of mitotic cell cycle, nuclear chromosome, mitotic cell cycle, nuclear division, chromosome, centromeric region, chromatin, nuclear chromatin, condensed chromosome, sister chromatid segregation, chromatin binding, binding, protein binding, intracellular, cell, nucleus, nucleoplasm, chromosome, cytoplasm, cytosol, plasma membrane, nucleobase-co…	4.73605	6.11861	3.24713	-0.745107	0.00229984	0.865215
ENSG00000153046	CDYL		reproduction, transcription factor activity, protein binding, transcription factor activity, transcription factor binding, transcription cofactor activity, transcription corepressor activity, catalytic activity, histone acetyltransferase activity, binding, protein binding, intracellular, cell, nucleus, nucleoplasm, nucleobase-containing compound metabolic process, chromatin organization, transcri…	198.094	219.352	175.2	-0.32259	0.00234239	0.865215
ENSG00000179562	GCC1		protein targeting to Golgi, Golgi membrane, retrograde transport, vesicle recycling within Golgi, binding, protein binding, intracellular, cell, cytoplasm, Golgi apparatus, cytosol, plasma membrane, protein targeting, transport, intracellular protein transport, intra-Golgi vesicle-mediated transport, protein localization, endomembrane system, protein transport, membrane, vesicle-mediated transpor…	111.051	120.698	100.663	-0.259509	0.00231765	0.865215
ENSG00000248599	FLJ42969			7.07324	8.75739	5.25954	-0.640439	0.0023219	0.865215
ENSG00000129744	ART1		catalytic activity, NAD+ ADP-ribosyltransferase activity, NAD(P)+-protein-arginine ADP-ribosyltransferase activity, intracellular, cell, cytoplasm, endoplasmic reticulum, endoplasmic reticulum membrane, plasma membrane, integral component of plasma membrane, carbohydrate metabolic process, cellular protein modification process, protein ADP-ribosylation, protein glycosylation, metabolic process, b…	2.45426	0.778288	4.25915	1.56434	0.00256253	0.876398
ENSG00000140365	COMMD4		binding, protein binding, intracellular, cell, nucleus, cytoplasm, nucleobase-containing compound metabolic process, transcription, DNA-templated, regulation of transcription, DNA-templated, cellular aromatic compound metabolic process, nitrogen compound metabolic process, metabolic process, biosynthetic process, macromolecule biosynthetic process, regulation of biosynthetic process, cellular pro…	81.9491	93.1661	69.8694	-0.410045	0.0026518	0.876398
ENSG00000163293	NIPAL1		transporter activity, transport, ion transport, cation transport, cation transmembrane transporter activity, ion transmembrane transporter activity, magnesium ion transmembrane transporter activity, magnesium ion transport, membrane, integral component of membrane, transmembrane transporter activity, inorganic cation transmembrane transporter activity, substrate-specific transmembrane transporter…	5.74087	3.18466	8.49371	1.18186	0.00253173	0.876398
ENSG00000170629	DPY19L2P2			60.6178	44.1509	78.3514	0.813501	0.00245674	0.876398
ENSG00000174697	LEP	Neuroactive ligand-receptor interaction, Cytokine-cytokine receptor interaction, Jak-STAT signaling pathway, AMPK signaling pathway, Adipocytokine signaling pathway, Non-alcoholic fatty liver disease (NAFLD)	reproduction, negative regulation of transcription from RNA polymerase II promoter, MAPK cascade, response to acid chemical, skeletal system development, ossification, angiogenesis, ovulation from ovarian follicle, blood vessel development, response to hypoxia, cell activation, natural killer cell proliferation, cytokine production, regulation of cytokine production, positive regulation of cytoki…	32.4319	7.55955	59.2174	2.81457	0.00262961	0.876398
ENSG00000186205	MARC1		catalytic activity, binding, intracellular, cell, cytoplasm, mitochondrion, mitochondrial envelope, mitochondrial outer membrane, mitochondrial inner membrane, organic acid metabolic process, nitrogen compound metabolic process, metabolic process, nitrate reductase activity, response to toxic substance, cellular process, membrane, integral component of membrane, oxidoreductase activity, oxidoredu…	83.9847	65.9386	103.419	0.641474	0.0025475	0.876398
ENSG00000218175	AC016739.1			13.1538	16.2723	9.79532	-0.678055	0.00244382	0.876398
ENSG00000233730	LINC01765			1.51165	0.425076	2.68182	1.36938	0.00248004	0.876398
ENSG00000243829	AC011495.1			18.8868	24.5883	12.7468	-0.896383	0.00264324	0.876398
ENSG00000265190	ANXA8		actin binding, binding, calcium ion binding, protein binding, phospholipid binding, calcium-dependent phospholipid binding, phosphatidylinositol-4,5-bisphosphate binding, phosphatidylinositol-3,4,5-trisphosphate binding, intracellular, cell, cytoplasm, endosome, late endosome, vacuole, vacuolar membrane, cytosol, plasma membrane, proteolysis, transport, response to stress, organelle organization,…	1.84605	3.3749	3.229	-0.0489338	0.00253545	0.876398
ENSG00000266613	RFWD2P1			5.36881	6.80541	3.8217	-0.694932	0.00250799	0.876398
ENSG00000280061	AC011504.1			13.937	10.426	17.718	0.7121	0.00263551	0.876398
ENSG00000100647	SUSD6		binding, protein binding, response to stress, cellular response to DNA damage stimulus, cell death, cellular process, membrane, integral component of membrane, intrinsic component of membrane, cellular response to stress, membrane part, single-organism process, single-organism cellular process, response to stimulus, cellular response to stimulus	312.662	345.761	277.017	-0.318769	0.00268364	0.878862
ENSG00000118276	B4GALT6	Metabolic pathways, Sphingolipid metabolism	Golgi membrane, catalytic activity, beta-N-acetylglucosaminylglycopeptide beta-1,4-galactosyltransferase activity, binding, intracellular, cell, cytoplasm, Golgi apparatus, Golgi stack, carbohydrate metabolic process, aminoglycan metabolic process, aminoglycan biosynthetic process, glycosaminoglycan biosynthetic process, cellular protein modification process, protein glycosylation, sulfur compoun…	57.2739	43.6617	71.9331	0.707536	0.00274367	0.878862
ENSG00000185022	MAFF		reproduction, RNA polymerase II transcription factor activity, sequence-specific DNA binding, nucleic acid binding transcription factor activity, transcriptional activator activity, RNA polymerase II transcription regulatory region sequence-specific binding, in utero embryonic development, nucleic acid binding, DNA binding, transcription factor activity, sequence-specific DNA binding, binding, in…	74.3069	109.428	36.484	-1.55876	0.00272383	0.878862
ENSG00000261195	AC027130.1			4.87126	6.83821	2.75301	-1.06248	0.00275828	0.878862
ENSG00000274618	HIST1H4F	Viral carcinogenesis, Systemic lupus erythematosus, Alcoholism	chromatin silencing at rDNA, nuclear chromosome, telomere maintenance, non-recombinational repair, chromosome, telomeric region, nuclear chromosome, telomeric region, chromatin, nucleosome, immune system process, immune system development, regulation of immune system process, negative regulation of immune system process, nucleic acid binding, DNA binding, RNA binding, binding, protein binding, ex…	13.0856	18.6115	7.13453	-1.26957	0.00277589	0.878862
ENSG00000157557	ETS2	HTLV-I infection, Ras signaling pathway, Dorso-ventral axis formation	negative regulation of transcription from RNA polymerase II promoter, regulatory region DNA binding, transcription regulatory region sequence-specific DNA binding, RNA polymerase II regulatory region sequence-specific DNA binding, RNA polymerase II core promoter proximal region sequence-specific DNA binding, RNA polymerase II transcription factor activity, sequence-specific DNA binding, transcrip…	506.29	599.445	405.969	-0.561114	0.00285601	0.889282
ENSG00000169217	CD2BP2		spliceosomal tri-snRNP complex assembly, RNA splicing, via transesterification reactions, RNA splicing, via transesterification reactions with bulged adenosine as nucleophile, spliceosomal snRNP assembly, mRNA splicing, via spliceosome, binding, protein binding, intracellular, cell, nucleus, nucleoplasm, U5 snRNP, cytoplasm, nucleobase-containing compound metabolic process, RNA processing, mRNA p…	223.523	252.234	192.603	-0.387369	0.00283354	0.889282
ENSG00000004478	FKBP4	Estrogen signaling pathway	reproduction, transition metal ion transport, nucleotide binding, microtubule cytoskeleton organization, protein peptidyl-prolyl isomerization, urogenital system development, nucleoside binding, purine nucleoside binding, developmental process involved in reproduction, nucleic acid binding, RNA binding, peptidyl-prolyl cis-trans isomerase activity, catalytic activity, receptor binding, binding, p…	316.753	346.471	284.749	-0.282145	0.00504954	0.894523
ENSG00000016391	CHDH	Metabolic pathways, Glycine, serine and threonine metabolism	nucleotide binding, catalytic activity, binding, protein binding, intracellular, cell, cytoplasm, mitochondrion, mitochondrial envelope, mitochondrial inner membrane, cellular modified amino acid metabolic process, cellular biogenic amine metabolic process, amino-acid betaine metabolic process, amino-acid betaine biosynthetic process, nitrogen compound metabolic process, metabolic process, cholin…	52.2259	34.4296	71.3911	1.03086	0.00335586	0.894523
ENSG00000033327	GAB2	Ras signaling pathway, Sphingolipid signaling pathway, Phospholipase D signaling pathway, Fc epsilon RI signaling pathway, Fc gamma R-mediated phagocytosis, Osteoclast differentiation, Chronic myeloid leukemia	cell activation, immune effector process, cell activation involved in immune response, myeloid leukocyte activation, myeloid cell activation involved in immune response, mast cell activation involved in immune response, leukocyte activation involved in immune response, immune system process, leukocyte mediated immunity, myeloid leukocyte mediated immunity, mast cell mediated immunity, immune syst…	347.893	383.687	309.346	-0.309808	0.00453905	0.894523
ENSG00000064932	SBNO2		syncytium formation by plasma membrane fusion, ossification, cell activation, response to molecule of bacterial origin, immune effector process, cell activation involved in immune response, myeloid leukocyte activation, myeloid cell activation involved in immune response, macrophage activation involved in immune response, leukocyte activation involved in immune response, immune system process, im…	149.466	194.268	101.216	-0.933834	0.00455325	0.894523
ENSG00000080709	KCNN2	Insulin secretion, Bile secretion, Serotonergic synapse	transporter activity, ion channel activity, calcium activated cation channel activity, cation channel activity, potassium channel activity, binding, protein binding, calmodulin binding, intracellular, cell, cytoplasm, endoplasmic reticulum, smooth endoplasmic reticulum, plasma membrane, transport, ion transport, cation transport, potassium ion transport, cytoskeletal protein binding, cation trans…	84.7827	69.0617	101.713	0.551923	0.00302361	0.894523
ENSG00000081148	IMPG2		system process, structural molecule activity, extracellular matrix structural constituent, binding, glycosaminoglycan binding, hyaluronic acid binding, extracellular region, proteinaceous extracellular matrix, sensory perception, visual perception, heparin binding, membrane, integral component of membrane, extracellular matrix, intrinsic component of membrane, multicellular organismal process, ma…	15.6066	18.5317	12.4565	-0.537512	0.00527941	0.894523
ENSG00000086570	FAT2		ameboidal-type cell migration, binding, calcium ion binding, extracellular region, intracellular, cell, nucleus, plasma membrane, cell-cell junction, adherens junction, cell-cell adherens junction, movement of cell or subcellular component, cell adhesion, homophilic cell adhesion via plasma membrane adhesion molecules, cellular process, epithelial cell migration, membrane, integral component of m…	6.26224	3.14284	9.62159	1.35831	0.0049685	0.894523
ENSG00000088727	KIF9		nucleotide binding, nucleoside binding, purine nucleoside binding, podosome, motor activity, microtubule motor activity, catalytic activity, binding, protein binding, ATP binding, intracellular, cell, cytoplasm, cytoskeleton, kinesin complex, microtubule, microtubule associated complex, protein complex assembly, movement of cell or subcellular component, organelle organization, microtubule-based …	33.0519	37.8095	27.9283	-0.423929	0.00488708	0.894523
ENSG00000090339	ICAM1	Cell adhesion molecules (CAMs), Leukocyte transendothelial migration, Natural killer cell mediated cytotoxicity, Influenza A, HTLV-I infection, Epstein-Barr virus infection, Viral myocarditis, NF-kappa B signaling pathway, African trypanosomiasis, Staphylococcus aureus infection, Rheumatoid arthritis, Malaria, TNF signaling pathway, AGE-RAGE signaling pathway in diabetic complications	reproduction, MAPK cascade, cell morphogenesis, response to acid chemical, ovarian follicle development, virus receptor activity, response to hypoxia, cellular glucose homeostasis, immunological synapse, cell activation, endothelial cell development, cell killing, leukocyte mediated cytotoxicity, regulation of leukocyte mediated cytotoxicity, regulation of protein phosphorylation, positive regula…	162.255	217.082	103.211	-1.06536	0.00417868	0.894523
ENSG00000099810	MTAP	Metabolic pathways, Cysteine and methionine metabolism	catalytic activity, phosphorylase activity, purine-nucleoside phosphorylase activity, binding, protein binding, extracellular region, intracellular, cell, nucleus, cytoplasm, cytosol, organic acid metabolic process, nucleobase-containing compound metabolic process, purine ribonucleoside salvage, cellular amino acid metabolic process, methionine metabolic process, cellular aromatic compound metabo…	201.791	182.101	222.996	0.290834	0.00554129	0.894523
ENSG00000100100	PIK3IP1		binding, protein binding, extracellular region, cell, plasma membrane, lipid metabolic process, phospholipid metabolic process, phosphorus metabolic process, phosphate-containing compound metabolic process, cell communication, signal transduction, metabolic process, negative regulation of metabolic process, regulation of signal transduction, negative regulation of signal transduction, cellular pr…	233.409	278.389	184.969	-0.587214	0.00398396	0.894523
ENSG00000100292	HMOX1	Mineral absorption, HIF-1 signaling pathway, MicroRNAs in cancer, Porphyrin and chlorophyll metabolism	response to reactive oxygen species, angiogenesis, blood vessel development, response to hypoxia, cell activation, cytokine production, regulation of cytokine production, negative regulation of cytokine production, positive regulation of cytokine production, endothelial cell proliferation, vasculature development, wound healing involved in inflammatory response, immune effector process, myeloid c…	32.148	46.4722	16.7221	-1.42153	0.00430706	0.894523
ENSG00000100626	GALNT16	Metabolic pathways, Mucin type O-Glycan biosynthesis	Golgi membrane, catalytic activity, polypeptide N-acetylgalactosaminyltransferase activity, binding, extracellular region, intracellular, cell, cytoplasm, Golgi apparatus, carbohydrate metabolic process, cellular protein modification process, protein glycosylation, metabolic process, UDP-glycosyltransferase activity, acetylgalactosaminyltransferase activity, biosynthetic process, macromolecule bi…	567.73	498.122	642.692	0.366978	0.00538174	0.894523
ENSG00000101193	GID8		intracellular, cell, nucleus, nucleoplasm, cell junction, membrane-enclosed lumen, nuclear lumen, organelle, membrane-bounded organelle, intracellular organelle, intracellular membrane-bounded organelle, organelle lumen, organelle part, intracellular part, nuclear part, intracellular organelle part, cell part, intracellular organelle lumen	239.822	259.925	218.172	-0.251576	0.00561219	0.894523
ENSG00000105443	CYTH2	Endocytosis, Phospholipase D signaling pathway	Golgi membrane, guanyl-nucleotide exchange factor activity, ARF guanyl-nucleotide exchange factor activity, binding, protein binding, intracellular, cell, cytoplasm, Golgi apparatus, cytosol, plasma membrane, transport, endocytosis, organelle organization, cytoskeleton organization, cell communication, signal transduction, small GTPase mediated signal transduction, Ras protein signal transduction…	142.927	162.535	121.811	-0.413159	0.00329648	0.894523
ENSG00000105559	PLEKHA4		binding, phospholipid binding, 1-phosphatidylinositol binding, intracellular, cell, cytoplasm, lipid binding, membrane, phosphatidylinositol binding, intracellular part, cell part	93.5854	114.997	70.5266	-0.697539	0.00481724	0.894523
ENSG00000105723	GSK3A	Chemokine signaling pathway, Dopaminergic synapse, Non-alcoholic fatty liver disease (NAFLD)	nucleotide binding, polysaccharide biosynthetic process, mitophagy, regulation of cell growth, nucleoside binding, purine nucleoside binding, epithelial cell development, columnar/cuboidal epithelial cell differentiation, columnar/cuboidal epithelial cell development, glandular epithelial cell differentiation, glandular epithelial cell development, heart morphogenesis, system process, muscle syst…	100.403	109.38	90.7367	-0.266904	0.00387605	0.894523
ENSG00000110777	POU2AF1		transcription factor activity, protein binding, transcription factor activity, transcription factor binding, immune system process, nucleic acid binding, DNA binding, transcription cofactor activity, transcription coactivator activity, binding, protein binding, intracellular, cell, nucleus, nucleobase-containing compound metabolic process, transcription, DNA-templated, regulation of transcription…	2.53977	1.20399	3.9783	1.17553	0.00455044	0.894523
ENSG00000112679	DUSP22		negative regulation of transcription from RNA polymerase II promoter, MAPK cascade, inactivation of MAPK activity, cell activation, regulation of protein phosphorylation, negative regulation of protein phosphorylation, positive regulation of protein phosphorylation, adaptive immune response, immune effector process, activation of immune response, immune system process, immune response-activating …	266.114	284.721	246.077	-0.209645	0.004916	0.894523
ENSG00000115602	IL1RL1		cell activation, cytokine production, regulation of cytokine production, negative regulation of cytokine production, positive regulation of cytokine production, interleukin-33 binding, interleukin-33 receptor activity, adaptive immune response, myeloid leukocyte activation, immune system process, adaptive immune response based on somatic recombination of immune receptors built from immunoglobulin…	111.508	189.713	27.2882	-2.75313	0.00291341	0.894523
ENSG00000117399	CDC20	Cell cycle, HTLV-I infection, Ubiquitin mediated proteolysis, Oocyte meiosis, Viral carcinogenesis	reproduction, ubiquitin ligase complex, nuclear ubiquitin ligase complex, mitotic cell cycle, nuclear division, sister chromatid segregation, spindle pole, binding, protein binding, intracellular, cell, nucleus, nucleoplasm, anaphase-promoting complex, cytoplasm, centrosome, microtubule organizing center, spindle, cytosol, cytoskeleton, cellular protein modification process, proteolysis, ubiquiti…	3.51725	4.65712	2.28971	-0.782108	0.00526714	0.894523
ENSG00000125148	MT2A	Mineral absorption	immune system process, binding, protein binding, intracellular, cell, nucleus, cytoplasm, cytosol, cellular ion homeostasis, cellular metal ion homeostasis, cellular copper ion homeostasis, response to stress, defense response, immune response, cell communication, signal transduction, cell surface receptor signaling pathway, drug binding, zinc ion binding, cellular process, response to organic su…	136.032	177.4	91.4824	-0.947865	0.00435828	0.894523
ENSG00000128829	EIF2AK4	Hepatitis C, Measles, Influenza A, Herpes simplex infection, Epstein-Barr virus infection, Protein processing in endoplasmic reticulum	tRNA binding, nucleotide binding, cell morphogenesis, cell activation, nucleoside binding, purine nucleoside binding, regulation of protein phosphorylation, positive regulation of defense response to virus by host, adaptive immune response, immune effector process, cell activation involved in immune response, lymphocyte activation involved in immune response, T cell activation involved in immune …	333.758	309.309	360.087	0.218643	0.00500691	0.894523
ENSG00000129187	DCTD	Pyrimidine metabolism, Metabolic pathways	catalytic activity, dCMP deaminase activity, binding, protein binding, extracellular region, intracellular, cell, cytoplasm, cytosol, nucleobase-containing compound metabolic process, pyrimidine nucleoside metabolic process, pyrimidine nucleotide metabolic process, cellular aromatic compound metabolic process, nucleoside phosphate metabolic process, phosphorus metabolic process, phosphate-contain…	152.094	167.442	135.565	-0.302665	0.00363556	0.894523
ENSG00000130294	KIF1A		nucleotide binding, nucleoside binding, purine nucleoside binding, motor activity, microtubule motor activity, catalytic activity, binding, protein binding, ATP binding, intracellular, cell, cytoplasm, cytoskeleton, kinesin complex, microtubule, microtubule associated complex, transport, movement of cell or subcellular component, microtubule-based process, microtubule-based movement, microtubule …	54.079	80.2311	25.9152	-1.59361	0.00546972	0.894523
ENSG00000130382	MLLT1	Transcriptional misregulation in cancer	regulation of protein phosphorylation, negative regulation of protein phosphorylation, nucleic acid binding, DNA binding, binding, protein binding, intracellular, cell, nucleus, nucleoplasm, nucleolus, cytoplasm, nucleobase-containing compound metabolic process, transcription, DNA-templated, regulation of transcription, DNA-templated, transcription from RNA polymerase II promoter, cellular protei…	218.408	245.938	188.761	-0.379961	0.00536117	0.894523
ENSG00000131094	C1QL1		binding, protein binding, extracellular region, collagen trimer, intracellular, cell, cytoplasm, behavior, locomotory behavior, macromolecular complex, protein complex, intracellular part, cell part	16.9617	4.38091	30.5102	2.5499	0.00376338	0.894523
ENSG00000133816	MICAL2		nucleotide binding, heart looping, morphogenesis of an epithelium, heart morphogenesis, embryonic heart tube morphogenesis, actin binding, catalytic activity, monooxygenase activity, binding, protein binding, intracellular, cell, nucleus, nucleobase-containing compound metabolic process, transcription, DNA-templated, regulation of transcription, DNA-templated, regulation of transcription from RNA…	569.258	654.542	477.412	-0.454435	0.0050329	0.894523
ENSG00000134287	ARF3	Endocytosis	Golgi membrane, nucleotide binding, nucleoside binding, purine nucleoside binding, catalytic activity, GTPase activity, binding, GTP binding, extracellular region, intracellular, cell, cytoplasm, Golgi apparatus, lipid metabolic process, phospholipid metabolic process, glycerophospholipid metabolic process, phosphatidylinositol biosynthetic process, phosphorus metabolic process, phosphate-contain…	178.767	197.458	158.638	-0.314031	0.00316276	0.894523
ENSG00000138756	BMP2K	Transcriptional misregulation in cancer	nucleotide binding, ossification, nucleoside binding, purine nucleoside binding, catalytic activity, protein kinase activity, protein serine/threonine kinase activity, binding, ATP binding, intracellular, cell, nucleus, nucleoplasm, cellular protein modification process, protein phosphorylation, phosphorus metabolic process, phosphate-containing compound metabolic process, multicellular organism …	392.962	342.132	447.702	0.386995	0.00305866	0.894523
ENSG00000139832	RAB20		autophagosome assembly, nucleotide binding, phagolysosome assembly, nucleoside binding, purine nucleoside binding, binding, GTP binding, intracellular, cell, cytoplasm, Golgi apparatus, transport, cellular ion homeostasis, regulation of pH, endocytosis, vesicle fusion, phagocytosis, autophagy, organelle organization, vacuole organization, lysosome organization, cell communication, signal transduc…	53.3875	64.1689	41.7768	-0.607354	0.00492466	0.894523
ENSG00000140598	EFL1	Ribosome biogenesis in eukaryotes	nucleotide binding, nucleoside binding, purine nucleoside binding, catalytic activity, GTPase activity, binding, GTP binding, intracellular, cell, organelle organization, cellular process, cellular component organization, pyrophosphatase activity, hydrolase activity, hydrolase activity, acting on acid anhydrides, hydrolase activity, acting on acid anhydrides, in phosphorus-containing anhydrides, …	154.3	141.213	168.393	0.252317	0.00525982	0.894523
ENSG00000141570	CBX8		negative regulation of transcription from RNA polymerase II promoter, ubiquitin ligase complex, nuclear ubiquitin ligase complex, nuclear chromosome, response to reactive oxygen species, chromatin, nuclear chromatin, heterochromatin, nucleic acid binding, RNA binding, single-stranded RNA binding, binding, protein binding, intracellular, cell, nucleus, nucleoplasm, chromosome, nucleobase-containin…	23.5933	27.1988	19.7103	-0.445284	0.00479731	0.894523
ENSG00000143549	TPM3	Pathways in cancer, Dilated cardiomyopathy, Adrenergic signaling in cardiomyocytes, Hypertrophic cardiomyopathy (HCM), Thyroid cancer, Cardiac muscle contraction	stress fiber, system process, muscle system process, actin binding, binding, protein binding, extracellular region, intracellular, cell, cytoplasm, cytosol, cytoskeleton, muscle thin filament tropomyosin, striated muscle thin filament, movement of cell or subcellular component, muscle contraction, cytoskeletal protein binding, cellular process, actin cytoskeleton, myofibril, sarcomere, actin fila…	440.789	508.671	367.684	-0.46718	0.0036374	0.894523
ENSG00000146063	TRIM41		catalytic activity, binding, protein binding, intracellular, cell, nucleus, nucleolus, cytoplasm, cellular protein modification process, metabolic process, zinc ion binding, cellular process, protein ubiquitination, ligase activity, protein metabolic process, membrane-enclosed lumen, nuclear lumen, protein modification by small protein conjugation, protein modification process, ion binding, catio…	148.7	160.241	136.271	-0.232193	0.00499198	0.894523
ENSG00000146232	NFKBIE	Adipocytokine signaling pathway, Neurotrophin signaling pathway, Epstein-Barr virus infection, B cell receptor signaling pathway, T cell receptor signaling pathway	binding, protein binding, intracellular, cell, cytoplasm, Golgi apparatus, cytosol, protein targeting, protein import into nucleus, transport, ion transport, anion transport, amino acid transport, intracellular protein transport, nucleocytoplasmic transport, protein localization, cellular process, endomembrane system, protein transport, organic anion transport, neutral amino acid transport, organ…	19.0251	22.4035	15.3867	-0.514194	0.00429504	0.894523
ENSG00000146674	IGFBP3	Transcriptional misregulation in cancer, p53 signaling pathway	MAPK cascade, ossification, regulation of cell growth, osteoblast differentiation, regulation of protein phosphorylation, negative regulation of protein phosphorylation, positive regulation of protein phosphorylation, fibronectin binding, binding, protein binding, insulin-like growth factor binding, extracellular region, extracellular space, intracellular, cell, nucleus, carbohydrate metabolic pr…	583.339	741.198	413.337	-0.841	0.00475125	0.894523
ENSG00000151012	SLC7A11		sulfur amino acid transmembrane transporter activity, eye development, cell activation, lens development in camera-type eye, immune system process, transporter activity, neutral L-amino acid secondary active transmembrane transporter activity, L-glutamate transmembrane transporter activity, organic acid transmembrane transporter activity, binding, protein binding, intracellular, cell, cytoplasm, …	13.362	6.78428	20.4457	1.46206	0.00379359	0.894523
ENSG00000153048	CARHSP1		cytoplasmic exosome (RNase complex), exosome (RNase complex), cytoplasmic mRNA processing body, nucleic acid binding, DNA binding, RNA binding, mRNA binding, mRNA 3'-UTR binding, binding, protein binding, extracellular region, intracellular, cell, cytoplasm, cytosol, nucleobase-containing compound metabolic process, transcription, DNA-templated, regulation of transcription, DNA-templated, cellula…	106.258	123.79	87.3785	-0.497731	0.00435234	0.894523
ENSG00000153162	BMP6	Hippo signaling pathway, Ovarian steroidogenesis, TGF-beta signaling pathway	reproduction, negative regulation of transcription from RNA polymerase II promoter, MAPK cascade, response to acid chemical, skeletal system development, ossification, osteoblast differentiation, eye development, urogenital system development, kidney development, regulation of protein phosphorylation, positive regulation of protein phosphorylation, endothelial cell proliferation, regulation of en…	27.0725	32.4286	21.3044	-0.583755	0.00529779	0.894523
ENSG00000154874	CCDC144B			108.666	142.911	71.7871	-0.983423	0.00562697	0.894523
ENSG00000157470	FAM81A			52.851	35.6015	71.4274	0.984634	0.00544489	0.894523
ENSG00000158773	USF1		carbon catabolite regulation of transcription from RNA polymerase II promoter, regulation of transcription from RNA polymerase II promoter by glucose, positive regulation of transcription from RNA polymerase II promoter by glucose, carbon catabolite activation of transcription from RNA polymerase II promoter, RNA polymerase II transcription factor activity, sequence-specific DNA binding, nucleic …	155.166	172.757	136.221	-0.340566	0.00476545	0.894523
ENSG00000160908	ZNF394		nucleic acid binding transcription factor activity, nucleic acid binding, DNA binding, transcription factor activity, sequence-specific DNA binding, binding, protein binding, intracellular, cell, nucleus, nucleoplasm, cytoplasm, nucleobase-containing compound metabolic process, transcription, DNA-templated, regulation of transcription, DNA-templated, cellular aromatic compound metabolic process, …	157.052	175.848	136.809	-0.359836	0.00526726	0.894523
ENSG00000160948	VPS28	Endocytosis	ESCRT I complex, binding, protein binding, extracellular region, intracellular, cell, cytoplasm, endosome, early endosome, late endosome, vacuole, vacuolar membrane, cytosol, plasma membrane, cellular protein modification process, proteolysis, ubiquitin-dependent protein catabolic process, protein targeting, protein targeting to vacuole, transport, intracellular protein transport, endocytosis, me…	201.658	226.425	174.987	-0.369927	0.00540157	0.894523
ENSG00000161638	ITGA5	PI3K-Akt signaling pathway, Proteoglycans in cancer, Regulation of actin cytoskeleton, Phagosome, MicroRNAs in cancer, Hematopoietic cell lineage, Dilated cardiomyopathy, Pertussis, Focal adhesion, Bacterial invasion of epithelial cells, Shigellosis, Hypertrophic cardiomyopathy (HCM), ECM-receptor interaction, Arrhythmogenic right ventricular cardiomyopathy (ARVC)	angiogenesis, blood vessel development, virus receptor activity, formation of primary germ layer, endoderm formation, ruffle, regulation of protein phosphorylation, positive regulation of protein phosphorylation, vasculature development, morphogenesis of an epithelium, morphogenesis of an epithelial sheet, sprouting angiogenesis, immune system process, system process, receptor activity, receptor …	621.665	795.921	434.004	-0.873407	0.00494352	0.894523
ENSG00000163155	LYSMD1		binding, protein binding	103.716	120.041	86.1355	-0.474159	0.00543469	0.894523
ENSG00000166922	SCG5		nucleotide binding, nucleoside binding, purine nucleoside binding, enzyme inhibitor activity, binding, protein binding, GTP binding, extracellular region, intracellular, cell, cytoplasm, proteolysis, peptide metabolic process, nitrogen compound metabolic process, transport, intracellular protein transport, cell communication, signal transduction, G-protein coupled receptor signaling pathway, neur…	1.99578	2.87942	1.04417	-0.924328	0.00388202	0.894523
ENSG00000168621	GDNF		MAPK cascade, cell morphogenesis, cell morphogenesis involved in differentiation, neurotransmitter uptake, regulation of neurotransmitter levels, urogenital system development, metanephros development, ureteric bud development, branching involved in ureteric bud morphogenesis, ameboidal-type cell migration, neural crest cell migration, organ induction, morphogenesis of a branching structure, kidn…	2.92786	4.25898	1.49434	-1.07613	0.00345299	0.894523
ENSG00000169105	CHST14	Glycosaminoglycan biosynthesis - chondroitin sulfate / dermatan sulfate	Golgi membrane, N-acetylgalactosamine 4-O-sulfotransferase activity, catalytic activity, binding, extracellular region, intracellular, cell, cytoplasm, Golgi apparatus, carbohydrate metabolic process, aminoglycan metabolic process, aminoglycan biosynthetic process, glycosaminoglycan biosynthetic process, proteoglycan metabolic process, sulfur compound metabolic process, nitrogen compound metaboli…	49.7285	56.3709	42.5751	-0.396814	0.00320152	0.894523
ENSG00000170074	FAM153A			13.4894	6.17425	21.3673	1.64049	0.0045478	0.894523
ENSG00000171606	ZNF274	Neurotrophin signaling pathway	RNA polymerase II transcription factor activity, sequence-specific DNA binding, transcription factor activity, protein binding, transcription factor activity, transcription factor binding, nucleic acid binding transcription factor activity, nucleic acid binding, DNA binding, transcription factor activity, sequence-specific DNA binding, transcription cofactor activity, transcription corepressor ac…	217.583	235.125	198.692	-0.241775	0.00458029	0.894523
ENSG00000171621	SPSB1		protein polyubiquitination, catalytic activity, ubiquitin-protein transferase activity, binding, protein binding, intracellular, cell, cytoplasm, cytosol, cellular protein modification process, cell communication, signal transduction, metabolic process, cellular process, protein ubiquitination, transferase activity, protein metabolic process, ubiquitin-like protein transferase activity, signaling…	71.6947	90.0761	51.8993	-0.783823	0.00442242	0.894523
ENSG00000172264	MACROD2		catalytic activity, intracellular, cell, nucleus, nucleobase-containing compound metabolic process, cellular protein modification process, cellular aromatic compound metabolic process, nitrogen compound metabolic process, response to stress, cellular response to DNA damage stimulus, multicellular organism development, nervous system development, central nervous system development, brain developme…	39.7277	30.4952	49.6704	0.686011	0.00512704	0.894523
ENSG00000173039	RELA	Transcriptional misregulation in cancer, cAMP signaling pathway, Hepatitis C, PI3K-Akt signaling pathway, Toll-like receptor signaling pathway, RIG-I-like receptor signaling pathway, Cytosolic DNA-sensing pathway, Tuberculosis, Hepatitis B, Measles, Influenza A, Herpes simplex infection, HTLV-I infection, Pathways in cancer, Longevity regulating pathway, Adipocytokine signaling pathway, MAPK sign…	negative regulation of transcription from RNA polymerase II promoter, response to reactive oxygen species, regulatory region DNA binding, transcription regulatory region sequence-specific DNA binding, RNA polymerase II regulatory region sequence-specific DNA binding, RNA polymerase II core promoter proximal region sequence-specific DNA binding, RNA polymerase II distal enhancer sequence-specific …	219.881	251.229	186.121	-0.430766	0.0029799	0.894523
ENSG00000173805	HAP1	GABAergic synapse, Huntington's disease	lytic vacuole, cell morphogenesis, cytoplasmic translation, binding, protein binding, intracellular, cell, nucleus, cytoplasm, mitochondrion, lysosome, vacuole, autophagosome, endoplasmic reticulum, centrosome, centriole, microtubule organizing center, cytoskeleton, translation, regulation of translation, peptide metabolic process, nitrogen compound metabolic process, transport, ion transport, ca…	1.9161	2.68501	1.08804	-0.81952	0.0043319	0.894523
ENSG00000173926	MARCH3		lytic vacuole, catalytic activity, binding, intracellular, cell, cytoplasm, lysosome, endosome, early endosome, vacuole, vacuolar membrane, cellular protein modification process, transport, endocytosis, metabolic process, zinc ion binding, cellular process, endosome membrane, endomembrane system, vesicle membrane, membrane, integral component of membrane, cytoplasmic, membrane-bounded vesicle, ve…	92.6948	107.948	76.2687	-0.49568	0.00415578	0.894523
ENSG00000175215	CTDSP2		G1/S transition of mitotic cell cycle, mitotic cell cycle, regulation of protein phosphorylation, negative regulation of protein phosphorylation, catalytic activity, phosphoprotein phosphatase activity, protein serine/threonine phosphatase activity, binding, protein binding, intracellular, cell, nucleus, nucleoplasm, cellular protein modification process, protein phosphorylation, protein dephosph…	861.425	969.58	744.951	-0.379766	0.00384351	0.894523
ENSG00000179431	FJX1		eye development, neural retina development, extracellular region, extracellular space, cell communication, cell-cell signaling, multicellular organism development, sensory organ development, anatomical structure morphogenesis, organ morphogenesis, cellular process, retina layer formation, signaling, multicellular organismal process, developmental process, camera-type eye development, extracellula…	6.54915	9.11693	3.78385	-1.08053	0.00399728	0.894523
ENSG00000180616	SSTR2	cAMP signaling pathway, Neuroactive ligand-receptor interaction, Gastric acid secretion	reproduction, peptide receptor activity, system process, muscle system process, signal transducer activity, receptor activity, transmembrane signaling receptor activity, G-protein coupled receptor activity, somatostatin receptor activity, binding, protein binding, intracellular, cell, cytoplasm, plasma membrane, integral component of plasma membrane, muscle contraction, regulation of muscle contr…	12.0025	16.529	7.12777	-1.10881	0.00370796	0.894523
ENSG00000181773	GPR3		reproduction, nuclear division, signal transducer activity, receptor activity, transmembrane signaling receptor activity, G-protein coupled receptor activity, binding, protein binding, cell, plasma membrane, integral component of plasma membrane, organelle organization, cell cycle, meiotic nuclear division, cell communication, signal transduction, G-protein coupled receptor signaling pathway, G-p…	2.87222	4.36045	1.2695	-1.23998	0.00504811	0.894523
ENSG00000182050	MGAT4C	Metabolic pathways, N-Glycan biosynthesis	Golgi membrane, catalytic activity, binding, intracellular, cell, cytoplasm, Golgi apparatus, carbohydrate metabolic process, cellular protein modification process, protein glycosylation, protein N-linked glycosylation, N-glycan processing, metabolic process, UDP-glycosyltransferase activity, acetylglucosaminyltransferase activity, alpha-1,3-mannosylglycoprotein 4-beta-N-acetylglucosaminyltransfe…	57.9924	39.1005	78.3375	0.984384	0.0039039	0.894523
ENSG00000182162	P2RY8	Neuroactive ligand-receptor interaction	G-protein coupled nucleotide receptor activity, purinergic nucleotide receptor activity, signal transducer activity, receptor activity, transmembrane signaling receptor activity, G-protein coupled receptor activity, cell, plasma membrane, cell communication, signal transduction, cell surface receptor signaling pathway, G-protein coupled receptor signaling pathway, cellular process, membrane, inte…	61.8911	78.056	44.4829	-0.79755	0.00377713	0.894523
ENSG00000182307	C8orf33		binding, protein binding	163.33	180.137	145.23	-0.308846	0.00541337	0.894523
ENSG00000183742	MACC1		receptor binding, binding, protein binding, intracellular, cell, nucleus, cytoplasm, mitochondrion, nucleobase-containing compound metabolic process, transcription, DNA-templated, regulation of transcription, DNA-templated, cellular aromatic compound metabolic process, nitrogen compound metabolic process, growth factor activity, metabolic process, biosynthetic process, macromolecule biosynthetic …	7.77848	4.71727	11.0752	1.07865	0.00525508	0.894523
ENSG00000184113	CLDN5	Cell adhesion molecules (CAMs), Tight junction, Leukocyte transendothelial migration, Hepatitis C	endothelial cell development, epithelial cell development, heart morphogenesis, system process, outflow tract morphogenesis, endothelium development, structural molecule activity, binding, protein binding, extracellular region, intracellular, cell, cytoplasm, cytoskeleton, plasma membrane, cell-cell junction, bicellular tight junction, cell cortex, cell-cell junction assembly, cell communication,…	126.696	154.608	96.6368	-0.672417	0.0037958	0.894523
ENSG00000184937	WT1	Transcriptional misregulation in cancer	reproduction, negative regulation of transcription from RNA polymerase II promoter, embryonic axis specification, cell morphogenesis, cell morphogenesis involved in differentiation, regulatory region DNA binding, RNA polymerase II transcription factor activity, sequence-specific DNA binding, transcription factor activity, RNA polymerase II core promoter proximal region sequence-specific binding, …	42.2924	53.0207	30.7389	-0.767261	0.00441706	0.894523
ENSG00000186162	CIDECP			26.3802	30.4158	22.0342	-0.447716	0.00547379	0.894523
ENSG00000186907	RTN4RL2		regulation of protein phosphorylation, negative regulation of protein phosphorylation, enzyme inhibitor activity, protein kinase inhibitor activity, receptor activity, extracellular region, intracellular, cell, cytoplasm, plasma membrane, cellular protein modification process, protein phosphorylation, negative regulation of protein kinase activity, phosphorus metabolic process, phosphate-containi…	7.15707	9.15277	5.00786	-0.756951	0.00554695	0.894523
ENSG00000196361	ELAVL3		nucleotide binding, nucleic acid binding, RNA binding, binding, multicellular organism development, nervous system development, cellular process, AU-rich element binding, cell differentiation, multicellular organismal process, developmental process, small molecule binding, single-organism process, single-multicellular organism process, single-organism cellular process, single-organism development…	4.37822	6.26657	2.34461	-1.11944	0.00554253	0.894523
ENSG00000196449	YRDC		tRNA binding, tRNA threonylcarbamoyladenosine modification, nucleic acid binding, RNA binding, double-stranded RNA binding, catalytic activity, binding, intracellular, cell, cytoplasm, mitochondrion, nucleobase-containing compound metabolic process, RNA processing, tRNA metabolic process, tRNA modification, translation, translational elongation, regulation of translation, regulation of translatio…	31.2913	37.3301	24.7879	-0.571781	0.00416559	0.894523
ENSG00000197622	CDC42SE1		cell morphogenesis, enzyme inhibitor activity, GTPase inhibitor activity, structural molecule activity, intracellular, cell, cytoplasm, cytoskeleton, plasma membrane, transport, endocytosis, phagocytosis, cell communication, signal transduction, regulation of cell shape, anatomical structure morphogenesis, cellular process, membrane, cellular component organization, vesicle-mediated transport, re…	357.586	418.639	291.836	-0.519055	0.00446741	0.894523
ENSG00000198865	CCDC152			15.3658	11.3134	19.7298	0.751479	0.00547414	0.894523
ENSG00000199990	VTRNA1-1			13.5474	16.7853	10.0604	-0.685278	0.00349448	0.894523
ENSG00000204179	PTPN20		catalytic activity, phosphoprotein phosphatase activity, protein tyrosine phosphatase activity, intracellular, cell, nucleus, cytoplasm, microtubule organizing center, cytoskeleton, microtubule, cellular protein modification process, protein dephosphorylation, phosphorus metabolic process, phosphate-containing compound metabolic process, metabolic process, cellular process, microtubule cytoskelet…	77.2953	62.1064	93.6527	0.584857	0.00335375	0.894523
ENSG00000212024	MIR550A3			1.39203	2.16874	0.555578	-1.02646	0.00379467	0.894523
ENSG00000212402	SNORA74B			204.854	248.896	157.425	-0.657534	0.00511979	0.894523
ENSG00000213331	AC108073.1			5.28259	7.01174	3.42042	-0.857931	0.00511947	0.894523
ENSG00000215284	AL512633.1			11.0969	14.0061	7.96387	-0.743353	0.00308557	0.894523
ENSG00000216035	MIR938			5.37557	3.01786	7.91464	1.14975	0.00538242	0.894523
ENSG00000221164	SNORA11F			9.56996	11.8822	7.0799	-0.672964	0.00553051	0.894523
ENSG00000224420	ADM5		extracellular region	3.92106	5.12645	2.62294	-0.757891	0.0052392	0.894523
ENSG00000224631	RPS27AP16			17.9219	37.1136	23.5061	-0.637161	0.00437081	0.894523
ENSG00000224831	TMEM183B			15.0199	18.472	11.3023	-0.662476	0.00459818	0.894523
ENSG00000225022	UBE2D3P1			38.9525	49.1012	28.0232	-0.78764	0.00420878	0.894523
ENSG00000225138	SLC9A3-AS1			31.1326	40.6278	20.907	-0.926156	0.00335918	0.894523
ENSG00000227034	AL445433.1			6.70272	9.00585	4.22243	-0.938051	0.0030783	0.894523
ENSG00000227347	HNRNPKP2			6.91841	8.60156	5.10579	-0.653092	0.00522763	0.894523
ENSG00000227765	MYL12BP2			2.63423	3.56535	1.63149	-0.794848	0.00393771	0.894523
ENSG00000230409	TCEA1P2			76.4979	88.7195	63.3363	-0.479788	0.00560051	0.894523
ENSG00000230508	RPL19P21			0.905085	1.54995	0.210618	-1.07472	0.00356791	0.894523
ENSG00000232362	ATP5MGP2			3.83593	5.54272	1.99786	-1.12596	0.00301411	0.894523
ENSG00000233229	CNOT7P1			9.434	12.3624	6.28036	-0.876096	0.00456077	0.894523
ENSG00000234322	ST13P18			6.36686	8.56597	3.99858	-0.936394	0.0032143	0.894523
ENSG00000234629	WDR82P1			9.85671	12.5636	6.94162	-0.772232	0.00562647	0.894523
ENSG00000234825	XRCC6P2			66.5842	83.0495	48.8523	-0.753579	0.00456072	0.894523
ENSG00000234925	ATP5PDP4			35.9462	48.8879	22.009	-1.11649	0.00472978	0.894523
ENSG00000236714	LINC01844			57.4703	44.1683	71.7955	0.688539	0.00451567	0.894523
ENSG00000237550	RPL9P9			125.842	169.288	79.0545	-1.08892	0.00497521	0.894523
ENSG00000239407	Z68871.1			22.0591	25.5572	18.292	-0.4611	0.00476308	0.894523
ENSG00000240583	AQP1	Bile secretion, Renin secretion, Proximal tubule bicarbonate reclamation	response to reactive oxygen species, response to acid chemical, angiogenesis, blood vessel development, response to hypoxia, vasculature development, system process, renal system process, renal water homeostasis, renal water transport, receptor activity, transporter activity, ion channel activity, intracellular ligand-gated ion channel activity, intracellular cyclic nucleotide activated cation ch…	1453.54	1782.07	1099.73	-0.695901	0.00456135	0.894523
ENSG00000242299	AC073861.1			87.3948	111.565	61.3653	-0.851945	0.00457061	0.894523
ENSG00000244681	MTHFD2P1			3.30748	1.82762	4.90118	1.06142	0.00520688	0.894523
ENSG00000245651	AC083805.1			2.24026	3.2747	1.12625	-1.00751	0.00490739	0.894523
ENSG00000251031	AC132803.1			3.07735	1.59411	4.67469	1.1293	0.00473252	0.894523
ENSG00000254612	AP001000.1			82.6552	96.6543	67.5793	-0.50991	0.00560392	0.894523
ENSG00000256618	MTRNR2L1		extracellular region, intracellular, cell, cytoplasm, intracellular part, cell part	12.3591	36.8684	7.55801	-2.14565	0.00514188	0.894523
ENSG00000259137	AL109766.1			21.0284	25.8215	15.8667	-0.66921	0.00466382	0.894523
ENSG00000263443	AC100872.1			20.0076	15.6436	24.7074	0.627216	0.00401979	0.894523
ENSG00000265681	RPL17	Ribosome	nuclear-transcribed mRNA catabolic process, nonsense-mediated decay, nuclear-transcribed mRNA catabolic process, nucleic acid binding, RNA binding, structural constituent of ribosome, structural molecule activity, binding, protein binding, intracellular, cell, nucleus, cytoplasm, cytosol, ribosome, nucleobase-containing compound metabolic process, rRNA processing, RNA processing, RNA catabolic pr…	52.4258	62.3271	41.7628	-0.566467	0.00428585	0.894523
ENSG00000266501	AC025198.1			3.44693	4.83603	1.95098	-0.983793	0.00509264	0.894523
ENSG00000269967	AL136115.2			7.28658	5.43554	9.28002	0.67571	0.00351468	0.894523
ENSG00000272482	AC254633.1			7.58423	9.83523	5.16008	-0.814708	0.00452435	0.894523
ENSG00000274104	AC020910.4			7.25484	8.76268	5.63101	-0.558048	0.00401716	0.894523
ENSG00000279483	AC090498.1			3.18436	4.9168	4.53169	-0.0970978	0.00485466	0.894523
ENSG00000279684	AP003969.2			3.01373	1.89704	4.21632	0.848455	0.00310261	0.894523
ENSG00000057704	TMCC3		membrane, integral component of membrane, intrinsic component of membrane, membrane part	68.145	81.2766	54.0032	-0.580968	0.00565075	0.894529
ENSG00000076067	RBMS2		nucleotide binding, nucleic acid binding, RNA binding, binding, intracellular, cell, nucleus, nucleobase-containing compound metabolic process, RNA processing, cellular aromatic compound metabolic process, nitrogen compound metabolic process, metabolic process, cellular process, gene expression, RNA metabolic process, cellular nitrogen compound metabolic process, small molecule binding, macromole…	569.49	626.795	507.776	-0.303262	0.0059524	0.906
ENSG00000102032	RENBP	Amino sugar and nucleotide sugar metabolism	nucleotide binding, nucleoside binding, purine nucleoside binding, system process, circulatory system process, catalytic activity, enzyme inhibitor activity, endopeptidase inhibitor activity, binding, protein binding, ATP binding, extracellular region, intracellular, cell, cytoplasm, cytosol, amino sugar metabolic process, N-acetylglucosamine metabolic process, UDP-N-acetylglucosamine metabolic p…	33.1662	38.7511	27.1517	-0.497775	0.0060322	0.906
ENSG00000116514	RNF19B		ubiquitin ligase complex, protein polyubiquitination, lytic vacuole, adaptive immune response, immune system process, catalytic activity, ubiquitin-protein transferase activity, binding, protein binding, intracellular, cell, cytoplasm, lysosome, vacuole, cytosol, cellular protein modification process, proteolysis, ubiquitin-dependent protein catabolic process, immune response, metabolic process, …	101.732	113.021	89.5734	-0.332145	0.00584265	0.906
ENSG00000124762	CDKN1A	Transcriptional misregulation in cancer, Hepatitis C, Cell cycle, p53 signaling pathway, PI3K-Akt signaling pathway, Jak-STAT signaling pathway, Hepatitis B, HTLV-I infection, Pathways in cancer, Proteoglycans in cancer, FoxO signaling pathway, Melanoma, HIF-1 signaling pathway, Epstein-Barr virus infection, Viral carcinogenesis, MicroRNAs in cancer, Oxytocin signaling pathway, Endocrine resistan…	protein import into nucleus, translocation, cell cycle checkpoint, DNA damage checkpoint, regulation of cyclin-dependent protein serine/threonine kinase activity, G1/S transition of mitotic cell cycle, G2/M transition of mitotic cell cycle, mitotic cell cycle, cyclin-dependent protein kinase holoenzyme complex, regulation of cell growth, cell activation, regulation of protein phosphorylation, neg…	317.114	415.589	211.063	-0.97413	0.00585195	0.906
ENSG00000129911	KLF16		negative regulation of transcription from RNA polymerase II promoter, regulatory region DNA binding, transcription regulatory region sequence-specific DNA binding, RNA polymerase II regulatory region sequence-specific DNA binding, RNA polymerase II core promoter proximal region sequence-specific DNA binding, RNA polymerase II transcription factor activity, sequence-specific DNA binding, transcrip…	27.7437	33.008	22.0744	-0.559579	0.00628127	0.906
ENSG00000133710	SPINK5		angiogenesis, blood vessel development, cell activation, hair follicle development, vasculature development, immune effector process, immune system process, production of molecular mediator of immune response, immune system development, leukocyte differentiation, regulation of immune system process, negative regulation of immune system process, regulation of leukocyte activation, regulation of im…	13.4507	18.2382	8.29494	-1.04945	0.00635042	0.906
ENSG00000140406	TLNRD1			99.9995	111.939	87.1413	-0.357657	0.00633887	0.906
ENSG00000145715	RASA1	MAPK signaling pathway, Ras signaling pathway, Axon guidance	MAPK cascade, mitotic cell cycle, mitotic cytokinesis, cell morphogenesis, cytokinesis, blood vessel development, vasculogenesis, ruffle, vasculature development, glycoprotein binding, regulation of cell-matrix adhesion, negative regulation of cell-matrix adhesion, GTPase activator activity, receptor binding, binding, protein binding, intracellular, cell, cytoplasm, cytosol, plasma membrane, nucl…	247.751	227.81	269.226	0.240014	0.00637027	0.906
ENSG00000146374	RSPO3		reproduction, angiogenesis, blood vessel development, G-protein coupled receptor binding, in utero embryonic development, establishment of planar polarity, morphogenesis of a polarized epithelium, morphogenesis of a branching structure, placenta development, embryonic placenta development, vasculature development, blood vessel remodeling, morphogenesis of an epithelium, sprouting angiogenesis, de…	7.73004	4.45888	11.2528	1.16644	0.00611253	0.906
ENSG00000149090	PAMR1		binding, calcium ion binding, extracellular region, ion binding, cation binding, metal ion binding	92.0238	110.81	71.7928	-0.619179	0.00635608	0.906
ENSG00000149480	MTA2		histone deacetylase complex, negative regulation of transcription from RNA polymerase II promoter, nuclear chromosome, chromatin, nuclear chromatin, regulatory region DNA binding, transcription regulatory region sequence-specific DNA binding, RNA polymerase II regulatory region sequence-specific DNA binding, RNA polymerase II core promoter proximal region sequence-specific DNA binding, RNA polyme…	247.878	274.956	218.718	-0.328788	0.00590009	0.906
ENSG00000151846	PABPC3	RNA transport, mRNA surveillance pathway, RNA degradation	nucleotide binding, nucleic acid binding, RNA binding, single-stranded RNA binding, binding, extracellular region, intracellular, cell, cytoplasm, nucleobase-containing compound metabolic process, cellular aromatic compound metabolic process, nitrogen compound metabolic process, poly(A) binding, metabolic process, cellular process, RNA metabolic process, mRNA metabolic process, vesicle, membrane-…	39.2974	51.889	25.7372	-0.984122	0.00612921	0.906
ENSG00000154025	SLC5A10		transporter activity, extracellular region, cell, plasma membrane, integral component of plasma membrane, transport, ion transport, cation transport, sodium ion transport, secondary active transmembrane transporter activity, symporter activity, monovalent inorganic cation transport, membrane, integral component of membrane, active transmembrane transporter activity, transmembrane transporter acti…	2.41776	3.50346	1.24854	-1.00205	0.00594094	0.906
ENSG00000163161	ERCC3	Basal transcription factors, Nucleotide excision repair	nucleotide binding, mitotic cell cycle, DNA-directed RNA polymerase complex, core TFIIH complex, nucleotide-excision repair, DNA duplex unwinding, response to hypoxia, nucleoside binding, purine nucleoside binding, nucleic acid binding, DNA binding, DNA helicase activity, damaged DNA binding, catalytic activity, ATP-dependent DNA helicase activity, helicase activity, protein kinase activity, prot…	225.396	240.269	209.38	-0.197644	0.00619404	0.906
ENSG00000168959	GRM5	Neuroactive ligand-receptor interaction, Calcium signaling pathway, Phospholipase D signaling pathway, Gap junction, Long-term potentiation, Retrograde endocannabinoid signaling, Glutamatergic synapse, Huntington's disease	system process, signal transducer activity, receptor activity, transmembrane signaling receptor activity, G-protein coupled receptor activity, extracellular region, intracellular, cell, cytoplasm, plasma membrane, integral component of plasma membrane, cell communication, signal transduction, cell surface receptor signaling pathway, G-protein coupled receptor signaling pathway, phospholipase C-ac…	2.27416	3.16526	1.31451	-0.847703	0.00634791	0.906
ENSG00000173269	MMRN2		angiogenesis, blood vessel development, ameboidal-type cell migration, vasculature development, sprouting angiogenesis, cell migration involved in sprouting angiogenesis, binding, protein binding, extracellular region, proteinaceous extracellular matrix, basement membrane, extracellular space, movement of cell or subcellular component, cell communication, signal transduction, cell surface recepto…	481.051	545.204	411.964	-0.403422	0.00607814	0.906
ENSG00000173705	SUSD5		binding, glycosaminoglycan binding, hyaluronic acid binding, cell communication, cell adhesion, signal transduction, cell surface receptor signaling pathway, Notch signaling pathway, cellular process, membrane, integral component of membrane, biological adhesion, signaling, intrinsic component of membrane, membrane part, single-organism process, single organism signaling, single-organism cellular…	38.9279	28.3423	50.3278	0.806757	0.006056	0.906
ENSG00000175595	ERCC4	Fanconi anemia pathway, Nucleotide excision repair	reproduction, single-stranded DNA endodeoxyribonuclease activity, nucleotide-excision repair complex, nucleotide-excision repair factor 1 complex, nuclear chromosome, nuclear division, DNA-directed RNA polymerase complex, resolution of meiotic recombination intermediates, telomere maintenance, double-strand break repair via homologous recombination, recombinational repair, chromosome, telomeric r…	141.655	125.965	158.553	0.329615	0.0060704	0.906
ENSG00000196196	HRCT1		membrane, integral component of membrane, intrinsic component of membrane, membrane part	9.67489	12.9719	6.1243	-0.971705	0.00636089	0.906
ENSG00000197245	FAM110D			32.9589	39.7004	25.6989	-0.608265	0.0060276	0.906
ENSG00000200169	RNU5D-1			13.3072	18.3822	7.84192	-1.1323	0.00637249	0.906
ENSG00000226340	AC105402.1			1.49696	2.2668	0.667901	-0.969842	0.00579476	0.906
ENSG00000243725	TTC4			15.6225	18.4205	12.6093	-0.512981	0.00577402	0.906
ENSG00000250071	AC093214.1			3.6477	5.00853	2.1822	-0.91699	0.00633314	0.906
ENSG00000254606	AC013714.1			1.62618	0.773589	2.54435	0.998851	0.00614494	0.906
ENSG00000268282	AC010328.2			9.24493	12.0896	6.18147	-0.866067	0.00588493	0.906
ENSG00000278970	HEIH			70.1513	79.0862	60.5291	-0.380286	0.00593701	0.906
ENSG00000182199	SHMT2	Metabolic pathways, Carbon metabolism, Biosynthesis of amino acids, Glycine, serine and threonine metabolism, Glyoxylate and dicarboxylate metabolism, One carbon pool by folate	immune system process, chromatin binding, catalytic activity, glycine hydroxymethyltransferase activity, threonine aldolase activity, binding, protein binding, extracellular region, intracellular, cell, nucleus, cytoplasm, mitochondrion, mitochondrial envelope, mitochondrial inner membrane, mitochondrial intermembrane space, mitochondrial matrix, cytoskeleton, organic acid metabolic process, prot…	122.489	139.548	104.118	-0.419052	0.00642431	0.906526
ENSG00000255154	HTD2			3.26188	2.28053	4.31872	0.697151	0.00641299	0.906526
ENSG00000087269	NOP14		endonucleolytic cleavage in ITS1 to separate SSU-rRNA from 5.8S rRNA and LSU-rRNA from tricistronic rRNA transcript (SSU-rRNA, 5.8S rRNA, LSU-rRNA), maturation of 5.8S rRNA, maturation of SSU-rRNA from tricistronic rRNA transcript (SSU-rRNA, 5.8S rRNA, LSU-rRNA), maturation of 5.8S rRNA from tricistronic rRNA transcript (SSU-rRNA, 5.8S rRNA, LSU-rRNA), cleavage involved in rRNA processing, endonu…	214.782	233.944	194.146	-0.267764	0.00648867	0.907209
ENSG00000114948	ADAM23		catalytic activity, endopeptidase activity, metalloendopeptidase activity, receptor binding, integrin binding, binding, protein binding, extracellular region, cell, plasma membrane, integral component of plasma membrane, proteolysis, cell adhesion, multicellular organism development, nervous system development, central nervous system development, metabolic process, peptidase activity, metallopept…	523.236	459.507	591.867	0.364487	0.00652547	0.907209
ENSG00000185950	IRS2	Type II diabetes mellitus, cGMP-PKG signaling pathway, FoxO signaling pathway, AMPK signaling pathway, Longevity regulating pathway, Longevity regulating pathway - multiple species, Insulin signaling pathway, Adipocytokine signaling pathway, Regulation of lipolysis in adipocytes, MicroRNAs in cancer, Non-alcoholic fatty liver disease (NAFLD), Insulin resistance	MAPK cascade, polysaccharide biosynthetic process, cellular glucose homeostasis, cell activation, B cell apoptotic process, positive regulation of mesenchymal cell proliferation, immune system process, regulation of immune system process, positive regulation of immune system process, regulation of leukocyte activation, positive regulation of leukocyte activation, peptide secretion, regulation of …	270.816	319.686	218.187	-0.548995	0.00650832	0.907209
ENSG00000198799	LRIG2		system process, intracellular, cell, cytoplasm, plasma membrane, cell communication, signal transduction, cell surface receptor signaling pathway, enzyme linked receptor protein signaling pathway, transmembrane receptor protein tyrosine kinase signaling pathway, multicellular organism development, nervous system development, sensory perception, sensory perception of sound, regulation of signal tr…	352.745	324.349	383.325	0.240339	0.00647992	0.907209
ENSG00000148175	STOM		mitophagy, macromitophagy, regulation of sodium ion transport, positive regulation of defense response to virus by host, immune effector process, immune system process, regulation of immune system process, regulation of immune effector process, regulation of response to biotic stimulus, binding, protein binding, extracellular region, extracellular space, intracellular, cell, cytoplasm, mitochondr…	1263.97	1403.32	1113.9	-0.33296	0.00662132	0.907986
ENSG00000183856	IQGAP3	Regulation of actin cytoskeleton	G1/S transition of mitotic cell cycle, MAPK cascade, activation of MAPK activity, mitotic cell cycle, regulation of protein phosphorylation, positive regulation of protein phosphorylation, GTPase activator activity, binding, protein binding, calmodulin binding, intracellular, cell, cytoplasm, cytosol, plasma membrane, cell-cell junction, cellular protein modification process, protein phosphorylat…	8.15288	10.7809	5.32273	-0.897826	0.00662483	0.907986
ENSG00000186326	RGS9BP		photoreceptor outer segment, system process, cell, cilium, cell communication, signal transduction, sensory perception, visual perception, response to radiation, response to light stimulus, detection of external stimulus, detection of abiotic stimulus, detection of light stimulus, detection of visible light, response to external stimulus, response to abiotic stimulus, regulation of signal transdu…	39.1898	29.5937	49.5241	0.723738	0.00660583	0.907986
ENSG00000196843	ARID5A		regulatory region DNA binding, regulatory region nucleic acid binding, nucleic acid binding, DNA binding, binding, protein binding, intracellular, cell, nucleus, nucleoplasm, nucleolus, nucleobase-containing compound metabolic process, transcription, DNA-templated, regulation of transcription, DNA-templated, regulation of transcription from RNA polymerase II promoter, transcription from RNA polym…	181.831	234.355	125.267	-0.898363	0.00662746	0.907986
ENSG00000204435	CSNK2B	Tight junction, Measles, Herpes simplex infection, Wnt signaling pathway, Ribosome biogenesis in eukaryotes, Epstein-Barr virus infection, NF-kappa B signaling pathway, Adherens junction	ameboidal-type cell migration, regulation of protein phosphorylation, positive regulation of protein phosphorylation, morphogenesis of an epithelium, endothelium development, morphogenesis of an endothelium, chromatin binding, catalytic activity, protein kinase activity, protein serine/threonine kinase activity, receptor binding, binding, protein binding, extracellular region, intracellular, cell…	87.5253	102.551	71.3439	-0.517398	0.00668531	0.912593
ENSG00000001617	SEMA3F	Axon guidance	cell morphogenesis, cell morphogenesis involved in differentiation, regulation of cell growth, ameboidal-type cell migration, neural crest cell migration, regionalization, receptor binding, binding, protein binding, extracellular region, extracellular space, movement of cell or subcellular component, chemotaxis, cell communication, signal transduction, cell surface receptor signaling pathway, mul…	103.005	128.09	75.991	-0.745614	0.00744332	0.917979
ENSG00000007129	CEACAM21		membrane, integral component of membrane, intrinsic component of membrane, membrane part	4.30225	5.91913	2.56099	-0.958314	0.00691355	0.917979
ENSG00000013503	POLR3B	Pyrimidine metabolism, Metabolic pathways, Cytosolic DNA-sensing pathway, Purine metabolism, Epstein-Barr virus infection, RNA polymerase	DNA-directed RNA polymerase complex, RNA polymerase III activity, cytokine production, regulation of cytokine production, positive regulation of cytokine production, nucleoside binding, immune effector process, immune system process, regulation of immune system process, positive regulation of immune system process, nucleic acid binding, DNA binding, catalytic activity, DNA-directed RNA polymerase…	116.612	106.309	127.708	0.262333	0.00773933	0.917979
ENSG00000033122	LRRC7		binding, protein binding, intracellular, cell, cytoplasm, cytoskeleton, plasma membrane, multicellular organism development, nervous system development, protein C-terminus binding, cellular process, response to organic substance, positive regulation of cell development, regulation of neuron projection development, positive regulation of neuron projection development, postsynaptic density, respons…	27.8233	14.0913	42.6116	1.53099	0.00743528	0.917979
ENSG00000064995	TAF11	Basal transcription factors	DNA-directed RNA polymerase complex, transcription factor activity, protein binding, transcription factor activity, transcription factor binding, transcription cofactor activity, transcription coactivator activity, receptor binding, binding, protein binding, intracellular, cell, nucleus, nucleoplasm, transcription factor complex, transcription factor TFIID complex, cytoplasm, Golgi apparatus, nuc…	130.009	141.423	117.718	-0.262643	0.0071627	0.917979
ENSG00000087237	CETP		transporter activity, lipid transporter activity, binding, steroid binding, phospholipid transporter activity, extracellular region, extracellular space, alcohol metabolic process, lipid metabolic process, neutral lipid metabolic process, acylglycerol metabolic process, triglyceride metabolic process, nitrogen compound metabolic process, transport, lipid transport, endocytosis, receptor-mediated …	3.34722	4.76496	1.82043	-1.0314	0.00684466	0.917979
ENSG00000088325	TPX2		G2/M transition of mitotic cell cycle, nucleotide binding, microtubule cytoskeleton organization, mitotic cell cycle, nuclear division, spindle pole, nucleoside binding, purine nucleoside binding, regulation of protein phosphorylation, positive regulation of protein phosphorylation, binding, protein binding, ATP binding, GTP binding, intracellular, cell, nucleus, nucleoplasm, cytoplasm, spindle, …	8.90124	10.9847	6.65749	-0.646253	0.00721276	0.917979
ENSG00000100938	GMPR2	Purine metabolism	catalytic activity, GMP reductase activity, binding, intracellular, cell, cytoplasm, cytosol, nucleobase-containing compound metabolic process, purine nucleobase metabolic process, purine nucleotide metabolic process, cellular aromatic compound metabolic process, nucleoside phosphate metabolic process, phosphorus metabolic process, phosphate-containing compound metabolic process, nitrogen compoun…	158.026	170.834	144.232	-0.242649	0.00766639	0.917979
ENSG00000101361	NOP56	Ribosome biogenesis in eukaryotes	rRNA modification, nucleic acid binding, RNA binding, binding, protein binding, intracellular, cell, nucleus, nucleoplasm, nucleolus, small nucleolar ribonucleoprotein complex, cytoplasm, nucleobase-containing compound metabolic process, rRNA processing, RNA processing, cellular aromatic compound metabolic process, nitrogen compound metabolic process, metabolic process, RNA modification, cellular…	227.232	255.28	197.026	-0.372028	0.00735891	0.917979
ENSG00000103365	GGA2	Lysosome	binding, protein binding, intracellular, cell, cytoplasm, endosome, vacuole, vacuolar membrane, Golgi apparatus, trans-Golgi network, transport, intracellular protein transport, protein localization, metabolic process, cellular process, endosome membrane, endomembrane system, protein transport, membrane, cytoplasmic, membrane-bounded vesicle, vesicle-mediated transport, protein metabolic process,…	328.955	357.711	297.986	-0.262741	0.00729292	0.917979
ENSG00000108433	GOSR2	SNARE interactions in vesicular transport	Golgi membrane, SNARE binding, transporter activity, SNAP receptor activity, binding, protein binding, intracellular, cell, cytoplasm, endosome, late endosome, vacuole, vacuolar membrane, endoplasmic reticulum, endoplasmic reticulum membrane, endoplasmic reticulum-Golgi intermediate compartment, Golgi apparatus, cytosol, protein complex assembly, protein targeting, protein targeting to vacuole, t…	283.348	302.813	262.385	-0.206012	0.0077669	0.917979
ENSG00000108622	ICAM2	Cell adhesion molecules (CAMs), Natural killer cell mediated cytotoxicity	uropod, activation of innate immune response, innate immune response activating cell surface receptor signaling pathway, stimulatory C-type lectin receptor signaling pathway, activation of immune response, immune system process, immune response-activating cell surface receptor signaling pathway, regulation of immune system process, positive regulation of immune system process, immune response-act…	192.318	225.492	156.593	-0.523259	0.0075601	0.917979
ENSG00000112855	HARS2	Aminoacyl-tRNA biosynthesis	nucleotide binding, nucleoside binding, purine nucleoside binding, nucleic acid binding, RNA binding, catalytic activity, aminoacyl-tRNA ligase activity, histidine-tRNA ligase activity, binding, protein binding, ATP binding, intracellular, cell, cytoplasm, mitochondrion, mitochondrial matrix, organic acid metabolic process, nucleobase-containing compound metabolic process, tRNA metabolic process,…	233.098	248.636	216.366	-0.199699	0.00739494	0.917979
ENSG00000120889	TNFRSF10B	p53 signaling pathway, Cytokine-cytokine receptor interaction, Natural killer cell mediated cytotoxicity, Measles, Influenza A, Apoptosis	regulation of protein phosphorylation, positive regulation of protein phosphorylation, response to molecule of bacterial origin, immune system process, signal transducer activity, receptor activity, transmembrane signaling receptor activity, tumor necrosis factor-activated receptor activity, death receptor activity, binding, protein binding, intracellular, cell, plasma membrane, integral componen…	176.81	213.219	137.601	-0.628147	0.00772106	0.917979
ENSG00000130202	NECTIN2	Cell adhesion molecules (CAMs), Herpes simplex infection, Adherens junction	reproduction, virus receptor activity, acrosome assembly, cell activation, cell killing, leukocyte mediated cytotoxicity, regulation of leukocyte mediated cytotoxicity, positive regulation of leukocyte mediated cytotoxicity, T cell mediated cytotoxicity, regulation of T cell mediated cytotoxicity, positive regulation of T cell mediated cytotoxicity, natural killer cell mediated immunity, adaptive…	147.804	171.734	122.035	-0.489484	0.00765151	0.917979
ENSG00000131910	NR0B2	Bile secretion	negative regulation of transcription from RNA polymerase II promoter, transcription factor activity, protein binding, transcription factor activity, transcription factor binding, peptide secretion, regulation of peptide secretion, positive regulation of peptide secretion, nucleic acid binding, DNA binding, steroid hormone receptor activity, transcription cofactor activity, transcription corepress…	20.5463	27.07	13.5207	-0.950919	0.0069724	0.917979
ENSG00000137558	PI15		enzyme inhibitor activity, extracellular region, proteolysis, metabolic process, negative regulation of metabolic process, cellular process, negative regulation of peptidase activity, negative regulation of macromolecule metabolic process, regulation of metabolic process, protein metabolic process, regulation of proteolysis, enzyme regulator activity, peptidase inhibitor activity, regulation of c…	8.44479	12.849	3.7018	-1.55849	0.0078071	0.917979
ENSG00000142748	FCN3		complement activation, lectin pathway, immune effector process, activation of immune response, immune system process, regulation of immune system process, positive regulation of immune system process, antigen binding, catalytic activity, endopeptidase activity, serine-type endopeptidase activity, binding, protein binding, extracellular region, collagen trimer, extracellular space, nucleobase-cont…	34.429	44.791	23.27	-0.915889	0.00745833	0.917979
ENSG00000151640	DPYSL4		cell morphogenesis, catalytic activity, binding, protein binding, intracellular, cell, cytoplasm, cytosol, movement of cell or subcellular component, chemotaxis, multicellular organism development, nervous system development, cytoskeletal protein binding, cell death, response to external stimulus, anatomical structure morphogenesis, cellular process, cellular component organization, hydrolase act…	183.302	234.638	128.017	-0.869009	0.00695694	0.917979
ENSG00000158079	PTPDC1		cell morphogenesis, catalytic activity, phosphoprotein phosphatase activity, protein tyrosine phosphatase activity, intracellular, cell, nucleus, nucleoplasm, cytoplasm, cellular protein modification process, protein dephosphorylation, phosphorus metabolic process, phosphate-containing compound metabolic process, protein tyrosine/serine/threonine phosphatase activity, metabolic process, anatomica…	179.866	161.507	199.637	0.304079	0.00679015	0.917979
ENSG00000158526	TSR2		maturation of SSU-rRNA from tricistronic rRNA transcript (SSU-rRNA, 5.8S rRNA, LSU-rRNA), binding, protein binding, intracellular, cell, nucleus, nucleobase-containing compound metabolic process, rRNA processing, RNA processing, cellular aromatic compound metabolic process, nitrogen compound metabolic process, metabolic process, cellular process, gene expression, RNA metabolic process, rRNA metab…	136.39	148.189	123.683	-0.258879	0.00696913	0.917979
ENSG00000165757	JCAD		cell-cell junction, adherens junction, cell adhesion, biological adhesion, cell junction, anchoring junction	880.752	979.386	774.53	-0.338168	0.00737844	0.917979
ENSG00000166886	NAB2		transcription factor activity, protein binding, transcription factor activity, transcription factor binding, skeletal system development, ossification, endochondral ossification, transcription cofactor activity, transcription corepressor activity, binding, protein binding, intracellular, cell, nucleus, nucleobase-containing compound metabolic process, transcription, DNA-templated, regulation of t…	74.703	90.842	57.3225	-0.655103	0.00755599	0.917979
ENSG00000179399	GPC5		lytic vacuole, retinoid metabolic process, glycoprotein binding, binding, extracellular region, proteinaceous extracellular matrix, extracellular space, intracellular, cell, cytoplasm, lysosome, vacuole, vacuolar lumen, Golgi apparatus, Golgi lumen, plasma membrane, integral component of plasma membrane, aminoglycan metabolic process, aminoglycan biosynthetic process, glycosaminoglycan biosynthet…	13.363	7.02061	20.1932	1.40182	0.00737047	0.917979
ENSG00000179914	ITLN1		regulation of protein phosphorylation, positive regulation of protein phosphorylation, binding, extracellular region, cell, plasma membrane, brush border, cellular protein modification process, protein phosphorylation, phosphorus metabolic process, phosphate-containing compound metabolic process, transport, metabolic process, carbohydrate transport, hexose transport, response to external stimulus…	24.4318	279.561	113.006	-1.29921	0.00740837	0.917979
ENSG00000183688	RFLNB		cell morphogenesis, cell morphogenesis involved in differentiation, skeletal system development, ossification, epithelial to mesenchymal transition, chondrocyte differentiation, chondrocyte development, binding, protein binding, intracellular, cell, cytoplasm, cytoskeleton, organelle organization, cytoskeleton organization, actin filament organization, multicellular organism development, cytoskel…	184.228	211.843	154.49	-0.45297	0.00684068	0.917979
ENSG00000186615	KTN1-AS1			29.1603	32.2901	25.7898	-0.313409	0.00772343	0.917979
ENSG00000198576	ARC	Amphetamine addiction	cell morphogenesis, acrosomal vesicle, regionalization, system process, intracellular, cell, cytoplasm, endosome, vacuole, cytoskeleton, plasma membrane, transport, ion transport, endocytosis, movement of cell or subcellular component, organelle organization, cytoskeleton organization, cell communication, signal transduction, cell surface receptor signaling pathway, glutamate receptor signaling p…	2.91306	4.18184	1.54668	-1.02485	0.00756775	0.917979
ENSG00000198715	GLMP		lytic vacuole, regulatory region DNA binding, RNA polymerase II transcription factor activity, sequence-specific DNA binding, transcription factor activity, protein binding, transcription factor activity, transcription factor binding, regulatory region nucleic acid binding, nucleic acid binding transcription factor activity, nucleic acid binding, DNA binding, transcription factor activity, sequen…	60.7341	69.3434	51.4625	-0.423129	0.00711618	0.917979
ENSG00000204010	IFIT1B	Hepatitis C, Herpes simplex infection	immune effector process, immune system process, nucleic acid binding, RNA binding, binding, response to stress, defense response, response to external stimulus, response to biotic stimulus, response to virus, cellular process, viral process, response to external biotic stimulus, symbiosis, encompassing mutualism through parasitism, interspecies interaction between organisms, multi-organism cellul…	1.06867	1.77666	0.306222	-1.08795	0.00721027	0.917979
ENSG00000207313	SNORA2B			10.6393	12.8915	8.21383	-0.592333	0.00762178	0.917979
ENSG00000213659	RSU1P3			23.6199	20.0085	27.5091	0.440452	0.00721252	0.917979
ENSG00000214552	COPS8P2			7.81866	10.0621	5.4026	-0.7889	0.00760248	0.917979
ENSG00000225083	GRTP1-AS1			0.963047	1.54642	0.334796	-0.931851	0.00717513	0.917979
ENSG00000232346	Z74021.1			12.4428	16.4162	8.16373	-0.926426	0.0073545	0.917979
ENSG00000233921	RPS15AP40			2.8256	3.97521	1.58755	-0.943172	0.00719956	0.917979
ENSG00000234680	VN2R3P			4.14781	1.5895	6.90291	1.60971	0.00778239	0.917979
ENSG00000258572	AL133467.1			2.17476	1.14127	3.28774	1.00175	0.00691584	0.917979
ENSG00000260290	AC092115.1			15.3916	18.8173	11.7023	-0.641673	0.00727512	0.917979
ENSG00000261371	PECAM1	Cell adhesion molecules (CAMs), Leukocyte transendothelial migration, Malaria	blood vessel development, urogenital system development, kidney development, regulation of protein phosphorylation, positive regulation of protein phosphorylation, vasculature development, immune system process, platelet degranulation, endothelium development, binding, protein binding, extracellular region, extracellular space, intracellular, cell, cytoplasm, plasma membrane, cellular protein mod…	1198.44	1386.97	995.416	-0.478157	0.00782119	0.917979
ENSG00000270953	AC007938.3			1.81542	0.795942	2.91332	1.12365	0.00725473	0.917979
ENSG00000272636	DOC2B		SNARE binding, regulation of neurotransmitter levels, peptide secretion, regulation of peptide secretion, positive regulation of peptide secretion, binding, calcium ion binding, protein binding, phospholipid binding, calcium-dependent phospholipid binding, intracellular, cell, cytoplasm, plasma membrane, transport, neurotransmitter transport, exocytosis, vesicle fusion, organelle organization, ce…	93.8971	121.326	64.3579	-0.9043	0.0067976	0.917979
ENSG00000274267	HIST1H3B	Transcriptional misregulation in cancer, Systemic lupus erythematosus, Alcoholism	chromatin silencing at rDNA, nuclear chromosome, chromosome, telomeric region, nuclear chromosome, telomeric region, chromatin, nucleosome, nuclear nucleosome, nuclear chromatin, positive regulation of defense response to virus by host, immune effector process, immune system process, regulation of immune system process, regulation of immune effector process, regulation of response to biotic stimu…	7.88307	11.4548	4.03657	-1.30619	0.00712553	0.917979
ENSG00000279117	AP001972.5			59.5112	66.326	52.1723	-0.340489	0.00685259	0.917979
ENSG00000280291	AC016251.2			10.865	7.71923	14.2527	0.806791	0.00754726	0.917979
ENSG00000005448	WDR54			10.0846	12.1918	7.81522	-0.581574	0.00866056	0.917986
ENSG00000016402	IL20RA	Cytokine-cytokine receptor interaction, Jak-STAT signaling pathway	tissue homeostasis, signal transducer activity, receptor activity, transmembrane signaling receptor activity, cytokine receptor activity, binding, protein binding, cell, plasma membrane, apoptotic process, cell communication, signal transduction, cell surface receptor signaling pathway, cell death, regulation of signal transduction, positive regulation of signal transduction, cellular process, re…	26.5127	16.1933	37.6258	1.16772	0.00792672	0.917986
ENSG00000041802	LSG1	Ribosome biogenesis in eukaryotes	nucleotide binding, nucleoside binding, purine nucleoside binding, catalytic activity, GTPase activity, binding, GTP binding, intracellular, cell, nucleus, nucleoplasm, cytoplasm, endoplasmic reticulum, cytosol, transport, nucleocytoplasmic transport, protein localization, endomembrane system, Cajal body, protein transport, membrane, pyrophosphatase activity, nuclear body, hydrolase activity, hyd…	211.237	227.772	193.431	-0.234653	0.00843844	0.917986
ENSG00000065135	GNAI3	cAMP signaling pathway, Gastric acid secretion, Tight junction, Leukocyte transendothelial migration, Melanogenesis, Pathways in cancer, cGMP-PKG signaling pathway, Regulation of lipolysis in adipocytes, Rap1 signaling pathway, Chemokine signaling pathway, Sphingolipid signaling pathway, Progesterone-mediated oocyte maturation, Oxytocin signaling pathway, Adrenergic signaling in cardiomyocytes, D…	nucleotide binding, lytic vacuole, G-protein coupled receptor binding, nucleoside binding, purine nucleoside binding, catalytic activity, GTPase activity, signal transducer activity, receptor binding, binding, protein binding, GTP binding, extracellular region, intracellular, cell, cytoplasm, lysosome, lysosomal membrane, vacuole, vacuolar membrane, Golgi apparatus, centrosome, microtubule organi…	443.533	402.911	487.28	0.273672	0.00865502	0.917986
ENSG00000066629	EML1		microtubule cytoskeleton organization, mitotic cell cycle, spindle pole, hematopoietic progenitor cell differentiation, immune system process, immune system development, binding, calcium ion binding, protein binding, intracellular, cell, cytoplasm, spindle, cytosol, cytoskeleton, microtubule, microtubule associated complex, organelle organization, cytoskeleton organization, microtubule-based proc…	302.722	275.047	332.527	0.272892	0.0089015	0.917986
ENSG00000067715	SYT1	Synaptic vesicle cycle	SNARE binding, cell morphogenesis, regulation of neurotransmitter levels, regulation of cell growth, phosphatidylserine binding, receptor binding, binding, calcium ion binding, detection of calcium ion, protein binding, calmodulin binding, phospholipid binding, calcium-dependent phospholipid binding, 1-phosphatidylinositol binding, phosphatidylinositol-4,5-bisphosphate binding, intracellular, cel…	3.62532	4.70064	2.46728	-0.717322	0.00786796	0.917986
ENSG00000100191	SLC5A4		transporter activity, glucose transmembrane transporter activity, glucose:sodium symporter activity, cell, plasma membrane, integral component of plasma membrane, transport, ion transport, cation transport, sodium ion transport, cation transmembrane transporter activity, carbohydrate transport, hexose transport, ion transmembrane transporter activity, monovalent inorganic cation transmembrane tra…	4.82216	6.76472	2.73017	-1.05769	0.0088285	0.917986
ENSG00000105650	PDE4C			7.14938	10.3055	3.75044	-1.2509	0.00835284	0.917986
ENSG00000106266	SNX8		binding, protein binding, phospholipid binding, intracellular, cell, cytoplasm, endosome, early endosome, vacuole, vacuolar membrane, cytosol, transport, intracellular protein transport, endocytosis, organelle organization, vacuolar transport, protein localization, lipid binding, cellular process, endosome membrane, endomembrane system, protein transport, membrane, cellular component organization…	80.8625	90.1779	70.8306	-0.344085	0.00838636	0.917986
ENSG00000106415	GLCCI1			56.9976	50.4641	64.0336	0.337618	0.00872692	0.917986
ENSG00000111737	RAB35	Endocytosis	nucleotide binding, cytokinesis, nucleoside binding, purine nucleoside binding, immune system process, catalytic activity, GTPase activity, binding, protein binding, GTP binding, phospholipid binding, phosphatidylinositol-4,5-bisphosphate binding, extracellular region, intracellular, cell, cytoplasm, mitochondrion, endosome, vacuole, vacuolar membrane, plasma membrane, clathrin-coated pit, transp…	123.372	135.619	110.184	-0.297202	0.00915742	0.917986
ENSG00000115289	PCGF1	Signaling pathways regulating pluripotency of stem cells	binding, protein binding, intracellular, cell, nucleus, nucleobase-containing compound metabolic process, chromatin organization, transcription, DNA-templated, regulation of transcription, DNA-templated, cellular protein modification process, protein monoubiquitination, cellular aromatic compound metabolic process, nitrogen compound metabolic process, organelle organization, protein C-terminus bi…	43.1115	47.7989	38.0634	-0.32103	0.00906144	0.917986
ENSG00000128917	DLL4	Endocrine resistance, Notch signaling pathway	negative regulation of transcription from RNA polymerase II promoter, angiogenesis, blood vessel development, patterning of blood vessels, eye development, ameboidal-type cell migration, morphogenesis of a branching structure, cell activation, endothelial cell proliferation, regulation of endothelial cell proliferation, negative regulation of endothelial cell proliferation, vasculature developmen…	194.448	233.476	152.419	-0.611966	0.00805303	0.917986
ENSG00000137801	THBS1	p53 signaling pathway, PI3K-Akt signaling pathway, Proteoglycans in cancer, Rap1 signaling pathway, Phagosome, MicroRNAs in cancer, Malaria, Focal adhesion, Bladder cancer, TGF-beta signaling pathway, ECM-receptor interaction	MAPK cascade, activation of MAPK activity, angiogenesis, blood vessel development, response to hypoxia, ameboidal-type cell migration, cell activation, phosphatidylserine binding, cytokine production, regulation of cytokine production, negative regulation of cytokine production, positive regulation of cytokine production, regulation of protein phosphorylation, positive regulation of protein phosp…	2097.08	2690.74	1457.76	-0.883801	0.00830871	0.917986
ENSG00000138131	LOXL4		catalytic activity, receptor activity, scavenger receptor activity, binding, copper ion binding, protein binding, extracellular region, extracellular space, transport, endocytosis, receptor-mediated endocytosis, metabolic process, membrane, vesicle-mediated transport, oxidoreductase activity, oxidoreductase activity, acting on the CH-NH2 group of donors, oxidoreductase activity, acting on the CH-…	21.8085	27.1552	16.0505	-0.72359	0.00813409	0.917986
ENSG00000139304	PTPRQ		cell morphogenesis, cell morphogenesis involved in differentiation, hematopoietic progenitor cell differentiation, immune system process, immune system development, system process, catalytic activity, phosphoprotein phosphatase activity, protein tyrosine phosphatase activity, cell, cellular protein modification process, protein dephosphorylation, lipid metabolic process, phospholipid metabolic pr…	26.2138	13.3051	40.1155	1.52315	0.00909405	0.917986
ENSG00000140463	BBS4		reproduction, microtubule cytoskeleton organization, pericentriolar material, mitotic cell cycle, mitotic cytokinesis, cell morphogenesis, cytokinesis, RNA polymerase II transcription factor binding, RNA polymerase II repressing transcription factor binding, cilium or flagellum-dependent cell motility, eye development, photoreceptor outer segment, eye photoreceptor cell differentiation, neuron mi…	120.426	129.922	110.199	-0.235557	0.00897482	0.917986
ENSG00000143578	CREB3L4	cAMP signaling pathway, PI3K-Akt signaling pathway, Hepatitis B, Melanogenesis, Insulin secretion, cGMP-PKG signaling pathway, AMPK signaling pathway, Longevity regulating pathway, Glucagon signaling pathway, Viral carcinogenesis, Adrenergic signaling in cardiomyocytes, Dopaminergic synapse, TNF signaling pathway, Cholinergic synapse, Estrogen signaling pathway, Thyroid hormone synthesis, Aldoste…	reproduction, Golgi membrane, regulatory region DNA binding, transcription regulatory region sequence-specific DNA binding, RNA polymerase II regulatory region sequence-specific DNA binding, RNA polymerase II transcription factor activity, sequence-specific DNA binding, RNA polymerase II regulatory region DNA binding, regulatory region nucleic acid binding, nucleic acid binding transcription fact…	29.3136	34.2751	23.9704	-0.498432	0.00879107	0.917986
ENSG00000145506	NKD2	Wnt signaling pathway	binding, calcium ion binding, protein binding, intracellular, cell, cytoplasm, plasma membrane, proteolysis, ubiquitin-dependent protein catabolic process, protein targeting, protein targeting to membrane, transport, intracellular protein transport, exocytosis, vesicle fusion, organelle organization, plasma membrane organization, cell communication, signal transduction, cell surface receptor sign…	15.9162	21.6083	9.78625	-1.06766	0.00907445	0.917986
ENSG00000161940	BCL6B		negative regulation of transcription from RNA polymerase II promoter, regulatory region DNA binding, transcription regulatory region sequence-specific DNA binding, RNA polymerase II regulatory region sequence-specific DNA binding, RNA polymerase II transcription factor activity, sequence-specific DNA binding, RNA polymerase II regulatory region DNA binding, regulatory region nucleic acid binding,…	209.237	240.053	176.051	-0.445188	0.00863632	0.917986
ENSG00000162643	WDR63			8.20099	4.84876	11.8111	1.13119	0.00898761	0.917986
ENSG00000166741	NNMT	Metabolic pathways, Nicotinate and nicotinamide metabolism	catalytic activity, intracellular, cell, cytoplasm, cytosol, multicellular organism development, nicotinamide N-methyltransferase activity, metabolic process, methyltransferase activity, N-methyltransferase activity, S-adenosylmethionine-dependent methyltransferase activity, response to endogenous stimulus, response to organic substance, response to organonitrogen compound, transferase activity, …	144.371	207.618	76.2588	-1.43309	0.00900127	0.917986
ENSG00000166796	LDHC	Metabolic pathways, Glycolysis / Gluconeogenesis, Pyruvate metabolism, Glucagon signaling pathway, Cysteine and methionine metabolism, Propanoate metabolism	catalytic activity, lactate dehydrogenase activity, L-lactate dehydrogenase activity, extracellular region, intracellular, cell, nucleus, cytoplasm, cytosol, cilium, carbohydrate metabolic process, organic acid metabolic process, lactate metabolic process, pyruvate metabolic process, nucleobase-containing compound metabolic process, purine nucleotide metabolic process, purine nucleotide biosynthe…	1.74577	0.281386	3.3228	1.75426	0.00841229	0.917986
ENSG00000167588	GPD1	Glycerophospholipid metabolism	nucleotide binding, catalytic activity, glycerol-3-phosphate dehydrogenase [NAD+] activity, glycerol-3-phosphate dehydrogenase activity, binding, protein binding, extracellular region, intracellular, cell, cytoplasm, mitochondrion, cytosol, carbohydrate metabolic process, monosaccharide metabolic process, glucose metabolic process, glycerol-3-phosphate metabolic process, organic acid metabolic pr…	120.126	76.0684	167.573	1.12916	0.00810346	0.917986
ENSG00000170892	TSEN34		tRNA-intron endonuclease activity, tRNA-intron endonuclease complex, tRNA-type intron splice site recognition and cleavage, RNA splicing, via endonucleolytic cleavage and ligation, nucleic acid binding, catalytic activity, nuclease activity, endonuclease activity, endoribonuclease activity, ribonuclease activity, tRNA-specific ribonuclease activity, binding, intracellular, cell, nucleus, nucleopl…	78.5404	89.3903	66.8559	-0.413694	0.00843686	0.917986
ENSG00000171453	POLR1C	Pyrimidine metabolism, Metabolic pathways, Cytosolic DNA-sensing pathway, Purine metabolism, Epstein-Barr virus infection, RNA polymerase	DNA-directed RNA polymerase complex, RNA polymerase I activity, RNA polymerase III activity, cytokine production, regulation of cytokine production, positive regulation of cytokine production, nucleic acid binding, DNA binding, catalytic activity, DNA-directed RNA polymerase activity, binding, protein binding, intracellular, cell, nucleus, nucleoplasm, DNA-directed RNA polymerase III complex, nuc…	57.1908	63.0076	50.9265	-0.301772	0.00881017	0.917986
ENSG00000171490	RSL1D1		maturation of LSU-rRNA, ossification, osteoblast differentiation, nucleic acid binding, RNA binding, binding, intracellular, cell, nucleus, nucleolus, nucleobase-containing compound metabolic process, rRNA processing, RNA processing, cellular aromatic compound metabolic process, nitrogen compound metabolic process, apoptotic process, response to stress, aging, cell aging, protein localization, me…	502.161	541.219	460.098	-0.233802	0.0081492	0.917986
ENSG00000171720	HDAC3	Viral carcinogenesis, Alcoholism, Thyroid hormone signaling pathway	histone deacetylase complex, negative regulation of transcription from RNA polymerase II promoter, MAPK cascade, microtubule cytoskeleton organization, transcription factor activity, protein binding, transcription factor activity, transcription factor binding, regulation of protein phosphorylation, negative regulation of protein phosphorylation, positive regulation of protein phosphorylation, chr…	163.711	173.937	152.699	-0.18673	0.00907645	0.917986
ENSG00000172915	NBEA		binding, protein binding, intracellular, cell, cytoplasm, Golgi apparatus, trans-Golgi network, cytosol, plasma membrane, protein localization, endomembrane system, membrane, enzyme binding, kinase binding, protein kinase binding, organelle subcompartment, macromolecule localization, organelle, membrane-bounded organelle, intracellular organelle, intracellular membrane-bounded organelle, organell…	776.92	706.153	853.131	0.272435	0.00916134	0.917986
ENSG00000176046	NUPR1	Transcriptional misregulation in cancer	reproduction, acute inflammatory response, developmental process involved in reproduction, nucleic acid binding, DNA binding, chromatin binding, binding, intracellular, cell, nucleus, cytoplasm, nucleobase-containing compound metabolic process, transcription, DNA-templated, regulation of transcription, DNA-templated, regulation of transcription from RNA polymerase II promoter, transcription from …	118.931	142.049	94.0353	-0.589977	0.00848221	0.917986
ENSG00000177426	TGIF1	TGF-beta signaling pathway	negative regulation of transcription from RNA polymerase II promoter, regulatory region DNA binding, transcription regulatory region sequence-specific DNA binding, RNA polymerase II regulatory region sequence-specific DNA binding, RNA polymerase II core promoter proximal region sequence-specific DNA binding, RNA polymerase II transcription factor activity, sequence-specific DNA binding, transcrip…	68.7229	82.7824	53.5819	-0.618225	0.00816471	0.917986
ENSG00000182022	CHST15	Glycosaminoglycan biosynthesis - chondroitin sulfate / dermatan sulfate	Golgi membrane, nucleotide binding, nucleoside binding, purine nucleoside binding, catalytic activity, binding, intracellular, cell, cytoplasm, Golgi apparatus, carbohydrate metabolic process, monosaccharide metabolic process, aminoglycan metabolic process, aminoglycan biosynthetic process, glycosaminoglycan biosynthetic process, proteoglycan metabolic process, sulfur compound metabolic process, …	81.1295	94.3913	66.8477	-0.491558	0.00814302	0.917986
ENSG00000183775	KCTD16		cell, plasma membrane, protein complex assembly, cell communication, signal transduction, G-protein coupled receptor signaling pathway, regulation of G-protein coupled receptor protein signaling pathway, regulation of signal transduction, cellular process, regulation of cell communication, membrane, cellular component organization, cellular component assembly, regulation of signaling, signaling, …	7.48485	4.5658	10.6284	1.063	0.00841503	0.917986
ENSG00000185839	AL035411.1			44.4244	53.8287	34.2967	-0.635397	0.00818228	0.917986
ENSG00000186141	POLR3C	Pyrimidine metabolism, Metabolic pathways, Cytosolic DNA-sensing pathway, Purine metabolism, Epstein-Barr virus infection, RNA polymerase	DNA-directed RNA polymerase complex, RNA polymerase III activity, cytokine production, regulation of cytokine production, positive regulation of cytokine production, immune effector process, immune system process, regulation of immune system process, positive regulation of immune system process, nucleic acid binding, DNA binding, catalytic activity, DNA-directed RNA polymerase activity, binding, …	124.332	137.582	110.063	-0.31936	0.00797047	0.917986
ENSG00000187479	C11orf96			83.8803	118.891	46.1766	-1.34558	0.00835515	0.917986
ENSG00000187678	SPRY4		MAPK cascade, ruffle, regulation of protein phosphorylation, negative regulation of protein phosphorylation, binding, protein binding, intracellular, cell, cytoplasm, Golgi apparatus, plasma membrane, adherens junction, cell-substrate adherens junction, focal adhesion, cellular protein modification process, protein phosphorylation, phosphorus metabolic process, phosphate-containing compound metab…	261.623	309.797	209.744	-0.560484	0.00842707	0.917986
ENSG00000204348	DXO		nucleotide binding, magnesium ion binding, nuclear-transcribed mRNA catabolic process, nucleic acid binding, RNA binding, mRNA binding, catalytic activity, nuclease activity, exonuclease activity, binding, intracellular, cell, nucleus, cytoplasm, plasma membrane, nucleobase-containing compound metabolic process, RNA catabolic process, mRNA catabolic process, cellular aromatic compound metabolic p…	53.0448	61.6471	43.7808	-0.484368	0.00848711	0.917986
ENSG00000207460	SNORD116-19			17.4324	23.8003	10.5747	-1.09938	0.00854939	0.917986
ENSG00000214881	TMEM14DP			6.2954	8.39712	4.03202	-0.90108	0.00854289	0.917986
ENSG00000215845	TSTD1		intracellular, cell, cytoplasm, mitochondrion, organelle, membrane-bounded organelle, intracellular organelle, intracellular membrane-bounded organelle, intracellular part, cytoplasmic part, cell part, perinuclear region of cytoplasm	23.0774	27.093	18.7528	-0.508153	0.0089517	0.917986
ENSG00000219451	RPL23P8			18.68	23.1591	13.8564	-0.701476	0.00823654	0.917986
ENSG00000222012	AC005481.1			2.60732	3.52019	1.62422	-0.784495	0.00903727	0.917986
ENSG00000229117	RPL41	Ribosome	nuclear-transcribed mRNA catabolic process, nonsense-mediated decay, nuclear-transcribed mRNA catabolic process, nucleic acid binding, RNA binding, structural constituent of ribosome, structural molecule activity, binding, intracellular, cell, cytoplasm, cytosol, ribosome, nucleobase-containing compound metabolic process, rRNA processing, RNA processing, RNA catabolic process, mRNA catabolic proc…	722.558	868.647	565.231	-0.619039	0.00875011	0.917986
ENSG00000230362	ACTG1P23			6.09666	3.56423	8.82389	1.10592	0.00838062	0.917986
ENSG00000235978	AC018816.1			9.34883	11.8941	6.60779	-0.76116	0.00886236	0.917986
ENSG00000238835	SCARNA18			4.18104	5.32803	2.94582	-0.681432	0.00913389	0.917986
ENSG00000241511	RPS15AP24			9.96564	13.4421	6.22177	-0.999857	0.00824601	0.917986
ENSG00000244694	PTCHD4		membrane, integral component of membrane, intrinsic component of membrane, membrane part	13.1057	9.21346	17.2974	0.841169	0.00877323	0.917986
ENSG00000263050	AC090617.5			3.22106	5.1612	1.13169	-1.53121	0.00812211	0.917986
ENSG00000263740	RN7SL4P			100.74	121.698	78.1691	-0.632107	0.00859375	0.917986
ENSG00000269374	AC011497.2			30.8533	38.6181	22.4912	-0.754036	0.00801905	0.917986
ENSG00000271383	NBPF19			36.1152	28.926	43.8574	0.583945	0.00872333	0.917986
ENSG00000274012	RN7SL2			4389.51	5305.63	3402.92	-0.640599	0.00801768	0.917986
ENSG00000280474	AL356481.2			2.14499	1.32474	3.02834	0.793115	0.00895343	0.917986
ENSG00000105438	KDELR1	Vibrio cholerae infection	Golgi membrane, KDEL sequence binding, signal sequence binding, binding, intracellular, cell, cytoplasm, endoplasmic reticulum, endoplasmic reticulum membrane, endoplasmic reticulum-Golgi intermediate compartment, Golgi apparatus, Golgi-associated vesicle, cis-Golgi network, protein retention in ER lumen, transport, intracellular protein transport, ER to Golgi vesicle-mediated transport, retrogra…	206.272	228.488	182.347	-0.323839	0.00919903	0.919317
ENSG00000005469	CROT	Peroxisome	catalytic activity, receptor binding, binding, protein binding, intracellular, cell, cytoplasm, mitochondrion, peroxisome, peroxisomal matrix, organic acid metabolic process, generation of precursor metabolites and energy, nucleobase-containing compound metabolic process, purine nucleotide metabolic process, amino-acid betaine metabolic process, lipid metabolic process, fatty acid metabolic proce…	64.9072	58.3776	71.9392	0.296776	0.0092355	0.92052
ENSG00000169813	HNRNPF		nucleotide binding, RNA splicing, via transesterification reactions, RNA splicing, via transesterification reactions with bulged adenosine as nucleophile, mRNA splicing, via spliceosome, nucleic acid binding, RNA binding, single-stranded RNA binding, binding, protein binding, intracellular, cell, nucleus, nucleoplasm, spliceosomal complex, cytoplasm, nucleobase-containing compound metabolic proce…	405.482	450.292	357.226	-0.33319	0.00930641	0.925141
ENSG00000219902	RPL35P3			2.41622	3.43772	1.31615	-0.938092	0.00933508	0.925548
ENSG00000071575	TRIB2		MAPK cascade, cytokine production, regulation of cytokine production, negative regulation of cytokine production, regulation of protein phosphorylation, negative regulation of protein phosphorylation, enzyme inhibitor activity, protein kinase inhibitor activity, binding, protein binding, intracellular, cell, nucleus, cytoplasm, cytoskeleton, cellular protein modification process, protein phosphor…	387.5	424.276	347.896	-0.285603	0.0102829	0.932201
ENSG00000102038	SMARCA1		nucleotide binding, DNA strand renaturation, nucleoside binding, purine nucleoside binding, nucleic acid binding, DNA binding, chromatin binding, catalytic activity, helicase activity, binding, protein binding, ATP binding, intracellular, cell, nucleus, nucleobase-containing compound metabolic process, DNA metabolic process, chromatin organization, chromatin remodeling, transcription, DNA-templat…	390.666	366.015	417.212	0.188395	0.0104214	0.932201
ENSG00000102078	SLC25A14		structural constituent of ribosome, structural molecule activity, intracellular, cell, cytoplasm, mitochondrion, mitochondrial envelope, mitochondrial inner membrane, plasma membrane, integral component of plasma membrane, generation of precursor metabolites and energy, translation, peptide metabolic process, nitrogen compound metabolic process, transport, ion transport, cation transport, hydroge…	27.1415	30.9242	23.0677	-0.407552	0.010182	0.932201
ENSG00000105202	FBL	Ribosome biogenesis in eukaryotes	rRNA modification, box C/D snoRNA 3'-end processing, RNA polymerase II transcription factor binding, RNA polymerase II basal transcription factor binding, TFIID-class transcription factor binding, basal transcription machinery binding, basal RNA polymerase II transcription machinery binding, ossification, RNA methylation, osteoblast differentiation, dense fibrillar component, granular component, …	112.165	126.291	96.9533	-0.377964	0.0104856	0.932201
ENSG00000110492	MDK		behavioral fear response, behavioral defense response, system process, receptor binding, binding, protein binding, glycosaminoglycan binding, extracellular region, intracellular, cell, cytoplasm, nucleobase-containing compound metabolic process, transcription, DNA-templated, regulation of transcription, DNA-templated, cellular aromatic compound metabolic process, nitrogen compound metabolic proce…	30.6903	36.1532	24.8072	-0.525715	0.00982167	0.932201
ENSG00000110786	PTPN5	MAPK signaling pathway	protein import into nucleus, translocation, MAPK cascade, phosphotyrosine binding, regulation of protein phosphorylation, negative regulation of protein phosphorylation, positive regulation of protein phosphorylation, response to amphetamine, regulation of receptor internalization, positive regulation of receptor internalization, catalytic activity, phosphoprotein phosphatase activity, protein ty…	41.647	54.1903	28.1389	-0.921469	0.00948187	0.932201
ENSG00000111412	C12orf49		binding, protein binding, extracellular region	99.0604	107.445	90.0305	-0.252546	0.0103121	0.932201
ENSG00000111424	VDR	Tuberculosis, Mineral absorption, Endocrine and other factor-regulated calcium reabsorption	reproduction, negative regulation of transcription from RNA polymerase II promoter, cell morphogenesis, regulatory region DNA binding, RNA polymerase II transcription factor activity, sequence-specific DNA binding, regulatory region nucleic acid binding, nucleic acid binding transcription factor activity, skeletal system development, morphogenesis of a branching structure, placenta development, m…	5.80337	7.67045	3.79266	-0.855282	0.0103704	0.932201
ENSG00000117155	SSX2IP	Adherens junction	microtubule cytoskeleton organization, cell morphogenesis, binding, protein binding, intracellular, cell, nucleus, cytoplasm, centrosome, microtubule organizing center, cytoskeleton, cell-cell junction, adherens junction, cell-cell adherens junction, cilium, transport, intracellular protein transport, movement of cell or subcellular component, organelle organization, cytoskeleton organization, mi…	139.28	127.057	152.443	0.260915	0.0099086	0.932201
ENSG00000119630	PGF	PI3K-Akt signaling pathway, Pathways in cancer, Ras signaling pathway, Rap1 signaling pathway, Focal adhesion	reproduction, angiogenesis, blood vessel development, urogenital system development, ureteric bud development, branching involved in ureteric bud morphogenesis, response to hypoxia, morphogenesis of a branching structure, kidney development, mesonephros development, endothelial cell proliferation, regulation of endothelial cell proliferation, positive regulation of endothelial cell proliferation,…	58.8443	73.551	43.0063	-0.760516	0.0101587	0.932201
ENSG00000122176	FMOD		lytic vacuole, cell morphogenesis, cell morphogenesis involved in differentiation, binding, glycosaminoglycan binding, extracellular region, proteinaceous extracellular matrix, extracellular space, intracellular, cell, cytoplasm, lysosome, vacuole, vacuolar lumen, Golgi apparatus, Golgi lumen, aminoglycan metabolic process, aminoglycan biosynthetic process, glycosaminoglycan biosynthetic process,…	181.366	220.825	138.873	-0.665307	0.0097805	0.932201
ENSG00000125810	CD93		mitophagy, macromitophagy, cell activation, opsonin binding, complement binding, complement component C1q binding, positive regulation of defense response to virus by host, immune effector process, myeloid leukocyte activation, immune system process, regulation of immune system process, regulation of immune effector process, regulation of response to biotic stimulus, receptor activity, binding, c…	1111.05	1230.4	982.529	-0.324259	0.0103145	0.932201
ENSG00000129460	NGDN		maturation of SSU-rRNA from tricistronic rRNA transcript (SSU-rRNA, 5.8S rRNA, LSU-rRNA), chromosome, centromeric region, nucleic acid binding, RNA binding, binding, protein binding, intracellular, cell, nucleus, chromosome, nucleolus, cytoplasm, nucleobase-containing compound metabolic process, rRNA processing, RNA processing, translation, regulation of translation, peptide metabolic process, ce…	116.445	129.66	102.213	-0.340196	0.00983477	0.932201
ENSG00000131043	AAR2		spliceosomal tri-snRNP complex assembly, RNA splicing, via transesterification reactions, RNA splicing, via transesterification reactions with bulged adenosine as nucleophile, spliceosomal snRNP assembly, mRNA splicing, via spliceosome, nucleobase-containing compound metabolic process, RNA processing, mRNA processing, cellular aromatic compound metabolic process, nitrogen compound metabolic proce…	122.418	135.535	108.293	-0.321079	0.010193	0.932201
ENSG00000134779	TPGS2		intracellular, cell, cytoplasm, cytoskeleton, microtubule, microtubule cytoskeleton, organelle, non-membrane-bounded organelle, intracellular organelle, intracellular non-membrane-bounded organelle, organelle part, intracellular part, cytoskeletal part, intracellular organelle part, cell part, supramolecular fiber, polymeric cytoskeletal fiber	120.164	129.63	109.971	-0.235308	0.00975432	0.932201
ENSG00000136048	DRAM1		lytic vacuole, binding, protein binding, intracellular, cell, cytoplasm, lysosome, lysosomal membrane, vacuole, vacuolar membrane, autophagy, apoptotic process, cell death, cellular process, regulation of autophagy, programmed cell death, membrane, integral component of membrane, organelle membrane, intrinsic component of membrane, organelle, membrane-bounded organelle, intracellular organelle, i…	58.6909	66.4413	50.3443	-0.393429	0.00966308	0.932201
ENSG00000136877	FPGS	Metabolic pathways, Folate biosynthesis	nucleotide binding, nucleoside binding, purine nucleoside binding, liver development, catalytic activity, tetrahydrofolylpolyglutamate synthase activity, binding, ATP binding, intracellular, cell, cytoplasm, mitochondrion, mitochondrial envelope, mitochondrial inner membrane, mitochondrial matrix, cytosol, organic acid metabolic process, nucleobase-containing compound metabolic process, glutamate…	138.408	153.076	122.612	-0.317825	0.00983641	0.932201
ENSG00000142534	RPS11	Ribosome	nuclear-transcribed mRNA catabolic process, nonsense-mediated decay, nuclear-transcribed mRNA catabolic process, ossification, osteoblast differentiation, nucleic acid binding, RNA binding, structural constituent of ribosome, structural molecule activity, binding, protein binding, extracellular region, intracellular, cell, nucleus, nucleoplasm, nucleolus, cytoplasm, cytosol, ribosome, adherens ju…	1354.63	1606.61	1083.28	-0.568186	0.00957277	0.932201
ENSG00000156273	BACH1			430.21	472.148	385.045	-0.293524	0.0104909	0.932201
ENSG00000158571	PFKFB1	AMPK signaling pathway, Glucagon signaling pathway, Fructose and mannose metabolism	nucleotide binding, nucleoside binding, purine nucleoside binding, catalytic activity, 6-phosphofructo-2-kinase activity, fructose-2,6-bisphosphate 2-phosphatase activity, binding, protein binding, ATP binding, intracellular, cell, cytoplasm, cytosol, carbohydrate metabolic process, monosaccharide metabolic process, fructose metabolic process, fructose 2,6-bisphosphate metabolic process, glucose …	3.82453	2.09958	5.68217	1.10825	0.00971835	0.932201
ENSG00000163882	POLR2H	Pyrimidine metabolism, Metabolic pathways, Cytosolic DNA-sensing pathway, Purine metabolism, Epstein-Barr virus infection, RNA polymerase, Huntington's disease	RNA splicing, via transesterification reactions, RNA splicing, via transesterification reactions with bulged adenosine as nucleophile, mRNA splicing, via spliceosome, DNA-directed RNA polymerase complex, RNA polymerase I activity, RNA polymerase II activity, RNA polymerase III activity, cytokine production, regulation of cytokine production, positive regulation of cytokine production, nucleic aci…	75.1993	86.3046	63.2398	-0.442589	0.01015	0.932201
ENSG00000165891	E2F7		reproduction, cell cycle checkpoint, DNA damage checkpoint, G1/S transition of mitotic cell cycle, regulation of transcription involved in G1/S transition of mitotic cell cycle, negative regulation of transcription from RNA polymerase II promoter, mitotic cell cycle, cytokinesis, regulatory region DNA binding, transcription regulatory region sequence-specific DNA binding, RNA polymerase II regula…	4.0649	5.36892	2.66057	-0.798983	0.00971752	0.932201
ENSG00000183888	SRARP			3.20758	4.91646	1.36725	-1.32153	0.0102653	0.932201
ENSG00000186281	GPAT2	Metabolic pathways, Glycerolipid metabolism, Glycerophospholipid metabolism	catalytic activity, glycerol-3-phosphate O-acyltransferase activity, intracellular, cell, cytoplasm, mitochondrion, mitochondrial envelope, mitochondrial outer membrane, glycerol-3-phosphate metabolic process, lipid metabolic process, neutral lipid metabolic process, acylglycerol metabolic process, triglyceride metabolic process, phospholipid metabolic process, glycerophospholipid metabolic proce…	42.1841	57.9077	25.251	-1.16608	0.0104618	0.932201
ENSG00000187257	RSBN1L		intracellular, cell, nucleus, organelle, membrane-bounded organelle, intracellular organelle, intracellular membrane-bounded organelle, intracellular part, cell part	179.277	165.02	194.63	0.23677	0.00957786	0.932201
ENSG00000198053	SIRPA	Osteoclast differentiation	immune system process, binding, protein binding, extracellular region, cell, plasma membrane, movement of cell or subcellular component, cell adhesion, cellular process, membrane, integral component of membrane, cell migration, SH3 domain binding, protein domain specific binding, biological adhesion, intrinsic component of membrane, vesicle, membrane-bounded vesicle, locomotion, organelle, membra…	166.395	184.162	147.262	-0.320638	0.0100088	0.932201
ENSG00000200105	RNU6-251P			1.32582	2.07736	0.516471	-1.02097	0.0099179	0.932201
ENSG00000204272	NBDY			55.3253	62.0645	48.0677	-0.362055	0.00985894	0.932201
ENSG00000205544	TMEM256		extracellular region, membrane, integral component of membrane, intrinsic component of membrane, vesicle, membrane-bounded vesicle, organelle, membrane-bounded organelle, extracellular organelle, extracellular region part, membrane part, extracellular exosome, extracellular vesicle	56.879	69.355	43.4434	-0.662684	0.0104837	0.932201
ENSG00000213080	AL354714.2			29.3115	35.272	22.8925	-0.602298	0.0100043	0.932201
ENSG00000213117	AL021939.1			2.20503	3.08547	1.25685	-0.856193	0.0102349	0.932201
ENSG00000213514	AL731556.1			10.9947	13.4437	8.35719	-0.626297	0.00948879	0.932201
ENSG00000224825	RORB-AS1			5.48085	3.15814	7.98224	1.11114	0.0104476	0.932201
ENSG00000226432	AC010342.1			6.3948	8.18338	4.46863	-0.747845	0.00971921	0.932201
ENSG00000226677	IGBP1P1			4.0343	5.38041	2.58464	-0.831821	0.0103467	0.932201
ENSG00000240682	ISY1			51.0509	56.8197	44.8384	-0.335005	0.00998414	0.932201
ENSG00000241258	CRCP		nucleotide binding, DNA-directed RNA polymerase complex, RNA polymerase III activity, calcitonin gene-related peptide receptor activity, peptide receptor activity, acrosomal vesicle, cytokine production, regulation of cytokine production, positive regulation of cytokine production, immune effector process, immune system process, catalytic activity, DNA-directed RNA polymerase activity, signal tra…	145.921	157.638	133.303	-0.240251	0.0102329	0.932201
ENSG00000248429	FAM198B-AS1			124.408	105.467	144.805	0.453624	0.0094822	0.932201
ENSG00000258301	VASH1-AS1			27.4454	31.6109	22.9595	-0.444757	0.00985857	0.932201
ENSG00000265142	MIR133A1HG			576.405	408.038	757.724	0.89134	0.0102667	0.932201
ENSG00000266805	AP005432.1			8.83422	6.93057	10.8843	0.583562	0.00982862	0.932201
ENSG00000270885	RASL10B		nucleotide binding, nucleoside binding, purine nucleoside binding, regulation of systemic arterial blood pressure by hormone, peptide secretion, regulation of peptide secretion, positive regulation of peptide secretion, system process, circulatory system process, regulation of systemic arterial blood pressure mediated by a chemical signal, regulation of systemic arterial blood pressure by atrial …	67.7427	83.7976	50.4528	-0.720775	0.010227	0.932201
ENSG00000274105	AC084824.3			3.62909	2.54116	4.80072	0.712011	0.0102648	0.932201
ENSG00000280167	AP000943.4			1.39042	0.699062	2.13497	0.883712	0.0102448	0.932201
ENSG00000112655	PTK7		nucleotide binding, response to acid chemical, blood vessel development, establishment of planar polarity, morphogenesis of a polarized epithelium, embryonic epithelial tube formation, neural tube formation, neural tube closure, nucleoside binding, purine nucleoside binding, vasculature development, morphogenesis of an epithelium, cardiac chamber development, cardiac ventricle development, cardia…	41.0333	49.9631	31.4166	-0.652719	0.0106418	0.940189
ENSG00000173918	C1QTNF1		MAPK cascade, cell activation, regulation of protein phosphorylation, positive regulation of protein phosphorylation, system process, binding, protein binding, collagen binding, extracellular region, collagen trimer, extracellular space, cell, plasma membrane, integral component of plasma membrane, carbohydrate metabolic process, monosaccharide metabolic process, glucose metabolic process, regula…	345.757	441.967	242.147	-0.865372	0.0106556	0.940189
ENSG00000226314	ZNF192P1			27.758	23.8834	31.9306	0.404242	0.0106335	0.940189
ENSG00000144476	ACKR3	Cytokine-cytokine receptor interaction	MAPK cascade, angiogenesis, blood vessel development, vasculogenesis, G-protein coupled chemoattractant receptor activity, peptide receptor activity, regulation of protein phosphorylation, positive regulation of protein phosphorylation, vasculature development, positive regulation of defense response to virus by host, immune effector process, immune system process, regulation of immune system pro…	160.869	194.732	124.402	-0.642322	0.0107159	0.941104
ENSG00000167703	SLC43A2		amino acid transmembrane transport, transporter activity, organic acid transmembrane transporter activity, cell, plasma membrane, integral component of plasma membrane, transport, ion transport, anion transport, amino acid transport, amino acid transmembrane transporter activity, neutral amino acid transmembrane transporter activity, L-amino acid transmembrane transporter activity, organic anion …	46.0469	54.076	37.4002	-0.520308	0.0107074	0.941104
ENSG00000005175	RPAP3		binding, protein binding, macromolecular complex, protein complex, R2TP complex	147.628	132.936	163.45	0.296112	0.0107972	0.941654
ENSG00000163631	ALB		tissue homeostasis, retina homeostasis, cytolysis by symbiont of host cells, cell killing, killing by symbiont of host cells, platelet degranulation, nucleic acid binding, DNA binding, binding, fatty acid binding, copper ion binding, protein binding, extracellular region, proteinaceous extracellular matrix, basement membrane, extracellular space, intracellular, cell, nucleus, cytoplasm, endoplasm…	5.89455	31.3209	1.06657	-3.96716	0.0107897	0.941654
ENSG00000187534	PRR13P5			4.21253	5.45744	2.87187	-0.737932	0.0107694	0.941654
ENSG00000124226	RNF114		reproduction, protein polyubiquitination, catalytic activity, ubiquitin-protein transferase activity, binding, protein binding, intracellular, cell, nucleus, cytoplasm, cytosol, cellular protein modification process, proteolysis, ubiquitin-dependent protein catabolic process, multicellular organism development, gamete generation, spermatogenesis, metabolic process, zinc ion binding, catabolic pro…	245.499	260.909	228.904	-0.188035	0.0110439	0.943759
ENSG00000128245	YWHAH	Cell cycle, PI3K-Akt signaling pathway, Hippo signaling pathway, Oocyte meiosis, Epstein-Barr virus infection, Viral carcinogenesis	cell morphogenesis, cell morphogenesis involved in differentiation, action potential, protein insertion into mitochondrial membrane involved in apoptotic signaling pathway, regulation of sodium ion transport, actin binding, receptor binding, insulin-like growth factor receptor binding, binding, protein binding, extracellular region, intracellular, cell, cytoplasm, mitochondrion, cytosol, plasma m…	268.929	296.63	239.098	-0.309897	0.0108772	0.943759
ENSG00000136997	MYC	Transcriptional misregulation in cancer, Signaling pathways regulating pluripotency of stem cells, Cell cycle, PI3K-Akt signaling pathway, Jak-STAT signaling pathway, Hepatitis B, Wnt signaling pathway, Hippo signaling pathway, HTLV-I infection, Pathways in cancer, Proteoglycans in cancer, MAPK signaling pathway, Central carbon metabolism in cancer, Epstein-Barr virus infection, MicroRNAs in canc…	negative regulation of transcription from RNA polymerase II promoter, MAPK cascade, telomere maintenance, regulatory region DNA binding, transcription regulatory region sequence-specific DNA binding, RNA polymerase II regulatory region sequence-specific DNA binding, RNA polymerase II core promoter proximal region sequence-specific DNA binding, RNA polymerase II transcription factor activity, sequ…	136.937	190.609	79.1353	-1.25766	0.0109058	0.943759
ENSG00000181381	DDX60L		nucleotide binding, nucleoside binding, purine nucleoside binding, nucleic acid binding, RNA binding, catalytic activity, helicase activity, binding, ATP binding, pyrophosphatase activity, hydrolase activity, hydrolase activity, acting on acid anhydrides, hydrolase activity, acting on acid anhydrides, in phosphorus-containing anhydrides, purine nucleotide binding, nucleoside-triphosphatase activi…	237.16	214.815	261.224	0.281006	0.0110968	0.943759
ENSG00000181826	RELL1		intracellular, cell, cytoskeleton, plasma membrane, microtubule cytoskeleton, membrane, integral component of membrane, intrinsic component of membrane, organelle, non-membrane-bounded organelle, intracellular organelle, intracellular non-membrane-bounded organelle, intracellular part, membrane part, cell part, cell periphery	133.325	145.273	120.459	-0.268193	0.0109732	0.943759
ENSG00000185245	GP1BA	Hematopoietic cell lineage, Platelet activation, ECM-receptor interaction	cell morphogenesis, peptide receptor activity, cell activation, regulation of protein phosphorylation, negative regulation of protein phosphorylation, enzyme inhibitor activity, protein kinase inhibitor activity, signal transducer activity, receptor activity, transmembrane signaling receptor activity, G-protein coupled receptor activity, binding, protein binding, extracellular region, intracellul…	1.22804	1.79759	0.61467	-0.792946	0.0110969	0.943759
ENSG00000186314	PRELID2		transporter activity, lipid transporter activity, phospholipid transporter activity, intracellular, cell, cytoplasm, mitochondrion, mitochondrial envelope, mitochondrial intermembrane space, transport, lipid transport, lipid localization, organophosphate ester transport, phospholipid transport, substrate-specific transporter activity, organelle envelope, organelle envelope lumen, membrane-enclose…	147.708	107.106	191.434	0.831924	0.0110342	0.943759
ENSG00000197837	HIST4H4	Viral carcinogenesis, Systemic lupus erythematosus, Alcoholism	chromatin silencing at rDNA, nuclear chromosome, telomere maintenance, non-recombinational repair, chromosome, telomeric region, nuclear chromosome, telomeric region, chromatin, nucleosome, immune system process, immune system development, regulation of immune system process, negative regulation of immune system process, nucleic acid binding, DNA binding, RNA binding, binding, protein binding, ex…	60.0452	67.578	51.933	-0.373579	0.0110732	0.943759
ENSG00000226781	TBCAP1			22.3378	28.6088	15.5843	-0.836206	0.0109779	0.943759
ENSG00000239223	RPL34P31			30.1874	38.2898	21.4617	-0.806685	0.0108486	0.943759
ENSG00000280268	AC025125.1			0.977758	0.402162	1.59763	0.889543	0.0110569	0.943759
ENSG00000130234	ACE2	Renin-angiotensin system, Protein digestion and absorption	virus receptor activity, cytokine production, regulation of cytokine production, glycoprotein binding, neurological system process involved in regulation of systemic arterial blood pressure, regulation of systemic arterial blood pressure by hormone, regulation of systemic arterial blood pressure by circulatory renin-angiotensin, regulation of angiotensin levels in blood, angiotensin maturation, a…	28.8441	34.3621	22.9017	-0.565093	0.0111424	0.945496
ENSG00000175482	POLD4	Pyrimidine metabolism, Metabolic pathways, HTLV-I infection, Purine metabolism, Homologous recombination, Base excision repair, DNA replication, Nucleotide excision repair, Mismatch repair	nuclear chromosome, telomere maintenance via recombination, telomere maintenance, DNA synthesis involved in DNA repair, catalytic activity, DNA-directed DNA polymerase activity, binding, protein binding, intracellular, cell, nucleus, nucleoplasm, replication fork, chromosome, nucleobase-containing compound metabolic process, DNA metabolic process, DNA replication, DNA-dependent DNA replication, D…	22.3047	25.9496	18.3796	-0.475727	0.011178	0.946383
ENSG00000136247	ZDHHC4		catalytic activity, binding, intracellular, cell, cytoplasm, Golgi apparatus, zinc ion binding, endomembrane system, membrane, integral component of membrane, palmitoyltransferase activity, S-acyltransferase activity, transferase activity, transferase activity, transferring acyl groups, transferase activity, transferring acyl groups other than amino-acyl groups, protein-cysteine S-palmitoyltransf…	137.265	157.483	115.491	-0.444103	0.0112323	0.946885
ENSG00000147408	CSGALNACT1	Metabolic pathways, Glycosaminoglycan biosynthesis - chondroitin sulfate / dermatan sulfate	Golgi membrane, polysaccharide biosynthetic process, skeletal system development, ossification, endochondral ossification, catalytic activity, binding, intracellular, cell, cytoplasm, Golgi apparatus, Golgi stack, carbohydrate metabolic process, polysaccharide metabolic process, aminoglycan metabolic process, aminoglycan biosynthetic process, glycosaminoglycan biosynthetic process, proteoglycan m…	461.227	418.066	507.708	0.279663	0.0112341	0.946885
ENSG00000163930	BAP1		regulation of cell growth, chromatin binding, catalytic activity, thiol-dependent ubiquitin-specific protease activity, binding, protein binding, intracellular, cell, nucleus, nucleoplasm, cytoplasm, chromatin organization, cellular protein modification process, proteolysis, ubiquitin-dependent protein catabolic process, protein targeting, protein targeting to mitochondrion, transport, mitochondr…	272.458	293.445	249.856	-0.231139	0.0113306	0.947473
ENSG00000171951	SCG2		MAPK cascade, angiogenesis, blood vessel development, ameboidal-type cell migration, endothelial cell proliferation, regulation of endothelial cell proliferation, negative regulation of endothelial cell proliferation, positive regulation of endothelial cell proliferation, vasculature development, immune system process, receptor binding, cytokine activity, binding, protein binding, extracellular r…	4.54776	7.08647	1.81377	-1.52301	0.0113417	0.947473
ENSG00000261603	PRSS46P		catalytic activity, endopeptidase activity, serine-type endopeptidase activity, proteolysis, metabolic process, peptidase activity, serine-type peptidase activity, hydrolase activity, serine hydrolase activity, protein metabolic process, macromolecule metabolic process, primary metabolic process, peptidase activity, acting on L-amino acid peptides, organic substance metabolic process	1.41099	2.14448	0.621082	-0.955864	0.0112697	0.947473
ENSG00000278637	HIST1H4A	Viral carcinogenesis, Systemic lupus erythematosus, Alcoholism	chromatin silencing at rDNA, nuclear chromosome, telomere maintenance, non-recombinational repair, chromosome, telomeric region, nuclear chromosome, telomeric region, chromatin, nucleosome, immune system process, immune system development, regulation of immune system process, negative regulation of immune system process, nucleic acid binding, DNA binding, RNA binding, binding, protein binding, ex…	8.70318	11.3479	5.85499	-0.849043	0.0112976	0.947473
ENSG00000255987	TOMM20P2			1.37373	0.672819	2.12855	0.903214	0.0114161	0.951577
ENSG00000152049	KCNE4		transporter activity, ion channel activity, voltage-gated ion channel activity, voltage-gated potassium channel activity, cation channel activity, potassium channel activity, binding, protein binding, cell, plasma membrane, transport, ion transport, cation transport, potassium ion transport, cation transmembrane transporter activity, cellular process, ion transmembrane transporter activity, monov…	68.2274	97.4884	36.7155	-1.3848	0.0115383	0.953329
ENSG00000204764	RANBP17		nucleotide binding, nucleoside binding, purine nucleoside binding, nuclear export signal receptor activity, transporter activity, nucleocytoplasmic transporter activity, binding, protein binding, GTP binding, intracellular, cell, nucleus, nuclear envelope, nuclear pore, cytoplasm, RNA localization, protein targeting, protein import into nucleus, protein export from nucleus, transport, intracellul…	81.062	93.028	68.1756	-0.442826	0.0115141	0.953329
ENSG00000260484	AC131902.2			9.20844	6.71504	11.8936	0.740914	0.0114955	0.953329
ENSG00000276180	HIST1H4I	Viral carcinogenesis, Systemic lupus erythematosus, Alcoholism	chromatin silencing at rDNA, nuclear chromosome, telomere maintenance, non-recombinational repair, chromosome, telomeric region, nuclear chromosome, telomeric region, chromatin, nucleosome, immune system process, immune system development, regulation of immune system process, negative regulation of immune system process, nucleic acid binding, DNA binding, RNA binding, binding, protein binding, ex…	10.1451	12.8746	7.20567	-0.757753	0.0114919	0.953329
ENSG00000168495	POLR3D	Pyrimidine metabolism, Metabolic pathways, Cytosolic DNA-sensing pathway, Purine metabolism, Epstein-Barr virus infection, RNA polymerase	nuclear chromosome, DNA-directed RNA polymerase complex, chromatin, nuclear chromatin, RNA polymerase III activity, cytokine production, regulation of cytokine production, positive regulation of cytokine production, immune effector process, immune system process, regulation of immune system process, positive regulation of immune system process, nucleic acid binding, DNA binding, chromatin binding…	165.275	177.46	152.153	-0.220624	0.0115639	0.95335
ENSG00000108932	SLC16A6		transporter activity, organic acid transmembrane transporter activity, cell, plasma membrane, integral component of plasma membrane, transport, ion transport, anion transport, monocarboxylic acid transmembrane transporter activity, anion transmembrane transporter activity, organic anion transmembrane transporter activity, ion transmembrane transporter activity, lactate transmembrane transporter a…	9.2761	12.4587	5.84871	-0.974632	0.0116083	0.953608
ENSG00000159479	MED8	Herpes simplex infection	transcription factor activity, protein binding, transcription factor activity, transcription factor binding, transcription factor activity, RNA polymerase II transcription factor binding, RNA polymerase II transcription cofactor activity, transcription cofactor activity, binding, protein binding, intracellular, cell, nucleus, nucleoplasm, nucleobase-containing compound metabolic process, transcri…	104.449	117.145	90.7772	-0.364349	0.0116421	0.953608
ENSG00000163638	ADAMTS9		catalytic activity, endopeptidase activity, metalloendopeptidase activity, binding, extracellular region, proteinaceous extracellular matrix, extracellular space, intracellular, cell, cytoplasm, endoplasmic reticulum, proteolysis, glycoprotein catabolic process, transport, multicellular organism development, protein localization, metabolic process, peptidase activity, metallopeptidase activity, z…	918.026	1393.8	405.657	-1.77817	0.0116429	0.953608
ENSG00000007047	MARK4		nucleotide binding, microtubule cytoskeleton organization, mitotic cell cycle, nuclear division, microtubule bundle formation, nucleoside binding, purine nucleoside binding, catalytic activity, protein kinase activity, protein serine/threonine kinase activity, binding, protein binding, ATP binding, intracellular, cell, cytoplasm, centrosome, microtubule organizing center, cytosol, cytoskeleton, c…	115.408	125.253	104.807	-0.254884	0.0127801	0.954802
ENSG00000047617	ANO2	Olfactory transduction	transporter activity, ion channel activity, intracellular calcium activated chloride channel activity, anion channel activity, chloride channel activity, binding, protein binding, intracellular, cell, nucleus, nucleoplasm, plasma membrane, cilium, transport, ion transport, anion transport, chloride transport, anion transmembrane transporter activity, ion transmembrane transporter activity, inorga…	188.188	225.298	148.223	-0.600759	0.0126119	0.954802
ENSG00000077044	DGKD	Metabolic pathways, Phospholipase D signaling pathway, Choline metabolism in cancer, Glycerolipid metabolism, Glycerophospholipid metabolism, Phosphatidylinositol signaling system	nucleotide binding, cell activation, nucleoside binding, purine nucleoside binding, catalytic activity, diacylglycerol kinase activity, binding, protein binding, ATP binding, intracellular, cell, cytoplasm, plasma membrane, protein complex assembly, lipid metabolic process, neutral lipid metabolic process, acylglycerol metabolic process, phosphorus metabolic process, phosphate-containing compound…	382.898	443.978	317.12	-0.484162	0.0132335	0.954802
ENSG00000083642	PDS5B		mitotic sister chromatid segregation, nucleotide binding, mitotic cell cycle, nuclear division, chromosome, centromeric region, chromatin, sister chromatid segregation, nucleoside binding, purine nucleoside binding, nucleic acid binding, DNA binding, binding, protein binding, ATP binding, intracellular, cell, nucleus, nucleoplasm, chromosome, cytoplasm, cytosol, organelle organization, cell cycle…	364.563	331.892	399.747	0.267639	0.0120355	0.954802
ENSG00000088035	ALG6	Metabolic pathways, N-Glycan biosynthesis	catalytic activity, dolichyl-phosphate-glucose-glycolipid alpha-glucosyltransferase activity, intracellular, cell, cytoplasm, endoplasmic reticulum, endoplasmic reticulum membrane, carbohydrate metabolic process, cellular protein modification process, protein glycosylation, protein N-linked glycosylation, dolichol-linked oligosaccharide biosynthetic process, oligosaccharide-lipid intermediate bio…	44.4162	38.9348	50.3193	0.361855	0.0133977	0.954802
ENSG00000089159	PXN	Leukocyte transendothelial migration, Proteoglycans in cancer, Regulation of actin cytoskeleton, Chemokine signaling pathway, Viral carcinogenesis, Focal adhesion, Bacterial invasion of epithelial cells, VEGF signaling pathway	response to reactive oxygen species, stress fiber, system process, muscle system process, receptor binding, integrin binding, binding, protein binding, intracellular, cell, nucleus, nucleoplasm, cytoplasm, cytosol, cytoskeleton, microtubule associated complex, plasma membrane, adherens junction, cell-substrate adherens junction, focal adhesion, cell cortex, protein complex assembly, muscle contra…	549.567	665.939	424.242	-0.649269	0.0122676	0.954802
ENSG00000091879	ANGPT2	PI3K-Akt signaling pathway, Ras signaling pathway, Rap1 signaling pathway, HIF-1 signaling pathway	reproduction, angiogenesis, blood vessel development, urogenital system development, response to hypoxia, ameboidal-type cell migration, kidney development, vasculature development, immune system process, developmental process involved in reproduction, receptor binding, binding, protein binding, extracellular region, extracellular space, intracellular, cell, nucleus, plasma membrane, movement of …	54.696	70.2973	37.8947	-0.874276	0.01253	0.954802
ENSG00000100350	FOXRED2		nucleotide binding, glycoprotein binding, catalytic activity, monooxygenase activity, binding, protein binding, intracellular, cell, cytoplasm, endoplasmic reticulum, endoplasmic reticulum lumen, proteolysis, ubiquitin-dependent protein catabolic process, response to stress, metabolic process, catabolic process, macromolecule catabolic process, cellular process, response to organic substance, pro…	77.6348	66.5853	89.5343	0.421755	0.0124655	0.954802
ENSG00000102317	RBM3		nucleotide binding, nucleic acid binding, RNA binding, binding, protein binding, intracellular, cell, nucleus, nucleoplasm, nucleolus, cytoplasm, ribosome, nucleobase-containing compound metabolic process, RNA processing, translation, regulation of translation, peptide metabolic process, cellular aromatic compound metabolic process, nitrogen compound metabolic process, metabolic process, biosynth…	506.971	589.629	417.956	-0.495455	0.0132322	0.954802
ENSG00000106263	EIF3B	RNA transport	nucleotide binding, formation of translation preinitiation complex, cytoplasmic translation, cytoplasmic translational initiation, cap-independent translational initiation, IRES-dependent translational initiation, nucleic acid binding, RNA binding, translation initiation factor activity, structural molecule activity, binding, protein binding, extracellular region, intracellular, cell, nucleus, nu…	469.331	510.76	424.715	-0.265578	0.0129941	0.954802
ENSG00000116984	MTR	Metabolic pathways, Biosynthesis of amino acids, One carbon pool by folate, Selenocompound metabolism, Cysteine and methionine metabolism	sulfur amino acid metabolic process, response to reactive oxygen species, catalytic activity, binding, protein binding, intracellular, cell, cytoplasm, cytosol, organic acid metabolic process, cellular amino acid metabolic process, methionine metabolic process, cellular aromatic compound metabolic process, vitamin metabolic process, water-soluble vitamin metabolic process, sulfur compound metabol…	1247.48	1152.2	1350.09	0.228478	0.0119518	0.954802
ENSG00000126749	EMG1	Ribosome biogenesis in eukaryotes	rRNA modification, maturation of SSU-rRNA from tricistronic rRNA transcript (SSU-rRNA, 5.8S rRNA, LSU-rRNA), RNA methylation, nucleic acid binding, RNA binding, catalytic activity, binding, protein binding, intracellular, cell, nucleus, nucleoplasm, nucleolus, cytoplasm, nucleobase-containing compound metabolic process, rRNA processing, RNA processing, cellular aromatic compound metabolic process…	173.817	190.461	155.893	-0.287272	0.0133137	0.954802
ENSG00000131873	CHSY1	Metabolic pathways, Glycosaminoglycan biosynthesis - chondroitin sulfate / dermatan sulfate	Golgi membrane, skeletal system development, ossification, chondrocyte differentiation, chondrocyte development, regionalization, catalytic activity, binding, extracellular region, intracellular, cell, cytoplasm, Golgi apparatus, Golgi stack, aminoglycan metabolic process, aminoglycan biosynthetic process, glycosaminoglycan biosynthetic process, proteoglycan metabolic process, sulfur compound met…	244.795	298.598	186.854	-0.673414	0.012668	0.954802
ENSG00000132475	H3F3B	Transcriptional misregulation in cancer, Systemic lupus erythematosus, Alcoholism	chromatin silencing at rDNA, nuclear chromosome, chromosome, telomeric region, nuclear chromosome, telomeric region, chromatin, nucleosome, nuclear nucleosome, nuclear chromatin, regulatory region DNA binding, transcription regulatory region sequence-specific DNA binding, RNA polymerase II regulatory region sequence-specific DNA binding, RNA polymerase II core promoter sequence-specific DNA bindi…	900.775	1044.71	745.768	-0.485752	0.0120199	0.954802
ENSG00000133110	POSTN		cell morphogenesis, cell morphogenesis involved in differentiation, skeletal system development, response to hypoxia, cytokine production, regulation of cytokine production, positive regulation of cytokine production, regulation of cell-matrix adhesion, negative regulation of cell-matrix adhesion, system process, circulatory system process, regulation of systemic arterial blood pressure, binding,…	267.321	321.577	208.891	-0.619998	0.0128847	0.954802
ENSG00000134107	BHLHE40	Circadian rhythm	negative regulation of transcription from RNA polymerase II promoter, regulatory region DNA binding, RNA polymerase II transcription factor activity, sequence-specific DNA binding, transcription factor activity, RNA polymerase II core promoter proximal region sequence-specific binding, transcription factor activity, protein binding, transcription factor activity, transcription factor binding, reg…	522.496	692.639	339.265	-1.02753	0.0130206	0.954802
ENSG00000135048	CEMIP2		extracellular region, multicellular organism development, membrane, integral component of membrane, intrinsic component of membrane, vesicle, membrane-bounded vesicle, multicellular organismal process, developmental process, organelle, membrane-bounded organelle, extracellular organelle, extracellular region part, membrane part, single-organism process, single-multicellular organism process, sing…	198.797	248.015	145.793	-0.762447	0.0123412	0.954802
ENSG00000135926	TMBIM1		lytic vacuole, blood vessel remodeling, receptor binding, death receptor binding, cytokine receptor binding, binding, protein binding, extracellular region, intracellular, cell, cytoplasm, lysosome, lysosomal membrane, endosome, vacuole, vacuolar membrane, Golgi apparatus, apoptotic process, plasma membrane organization, cell communication, signal transduction, cell surface receptor signaling pat…	503.945	556.353	447.507	-0.313462	0.0132446	0.954802
ENSG00000139116	KIF21A		nucleotide binding, nucleoside binding, purine nucleoside binding, motor activity, microtubule motor activity, catalytic activity, binding, protein binding, ATP binding, intracellular, cell, cytoplasm, cytoskeleton, kinesin complex, microtubule, microtubule associated complex, movement of cell or subcellular component, microtubule-based process, microtubule-based movement, microtubule binding, cy…	757.999	675.488	846.856	0.325755	0.0126499	0.954802
ENSG00000142528	ZNF473		nucleic acid binding, DNA binding, binding, protein binding, intracellular, cell, nucleus, nucleoplasm, nucleobase-containing compound metabolic process, transcription, DNA-templated, DNA-templated transcription, termination, regulation of transcription, DNA-templated, transcription from RNA polymerase II promoter, termination of RNA polymerase II transcription, RNA processing, mRNA processing, m…	59.4627	67.3995	50.9154	-0.397821	0.0121511	0.954802
ENSG00000144357	UBR3		ubiquitin ligase complex, in utero embryonic development, suckling behavior, system process, catalytic activity, ubiquitin-protein transferase activity, binding, intracellular, cell, cytoplasm, cellular protein modification process, proteolysis, ubiquitin-dependent protein catabolic process, multicellular organism development, sensory perception, sensory perception of chemical stimulus, sensory p…	1605.14	1451.49	1770.6	0.286531	0.0131101	0.954802
ENSG00000144837	PLA1A	Ras signaling pathway	acrosomal vesicle, acrosomal membrane, catalytic activity, phospholipase activity, extracellular region, intracellular, cell, cytoplasm, cellular modified amino acid metabolic process, lipid metabolic process, phospholipid metabolic process, glycerophospholipid metabolic process, phosphatidylserine metabolic process, phosphorus metabolic process, phosphate-containing compound metabolic process, n…	11.9608	13.8657	9.90937	-0.446416	0.0123195	0.954802
ENSG00000148426	PROSER2		binding, protein binding	6.06279	7.42294	4.59802	-0.589408	0.0130614	0.954802
ENSG00000148926	ADM		reproduction, angiogenesis, blood vessel development, vasculogenesis, G-protein coupled receptor binding, response to hypoxia, in utero embryonic development, morphogenesis of a branching structure, embryonic epithelial tube formation, neural tube formation, neural tube closure, placenta development, embryonic placenta development, vasculature development, morphogenesis of an epithelium, regulati…	104.398	132.449	74.1888	-0.827694	0.0119244	0.954802
ENSG00000149489	ROM1		eye development, photoreceptor outer segment, eye photoreceptor cell differentiation, vasculature development, system process, neural retina development, cell, plasma membrane, integral component of plasma membrane, cilium, cell adhesion, multicellular organism development, nervous system development, sensory organ development, sensory perception, visual perception, metabolic process, anatomical …	5.80809	7.46344	4.02541	-0.752002	0.0121262	0.954802
ENSG00000149548	CCDC15		intracellular, cell, centrosome, microtubule organizing center, cytoskeleton, microtubule cytoskeleton, organelle, non-membrane-bounded organelle, intracellular organelle, intracellular non-membrane-bounded organelle, organelle part, intracellular part, cytoskeletal part, intracellular organelle part, cell part	13.4583	11.1574	15.9361	0.47826	0.012502	0.954802
ENSG00000152684	PELO	mRNA surveillance pathway	nuclear-transcribed mRNA catabolic process, catalytic activity, nuclease activity, endonuclease activity, binding, protein binding, intracellular, cell, nucleus, cytoplasm, nucleobase-containing compound metabolic process, RNA catabolic process, mRNA catabolic process, cellular aromatic compound metabolic process, nitrogen compound metabolic process, organelle organization, cell cycle, metabolic …	187.704	209.697	164.02	-0.352524	0.0123078	0.954802
ENSG00000155744	FAM126B		binding, protein binding, intracellular, cell, cytoplasm, cytosol, plasma membrane, membrane, intracellular part, cytoplasmic part, cell part, cell periphery	228.589	207.038	251.798	0.281138	0.0125393	0.954802
ENSG00000158406	HIST1H4H	Viral carcinogenesis, Systemic lupus erythematosus, Alcoholism	chromatin silencing at rDNA, nuclear chromosome, telomere maintenance, non-recombinational repair, chromosome, telomeric region, nuclear chromosome, telomeric region, chromatin, nucleosome, immune system process, immune system development, regulation of immune system process, negative regulation of immune system process, nucleic acid binding, DNA binding, RNA binding, binding, protein binding, ex…	81.8225	96.9288	65.5541	-0.557207	0.0133872	0.954802
ENSG00000158793	NIT1		nitrilase activity, catalytic activity, extracellular region, intracellular, cell, nucleus, cytoplasm, mitochondrion, nitrogen compound metabolic process, metabolic process, hydrolase activity, hydrolase activity, acting on carbon-nitrogen (but not peptide) bonds, hydrolase activity, acting on carbon-nitrogen (but not peptide) bonds, in nitriles, vesicle, membrane-bounded vesicle, organelle, memb…	120.743	131.869	108.762	-0.275628	0.0120402	0.954802
ENSG00000163071	SPATA18		mitophagy, binding, protein binding, intracellular, cell, cytoplasm, mitochondrion, mitochondrial envelope, mitochondrial outer membrane, autophagy, response to stress, cellular response to DNA damage stimulus, organelle organization, mitochondrion organization, metabolic process, catabolic process, macromolecule catabolic process, cellular process, membrane, cellular component organization, prot…	25.5417	21.6446	29.7386	0.440887	0.0130922	0.954802
ENSG00000164211	STARD4		binding, intracellular, cell, cytoplasm, transport, lipid transport, lipid binding, lipid localization, cytoplasmic, membrane-bounded vesicle, cytoplasmic vesicle, vesicle, membrane-bounded vesicle, macromolecule localization, organelle, membrane-bounded organelle, intracellular organelle, intracellular membrane-bounded organelle, intracellular part, cytoplasmic part, cell part, single-organism p…	100.913	118.288	82.2006	-0.519783	0.011748	0.954802
ENSG00000166206	GABRB3	Neuroactive ligand-receptor interaction, Retrograde endocannabinoid signaling, GABAergic synapse, Morphine addiction, Serotonergic synapse, Nicotine addiction	system process, signal transducer activity, receptor activity, transmembrane signaling receptor activity, GABA-A receptor activity, transporter activity, ion channel activity, extracellular ligand-gated ion channel activity, anion channel activity, chloride channel activity, cell, plasma membrane, integral component of plasma membrane, transport, ion transport, anion transport, chloride transport…	23.3303	16.8784	30.2785	0.80695	0.0126918	0.954802
ENSG00000166508	MCM7	Cell cycle, DNA replication	G1/S transition of mitotic cell cycle, nucleotide binding, nuclear chromosome, mitotic cell cycle, chromosome, telomeric region, nuclear chromosome, telomeric region, chromatin, nucleoside binding, purine nucleoside binding, nucleic acid binding, DNA binding, DNA helicase activity, single-stranded DNA binding, catalytic activity, ATP-dependent DNA helicase activity, helicase activity, binding, pr…	150.549	167.145	132.676	-0.330961	0.0132052	0.954802
ENSG00000168002	POLR2G	Pyrimidine metabolism, Metabolic pathways, Purine metabolism, Epstein-Barr virus infection, RNA polymerase, Huntington's disease	nuclear-transcribed mRNA catabolic process, deadenylation-dependent decay, nuclear-transcribed mRNA poly(A) tail shortening, nuclear-transcribed mRNA catabolic process, exonucleolytic, RNA splicing, via transesterification reactions, RNA splicing, via transesterification reactions with bulged adenosine as nucleophile, mRNA splicing, via spliceosome, DNA-directed RNA polymerase complex, cytoplasmi…	107.458	123.188	90.5177	-0.4404	0.0116968	0.954802
ENSG00000173530	TNFRSF10D	Cytokine-cytokine receptor interaction, Natural killer cell mediated cytotoxicity, Measles, Influenza A, Apoptosis	response to molecule of bacterial origin, immune system process, signal transducer activity, receptor activity, transmembrane signaling receptor activity, tumor necrosis factor-activated receptor activity, death receptor activity, binding, protein binding, cell, plasma membrane, integral component of plasma membrane, apoptotic process, response to stress, defense response, inflammatory response, …	58.5864	72.7029	43.3839	-0.731685	0.0125275	0.954802
ENSG00000173557	C2orf70		intracellular, cell, nucleus, organelle, membrane-bounded organelle, intracellular organelle, intracellular membrane-bounded organelle, intracellular part, cell part	1.88981	2.65946	1.06097	-0.828307	0.0131961	0.954802
ENSG00000174672	BRSK2		G2/M transition of mitotic cell cycle, nucleotide binding, mitotic cell cycle, nuclear division, magnesium ion binding, cell morphogenesis, cell morphogenesis involved in differentiation, cellular glucose homeostasis, nucleoside binding, purine nucleoside binding, peptide secretion, regulation of peptide secretion, catalytic activity, protein kinase activity, protein serine/threonine kinase activ…	6.69649	8.51692	4.73602	-0.730446	0.0133616	0.954802
ENSG00000176945	MUC20		MAPK cascade, activation of MAPK activity, regulation of protein phosphorylation, positive regulation of protein phosphorylation, extracellular region, intracellular, cell, cytoplasm, Golgi apparatus, Golgi lumen, plasma membrane, microvillus, carbohydrate metabolic process, protein complex assembly, cellular protein modification process, protein phosphorylation, protein glycosylation, protein O-…	27.0135	33.595	19.9257	-0.725292	0.0125159	0.954802
ENSG00000177238	TRIM72		plasma membrane repair, phosphatidylserine binding, system process, muscle system process, catalytic activity, ubiquitin-protein transferase activity, binding, protein binding, phospholipid binding, intracellular, cell, cytoplasm, plasma membrane, protein complex assembly, cellular protein modification process, proteolysis, ubiquitin-dependent protein catabolic process, transport, exocytosis, mus…	11.1648	14.6861	7.37256	-0.905746	0.0123994	0.954802
ENSG00000181092	ADIPOQ	Type II diabetes mellitus, AMPK signaling pathway, Longevity regulating pathway, Adipocytokine signaling pathway, Non-alcoholic fatty liver disease (NAFLD), PPAR signaling pathway	MAPK cascade, urogenital system development, metanephros development, response to hypoxia, cytokine production, regulation of cytokine production, negative regulation of cytokine production, positive regulation of cytokine production, kidney development, regulation of protein phosphorylation, negative regulation of protein phosphorylation, positive regulation of protein phosphorylation, regulatio…	144.289	70.7367	223.499	1.64592	0.0126447	0.954802
ENSG00000182263	FIGN		regulation of DNA recombination, nucleotide binding, microtubule cytoskeleton organization, mitotic cell cycle, nuclear division, double-strand break repair via homologous recombination, recombinational repair, nucleoside binding, purine nucleoside binding, catalytic activity, binding, protein binding, ATP binding, intracellular, cell, nucleus, cytoplasm, microtubule organizing center, cytoskelet…	245.923	216.244	277.886	0.36036	0.0125068	0.954802
ENSG00000183258	DDX41		nucleotide binding, RNA splicing, via transesterification reactions, RNA splicing, via transesterification reactions with bulged adenosine as nucleophile, mRNA splicing, via spliceosome, cytokine production, regulation of cytokine production, positive regulation of cytokine production, nucleoside binding, purine nucleoside binding, immune effector process, immune system process, nucleic acid bind…	134.867	148.42	120.271	-0.30113	0.0124914	0.954802
ENSG00000184672	RALYL		nucleotide binding, nucleic acid binding, RNA binding, binding, protein binding, intracellular, cell, nucleus, small molecule binding, identical protein binding, organelle, membrane-bounded organelle, intracellular organelle, intracellular membrane-bounded organelle, intracellular part, cell part, poly(A) RNA binding, organic cyclic compound binding, nucleoside phosphate binding, heterocyclic com…	24.1806	17.9289	30.9132	0.75356	0.0131051	0.954802
ENSG00000185115	NSMCE3		chromosome, telomeric region, condensed chromosome, binding, protein binding, intracellular, cell, nucleus, nucleoplasm, chromosome, cytoplasm, nucleobase-containing compound metabolic process, DNA metabolic process, DNA repair, DNA recombination, cellular protein modification process, cellular aromatic compound metabolic process, nitrogen compound metabolic process, response to stress, cellular …	96.8489	104.581	88.5226	-0.238021	0.0134568	0.954802
ENSG00000204531	POU5F1	Signaling pathways regulating pluripotency of stem cells	negative regulation of transcription from RNA polymerase II promoter, regulatory region DNA binding, transcription regulatory region sequence-specific DNA binding, RNA polymerase II transcription factor activity, sequence-specific DNA binding, regulatory region nucleic acid binding, nucleic acid binding transcription factor activity, transcriptional repressor activity, RNA polymerase II transcrip…	7.47612	9.87619	4.89142	-0.884485	0.0134446	0.954802
ENSG00000204650	LINC02210			101.232	88.4222	115.027	0.375758	0.0127634	0.954802
ENSG00000214121	PRDX1P1			10.8883	13.8694	7.67785	-0.776935	0.0134113	0.954802
ENSG00000215305	VPS16		lytic vacuole, actin binding, binding, protein binding, intracellular, cell, cytoplasm, lysosome, lysosomal membrane, endosome, early endosome, late endosome, vacuole, vacuolar membrane, autophagosome, protein complex assembly, transport, intracellular protein transport, vesicle fusion, autophagy, organelle organization, vacuole organization, vacuolar transport, lysosomal transport, cytoskeletal …	99.8249	111.75	86.9831	-0.357823	0.0120739	0.954802
ENSG00000216475	AL024474.1			1.02867	0.494803	1.60361	0.800557	0.0122699	0.954802
ENSG00000221930	FAM45BP			21.8334	25.7236	17.6439	-0.519412	0.0134221	0.954802
ENSG00000224004	ATP5F1CP1			12.8665	17.1483	8.25537	-0.971472	0.0117204	0.954802
ENSG00000224546	EIF4BP3			41.0219	47.8788	33.6376	-0.496871	0.0127449	0.954802
ENSG00000225531	AL807761.2			4.90863	6.36533	3.33989	-0.763093	0.0129525	0.954802
ENSG00000229116	AL137026.1			10.505	13.6438	7.12476	-0.84989	0.0117866	0.954802
ENSG00000233287	AC009362.1			2.50077	3.33546	1.60187	-0.736634	0.0132636	0.954802
ENSG00000236646	LAMTOR5P1			2.1341	1.24751	3.0889	0.863387	0.0128936	0.954802
ENSG00000237842	AL157713.1			25.2212	30.0166	20.057	-0.558742	0.0119331	0.954802
ENSG00000239122	RNU2-11P			1.00032	1.55422	0.403819	-0.863524	0.0126806	0.954802
ENSG00000251593	MSNP1			17.4467	21.0538	13.5622	-0.598804	0.0124521	0.954802
ENSG00000254165	AC090739.1			22.7273	17.8341	27.997	0.622557	0.013315	0.954802
ENSG00000254893	AC113404.3			39.5773	48.6766	29.7781	-0.690661	0.012457	0.954802
ENSG00000254901	BORCS8		binding, protein binding, multicellular organism development, heart development, multicellular organismal process, developmental process, single-organism process, single-multicellular organism process, single-organism developmental process, animal organ development, system development, anatomical structure development, cardiovascular system development, circulatory system development	49.4294	54.0973	44.4025	-0.27921	0.0125684	0.954802
ENSG00000256879	AC129102.1			3.82533	2.49558	5.25738	0.840027	0.0118833	0.954802
ENSG00000262265	AC002558.3			21.559	18.301	25.0676	0.433583	0.0132777	0.954802
ENSG00000262533	AC090617.3			1.98106	3.32036	0.53873	-1.48941	0.0133319	0.954802
ENSG00000273983	HIST1H3G	Transcriptional misregulation in cancer, Systemic lupus erythematosus, Alcoholism	chromatin silencing at rDNA, nuclear chromosome, chromosome, telomeric region, nuclear chromosome, telomeric region, chromatin, nucleosome, nuclear nucleosome, nuclear chromatin, positive regulation of defense response to virus by host, immune effector process, immune system process, regulation of immune system process, regulation of immune effector process, regulation of response to biotic stimu…	3.52947	5.01072	1.93428	-1.03453	0.0133052	0.954802
ENSG00000274354	AC105105.3			4.60251	3.17415	6.14075	0.774595	0.012352	0.954802
ENSG00000275700	AATF		mitotic cell cycle, nucleic acid binding transcription factor activity, nucleic acid binding, transcription factor activity, sequence-specific DNA binding, RNA binding, binding, protein binding, intracellular, cell, nucleus, nucleolus, cytoplasm, Golgi apparatus, centrosome, microtubule organizing center, cytoskeleton, adherens junction, cell-substrate adherens junction, focal adhesion, nucleobas…	141.538	150.505	131.882	-0.189224	0.0131656	0.954802
ENSG00000279384	AC080188.2			34.6101	24.9066	45.06	0.830195	0.0123289	0.954802
ENSG00000279894	Z73965.1			3.81258	2.60362	5.11455	0.762799	0.0121308	0.954802
ENSG00000189046	ALKBH2		catalytic activity, binding, iron ion binding, intracellular, cell, nucleus, nucleoplasm, cytoskeleton, nucleobase-containing compound metabolic process, DNA metabolic process, DNA repair, DNA modification, DNA dealkylation involved in DNA repair, cellular aromatic compound metabolic process, nitrogen compound metabolic process, response to stress, cellular response to DNA damage stimulus, metabo…	32.5051	37.1872	27.4628	-0.424009	0.0135545	0.956326
ENSG00000196235	SUPT5H		negative regulation of transcription from RNA polymerase II promoter, nucleic acid binding, RNA binding, binding, protein binding, intracellular, cell, nucleus, nucleoplasm, nucleobase-containing compound metabolic process, DNA metabolic process, chromatin organization, chromatin remodeling, transcription, DNA-templated, DNA-templated transcription, elongation, regulation of transcription, DNA-te…	483.105	526.417	436.461	-0.26979	0.01352	0.956326
ENSG00000265241	RBM8A	RNA transport, mRNA surveillance pathway, Spliceosome	nucleotide binding, nuclear-transcribed mRNA catabolic process, nonsense-mediated decay, RNA splicing, via transesterification reactions, RNA splicing, via transesterification reactions with bulged adenosine as nucleophile, alternative mRNA splicing, via spliceosome, regulation of alternative mRNA splicing, via spliceosome, mRNA splicing, via spliceosome, nuclear-transcribed mRNA catabolic proces…	269.797	291.177	246.773	-0.237826	0.0135339	0.956326
ENSG00000151092	NGLY1	Protein processing in endoplasmic reticulum	peptide-N4-(N-acetyl-beta-glucosaminyl)asparagine amidase activity, catalytic activity, binding, protein binding, intracellular, cell, cytoplasm, glycoprotein catabolic process, metabolic process, catabolic process, macromolecule catabolic process, glycoprotein metabolic process, cellular process, hydrolase activity, hydrolase activity, acting on carbon-nitrogen (but not peptide) bonds, hydrolase…	201.258	189.353	214.078	0.176188	0.0136087	0.956567
ENSG00000269982	AC018809.2			15.2455	12.4845	18.2188	0.511214	0.0135833	0.956567
ENSG00000108828	VAT1		catalytic activity, binding, extracellular region, intracellular, cell, cytoplasm, mitochondrion, mitochondrial envelope, mitochondrial outer membrane, organelle organization, mitochondrion organization, mitochondrial fusion, metabolic process, zinc ion binding, anatomical structure morphogenesis, cellular process, regulation of mitochondrial fusion, negative regulation of mitochondrial fusion, n…	293.992	330.038	255.174	-0.369872	0.0137615	0.958322
ENSG00000130208	APOC1		enzyme inhibitor activity, phospholipase inhibitor activity, binding, fatty acid binding, extracellular region, extracellular space, intracellular, cell, cytoplasm, endoplasmic reticulum, alcohol metabolic process, organic acid metabolic process, lipid metabolic process, fatty acid metabolic process, fatty acid biosynthetic process, neutral lipid metabolic process, acylglycerol metabolic process,…	4.17155	6.1044	2.09002	-1.2011	0.0138052	0.958322
ENSG00000135821	GLUL	Metabolic pathways, Biosynthesis of amino acids, Glutamatergic synapse, GABAergic synapse, Alanine, aspartate and glutamate metabolism, Glyoxylate and dicarboxylate metabolism, Arginine biosynthesis, Nitrogen metabolism	nucleotide binding, magnesium ion binding, neurotransmitter uptake, regulation of neurotransmitter levels, nucleoside binding, purine nucleoside binding, peptide secretion, regulation of peptide secretion, positive regulation of peptide secretion, catalytic activity, glutamate decarboxylase activity, glutamate-ammonia ligase activity, binding, protein binding, ATP binding, extracellular region, i…	2322.46	2839.92	1765.2	-0.685713	0.0137661	0.958322
ENSG00000136628	EPRS	Metabolic pathways, Aminoacyl-tRNA biosynthesis, Porphyrin and chlorophyll metabolism	nucleotide binding, nucleoside binding, purine nucleoside binding, immune system process, nucleic acid binding, RNA binding, catalytic activity, aminoacyl-tRNA ligase activity, glutamate-tRNA ligase activity, proline-tRNA ligase activity, binding, protein binding, ATP binding, intracellular, cell, cytoplasm, cytosol, organic acid metabolic process, nucleobase-containing compound metabolic process…	688.762	628.651	753.496	0.26096	0.0137168	0.958322
ENSG00000175414	ARL10		nucleotide binding, nucleoside binding, purine nucleoside binding, binding, GTP binding, intracellular, cell, cell communication, signal transduction, small GTPase mediated signal transduction, cellular process, purine nucleotide binding, guanyl nucleotide binding, signaling, ribonucleoside binding, purine ribonucleoside binding, ribonucleotide binding, purine ribonucleotide binding, guanyl ribon…	184.054	164.796	204.794	0.311791	0.0137037	0.958322
ENSG00000183048	SLC25A10	Proximal tubule bicarbonate reclamation	structural constituent of ribosome, structural molecule activity, transporter activity, dicarboxylic acid transmembrane transporter activity, organic acid transmembrane transporter activity, binding, protein binding, intracellular, cell, nucleus, cytoplasm, mitochondrion, mitochondrial envelope, mitochondrial inner membrane, carbohydrate metabolic process, monosaccharide metabolic process, glucos…	7.26739	8.64229	5.78673	-0.506659	0.0136898	0.958322
ENSG00000196159	FAT4	Hippo signaling pathway -multiple species	skeletal system development, ossification, urogenital system development, metanephros development, ureteric bud development, branching involved in ureteric bud morphogenesis, morphogenesis of a branching structure, kidney development, mesonephros development, morphogenesis of an epithelium, heart morphogenesis, binding, calcium ion binding, protein binding, extracellular region, intracellular, ce…	866.474	824.359	911.828	0.14532	0.0138256	0.958322
ENSG00000227040	AC022483.1			7.65721	9.38653	5.79486	-0.612197	0.0138625	0.958322
ENSG00000242125	SNHG3			35.6944	40.6531	30.3542	-0.409764	0.0138424	0.958322
ENSG00000229623	METTL21AP1			7.3283	5.32935	9.48102	0.727649	0.013904	0.959427
ENSG00000092330	TINF2		nuclear chromosome, telomere maintenance, chromosome, telomeric region, telomere cap complex, nuclear telomere cap complex, nuclear chromosome, telomeric region, nucleic acid binding, DNA binding, enzyme inhibitor activity, binding, protein binding, intracellular, cell, nucleus, nucleoplasm, chromosome, carbohydrate metabolic process, regulation of carbohydrate metabolic process, nucleobase-conta…	174.776	196.144	151.764	-0.367943	0.0139814	0.960847
ENSG00000137161	CNPY3		activation of innate immune response, pattern recognition receptor signaling pathway, toll-like receptor signaling pathway, activation of immune response, immune system process, regulation of immune system process, positive regulation of immune system process, immune response-activating signal transduction, innate immune response-activating signal transduction, immune response-regulating signalin…	87.3428	97.9934	75.8729	-0.364858	0.0140011	0.960847
ENSG00000177076	ACER2	Metabolic pathways, Sphingolipid signaling pathway, Sphingolipid metabolism	Golgi membrane, response to acid chemical, regulation of cell-matrix adhesion, negative regulation of cell-matrix adhesion, catalytic activity, hydrolase activity, hydrolyzing O-glycosyl compounds, intracellular, cell, cytoplasm, Golgi apparatus, carbohydrate metabolic process, alcohol metabolic process, regulation of carbohydrate metabolic process, cellular protein modification process, protein …	46.307	55.6814	36.2115	-0.607126	0.0139993	0.960847
ENSG00000242802	AP5Z1		double-strand break repair via homologous recombination, recombinational repair, binding, protein binding, intracellular, cell, nucleus, nucleoplasm, cytoplasm, nucleobase-containing compound metabolic process, DNA metabolic process, DNA repair, double-strand break repair, DNA recombination, cellular aromatic compound metabolic process, nitrogen compound metabolic process, transport, response to …	80.6055	93.2482	66.9903	-0.471136	0.0140309	0.96114
ENSG00000118004	COLEC11	Phagosome	immune effector process, activation of immune response, immune system process, regulation of immune system process, positive regulation of immune system process, catalytic activity, endopeptidase activity, serine-type endopeptidase activity, binding, mannose binding, extracellular region, collagen trimer, proteolysis, transport, endocytosis, receptor-mediated endocytosis, immune response, complem…	43.7089	55.4977	31.0133	-0.819519	0.0141732	0.962938
ENSG00000128973	CLN6		ganglioside metabolic process, system process, binding, protein binding, intracellular, cell, cytoplasm, endoplasmic reticulum, endoplasmic reticulum lumen, endoplasmic reticulum membrane, aminoglycan metabolic process, alcohol metabolic process, proteolysis, lipid metabolic process, membrane lipid metabolic process, glycolipid metabolic process, sphingolipid metabolic process, ceramide metabolic…	35.7373	40.6758	30.4189	-0.407579	0.014333	0.962938
ENSG00000143036	SLC44A3	Choline metabolism in cancer	transporter activity, binding, protein binding, cell, plasma membrane, phosphatidylcholine biosynthetic process, nitrogen compound metabolic process, transport, ion transport, cation transport, metabolic process, cation transmembrane transporter activity, ammonium transmembrane transporter activity, biosynthetic process, ion transmembrane transporter activity, choline transmembrane transporter ac…	19.0528	14.0538	24.4363	0.756756	0.014253	0.962938
ENSG00000214357	NEURL1B		catalytic activity, binding, protein binding, intracellular, cell, cytoplasm, endosome, early endosome, vacuole, cellular protein modification process, transport, endocytosis, cell communication, signal transduction, cell surface receptor signaling pathway, Notch signaling pathway, protein localization, metabolic process, zinc ion binding, cellular process, endomembrane system, protein transport,…	655.695	749.874	554.271	-0.435379	0.0142669	0.962938
ENSG00000219867	AL590635.1			0.855098	1.37952	0.290337	-0.882922	0.0141652	0.962938
ENSG00000225712	ATP5MC2P1			2.05902	2.95169	1.09768	-0.913671	0.0142719	0.962938
ENSG00000235582	AL365258.2			2.04684	2.99638	1.02426	-0.981301	0.0142894	0.962938
ENSG00000243566	UPK3B		extracellular region, cell, plasma membrane, metabolic process, negative regulation of metabolic process, gene expression, regulation of gene expression, negative regulation of macromolecule metabolic process, negative regulation of gene expression, membrane, integral component of membrane, regulation of metabolic process, intrinsic component of membrane, vesicle, membrane-bounded vesicle, macrom…	3.46585	12.6102	5.17926	-1.13918	0.0142176	0.962938
ENSG00000256045	MTRNR2L10		extracellular region, intracellular, cell, cytoplasm, intracellular part, cell part	1.92482	2.84168	0.937427	-0.987596	0.0143383	0.962938
ENSG00000278952	AP003068.4			5.70876	8.4081	2.80178	-1.30723	0.0141089	0.962938
ENSG00000279103	AC138470.1			5.71249	4.29406	7.24003	0.638276	0.0143182	0.962938
ENSG00000213250	RBMS2P1			16.716	20.7685	12.3518	-0.705205	0.0143651	0.963022
ENSG00000176435	CLEC14A		binding, extracellular region, membrane, integral component of membrane, carbohydrate binding, intrinsic component of membrane, vesicle, membrane-bounded vesicle, organelle, membrane-bounded organelle, extracellular organelle, extracellular region part, membrane part, extracellular exosome, extracellular vesicle	290.438	324.879	253.346	-0.357543	0.014416	0.963908
ENSG00000252481	SCARNA13			429.275	528.284	322.649	-0.709613	0.0144295	0.963908
ENSG00000115598	IL1RL2		cell activation, cytokine production, regulation of cytokine production, positive regulation of cytokine production, immune system process, immune system development, leukocyte differentiation, regulation of immune system process, positive regulation of immune system process, regulation of leukocyte activation, positive regulation of leukocyte activation, signal transducer activity, receptor acti…	3.83237	5.56969	1.96141	-1.14954	0.0144876	0.964372
ENSG00000148842	CNNM2		cell, plasma membrane, transport, ion transport, cation transport, magnesium ion homeostasis, magnesium ion transport, membrane, integral component of membrane, basolateral plasma membrane, metal ion transport, intrinsic component of membrane, homeostatic process, membrane part, plasma membrane part, cell part, chemical homeostasis, ion homeostasis, localization, establishment of localization, me…	118.829	132.985	103.584	-0.357403	0.0144717	0.964372
ENSG00000149124	GLYAT	Phenylalanine metabolism	catalytic activity, binding, protein binding, extracellular region, intracellular, cell, cytoplasm, mitochondrion, mitochondrial matrix, organic acid metabolic process, cellular amino acid metabolic process, glycine metabolic process, acyl-CoA metabolic process, coenzyme metabolic process, sulfur compound metabolic process, xenobiotic metabolic process, nitrogen compound metabolic process, metabo…	1.70843	0	3.54827	2.18532	0.0145475	0.966649
ENSG00000165272	AQP3	Vasopressin-regulated water reabsorption	response to acid chemical, immune system process, regulation of immune system process, positive regulation of immune system process, system process, renal system process, renal water homeostasis, renal water transport, transporter activity, water transmembrane transporter activity, intracellular, cell, nucleus, cytoplasm, plasma membrane, integral component of plasma membrane, cell-cell junction,…	57.1318	73.2567	39.7665	-0.865136	0.0145988	0.966649
ENSG00000276903	HIST1H2AL	Systemic lupus erythematosus, Alcoholism	nuclear chromosome, chromatin, nucleosome, nuclear chromatin, nucleic acid binding, DNA binding, binding, protein binding, extracellular region, intracellular, cell, nucleus, chromosome, nucleobase-containing compound metabolic process, chromatin organization, chromatin silencing, transcription, DNA-templated, regulation of transcription, DNA-templated, cellular aromatic compound metabolic proces…	2.77551	3.83822	1.63105	-0.878836	0.0145815	0.966649
ENSG00000187372	PCDHB13		binding, calcium ion binding, cell, plasma membrane, cell communication, cell adhesion, homophilic cell adhesion via plasma membrane adhesion molecules, cell-cell signaling, chemical synaptic transmission, multicellular organism development, nervous system development, synapse assembly, cellular process, membrane, integral component of membrane, cellular component organization, calcium-dependent …	54.1724	47.8729	60.9564	0.342217	0.0146419	0.967804
ENSG00000198963	RORB	Circadian rhythm		85.4376	61.3652	111.362	0.849337	0.0147755	0.97322
ENSG00000272533	SNORA28			21.3465	25.6025	16.7632	-0.582672	0.0147527	0.97322
ENSG00000075426	FOSL2	Osteoclast differentiation	regulatory region DNA binding, transcription regulatory region sequence-specific DNA binding, RNA polymerase II regulatory region sequence-specific DNA binding, RNA polymerase II core promoter proximal region sequence-specific DNA binding, RNA polymerase II transcription factor activity, sequence-specific DNA binding, transcription factor activity, RNA polymerase II core promoter proximal region …	877.629	1134.2	601.324	-0.914332	0.0167207	0.976319
ENSG00000075568	TMEM131		membrane, integral component of membrane, intrinsic component of membrane, membrane part	585.266	553.978	618.96	0.159745	0.0166737	0.976319
ENSG00000090581	GNPTG	Lysosome	Golgi membrane, catalytic activity, UDP-N-acetylglucosamine-lysosomal-enzyme N-acetylglucosaminephosphotransferase activity, binding, protein binding, extracellular region, intracellular, cell, cytoplasm, Golgi apparatus, carbohydrate metabolic process, cellular protein modification process, protein glycosylation, protein N-linked glycosylation, N-glycan processing, protein targeting, protein tar…	108.918	120.378	96.5767	-0.314898	0.0170479	0.976319
ENSG00000100353	EIF3D	RNA transport	formation of translation preinitiation complex, formation of cytoplasmic translation initiation complex, cytoplasmic translation, cytoplasmic translational initiation, cap-independent translational initiation, IRES-dependent translational initiation, nucleic acid binding, RNA binding, translation initiation factor activity, binding, protein binding, intracellular, cell, cytoplasm, cytosol, eukary…	458.404	512.887	399.729	-0.358823	0.0161939	0.976319
ENSG00000100906	NFKBIA	cAMP signaling pathway, Hepatitis C, Toll-like receptor signaling pathway, RIG-I-like receptor signaling pathway, Cytosolic DNA-sensing pathway, Hepatitis B, Measles, Influenza A, Herpes simplex infection, HTLV-I infection, Pathways in cancer, Adipocytokine signaling pathway, Chemokine signaling pathway, Neurotrophin signaling pathway, Epstein-Barr virus infection, Viral carcinogenesis, NF-kappa …	protein import into nucleus, translocation, activation of innate immune response, innate immune response activating cell surface receptor signaling pathway, pattern recognition receptor signaling pathway, stimulatory C-type lectin receptor signaling pathway, toll-like receptor signaling pathway, response to molecule of bacterial origin, activation of immune response, immune system process, immune…	497.895	628.072	357.705	-0.810429	0.0149267	0.976319
ENSG00000101134	DOK5		MAPK cascade, signal transducer activity, receptor signaling protein activity, receptor binding, insulin receptor binding, binding, protein binding, intracellular, cell, cellular protein modification process, protein phosphorylation, phosphorus metabolic process, phosphate-containing compound metabolic process, cell communication, signal transduction, cell surface receptor signaling pathway, enzy…	47.0277	59.3123	33.7981	-0.793444	0.0170453	0.976319
ENSG00000102893	PHKB	Calcium signaling pathway, Insulin signaling pathway, Glucagon signaling pathway	polysaccharide catabolic process, catalytic activity, protein kinase activity, protein serine/threonine kinase activity, calmodulin-dependent protein kinase activity, phosphorylase kinase activity, binding, protein binding, calmodulin binding, intracellular, cell, cytoplasm, cytosol, plasma membrane, phosphorylase kinase complex, carbohydrate metabolic process, polysaccharide metabolic process, g…	698.983	655.257	746.072	0.186986	0.0155164	0.976319
ENSG00000103257	SLC7A5	mTOR signaling pathway, Central carbon metabolism in cancer	immune system process, amino acid transmembrane transport, antigen binding, transporter activity, organic acid transmembrane transporter activity, binding, extracellular region, intracellular, cell, cytoplasm, cytosol, plasma membrane, integral component of plasma membrane, organic acid metabolic process, cellular amino acid metabolic process, nitrogen compound metabolic process, transport, ion t…	31.6471	43.4561	18.9297	-1.15746	0.0162802	0.976319
ENSG00000105447	GRWD1		nucleic acid binding, RNA binding, binding, intracellular, cell, nucleus, nucleolus, cytoplasm, membrane-enclosed lumen, nuclear lumen, organelle, membrane-bounded organelle, non-membrane-bounded organelle, intracellular organelle, intracellular membrane-bounded organelle, intracellular non-membrane-bounded organelle, organelle lumen, organelle part, intracellular part, nuclear part, intracellula…	100.145	110.707	88.77	-0.315412	0.0153661	0.976319
ENSG00000105808	RASA4	Ras signaling pathway	MAPK cascade, GTPase activator activity, binding, intracellular, cell, cytoplasm, cytosol, plasma membrane, cellular protein modification process, protein phosphorylation, phosphorus metabolic process, phosphate-containing compound metabolic process, cell communication, signal transduction, small GTPase mediated signal transduction, Ras protein signal transduction, enzyme activator activity, meta…	3.81285	5.23449	2.28186	-0.925759	0.015944	0.976319
ENSG00000106018	VIPR2	cAMP signaling pathway, Neuroactive ligand-receptor interaction	signal transducer activity, receptor activity, transmembrane signaling receptor activity, G-protein coupled receptor activity, vasoactive intestinal polypeptide receptor activity, cell, plasma membrane, integral component of plasma membrane, nucleobase-containing compound metabolic process, regulation of nucleotide metabolic process, purine nucleotide metabolic process, purine nucleotide biosynth…	132.93	146.871	117.916	-0.314387	0.015825	0.976319
ENSG00000106244	PDAP1		nucleic acid binding, RNA binding, binding, cell communication, signal transduction, cell proliferation, cellular process, signaling, single-organism process, single organism signaling, single-organism cellular process, poly(A) RNA binding, regulation of biological process, regulation of cellular process, response to stimulus, cellular response to stimulus, biological regulation, organic cyclic c…	224.536	240.761	207.062	-0.216566	0.0167147	0.976319
ENSG00000110436	SLC1A2	Glutamatergic synapse, Amyotrophic lateral sclerosis (ALS)	response to acid chemical, transporter activity, sodium:amino acid symporter activity, L-glutamate transmembrane transporter activity, high-affinity glutamate transmembrane transporter activity, organic acid transmembrane transporter activity, organic acid:sodium symporter activity, cation:amino acid symporter activity, binding, protein binding, cell, plasma membrane, transport, ion transport, an…	82.7097	102.243	61.6743	-0.720092	0.0163931	0.976319
ENSG00000112208	BAG2	Protein processing in endoplasmic reticulum	nucleotide binding, adenyl-nucleotide exchange factor activity, binding, protein binding, intracellular, cell, cytoplasm, cytosol, protein folding, response to stress, metabolic process, response to temperature stimulus, response to heat, response to abiotic stimulus, cellular process, purine nucleotide binding, protein metabolic process, enzyme regulator activity, adenyl nucleotide binding, cell…	160.368	143.426	178.613	0.314564	0.0155863	0.976319
ENSG00000114450	GNB4	PI3K-Akt signaling pathway, Pathways in cancer, Ras signaling pathway, Chemokine signaling pathway, Dopaminergic synapse, Circadian entrainment, Retrograde endocannabinoid signaling, Glutamatergic synapse, Cholinergic synapse, GABAergic synapse, Morphine addiction, Alcoholism, Serotonergic synapse	lytic vacuole, signal transducer activity, binding, protein binding, extracellular region, intracellular, cell, cytoplasm, lysosome, lysosomal membrane, vacuole, vacuolar membrane, cytosol, plasma membrane, protein folding, cell communication, signal transduction, multicellular organism development, nervous system development, central nervous system development, brain development, response to end…	333.877	284.706	386.83	0.440891	0.0151161	0.976319
ENSG00000114767	RRP9		nucleic acid binding, RNA binding, binding, intracellular, cell, nucleus, nucleoplasm, nucleolus, small nucleolar ribonucleoprotein complex, nucleobase-containing compound metabolic process, rRNA processing, RNA processing, cellular aromatic compound metabolic process, nitrogen compound metabolic process, metabolic process, cellular process, gene expression, RNA metabolic process, rRNA metabolic …	36.9346	42.2971	31.1595	-0.429027	0.0171418	0.976319
ENSG00000117461	PIK3R3	cAMP signaling pathway, Signaling pathways regulating pluripotency of stem cells, Leukocyte transendothelial migration, Hepatitis C, Aldosterone-regulated sodium reabsorption, PI3K-Akt signaling pathway, Toll-like receptor signaling pathway, Jak-STAT signaling pathway, Natural killer cell mediated cytotoxicity, Hepatitis B, Measles, Influenza A, mTOR signaling pathway, HTLV-I infection, Pathways …	catalytic activity, binding, protein binding, intracellular, cell, cytoplasm, cytosol, phosphatidylinositol 3-kinase complex, lipid metabolic process, phospholipid metabolic process, glycerophospholipid metabolic process, phosphatidylinositol biosynthetic process, phosphorus metabolic process, phosphate-containing compound metabolic process, transport, cell communication, signal transduction, cel…	349.032	422.617	269.786	-0.645604	0.0168493	0.976319
ENSG00000118523	CTGF	Hippo signaling pathway	MAPK cascade, response to acid chemical, skeletal system development, cartilage condensation, ossification, angiogenesis, regulation of cell growth, blood vessel development, cell activation, tissue homeostasis, regulation of protein phosphorylation, positive regulation of protein phosphorylation, vasculature development, fibronectin binding, chondrocyte differentiation, system process, muscle sy…	336.623	391.858	277.139	-0.498199	0.015104	0.976319
ENSG00000120709	FAM53C			254.095	276.9	229.535	-0.269576	0.0166966	0.976319
ENSG00000124571	XPO5	RNA transport	tRNA binding, nucleic acid binding, RNA binding, mRNA binding, transporter activity, nucleocytoplasmic transporter activity, binding, protein binding, intracellular, cell, nucleus, nucleoplasm, cytoplasm, cytosol, RNA localization, RNA export from nucleus, regulation of translation, protein export from nucleus, transport, intracellular protein transport, nucleocytoplasmic transport, protein local…	195.862	208.538	182.21	-0.193717	0.0165114	0.976319
ENSG00000125775	SDCBP2		binding, protein binding, extracellular region, intracellular, cell, cytoplasm, plasma membrane, transport, cell communication, signal transduction, multicellular organism development, nervous system development, protein C-terminus binding, cellular process, membrane, signaling, vesicle, membrane-bounded vesicle, multicellular organismal process, developmental process, intracellular signal transd…	9.17357	11.2169	6.97306	-0.615672	0.015497	0.976319
ENSG00000125952	MAX	Transcriptional misregulation in cancer, Pathways in cancer, MAPK signaling pathway, Small cell lung cancer	regulatory region DNA binding, transcription regulatory region sequence-specific DNA binding, RNA polymerase II regulatory region sequence-specific DNA binding, RNA polymerase II core promoter proximal region sequence-specific DNA binding, RNA polymerase II transcription factor activity, sequence-specific DNA binding, transcription factor activity, RNA polymerase II core promoter sequence-specifi…	262.83	282.59	241.549	-0.225531	0.0163262	0.976319
ENSG00000128567	PODXL		urogenital system development, ruffle, kidney development, morphogenesis of an epithelium, epithelial cell development, immune system process, binding, protein binding, extracellular region, extracellular space, intracellular, cell, cytoplasm, plasma membrane, integral component of plasma membrane, microvillus, cell-cell junction, movement of cell or subcellular component, cell adhesion, negative…	1224.07	1369.27	1067.69	-0.358614	0.015007	0.976319
ENSG00000130544	ZNF557		nucleic acid binding, DNA binding, binding, intracellular, cell, nucleus, nucleobase-containing compound metabolic process, transcription, DNA-templated, regulation of transcription, DNA-templated, cellular aromatic compound metabolic process, nitrogen compound metabolic process, metabolic process, biosynthetic process, macromolecule biosynthetic process, regulation of biosynthetic process, cellu…	97.8812	107.178	87.8694	-0.283647	0.0166076	0.976319
ENSG00000130600	H19			1027.85	1261.94	775.749	-0.701268	0.0167068	0.976319
ENSG00000130717	UCK1	Pyrimidine metabolism, Drug metabolism - other enzymes, Metabolic pathways	nucleotide binding, nucleoside binding, purine nucleoside binding, catalytic activity, uridine kinase activity, binding, ATP binding, intracellular, cell, cytoplasm, cytosol, nucleobase-containing compound metabolic process, pyrimidine nucleobase metabolic process, pyrimidine nucleoside metabolic process, pyrimidine nucleotide metabolic process, pyrimidine nucleotide biosynthetic process, UMP bio…	126.915	138.895	114.013	-0.282553	0.015515	0.976319
ENSG00000132906	CASP9	p53 signaling pathway, PI3K-Akt signaling pathway, Tuberculosis, Hepatitis B, Influenza A, Pathways in cancer, Viral myocarditis, Apoptosis - multiple species, Toxoplasmosis, Alzheimer's disease, Legionellosis, Platinum drug resistance, Apoptosis, Small cell lung cancer, Non-small cell lung cancer, Parkinson's disease, Amyotrophic lateral sclerosis (ALS), VEGF signaling pathway, Thyroid hormone s…	cell morphogenesis, cell morphogenesis involved in differentiation, response to molecule of bacterial origin, immune system process, immune system development, catalytic activity, endopeptidase activity, cysteine-type endopeptidase activity, binding, protein binding, intracellular, cell, nucleus, cytoplasm, mitochondrion, cytosol, proteolysis, apoptotic process, activation of cysteine-type endope…	84.39	98.0452	69.6843	-0.486697	0.0154513	0.976319
ENSG00000134686	PHC2		reproduction, ubiquitin ligase complex, nuclear ubiquitin ligase complex, chromatin, heterochromatin, nucleic acid binding, DNA binding, binding, protein binding, intracellular, cell, nucleus, nucleoplasm, chromosome, cellular protein modification process, multicellular organism development, gamete generation, spermatogenesis, metabolic process, zinc ion binding, cellular process, protein sumoyla…	518.667	592.979	438.638	-0.434095	0.0171546	0.976319
ENSG00000134802	SLC43A3		transport, membrane, integral component of membrane, intrinsic component of membrane, membrane part, localization, establishment of localization, transmembrane transport	80.551	95.8369	64.0892	-0.573137	0.0155291	0.976319
ENSG00000135083	CCNJL		intracellular, cell, nucleus, organelle, membrane-bounded organelle, intracellular organelle, intracellular membrane-bounded organelle, intracellular part, cell part	67.175	56.4651	78.7087	0.472052	0.0154082	0.976319
ENSG00000135744	AGT	Renin-angiotensin system, Renin secretion	reproduction, MAPK cascade, angiogenesis, regulation of cell growth, blood vessel development, urogenital system development, ureteric bud development, branching involved in ureteric bud morphogenesis, G-protein coupled receptor binding, ameboidal-type cell migration, morphogenesis of a branching structure, cytokine production, regulation of cytokine production, positive regulation of cytokine pr…	432.823	514.821	344.519	-0.578106	0.0157845	0.976319
ENSG00000139433	GLTP		transporter activity, lipid transporter activity, binding, protein binding, extracellular region, intracellular, cell, cytoplasm, cytosol, lipid metabolic process, membrane lipid metabolic process, glycolipid metabolic process, sphingolipid metabolic process, glycosphingolipid metabolic process, nitrogen compound metabolic process, transport, lipid transport, metabolic process, lipid binding, cel…	129.541	139.747	118.55	-0.23548	0.0163371	0.976319
ENSG00000141510	TP53	Transcriptional misregulation in cancer, Hepatitis C, Cell cycle, p53 signaling pathway, PI3K-Akt signaling pathway, Hepatitis B, Measles, Herpes simplex infection, Wnt signaling pathway, HTLV-I infection, Pathways in cancer, Proteoglycans in cancer, Basal cell carcinoma, Longevity regulating pathway, MAPK signaling pathway, Melanoma, Neurotrophin signaling pathway, Sphingolipid signaling pathway…	cell cycle checkpoint, DNA damage checkpoint, G1/S transition of mitotic cell cycle, negative regulation of transcription from RNA polymerase II promoter, nucleotide binding, nuclear chromosome, mitotic cell cycle, DNA-directed RNA polymerase complex, DNA strand renaturation, chromatin, nuclear chromatin, regulatory region DNA binding, transcription regulatory region sequence-specific DNA binding…	82.826	91.0903	73.926	-0.297583	0.0170082	0.976319
ENSG00000142089	IFITM3		lytic vacuole, immune effector process, immune system process, binding, protein binding, extracellular region, intracellular, cell, cytoplasm, lysosome, lysosomal membrane, endosome, late endosome, vacuole, vacuolar membrane, plasma membrane, nucleobase-containing compound metabolic process, cellular aromatic compound metabolic process, nitrogen compound metabolic process, response to stress, def…	433.846	529.252	331.102	-0.675054	0.0170485	0.976319
ENSG00000147124	ZNF41		nucleic acid binding transcription factor activity, nucleic acid binding, DNA binding, transcription factor activity, sequence-specific DNA binding, binding, protein binding, intracellular, cell, nucleus, nucleobase-containing compound metabolic process, transcription, DNA-templated, regulation of transcription, DNA-templated, cellular aromatic compound metabolic process, nitrogen compound metabo…	224.148	205.833	243.873	0.243567	0.0148775	0.976319
ENSG00000148655	LRMDA		cellular process, cell differentiation, melanocyte differentiation, developmental process, pigmentation, single-organism process, single-organism cellular process, single-organism developmental process, developmental pigmentation, cellular developmental process, pigment cell differentiation	65.1406	55.2385	75.8043	0.449629	0.0160416	0.976319
ENSG00000150991	UBC	PPAR signaling pathway	cell cycle checkpoint, DNA damage checkpoint, G1/S transition of mitotic cell cycle, G2/M transition of mitotic cell cycle, negative regulation of transcription from RNA polymerase II promoter, MAPK cascade, activation of MAPK activity, protein polyubiquitination, polysaccharide biosynthetic process, mitotic cell cycle, nucleotide-excision repair, DNA damage recognition, nucleotide-excision repai…	2711.05	3237.91	2143.65	-0.594766	0.0154623	0.976319
ENSG00000152578	GRIA4	cAMP signaling pathway, Neuroactive ligand-receptor interaction, Dopaminergic synapse, Circadian entrainment, Retrograde endocannabinoid signaling, Glutamatergic synapse, Amphetamine addiction, Nicotine addiction	signal transducer activity, receptor activity, transmembrane signaling receptor activity, ionotropic glutamate receptor activity, AMPA glutamate receptor activity, transporter activity, ion channel activity, extracellular ligand-gated ion channel activity, excitatory extracellular ligand-gated ion channel activity, extracellular-glutamate-gated ion channel activity, extracellular region, intracel…	4.06558	2.92428	5.29468	0.681704	0.016675	0.976319
ENSG00000153233	PTPRR	MAPK signaling pathway	MAPK cascade, ameboidal-type cell migration, in utero embryonic development, regulation of protein phosphorylation, negative regulation of protein phosphorylation, catalytic activity, phosphoprotein phosphatase activity, protein tyrosine phosphatase activity, signal transducer activity, receptor activity, transmembrane signaling receptor activity, transmembrane receptor protein tyrosine phosphata…	8.16752	10.558	5.59319	-0.809841	0.0152169	0.976319
ENSG00000157554	ERG	Transcriptional misregulation in cancer	cell morphogenesis, cell morphogenesis involved in differentiation, RNA polymerase II transcription factor activity, sequence-specific DNA binding, nucleic acid binding transcription factor activity, epithelial to mesenchymal transition, blood vessel remodeling, heart morphogenesis, heart valve development, heart valve morphogenesis, heart valve formation, endocardial cushion development, endocar…	229.604	250.935	206.633	-0.279016	0.0168095	0.976319
ENSG00000159164	SV2A	ECM-receptor interaction	receptor activity, transporter activity, binding, protein binding, intracellular, cell, cytoplasm, endoplasmic reticulum, plasma membrane, cell-cell junction, transport, neurotransmitter transport, cellular ion homeostasis, cellular calcium ion homeostasis, cellular metal ion homeostasis, synaptic vesicle, cellular process, endomembrane system, vesicle membrane, membrane, integral component of me…	7.3065	9.2814	5.1797	-0.734428	0.0160399	0.976319
ENSG00000160410	SHKBP1		protein complex assembly, cell communication, signal transduction, cell surface receptor signaling pathway, enzyme linked receptor protein signaling pathway, transmembrane receptor protein tyrosine kinase signaling pathway, epidermal growth factor receptor signaling pathway, regulation of signal transduction, positive regulation of signal transduction, cellular process, regulation of cell communi…	68.5672	78.2823	58.1047	-0.423726	0.0168589	0.976319
ENSG00000160818	GPATCH4		hematopoietic progenitor cell differentiation, immune system process, immune system development, nucleic acid binding, binding, multicellular organism development, cellular process, hemopoiesis, cell differentiation, multicellular organismal process, developmental process, single-organism process, single-multicellular organism process, single-organism cellular process, single-organism development…	75.9882	82.6484	68.8157	-0.260785	0.016163	0.976319
ENSG00000162174	ASRGL1		catalytic activity, asparaginase activity, intracellular, cell, nucleus, cytoplasm, cytosol, organic acid metabolic process, proteolysis, cellular amino acid metabolic process, asparagine metabolic process, asparagine catabolic process, L-phenylalanine metabolic process, L-phenylalanine catabolic process, nitrogen compound metabolic process, metabolic process, peptidase activity, exopeptidase act…	18.0382	21.8501	13.9331	-0.613691	0.0170097	0.976319
ENSG00000162236	STX5	SNARE interactions in vesicular transport	Golgi membrane, SNARE binding, SNAP receptor activity, binding, protein binding, intracellular, cell, nucleus, nucleoplasm, cytoplasm, endoplasmic reticulum, endoplasmic reticulum membrane, endoplasmic reticulum-Golgi intermediate compartment, Golgi apparatus, cytosol, protein complex assembly, transport, intracellular protein transport, ER to Golgi vesicle-mediated transport, membrane budding, v…	114.419	129.093	98.6168	-0.385081	0.0161614	0.976319
ENSG00000163939	PBRM1		nuclear chromosome, mitotic cell cycle, nuclear division, nucleic acid binding, DNA binding, chromatin binding, binding, protein binding, intracellular, cell, nucleus, nucleoplasm, chromosome, nucleobase-containing compound metabolic process, chromatin organization, chromatin remodeling, transcription, DNA-templated, regulation of transcription, DNA-templated, cellular aromatic compound metabolic…	671.996	629.109	718.182	0.190755	0.0167034	0.976319
ENSG00000165434	PGM2L1	Starch and sucrose metabolism	catalytic activity, binding, intracellular, cell, cytoplasm, cytosol, carbohydrate metabolic process, monosaccharide metabolic process, glucose metabolic process, phosphorus metabolic process, phosphate-containing compound metabolic process, metabolic process, cellular process, kinase activity, phosphorylation, transferase activity, transferase activity, transferring phosphorus-containing groups,…	51.0661	45.7151	56.8287	0.307895	0.0159107	0.976319
ENSG00000165478	HEPACAM		intracellular, cell, cytoplasm, cell-cell junction, cell cycle, cell cycle arrest, cell adhesion, protein localization, cellular process, membrane, integral component of membrane, cell cycle process, biological adhesion, cell junction, axon, intrinsic component of membrane, macromolecule localization, cellular protein localization, growth, regulation of growth, cell projection, neuron projection,…	4.85533	2.33959	7.56459	1.35871	0.0155819	0.976319
ENSG00000165887	ANKRD2		negative regulation of transcription from RNA polymerase II promoter, chromatin, euchromatin, RNA polymerase II transcription factor binding, cytokine production, regulation of cytokine production, system process, muscle system process, chromatin binding, structural molecule activity, binding, protein binding, intracellular, cell, nucleus, nucleoplasm, chromosome, cytoplasm, cytosol, nucleobase-c…	324.933	407.029	236.522	-0.780612	0.0169278	0.976319
ENSG00000167680	SEMA6B	Axon guidance	cell morphogenesis, cell morphogenesis involved in differentiation, regulation of cell growth, ameboidal-type cell migration, neural crest cell migration, receptor binding, binding, protein binding, cell, plasma membrane, integral component of plasma membrane, movement of cell or subcellular component, chemotaxis, cell communication, signal transduction, cell surface receptor signaling pathway, m…	87.1543	107.86	64.8559	-0.725089	0.0170202	0.976319
ENSG00000167770	OTUB1		protein polyubiquitination, adaptive immune response, immune system process, catalytic activity, thiol-dependent ubiquitin-specific protease activity, binding, protein binding, extracellular region, intracellular, cell, nucleus, cytoplasm, nucleobase-containing compound metabolic process, DNA metabolic process, DNA repair, regulation of DNA repair, double-strand break repair, chromatin organizati…	144.925	154.99	134.087	-0.207564	0.0157594	0.976319
ENSG00000168884	TNIP2		MAPK cascade, cell activation, activation of innate immune response, pattern recognition receptor signaling pathway, toll-like receptor signaling pathway, response to molecule of bacterial origin, activation of immune response, myeloid leukocyte activation, immune system process, regulation of immune system process, positive regulation of immune system process, regulation of leukocyte activation,…	99.6392	107.673	90.9873	-0.240488	0.0167385	0.976319
ENSG00000168899	VAMP5	SNARE interactions in vesicular transport	SNARE binding, SNAP receptor activity, binding, protein binding, extracellular region, intracellular, cell, cytoplasm, endosome, late endosome, vacuole, Golgi apparatus, plasma membrane, integral component of plasma membrane, cell-cell junction, transport, exocytosis, vesicle fusion, organelle organization, plasma membrane organization, multicellular organism development, muscle organ development…	39.8837	44.9135	34.467	-0.372441	0.016042	0.976319
ENSG00000169100	SLC25A6	Calcium signaling pathway, Influenza A, HTLV-I infection, cGMP-PKG signaling pathway, Parkinson's disease, Huntington's disease	adenine nucleotide transmembrane transporter activity, immune system process, regulation of immune system process, peptide secretion, regulation of peptide secretion, structural constituent of ribosome, structural molecule activity, transporter activity, nucleoside transmembrane transporter activity, purine nucleobase transmembrane transporter activity, purine ribonucleotide transmembrane transpo…	416.287	473.488	354.686	-0.415766	0.016512	0.976319
ENSG00000171885	AQP4	Bile secretion, Vasopressin-regulated water reabsorption	immune system process, system process, renal system process, renal water homeostasis, transporter activity, water transmembrane transporter activity, intracellular, cell, cytoplasm, plasma membrane, integral component of plasma membrane, transport, ion transport, water transport, cell volume homeostasis, response to stress, defense response, immune response, regulation of cell size, carbohydrate …	90.5026	50.4504	133.636	1.38781	0.016971	0.976319
ENSG00000172728	FUT10		reproduction, Golgi membrane, immune system process, immune system development, catalytic activity, intracellular, cell, cytoplasm, Golgi apparatus, Golgi stack, carbohydrate metabolic process, monosaccharide metabolic process, fucose metabolic process, protein folding, cellular protein modification process, protein glycosylation, protein targeting, transport, intracellular protein transport, mov…	75.7496	69.2175	82.7842	0.254848	0.0171648	0.976319
ENSG00000174165	ZDHHC24		catalytic activity, binding, protein binding, zinc ion binding, membrane, integral component of membrane, palmitoyltransferase activity, S-acyltransferase activity, transferase activity, transferase activity, transferring acyl groups, transferase activity, transferring acyl groups other than amino-acyl groups, protein-cysteine S-palmitoyltransferase activity, protein-cysteine S-acyltransferase ac…	47.8285	51.8513	43.4963	-0.248253	0.0164722	0.976319
ENSG00000176454	LPCAT4	Metabolic pathways, Glycerophospholipid metabolism, Ether lipid metabolism	catalytic activity, 1-acylglycerol-3-phosphate O-acyltransferase activity, intracellular, cell, cytoplasm, endoplasmic reticulum, endoplasmic reticulum membrane, cellular modified amino acid metabolic process, lipid metabolic process, neutral lipid metabolic process, acylglycerol metabolic process, triglyceride metabolic process, phospholipid metabolic process, glycerophospholipid metabolic proce…	155.611	128.852	184.429	0.514002	0.0157465	0.976319
ENSG00000177868	SVBP		ameboidal-type cell migration, extracellular region, cell, cellular protein modification process, transport, movement of cell or subcellular component, protein localization, metabolic process, protein secretion, negative regulation of metabolic process, cellular process, regulation of endothelial cell migration, negative regulation of endothelial cell migration, negative regulation of macromolecu…	43.3689	48.8109	37.5084	-0.371289	0.0155318	0.976319
ENSG00000179010	MRFAP1		binding, protein binding, intracellular, cell, nucleus, cytoplasm, organelle, membrane-bounded organelle, intracellular organelle, intracellular membrane-bounded organelle, intracellular part, cytoplasmic part, cell part, perinuclear region of cytoplasm	646.396	698.398	590.394	-0.241995	0.0156112	0.976319
ENSG00000180182	MED14	Thyroid hormone signaling pathway	DNA-directed RNA polymerase complex, transcription factor activity, protein binding, transcription factor activity, transcription factor binding, transcription factor activity, RNA polymerase II transcription factor binding, RNA polymerase II transcription cofactor activity, transcription cofactor activity, transcription coactivator activity, receptor activity, receptor binding, binding, protein …	305.056	289.303	322.02	0.154067	0.0167609	0.976319
ENSG00000181467	RAP2B		nucleotide binding, cell activation, nucleoside binding, purine nucleoside binding, regulation of protein phosphorylation, positive regulation of protein phosphorylation, binding, protein binding, GTP binding, extracellular region, intracellular, cell, cytoplasm, endosome, vacuole, vacuolar membrane, cytosol, plasma membrane, cell-cell junction, bicellular tight junction, cellular protein modific…	111.334	119.952	102.054	-0.231041	0.0167797	0.976319
ENSG00000182952	HMGN4		chromatin, nucleic acid binding, DNA binding, chromatin binding, binding, protein binding, intracellular, cell, nucleus, chromosome, chromatin DNA binding, nucleosome binding, nucleosomal DNA binding, protein complex binding, macromolecular complex, organelle, membrane-bounded organelle, non-membrane-bounded organelle, intracellular organelle, intracellular membrane-bounded organelle, intracellul…	139.039	151.673	125.434	-0.272065	0.015621	0.976319
ENSG00000184811	TRARG1		response to biotic stimulus, membrane, integral component of membrane, intrinsic component of membrane, membrane part, response to stimulus	33.2439	15.0655	52.8206	1.74419	0.0171807	0.976319
ENSG00000196358	NTNG2	Cell adhesion molecules (CAMs), Axon guidance	cell morphogenesis, cell morphogenesis involved in differentiation, binding, protein binding, cell, plasma membrane, multicellular organism development, nervous system development, axonogenesis, anatomical structure morphogenesis, cellular process, membrane, cellular component organization, neurogenesis, cell projection organization, cell differentiation, neuron differentiation, axon, neuron proj…	23.2649	28.1668	17.9859	-0.619395	0.0160306	0.976319
ENSG00000196998	WDR45		autophagosome assembly, pre-autophagosomal structure, mitophagy, binding, phospholipid binding, intracellular, cell, cytoplasm, cytosol, cellular protein modification process, protein lipidation, autophagy, organelle organization, mitochondrion organization, vacuole organization, protein localization, metabolic process, lipid binding, biosynthetic process, macromolecule biosynthetic process, cell…	235.099	263.747	204.248	-0.367247	0.0153857	0.976319
ENSG00000198130	HIBCH	Metabolic pathways, Carbon metabolism, beta-Alanine metabolism, Propanoate metabolism, Valine, leucine and isoleucine degradation	catalytic activity, 3-hydroxyisobutyryl-CoA hydrolase activity, extracellular region, intracellular, cell, cytoplasm, mitochondrion, mitochondrial matrix, organic acid metabolic process, cellular amino acid metabolic process, valine metabolic process, valine catabolic process, nitrogen compound metabolic process, metabolic process, catabolic process, cellular amino acid catabolic process, branche…	161.547	144.432	179.977	0.315459	0.0148739	0.976319
ENSG00000198363	ASPH		system process, muscle system process, circulatory system process, heart process, catalytic activity, peptide-aspartate beta-dioxygenase activity, structural molecule activity, binding, calcium ion binding, detection of calcium ion, protein binding, intracellular, cell, cytoplasm, endoplasmic reticulum, endoplasmic reticulum lumen, endoplasmic reticulum membrane, plasma membrane, cell cortex, nuc…	982.538	884.852	1087.74	0.29752	0.0170417	0.976319
ENSG00000198732	SMOC1		ossification, osteoblast differentiation, eye development, binding, calcium ion binding, protein binding, extracellular region, proteinaceous extracellular matrix, basement membrane, cell communication, signal transduction, multicellular organism development, sensory organ development, cellular process, signaling, cell differentiation, regulation of ossification, extracellular matrix, multicellul…	10.3164	15.3168	4.93129	-1.45994	0.0163921	0.976319
ENSG00000200087	SNORA73B			515.786	629.811	392.99	-0.679047	0.0153865	0.976319
ENSG00000204209	DAXX	Herpes simplex infection, MAPK signaling pathway, Apoptosis, Amyotrophic lateral sclerosis (ALS)	negative regulation of transcription from RNA polymerase II promoter, MAPK cascade, activation of MAPK activity, chromosome, centromeric region, sex chromosome, transcription factor activity, protein binding, transcription factor activity, transcription factor binding, XY body, regulation of protein phosphorylation, positive regulation of protein phosphorylation, p53 binding, transcription cofact…	105.028	114.725	94.5846	-0.275846	0.0154153	0.976319
ENSG00000204220	PFDN6		binding, protein binding, intracellular, cell, cytoplasm, protein folding, protein complex assembly, cellular process, cellular component organization, prefoldin complex, cellular component assembly, macromolecular complex, cellular macromolecular complex assembly, protein complex, cellular protein complex assembly, macromolecular complex subunit organization, cellular component biogenesis, intra…	66.5041	73.7566	58.6936	-0.324626	0.0160648	0.976319
ENSG00000205871	RPS3AP47			1.02783	1.5648	0.44956	-0.82323	0.0166412	0.976319
ENSG00000206838	SNORA5A			21.031	25.7227	15.9785	-0.654358	0.0164397	0.976319
ENSG00000213089	PDCL3P5			15.545	22.2166	8.36013	-1.31055	0.0155985	0.976319
ENSG00000214182	PTMAP5			20.2812	26.286	13.8144	-0.881159	0.0157246	0.976319
ENSG00000218336	TENM3		eye development, binding, protein binding, cell, proteolysis, cell communication, cell adhesion, homophilic cell adhesion via plasma membrane adhesion molecules, signal transduction, multicellular organism development, nervous system development, sensory organ development, metabolic process, anatomical structure morphogenesis, organ morphogenesis, cellular process, positive regulation of cell dev…	128.244	109.268	148.68	0.440865	0.0153913	0.976319
ENSG00000221866	PLXNA4	Axon guidance	cell morphogenesis, cell morphogenesis involved in differentiation, regulation of cell growth, semaphorin receptor complex, signal transducer activity, receptor activity, transmembrane signaling receptor activity, cell, plasma membrane, integral component of plasma membrane, movement of cell or subcellular component, chemotaxis, cell communication, signal transduction, cell surface receptor signa…	383.601	333.061	438.029	0.394205	0.017057	0.976319
ENSG00000228847	ATP5MC2P4			2.90645	3.80984	1.93356	-0.713336	0.0166728	0.976319
ENSG00000230490	AL139383.1			21.0169	17.5625	24.737	0.471453	0.016873	0.976319
ENSG00000232810	TNF	Hepatitis C, Cytokine-cytokine receptor interaction, Toll-like receptor signaling pathway, RIG-I-like receptor signaling pathway, Natural killer cell mediated cytotoxicity, Tuberculosis, Hepatitis B, Influenza A, Herpes simplex infection, mTOR signaling pathway, HTLV-I infection, Proteoglycans in cancer, Type II diabetes mellitus, Adipocytokine signaling pathway, MAPK signaling pathway, Asthma, S…	protein import into nucleus, translocation, negative regulation of transcription from RNA polymerase II promoter, MAPK cascade, activation of MAPKKK activity, activation of MAPK activity, response to reactive oxygen species, response to superoxide, response to oxygen radical, regulatory region DNA binding, regulatory region nucleic acid binding, response to acid chemical, ossification, osteoblast…	7.55386	9.77195	5.16515	-0.805072	0.0165201	0.976319
ENSG00000235238	SUMO2P1			18.5301	22.0941	14.692	-0.557493	0.0167946	0.976319
ENSG00000237422	AL158071.3			4.427	3.17497	5.77534	0.698528	0.0169526	0.976319
ENSG00000243279	PRAF2		intracellular, cell, cytoplasm, endosome, vacuole, vacuolar membrane, transport, ion transport, anion transport, dicarboxylic acid transport, amino acid transport, protein localization, endosome membrane, endomembrane system, protein transport, organic anion transport, acidic amino acid transport, L-amino acid transport, L-glutamate transport, membrane, integral component of membrane, organelle m…	11.8915	14.4111	9.178	-0.598514	0.0149628	0.976319
ENSG00000250842	AC137770.1			5.27981	3.09389	7.63389	1.07654	0.0158194	0.976319
ENSG00000259790	ANP32BP1			8.36003	10.7026	5.83726	-0.775339	0.0153488	0.976319
ENSG00000260008	AP001527.1			0.737027	1.29725	0.133708	-1.01886	0.0167918	0.976319
ENSG00000271533	Z83843.1			173.916	151.363	198.204	0.386741	0.0166767	0.976319
ENSG00000272983	AL117339.4			17.5855	15.2542	20.0961	0.376164	0.0151145	0.976319
ENSG00000279354	AC090373.1			2.45972	3.44711	1.39637	-0.892021	0.0153935	0.976319
ENSG00000283930	AL117339.5			6.28407	7.7055	4.7533	-0.597538	0.0171234	0.976319
ENSG00000064886	CHI3L2		binding, extracellular region, extracellular space, carbohydrate metabolic process, chitin binding, metabolic process, carbohydrate binding, primary metabolic process, extracellular region part, organic substance metabolic process, carbohydrate derivative binding	12.3847	6.84134	18.3544	1.30349	0.0172294	0.977611
ENSG00000081479	LRP2	Thyroid hormone synthesis, Hedgehog signaling pathway	lytic vacuole, retinoid metabolic process, blood vessel development, vasculature development, cardiac chamber development, cardiac ventricle development, cardiac septum development, ventricular septum development, receptor activity, low-density lipoprotein receptor activity, transporter activity, binding, calcium ion binding, protein binding, extracellular region, intracellular, cell, cytoplasm, …	11.2592	34.4008	16.8788	-0.985534	0.017981	0.980953
ENSG00000090238	YPEL3		binding, intracellular, cell, nucleus, nucleolus, response to stress, aging, cell aging, cellular process, membrane-enclosed lumen, nuclear lumen, developmental process, cellular response to stress, ion binding, cation binding, organelle, membrane-bounded organelle, non-membrane-bounded organelle, intracellular organelle, intracellular membrane-bounded organelle, intracellular non-membrane-bounde…	141.236	156.52	124.776	-0.324672	0.0184059	0.980953
ENSG00000102854	MSLN		binding, protein binding, extracellular region, extracellular space, intracellular, cell, cytoplasm, Golgi apparatus, plasma membrane, cell adhesion, cell-matrix adhesion, multicellular organism development, cell surface, endomembrane system, membrane, biological adhesion, pancreas development, intrinsic component of membrane, anchored component of membrane, cell-substrate adhesion, multicellular…	3.34596	14.2251	5.97327	-1.12654	0.0181544	0.980953
ENSG00000105696	TMEM59L		Golgi membrane, intracellular, cell, cytoplasm, Golgi apparatus, endomembrane system, membrane, integral component of membrane, organelle membrane, intrinsic component of membrane, organelle, membrane-bounded organelle, intracellular organelle, intracellular membrane-bounded organelle, organelle part, intracellular part, membrane part, Golgi apparatus part, cytoplasmic part, intracellular organel…	6.17075	8.48736	3.67594	-1.02075	0.0181994	0.980953
ENSG00000108591	DRG2		nucleotide binding, nucleoside binding, purine nucleoside binding, binding, protein binding, GTP binding, intracellular, cell, nucleus, nucleoplasm, cytoplasm, mitochondrion, cell communication, signal transduction, cellular process, membrane, purine nucleotide binding, guanyl nucleotide binding, signaling, membrane-enclosed lumen, nuclear lumen, ribonucleoside binding, purine ribonucleoside bind…	137.138	149.826	123.475	-0.277026	0.0178021	0.980953
ENSG00000110328	GALNT18	Metabolic pathways, Mucin type O-Glycan biosynthesis	Golgi membrane, catalytic activity, polypeptide N-acetylgalactosaminyltransferase activity, binding, intracellular, cell, cytoplasm, Golgi apparatus, carbohydrate metabolic process, cellular protein modification process, protein glycosylation, metabolic process, UDP-glycosyltransferase activity, acetylgalactosaminyltransferase activity, biosynthetic process, macromolecule biosynthetic process, gl…	166.008	194.382	135.452	-0.517899	0.0180094	0.980953
ENSG00000111674	ENO2	Metabolic pathways, Carbon metabolism, Biosynthesis of amino acids, Glycolysis / Gluconeogenesis, HIF-1 signaling pathway, RNA degradation	phosphopyruvate hydratase complex, magnesium ion binding, photoreceptor inner segment, catalytic activity, phosphopyruvate hydratase activity, binding, protein binding, extracellular region, extracellular space, intracellular, cell, cytoplasm, cytosol, plasma membrane, carbohydrate metabolic process, monosaccharide metabolic process, glucose metabolic process, glucose catabolic process, organic a…	68.729	82.8543	53.5171	-0.621175	0.0176517	0.980953
ENSG00000117407	ARTN		MAPK cascade, cell morphogenesis, cell morphogenesis involved in differentiation, immune system process, immune system development, guanyl-nucleotide exchange factor activity, Ras guanyl-nucleotide exchange factor activity, receptor binding, binding, protein binding, extracellular region, extracellular space, intracellular, cell, cellular protein modification process, protein phosphorylation, pho…	2.02262	3.2858	0.66227	-1.36641	0.017797	0.980953
ENSG00000123374	CDK2	Cell cycle, p53 signaling pathway, PI3K-Akt signaling pathway, Hepatitis B, Measles, Herpes simplex infection, Pathways in cancer, FoxO signaling pathway, Oocyte meiosis, Progesterone-mediated oocyte maturation, Epstein-Barr virus infection, Viral carcinogenesis, Small cell lung cancer, Prostate cancer	reproduction, cell cycle checkpoint, DNA damage checkpoint, G1/S transition of mitotic cell cycle, G2/M transition of mitotic cell cycle, nucleotide binding, microtubule cytoskeleton organization, mitotic cell cycle, nuclear division, response to reactive oxygen species, cyclin-dependent protein kinase holoenzyme complex, chromosome, telomeric region, condensed chromosome, sex chromosome, X chrom…	65.5354	77.0637	53.1203	-0.528481	0.0183877	0.980953
ENSG00000132170	PPARG	Transcriptional misregulation in cancer, Pathways in cancer, AMPK signaling pathway, Longevity regulating pathway, Osteoclast differentiation, Thyroid cancer, Huntington's disease, PPAR signaling pathway	reproduction, negative regulation of transcription from RNA polymerase II promoter, regulatory region DNA binding, transcription regulatory region sequence-specific DNA binding, RNA polymerase II transcription factor activity, sequence-specific DNA binding, transcription factor activity, protein binding, transcription factor activity, transcription factor binding, core promoter sequence-specific …	120.364	103.422	138.609	0.418958	0.0174791	0.980953
ENSG00000135604	STX11	SNARE interactions in vesicular transport	SNARE binding, regulation of neurotransmitter levels, SNAP receptor activity, binding, protein binding, intracellular, cell, cytoplasm, Golgi apparatus, plasma membrane, transport, neurotransmitter transport, intracellular protein transport, exocytosis, vesicle fusion, organelle organization, cell communication, cell-cell signaling, chemical synaptic transmission, neurotransmitter secretion, syna…	47.0084	52.1579	41.4627	-0.32409	0.0182189	0.980953
ENSG00000137818	RPLP1	Ribosome	nuclear-transcribed mRNA catabolic process, nonsense-mediated decay, nuclear-transcribed mRNA catabolic process, regulation of protein phosphorylation, positive regulation of protein phosphorylation, cytoplasmic translation, nucleic acid binding, RNA binding, structural constituent of ribosome, structural molecule activity, binding, protein binding, extracellular region, intracellular, cell, cyto…	848.019	939.001	750.038	-0.323776	0.0182588	0.980953
ENSG00000139734	DIAPH3	Regulation of actin cytoskeleton	reproduction, actin binding, binding, protein binding, intracellular, cell, nucleus, cytoplasm, cytosol, organelle organization, cytoskeleton organization, gamete generation, spermatogenesis, cytoskeletal protein binding, cellular process, cellular component organization, Ras GTPase binding, Rho GTPase binding, enzyme binding, sexual reproduction, reproductive process, actin filament-based proces…	4.12899	5.23906	2.93353	-0.665505	0.0178448	0.980953
ENSG00000141452	RMC1		lytic vacuole, intracellular, cell, cytoplasm, lysosome, lysosomal membrane, vacuole, vacuolar membrane, membrane, organelle membrane, organelle, membrane-bounded organelle, intracellular organelle, intracellular membrane-bounded organelle, organelle part, intracellular part, vacuolar part, cytoplasmic part, intracellular organelle part, cell part, bounding membrane of organelle, whole membrane, …	86.7256	93.6538	79.2644	-0.2379	0.0184078	0.980953
ENSG00000141644	MBD1		negative regulation of transcription from RNA polymerase II promoter, nucleotide binding, nuclear chromosome, chromatin, nuclear chromatin, nucleic acid binding, DNA binding, chromatin binding, double-stranded DNA binding, binding, protein binding, intracellular, cell, nucleus, nucleoplasm, chromosome, cytoplasm, nucleobase-containing compound metabolic process, DNA metabolic process, DNA modific…	293.544	313.631	271.912	-0.205225	0.0175651	0.980953
ENSG00000143515	ATP8B2		nucleotide binding, magnesium ion binding, nucleoside binding, purine nucleoside binding, catalytic activity, phospholipid-translocating ATPase activity, transporter activity, lipid transporter activity, binding, ATP binding, phospholipid transporter activity, intracellular, cell, cytoplasm, endoplasmic reticulum, endoplasmic reticulum membrane, Golgi apparatus, plasma membrane, transport, ion tr…	211.647	245.108	175.613	-0.4787	0.0182862	0.980953
ENSG00000145191	EIF2B5	RNA transport	reproduction, ovarian follicle development, developmental process involved in reproduction, nucleic acid binding, RNA binding, translation initiation factor activity, guanyl-nucleotide exchange factor activity, binding, protein binding, intracellular, cell, nucleus, cytoplasm, cytosol, eukaryotic translation initiation factor 2B complex, translation, translational initiation, regulation of transl…	272.029	288.308	254.499	-0.179292	0.017923	0.980953
ENSG00000145592	RPL37	Ribosome	nuclear-transcribed mRNA catabolic process, nonsense-mediated decay, nuclear-transcribed mRNA catabolic process, nucleic acid binding, RNA binding, structural constituent of ribosome, structural molecule activity, binding, intracellular, cell, cytoplasm, cytosol, ribosome, nucleobase-containing compound metabolic process, rRNA processing, RNA processing, RNA catabolic process, mRNA catabolic proc…	1127.74	1306.96	934.74	-0.483138	0.0183416	0.980953
ENSG00000149646	CNBD2		reproduction, nucleotide binding, binding, intracellular, cell, cytoplasm, cytosol, gamete generation, spermatogenesis, purine nucleotide binding, sexual reproduction, reproductive process, cyclic nucleotide binding, cAMP binding, adenyl nucleotide binding, multicellular organismal process, multicellular organism reproduction, ribonucleotide binding, purine ribonucleotide binding, adenyl ribonucl…	10.9551	12.5464	9.24136	-0.403502	0.0173494	0.980953
ENSG00000158014	SLC30A2		transition metal ion transport, lytic vacuole, transporter activity, zinc ion transmembrane transporter activity, binding, protein binding, intracellular, cell, cytoplasm, lysosome, lysosomal membrane, endosome, late endosome, vacuole, vacuolar membrane, plasma membrane, transport, ion transport, cation transport, zinc II ion transport, cellular ion homeostasis, cellular metal ion homeostasis, ce…	55.6986	68.1663	42.2719	-0.676637	0.0173682	0.980953
ENSG00000163491	NEK10		MAPK cascade, nucleotide binding, nucleoside binding, purine nucleoside binding, regulation of protein phosphorylation, positive regulation of protein phosphorylation, catalytic activity, protein kinase activity, protein serine/threonine kinase activity, binding, ATP binding, intracellular, cell, nucleus, cytoplasm, centrosome, microtubule organizing center, cytoskeleton, cellular protein modific…	186.071	153.488	221.161	0.52411	0.01795	0.980953
ENSG00000164283	ESM1		angiogenesis, regulation of cell growth, blood vessel development, vasculature development, sprouting angiogenesis, receptor binding, hepatocyte growth factor receptor binding, integrin binding, binding, protein binding, insulin-like growth factor binding, extracellular region, cell communication, signal transduction, cell surface receptor signaling pathway, enzyme linked receptor protein signali…	3.82645	5.50197	2.02204	-1.10535	0.0183373	0.980953
ENSG00000164978	NUDT2	Pyrimidine metabolism, Purine metabolism	nucleotide binding, response to reactive oxygen species, nucleoside binding, purine nucleoside binding, catalytic activity, bis(5'-nucleosyl)-tetraphosphatase (asymmetrical) activity, nucleotide diphosphatase activity, binding, protein binding, GTP binding, intracellular, cell, cytoplasm, mitochondrion, mitochondrial matrix, nucleobase-containing compound metabolic process, cellular aromatic comp…	64.9724	76.8098	52.2243	-0.547867	0.0173421	0.980953
ENSG00000166343	MSS51		binding, behavior, social behavior, ion binding, cation binding, metal ion binding, intraspecies interaction between organisms, multi-organism process, multi-organism behavior	65.8837	53.6811	79.025	0.54941	0.0177233	0.980953
ENSG00000168894	RNF181		protein polyubiquitination, catalytic activity, ubiquitin-protein transferase activity, binding, cellular protein modification process, proteolysis, ubiquitin-dependent protein catabolic process, metabolic process, zinc ion binding, catabolic process, macromolecule catabolic process, cellular process, proteasomal protein catabolic process, protein ubiquitination, transferase activity, ligase acti…	140.35	163.932	114.954	-0.508317	0.0178886	0.980953
ENSG00000170296	GABARAP	Regulation of autophagy, FoxO signaling pathway, GABAergic synapse	Golgi membrane, microtubule cytoskeleton organization, lytic vacuole, autophagosome membrane, receptor binding, binding, protein binding, intracellular, cell, cytoplasm, lysosome, vacuole, vacuolar membrane, autophagosome, endoplasmic reticulum, smooth endoplasmic reticulum, Golgi apparatus, cytosol, cytoskeleton, microtubule, microtubule associated complex, plasma membrane, cilium, axoneme, prot…	89.846	106.063	72.3818	-0.544961	0.0182336	0.980953
ENSG00000178726	THBD	AGE-RAGE signaling pathway in diabetic complications, Complement and coagulation cascades	reproduction, cell activation, response to molecule of bacterial origin, immune system process, signal transducer activity, receptor activity, transmembrane signaling receptor activity, binding, calcium ion binding, protein binding, extracellular region, extracellular space, cell, plasma membrane, integral component of plasma membrane, movement of cell or subcellular component, response to stress…	244.42	285.293	200.403	-0.507404	0.0180598	0.980953
ENSG00000185885	IFITM1	B cell receptor signaling pathway	ossification, osteoblast differentiation, immune effector process, immune system process, regulation of immune system process, signal transducer activity, receptor signaling protein activity, binding, protein binding, cell, plasma membrane, movement of cell or subcellular component, response to stress, defense response, immune response, cell communication, signal transduction, cell surface recept…	213.315	255.277	168.124	-0.599625	0.0184008	0.980953
ENSG00000202058	RN7SKP80			10.0925	12.5133	7.48538	-0.671329	0.018007	0.980953
ENSG00000204381	LAYN		ruffle, binding, glycosaminoglycan binding, hyaluronic acid binding, cell, adherens junction, cell-substrate adherens junction, focal adhesion, cell surface, membrane, integral component of membrane, cell junction, cell-substrate junction, carbohydrate binding, intrinsic component of membrane, cell leading edge, cell projection, membrane part, cell part, anchoring junction, carbohydrate derivativ…	32.3308	37.1852	27.103	-0.442287	0.0179295	0.980953
ENSG00000205937	RNPS1	RNA transport, mRNA surveillance pathway	nucleotide binding, nuclear-transcribed mRNA catabolic process, nonsense-mediated decay, RNA splicing, via transesterification reactions, RNA splicing, via transesterification reactions with bulged adenosine as nucleophile, alternative mRNA splicing, via spliceosome, regulation of alternative mRNA splicing, via spliceosome, mRNA splicing, via spliceosome, nuclear-transcribed mRNA catabolic proces…	286.771	301.922	270.454	-0.158241	0.0178347	0.980953
ENSG00000221869	CEBPD		regulatory region DNA binding, transcription regulatory region sequence-specific DNA binding, RNA polymerase II regulatory region sequence-specific DNA binding, RNA polymerase II core promoter proximal region sequence-specific DNA binding, RNA polymerase II transcription factor activity, sequence-specific DNA binding, transcription factor activity, RNA polymerase II core promoter proximal region …	135.87	169.956	99.163	-0.771271	0.018129	0.980953
ENSG00000222041	CYTOR			59.3037	71.4842	46.1863	-0.619299	0.0183948	0.980953
ENSG00000236330	RPL5P9			3.82634	5.0702	2.48679	-0.799845	0.0178263	0.980953
ENSG00000256950	AC069503.2			0.775827	0.273582	1.31671	0.863183	0.0176181	0.980953
ENSG00000257218	GATC	Metabolic pathways, Aminoacyl-tRNA biosynthesis	nucleotide binding, nucleoside binding, purine nucleoside binding, catalytic activity, binding, protein binding, ATP binding, intracellular, cell, cytoplasm, mitochondrion, organic acid metabolic process, nucleobase-containing compound metabolic process, tRNA metabolic process, translation, translational elongation, regulation of translation, regulation of translational elongation, regulation of …	111.072	119.122	102.402	-0.216245	0.0181914	0.980953
ENSG00000259673	IQCH-AS1			46.2243	41.2692	51.5606	0.314376	0.0181893	0.980953
ENSG00000269028	MTRNR2L12			278.32	371.703	177.753	-1.06006	0.0176568	0.980953
ENSG00000271401	AC010680.5			2.13563	1.33226	3.0008	0.778562	0.0181168	0.980953
ENSG00000272465	AL031768.1			3.80391	2.68293	5.01112	0.706781	0.0175467	0.980953
ENSG00000274317	LINC02334			127.208	86.1441	171.43	0.984538	0.0180755	0.980953
ENSG00000277918	RF00003			58.9393	76.252	40.2948	-0.903614	0.0183449	0.980953
ENSG00000280432	AP000962.2			14.3414	11.8393	17.0359	0.490312	0.0181674	0.980953
ENSG00000143630	HCN3		nucleotide binding, transporter activity, ion channel activity, voltage-gated ion channel activity, voltage-gated sodium channel activity, voltage-gated potassium channel activity, cation channel activity, potassium channel activity, sodium channel activity, binding, cell, plasma membrane, integral component of plasma membrane, transport, ion transport, cation transport, potassium ion transport, …	9.87961	7.90829	12.0026	0.545576	0.0184697	0.982862
ENSG00000011332	DPF1		binding, intracellular, cell, nucleus, cytoplasm, nucleobase-containing compound metabolic process, transcription, DNA-templated, regulation of transcription, DNA-templated, cellular aromatic compound metabolic process, nitrogen compound metabolic process, apoptotic process, multicellular organism development, nervous system development, metabolic process, cell death, zinc ion binding, biosynthet…	2.41581	3.73071	0.999762	-1.24223	0.019206	0.983791
ENSG00000090372	STRN4		protein phosphatase type 2A complex, binding, protein binding, calmodulin binding, intracellular, cell, cytoplasm, protein serine/threonine phosphatase complex, membrane, enzyme binding, phosphatase binding, protein phosphatase binding, protein domain specific binding, dendrite, protein complex binding, macromolecular complex, somatodendritic compartment, cell projection, neuron projection, dendr…	261.528	289.506	231.398	-0.321966	0.0190699	0.983791
ENSG00000102452	NALCN		action potential, transporter activity, ion channel activity, voltage-gated ion channel activity, cation channel activity, sodium channel activity, binding, protein binding, cell, plasma membrane, transport, ion transport, cation transport, sodium ion transport, calcium ion transport, cation transmembrane transporter activity, ion transmembrane transporter activity, monovalent inorganic cation tr…	113.077	85.9162	142.326	0.721607	0.0186491	0.983791
ENSG00000106633	GCK	Metabolic pathways, Type II diabetes mellitus, Maturity onset diabetes of the young, Insulin secretion, Insulin signaling pathway, Carbon metabolism, Glycolysis / Gluconeogenesis, Glucagon signaling pathway, Central carbon metabolism in cancer, Prolactin signaling pathway, Amino sugar and nucleotide sugar metabolism, Starch and sucrose metabolism, Galactose metabolism, Butirosin and neomycin bios…	nucleotide binding, polysaccharide biosynthetic process, magnesium ion binding, cellular glucose homeostasis, nucleoside binding, purine nucleoside binding, peptide secretion, regulation of peptide secretion, positive regulation of peptide secretion, catalytic activity, glucokinase activity, hexokinase activity, binding, protein binding, ATP binding, glucose binding, intracellular, cell, nucleus,…	5.05825	6.26186	3.76204	-0.608759	0.0189508	0.983791
ENSG00000113555	PCDH12		reproduction, in utero embryonic development, placenta development, embryonic placenta development, developmental process involved in reproduction, binding, calcium ion binding, extracellular region, cell, plasma membrane, integral component of plasma membrane, cell-cell junction, carbohydrate metabolic process, polysaccharide metabolic process, glycogen metabolic process, cellular glucan metabol…	263.04	292.433	231.387	-0.336501	0.0195242	0.983791
ENSG00000114251	WNT5A	Signaling pathways regulating pluripotency of stem cells, mTOR signaling pathway, Wnt signaling pathway, Hippo signaling pathway, Melanogenesis, HTLV-I infection, Pathways in cancer, Proteoglycans in cancer, Basal cell carcinoma, Axon guidance	reproduction, MAPK cascade, activation of MAPK activity, nuclear division, embryonic axis specification, cell morphogenesis, cell morphogenesis involved in differentiation, regulatory region DNA binding, regulatory region nucleic acid binding, nucleic acid binding transcription factor activity, response to acid chemical, skeletal system development, ossification, angiogenesis, regulation of cell …	51.3949	45.3073	57.9507	0.348268	0.0194432	0.983791
ENSG00000120519	SLC10A7		transporter activity, transport, ion transport, cation transport, sodium ion transport, secondary active transmembrane transporter activity, symporter activity, monovalent inorganic cation transport, membrane, integral component of membrane, active transmembrane transporter activity, transmembrane transporter activity, metal ion transport, intrinsic component of membrane, membrane part, localizat…	52.881	48.1534	57.9723	0.262745	0.0187392	0.983791
ENSG00000125503	PPP1R12C	Proteoglycans in cancer, Regulation of actin cytoskeleton, Oxytocin signaling pathway, Vascular smooth muscle contraction, Focal adhesion	binding, protein binding, intracellular, cell, cytoplasm, enzyme binding, kinase binding, protein kinase binding, intracellular part, cell part	544.745	623.866	459.539	-0.440224	0.0195177	0.983791
ENSG00000126217	MCF2L		guanyl-nucleotide exchange factor activity, Ras guanyl-nucleotide exchange factor activity, Rho guanyl-nucleotide exchange factor activity, binding, phospholipid binding, extracellular region, extracellular space, intracellular, cell, cytoplasm, cytosol, plasma membrane, apoptotic process, cell communication, signal transduction, small GTPase mediated signal transduction, Ras protein signal trans…	917.412	1231.57	579.089	-1.08732	0.0193916	0.983791
ENSG00000135392	DNAJC14		G-protein coupled receptor binding, receptor binding, binding, protein binding, extracellular region, intracellular, cell, nucleus, nucleoplasm, nucleolus, cytoplasm, endoplasmic reticulum, endoplasmic reticulum membrane, transport, protein localization, endomembrane system, protein transport, membrane, integral component of membrane, intrinsic component of membrane, membrane-enclosed lumen, nucl…	104.332	113.446	94.5166	-0.260848	0.0192524	0.983791
ENSG00000136732	GYPC	Malaria	binding, protein binding, intracellular, cell, cytoplasm, cytoskeleton, plasma membrane, integral component of plasma membrane, cell cortex, membrane, integral component of membrane, carbohydrate binding, cortical cytoskeleton, intrinsic component of membrane, intrinsic component of plasma membrane, organelle, non-membrane-bounded organelle, intracellular organelle, intracellular non-membrane-bou…	302.692	335.355	267.517	-0.32497	0.0194456	0.983791
ENSG00000137824	RMDN3		spindle pole, binding, protein binding, intracellular, cell, nucleus, cytoplasm, mitochondrion, mitochondrial envelope, mitochondrial outer membrane, spindle, cytoskeleton, microtubule, cellular ion homeostasis, cellular calcium ion homeostasis, cellular metal ion homeostasis, apoptotic process, cell death, cellular process, programmed cell death, microtubule cytoskeleton, membrane, integral comp…	99.0762	104.805	92.9067	-0.172108	0.0193565	0.983791
ENSG00000139579	NABP2		cell cycle checkpoint, nuclear chromosome, mitotic cell cycle, telomere maintenance, double-strand break repair via homologous recombination, recombinational repair, chromosome, telomeric region, nuclear chromosome, telomeric region, nucleic acid binding, DNA binding, single-stranded DNA binding, binding, protein binding, intracellular, cell, nucleus, nucleoplasm, chromosome, cytoplasm, nucleobas…	66.6893	73.7789	59.0542	-0.316366	0.0185974	0.983791
ENSG00000140995	DEF8		binding, intracellular, cell, cell communication, signal transduction, cellular process, signaling, intracellular signal transduction, ion binding, cation binding, cell part, single-organism process, single organism signaling, single-organism cellular process, metal ion binding, regulation of biological process, regulation of cellular process, response to stimulus, cellular response to stimulus, …	164.241	176.605	150.927	-0.225299	0.0195839	0.983791
ENSG00000143850	PLEKHA6			353.159	394.292	308.861	-0.351297	0.0187966	0.983791
ENSG00000149273	RPS3	Ribosome	MAPK cascade, nuclear-transcribed mRNA catabolic process, nonsense-mediated decay, microtubule cytoskeleton organization, mitotic cell cycle, nuclear division, response to reactive oxygen species, nuclear-transcribed mRNA catabolic process, ruffle, regulation of protein phosphorylation, positive regulation of protein phosphorylation, nucleic acid binding, DNA binding, damaged DNA binding, RNA bin…	916.372	1024.87	799.531	-0.357815	0.0187065	0.983791
ENSG00000163584	RPL22L1	Ribosome	cytoplasmic translation, structural constituent of ribosome, structural molecule activity, intracellular, cell, cytoplasm, cytosol, ribosome, translation, peptide metabolic process, nitrogen compound metabolic process, metabolic process, biosynthetic process, macromolecule biosynthetic process, cellular process, gene expression, large ribosomal subunit, protein metabolic process, cytosolic large …	45.2348	53.495	36.3391	-0.545438	0.0191761	0.983791
ENSG00000166900	STX3	SNARE interactions in vesicular transport, Synaptic vesicle cycle	SNARE binding, lytic vacuole, regulation of neurotransmitter levels, SNAP receptor activity, binding, fatty acid binding, protein binding, extracellular region, intracellular, cell, cytoplasm, lysosome, primary lysosome, vacuole, plasma membrane, cell-cell junction, transport, neurotransmitter transport, intracellular protein transport, exocytosis, vesicle docking involved in exocytosis, vesicle …	170.719	187.212	152.958	-0.289824	0.0192253	0.983791
ENSG00000168143	FAM83B		receptor binding, epidermal growth factor receptor binding, binding, protein binding, intracellular, cell, cytoplasm, cell communication, signal transduction, cell surface receptor signaling pathway, enzyme linked receptor protein signaling pathway, transmembrane receptor protein tyrosine kinase signaling pathway, epidermal growth factor receptor signaling pathway, cell proliferation, cellular pr…	23.9129	8.93706	40.0408	2.04617	0.0190667	0.983791
ENSG00000168994	PXDC1		binding, phospholipid binding, lipid binding, phosphatidylinositol binding	117.324	140.649	92.2043	-0.603852	0.0192035	0.983791
ENSG00000178607	ERN1	Non-alcoholic fatty liver disease (NAFLD), Alzheimer's disease, Apoptosis, Protein processing in endoplasmic reticulum	MAPK cascade, nucleotide binding, activation of MAPK activity, magnesium ion binding, RNA splicing, via endonucleolytic cleavage and ligation, cellular glucose homeostasis, nucleoside binding, purine nucleoside binding, regulation of protein phosphorylation, positive regulation of protein phosphorylation, endothelial cell proliferation, catalytic activity, nuclease activity, endonuclease activity…	149.066	166.41	130.388	-0.349554	0.0195463	0.983791
ENSG00000189171	S100A13		lytic vacuole, cell morphogenesis, cell activation, cytokine production, immune effector process, cell activation involved in immune response, myeloid leukocyte activation, myeloid cell activation involved in immune response, mast cell activation involved in immune response, leukocyte activation involved in immune response, immune system process, leukocyte mediated immunity, myeloid leukocyte med…	115.363	137.455	91.5706	-0.580792	0.0195432	0.983791
ENSG00000189306	RRP7A	Ribosome biogenesis in eukaryotes	ribosomal small subunit assembly, nucleotide binding, in utero embryonic development, blastocyst development, blastocyst formation, nucleic acid binding, RNA binding, binding, protein binding, intracellular, cell, nucleus, nucleoplasm, nucleolus, cytoplasm, nucleobase-containing compound metabolic process, rRNA processing, RNA processing, cellular aromatic compound metabolic process, nitrogen com…	134.85	150.097	118.431	-0.339301	0.0191861	0.983791
ENSG00000196110	ZNF699		nucleic acid binding transcription factor activity, nucleic acid binding, DNA binding, transcription factor activity, sequence-specific DNA binding, binding, protein binding, intracellular, cell, nucleus, nucleobase-containing compound metabolic process, transcription, DNA-templated, regulation of transcription, DNA-templated, cellular aromatic compound metabolic process, nitrogen compound metabo…	59.2258	54.5331	64.2795	0.233281	0.0185617	0.983791
ENSG00000201098	RNY1			243.614	290.337	193.297	-0.58442	0.0188837	0.983791
ENSG00000204387	C6orf48			32.6313	37.3635	27.5351	-0.426997	0.0190305	0.983791
ENSG00000204428	LY6G5C		extracellular region	5.875	7.15127	4.50057	-0.567444	0.0195254	0.983791
ENSG00000208772	SNORD94			83.2785	101.91	63.2138	-0.680429	0.0188506	0.983791
ENSG00000214018	RRM2P3			9.54755	7.35151	11.9125	0.628661	0.0191555	0.983791
ENSG00000214050	FBXO16			5.32822	6.83573	3.70475	-0.735948	0.0192739	0.983791
ENSG00000214070	AC011999.1			1.08016	1.68992	0.423485	-0.918139	0.0194159	0.983791
ENSG00000228612	HK2P1			2.29003	3.2787	1.22531	-0.943165	0.0188865	0.983791
ENSG00000234026	AL157834.2			2.50396	3.40291	1.53587	-0.795973	0.0186936	0.983791
ENSG00000234127	TRIM26		immune system process, nucleic acid binding, DNA binding, binding, protein binding, intracellular, cell, cytoplasm, cytosol, nucleobase-containing compound metabolic process, transcription, DNA-templated, regulation of transcription, DNA-templated, cellular aromatic compound metabolic process, nitrogen compound metabolic process, response to stress, defense response, immune response, cell communi…	145.44	156.332	133.71	-0.223952	0.0190714	0.983791
ENSG00000251429	AC098679.2			20.8883	17.3791	24.6675	0.481878	0.0190803	0.983791
ENSG00000258300	NUTF2P2			1.82139	2.6257	0.955208	-0.890938	0.0191685	0.983791
ENSG00000265018	AGAP12P			7.73036	4.94764	10.7271	0.979464	0.0190335	0.983791
ENSG00000265399	AP005329.2			6.40614	5.05798	7.858	0.548145	0.0195732	0.983791
ENSG00000276410	HIST1H2BB	Viral carcinogenesis, Systemic lupus erythematosus, Alcoholism	nuclear chromosome, chromosome, telomeric region, nuclear chromosome, telomeric region, chromatin, nucleosome, nuclear nucleosome, nuclear chromatin, nucleic acid binding, DNA binding, binding, protein binding, intracellular, cell, nucleus, nucleoplasm, chromosome, cytoplasm, DNA packaging, chromatin organization, chromatin assembly or disassembly, nucleosome assembly, protein complex assembly, o…	12.4135	15.5161	9.07218	-0.713494	0.0187324	0.983791
ENSG00000276853	AC026124.2			7.23871	5.811	8.77624	0.521414	0.0195252	0.983791
ENSG00000277775	HIST1H3F	Transcriptional misregulation in cancer, Systemic lupus erythematosus, Alcoholism	chromatin silencing at rDNA, nuclear chromosome, chromosome, telomeric region, nuclear chromosome, telomeric region, chromatin, nucleosome, nuclear nucleosome, nuclear chromatin, positive regulation of defense response to virus by host, immune effector process, immune system process, regulation of immune system process, regulation of immune effector process, regulation of response to biotic stimu…	6.30514	8.99666	3.40658	-1.18179	0.0191742	0.983791
ENSG00000283097	AL159152.1			2.28377	0.810607	3.87024	1.42752	0.0187084	0.983791
ENSG00000090989	EXOC1		exocyst, binding, protein binding, phospholipid binding, phosphatidylinositol-4,5-bisphosphate binding, intracellular, cell, cytoplasm, cytosol, plasma membrane, cell cortex, transport, exocytosis, post-Golgi vesicle-mediated transport, Golgi to plasma membrane transport, autophagy, cell communication, signal transduction, protein localization, lipid binding, protein secretion, cytoplasmic side o…	250.592	238.283	263.849	0.146454	0.0196296	0.984483
ENSG00000152464	RPP38	Ribosome biogenesis in eukaryotes, RNA transport	tRNA 5'-leader removal, catalytic activity, nuclease activity, endonuclease activity, endoribonuclease activity, ribonuclease P activity, ribonuclease activity, tRNA-specific ribonuclease activity, binding, protein binding, intracellular, cell, nucleus, nucleoplasm, nucleolar ribonuclease P complex, nucleolus, nucleobase-containing compound metabolic process, rRNA processing, RNA processing, tRNA…	41.7203	44.5802	38.6405	-0.20143	0.0196499	0.984483
ENSG00000081181	ARG2	Metabolic pathways, Biosynthesis of amino acids, Amoebiasis, Arginine and proline metabolism, Arginine biosynthesis	urea cycle, urogenital system development, ureteric bud development, kidney development, mesonephros development, system process, muscle system process, catalytic activity, arginase activity, binding, intracellular, cell, cytoplasm, mitochondrion, mitochondrial matrix, organic acid metabolic process, cellular amino acid metabolic process, arginine metabolic process, nitrogen compound metabolic pr…	12.0027	16.6716	6.97467	-1.14793	0.019751	0.98455
ENSG00000087086	FTL	Mineral absorption	transition metal ion transport, binding, iron ion binding, protein binding, extracellular region, intracellular, cell, cytoplasm, cytosol, transport, ion transport, cation transport, iron ion transport, cellular ion homeostasis, cellular metal ion homeostasis, cellular iron ion homeostasis, intracellular ferritin complex, ferric iron binding, cellular process, membrane, cellular homeostasis, meta…	1543.43	1844.07	1219.67	-0.595995	0.0197429	0.98455
ENSG00000130429	ARPC1B	Regulation of actin cytoskeleton, Endocytosis, Fc gamma R-mediated phagocytosis, Salmonella infection, Bacterial invasion of epithelial cells, Pathogenic Escherichia coli infection, Shigellosis	immune effector process, activation of immune response, immune system process, immune response-activating cell surface receptor signaling pathway, Fc receptor mediated stimulatory signaling pathway, immune response-regulating cell surface receptor signaling pathway involved in phagocytosis, regulation of immune system process, positive regulation of immune system process, immune response-activati…	23.6134	28.1444	18.7338	-0.562549	0.0197558	0.98455
ENSG00000278910	BANCR			75.1945	101.133	47.2613	-1.0815	0.0197099	0.98455
ENSG00000121680	PEX16	Peroxisome	binding, protein binding, intracellular, cell, cytoplasm, peroxisome, peroxisomal membrane, integral component of peroxisomal membrane, endoplasmic reticulum, endoplasmic reticulum membrane, protein targeting, protein targeting to membrane, protein targeting to peroxisome, transport, intracellular protein transport, organelle organization, peroxisome organization, protein C-terminus binding, prot…	49.6175	55.8749	42.8788	-0.374268	0.0199583	0.993325
ENSG00000133317	LGALS12		binding, intracellular, cell, nucleus, cytoplasm, mitochondrion, lipid metabolic process, apoptotic process, cell communication, signal transduction, metabolic process, cell death, catabolic process, regulation of catabolic process, cellular process, programmed cell death, lipid catabolic process, regulation of lipid metabolic process, regulation of metabolic process, signaling, cell differentiat…	7.77121	3.25123	12.6389	1.68177	0.0199905	0.993615
ENSG00000074266	EED		negative regulation of transcription from RNA polymerase II promoter, nuclear chromosome, chromatin, nuclear chromatin, heterochromatin, sex chromosome, sex chromatin, chromatin binding, catalytic activity, binding, protein binding, intracellular, cell, nucleus, nucleoplasm, chromosome, nuclear heterochromatin, nucleolus, nucleobase-containing compound metabolic process, chromatin organization, r…	89.8192	82.9061	97.2641	0.227889	0.0200769	0.996598
ENSG00000259022	DNAJC8P1			8.90822	11.0116	6.64307	-0.652203	0.0201411	0.99847
ENSG00000010278	CD9	Hematopoietic cell lineage	reproduction, response to acid chemical, cell activation, platelet degranulation, receptor binding, integrin binding, binding, protein binding, extracellular region, extracellular space, intracellular, cell, cytoplasm, plasma membrane, integral component of plasma membrane, adherens junction, cell-substrate adherens junction, focal adhesion, transport, exocytosis, endocytosis, receptor-mediated e…	255.19	305.644	200.854	-0.603254	0.023764	0.999174
ENSG00000023902	PLEKHO1		syncytium formation by plasma membrane fusion, cell morphogenesis, ruffle, binding, protein binding, intracellular, cell, nucleus, cytoplasm, plasma membrane, movement of cell or subcellular component, syncytium formation, myoblast fusion, regulation of cell shape, anatomical structure morphogenesis, cellular process, muscle cell migration, myotube differentiation, membrane, cellular component or…	229.639	260.284	196.637	-0.402765	0.0215037	0.999174
ENSG00000024048	UBR2		reproduction, ubiquitin ligase complex, protein polyubiquitination, nuclear division, chromatin, response to acid chemical, catalytic activity, ubiquitin-protein transferase activity, binding, protein binding, intracellular, cell, nucleus, nucleoplasm, chromosome, cytoplasm, cytosol, plasma membrane, nucleobase-containing compound metabolic process, chromatin organization, chromatin silencing, tr…	842.663	804.907	883.323	0.13396	0.0221949	0.999174
ENSG00000027075	PRKCH	Tight junction, Inflammatory mediator regulation of TRP channels, Vascular smooth muscle contraction	nucleotide binding, cell activation, nucleoside binding, purine nucleoside binding, activation of immune response, immune system process, immune response-activating cell surface receptor signaling pathway, regulation of immune system process, positive regulation of immune system process, immune response-activating signal transduction, immune response-regulating signaling pathway, immune response-…	243.286	265.965	218.863	-0.280051	0.020919	0.999174
ENSG00000052850	ALX4		regulatory region DNA binding, transcription regulatory region sequence-specific DNA binding, RNA polymerase II regulatory region sequence-specific DNA binding, RNA polymerase II transcription factor activity, sequence-specific DNA binding, RNA polymerase II regulatory region DNA binding, regulatory region nucleic acid binding, nucleic acid binding transcription factor activity, transcriptional a…	3.48478	2.41124	4.6409	0.725626	0.0219833	0.999174
ENSG00000080644	CHRNA3	Neuroactive ligand-receptor interaction, Cholinergic synapse	cell morphogenesis, cell morphogenesis involved in differentiation, regulation of neurotransmitter levels, regulation of protein phosphorylation, positive regulation of protein phosphorylation, system process, muscle system process, renal system process, signal transducer activity, receptor activity, transmembrane signaling receptor activity, acetylcholine-activated cation-selective channel activ…	3.27608	4.68779	1.75577	-1.04541	0.0225454	0.999174
ENSG00000082212	ME2	Carbon metabolism, Pyruvate metabolism	nucleotide binding, catalytic activity, malic enzyme activity, malate dehydrogenase (decarboxylating) (NAD+) activity, binding, intracellular, cell, cytoplasm, mitochondrion, mitochondrial matrix, organic acid metabolic process, malate metabolic process, nucleobase-containing compound metabolic process, regulation of nucleotide metabolic process, cellular aromatic compound metabolic process, coen…	439.938	397.634	485.496	0.287362	0.0231902	0.999174
ENSG00000087076	HSD17B14		catalytic activity, estradiol 17-beta-dehydrogenase activity, binding, protein binding, intracellular, cell, cytoplasm, cytosol, lipid metabolic process, estrogen biosynthetic process, steroid catabolic process, metabolic process, steroid metabolic process, estrogen metabolic process, catabolic process, biosynthetic process, cellular process, regulation of hormone levels, lipid catabolic process,…	5.59016	7.12857	3.9334	-0.720418	0.0227329	0.999174
ENSG00000092295	TGM1		cornified envelope, protein-glutamine gamma-glutamyltransferase activity, catalytic activity, binding, protein binding, extracellular region, cell, plasma membrane, cellular protein modification process, cell cycle, multicellular organism development, metabolic process, cell proliferation, positive regulation of cell proliferation, epidermis development, tissue development, epidermal cell differe…	6.8261	11.1481	9.77607	-0.172898	0.0241203	0.999174
ENSG00000094804	CDC6	Cell cycle	mitotic sister chromatid segregation, cell cycle checkpoint, DNA replication checkpoint, regulation of cyclin-dependent protein serine/threonine kinase activity, G1/S transition of mitotic cell cycle, regulation of transcription involved in G1/S transition of mitotic cell cycle, nucleotide binding, mitotic cell cycle, nuclear division, sister chromatid segregation, cytokinesis, spindle pole, nucl…	9.35344	11.5336	7.00552	-0.64674	0.0225548	0.999174
ENSG00000095303	PTGS1	Metabolic pathways, Regulation of lipolysis in adipocytes, Platelet activation, Serotonergic synapse, Arachidonic acid metabolism	response to acid chemical, prostaglandin biosynthetic process, long-chain fatty acid metabolic process, photoreceptor outer segment, system process, muscle system process, circulatory system process, vascular process in circulatory system, catalytic activity, peroxidase activity, prostaglandin-endoperoxide synthase activity, binding, extracellular region, intracellular, cell, nucleus, nuclear env…	59.59	71.4153	46.8551	-0.59762	0.0205998	0.999174
ENSG00000099625	CBARP		binding, protein binding, intracellular, cell, cytoplasm, plasma membrane, transport, ion transport, cation transport, calcium ion transport, exocytosis, synaptic vesicle, cellular process, regulation of metal ion transport, endomembrane system, vesicle membrane, membrane, integral component of membrane, cytoplasmic, membrane-bounded vesicle, vesicle-mediated transport, calcium ion regulated exoc…	7.19489	9.91409	4.26652	-1.05127	0.0202835	0.999174
ENSG00000100027	YPEL1		binding, intracellular, cell, nucleus, ion binding, cation binding, organelle, membrane-bounded organelle, intracellular organelle, intracellular membrane-bounded organelle, intracellular part, cell part, metal ion binding	83.1031	95.4631	69.7924	-0.446384	0.0239543	0.999174
ENSG00000100109	TFIP11		nuclear chromosome, RNA splicing, via transesterification reactions, RNA splicing, via transesterification reactions with bulged adenosine as nucleophile, spliceosomal complex disassembly, mRNA splicing, via spliceosome, telomere maintenance, non-recombinational repair, chromosome, telomeric region, nuclear chromosome, telomeric region, nucleic acid binding, DNA binding, binding, protein binding,…	187.43	211.008	162.038	-0.378916	0.0217238	0.999174
ENSG00000100908	EMC9		binding, protein binding, intracellular, cell, cytoplasm, endoplasmic reticulum, endoplasmic reticulum membrane, endomembrane system, membrane, integral component of membrane, integral component of endoplasmic reticulum membrane, intrinsic component of membrane, intrinsic component of endoplasmic reticulum membrane, macromolecular complex, nuclear outer membrane-endoplasmic reticulum membrane net…	24.8758	27.8043	21.722	-0.342199	0.024107	0.999174
ENSG00000101665	SMAD7	Hippo signaling pathway, TGF-beta signaling pathway	negative regulation of transcription from RNA polymerase II promoter, cell morphogenesis, cell morphogenesis involved in differentiation, regulatory region DNA binding, regulatory region nucleic acid binding, nucleic acid binding transcription factor activity, blood vessel development, urogenital system development, ureteric bud development, kidney development, mesonephros development, epithelial…	168.256	196.429	137.915	-0.507128	0.0217354	0.999174
ENSG00000102119	EMD	Dilated cardiomyopathy, Hypertrophic cardiomyopathy (HCM), Arrhythmogenic right ventricular cardiomyopathy (ARVC)	mitotic cell cycle, system process, muscle system process, actin binding, binding, protein binding, intracellular, cell, nucleus, nuclear envelope, nuclear inner membrane, nuclear outer membrane, cytoplasm, endoplasmic reticulum, cytoskeleton, microtubule, protein targeting, protein import into nucleus, protein export from nucleus, transport, intracellular protein transport, nucleocytoplasmic tra…	127.835	141.62	112.988	-0.323293	0.0208278	0.999174
ENSG00000104689	TNFRSF10A	Cytokine-cytokine receptor interaction, Natural killer cell mediated cytotoxicity, Measles, Influenza A, Apoptosis	regulation of protein phosphorylation, positive regulation of protein phosphorylation, protease binding, response to molecule of bacterial origin, immune system process, signal transducer activity, receptor activity, transmembrane signaling receptor activity, tumor necrosis factor-activated receptor activity, death receptor activity, binding, protein binding, intracellular, cell, plasma membrane,…	39.7951	45.5182	33.6317	-0.425702	0.0238817	0.999174
ENSG00000104825	NFKBIB	RIG-I-like receptor signaling pathway, Cytosolic DNA-sensing pathway, Measles, Influenza A, Herpes simplex infection, Adipocytokine signaling pathway, Chemokine signaling pathway, Neurotrophin signaling pathway, Epstein-Barr virus infection, B cell receptor signaling pathway, Leishmaniasis, Toxoplasmosis, T cell receptor signaling pathway, NOD-like receptor signaling pathway, Shigellosis	transcription factor activity, protein binding, transcription factor activity, transcription factor binding, response to molecule of bacterial origin, transcription cofactor activity, transcription coactivator activity, signal transducer activity, binding, protein binding, intracellular, cell, nucleus, cytoplasm, cytosol, nucleobase-containing compound metabolic process, transcription, DNA-templa…	45.369	51.1712	39.1205	-0.378913	0.022554	0.999174
ENSG00000105639	JAK3	Signaling pathways regulating pluripotency of stem cells, PI3K-Akt signaling pathway, Jak-STAT signaling pathway, Measles, HTLV-I infection, Chemokine signaling pathway, Epstein-Barr virus infection, Viral carcinogenesis, Primary immunodeficiency	MAPK cascade, nucleotide binding, cell activation, leukocyte homeostasis, cytokine production, regulation of cytokine production, negative regulation of cytokine production, nucleoside binding, purine nucleoside binding, adaptive immune response, immune effector process, lymphocyte homeostasis, cell activation involved in immune response, lymphocyte activation involved in immune response, T cell …	27.151	32.9523	20.9035	-0.63235	0.0203025	0.999174
ENSG00000105988	NHP2P1			6.27595	7.8357	4.59622	-0.658893	0.0233344	0.999174
ENSG00000106976	DNM1	Endocytosis, Phospholipase D signaling pathway, Bacterial invasion of epithelial cells, Synaptic vesicle cycle, Endocrine and other factor-regulated calcium reabsorption	nucleotide binding, G-protein coupled receptor binding, nucleoside binding, purine nucleoside binding, photoreceptor inner segment, desensitization of G-protein coupled receptor protein signaling pathway, G-protein coupled receptor internalization, system process, nucleic acid binding, RNA binding, catalytic activity, GTPase activity, receptor binding, binding, protein binding, GTP binding, extra…	73.1576	89.9408	86.7554	-0.0514398	0.0236341	0.999174
ENSG00000108774	RAB5C	Tuberculosis, Ras signaling pathway, Endocytosis, Phagosome, Amoebiasis, Vasopressin-regulated water reabsorption	nucleotide binding, lytic vacuole, nucleoside binding, purine nucleoside binding, catalytic activity, GTPase activity, binding, protein binding, GTP binding, extracellular region, intracellular, cell, cytoplasm, lysosome, lysosomal membrane, endosome, early endosome, vacuole, vacuolar membrane, lipid particle, plasma membrane, transport, endocytosis, vacuolar transport, cell communication, signal…	61.9474	69.2155	54.1204	-0.349204	0.0214282	0.999174
ENSG00000110080	ST3GAL4	Metabolic pathways, Glycosphingolipid biosynthesis - lacto and neolacto series	Golgi membrane, ganglioside metabolic process, ganglioside biosynthetic process, system process, catalytic activity, beta-galactoside (CMP) alpha-2,3-sialyltransferase activity, extracellular region, intracellular, cell, cytoplasm, Golgi apparatus, Golgi stack, carbohydrate metabolic process, aminoglycan metabolic process, aminoglycan biosynthetic process, glycosaminoglycan biosynthetic process, …	155.711	183.746	125.521	-0.546168	0.0233783	0.999174
ENSG00000114353	GNAI2	cAMP signaling pathway, Gastric acid secretion, Tight junction, Leukocyte transendothelial migration, Melanogenesis, Pathways in cancer, cGMP-PKG signaling pathway, Regulation of lipolysis in adipocytes, Rap1 signaling pathway, Chemokine signaling pathway, Sphingolipid signaling pathway, Progesterone-mediated oocyte maturation, Oxytocin signaling pathway, Adrenergic signaling in cardiomyocytes, D…	MAPK cascade, nucleotide binding, activation of MAPKK activity, G-protein coupled receptor binding, nucleoside binding, purine nucleoside binding, regulation of protein phosphorylation, positive regulation of protein phosphorylation, adenosine receptor signaling pathway, catalytic activity, GTPase activity, signal transducer activity, receptor binding, binding, protein binding, GTP binding, extra…	615.152	685.904	538.957	-0.347263	0.0216252	0.999174
ENSG00000115307	AUP1		ubiquitin ligase complex, cytoplasmic ubiquitin ligase complex, ER ubiquitin ligase complex, Hrd1p ubiquitin ligase complex, Hrd1p ubiquitin ligase ERAD-L complex, binding, protein binding, extracellular region, intracellular, cell, cytoplasm, endoplasmic reticulum, endoplasmic reticulum membrane, proteolysis, ubiquitin-dependent protein catabolic process, transport, intracellular protein transpo…	218.927	244.476	191.413	-0.35138	0.0233736	0.999174
ENSG00000115317	HTRA2	Apoptosis - multiple species, Apoptosis, Parkinson's disease	mitophagy, chromatin, response to acid chemical, catalytic activity, endopeptidase activity, serine-type endopeptidase activity, binding, protein binding, intracellular, cell, nucleus, chromosome, cytoplasm, mitochondrion, mitochondrial envelope, mitochondrial intermembrane space, endoplasmic reticulum, endoplasmic reticulum membrane, cytosol, cytoskeleton, plasma membrane, integral component of …	93.6146	103.915	82.5223	-0.328982	0.0211785	0.999174
ENSG00000120278	PLEKHG1		guanyl-nucleotide exchange factor activity, Ras guanyl-nucleotide exchange factor activity, Rho guanyl-nucleotide exchange factor activity, cell communication, signal transduction, small GTPase mediated signal transduction, Ras protein signal transduction, Rho protein signal transduction, regulation of signal transduction, cellular process, regulation of cell communication, regulation of signalin…	400.134	512.067	279.591	-0.870681	0.0212668	0.999174
ENSG00000121413	ZSCAN18		RNA polymerase II transcription factor activity, sequence-specific DNA binding, nucleic acid binding transcription factor activity, nucleic acid binding, DNA binding, transcription factor activity, sequence-specific DNA binding, binding, intracellular, cell, nucleus, nucleobase-containing compound metabolic process, transcription, DNA-templated, regulation of transcription, DNA-templated, regulat…	333.525	355.556	309.799	-0.198148	0.023468	0.999174
ENSG00000121900	TMEM54		membrane, integral component of membrane, intrinsic component of membrane, membrane part	18.187	21.9929	14.0883	-0.60776	0.0208136	0.999174
ENSG00000123080	CDKN2C	Transcriptional misregulation in cancer, Cell cycle, HTLV-I infection, Endocrine resistance	regulation of cyclin-dependent protein serine/threonine kinase activity, G1/S transition of mitotic cell cycle, mitotic cell cycle, regulation of cell growth, regulation of protein phosphorylation, negative regulation of protein phosphorylation, enzyme inhibitor activity, protein kinase inhibitor activity, cyclin-dependent protein serine/threonine kinase inhibitor activity, binding, protein bindi…	62.0276	71.9142	51.3805	-0.47717	0.0240029	0.999174
ENSG00000123607	TTC21B		nuclear chromosome, chromatin, nuclear chromatin, cell morphogenesis, regionalization, intracellular, cell, nucleus, chromosome, cytoplasm, cytoskeleton, cilium, nucleobase-containing compound metabolic process, transcription, DNA-templated, regulation of transcription, DNA-templated, regulation of transcription from RNA polymerase II promoter, transcription from RNA polymerase II promoter, cellu…	281.758	265.586	299.175	0.171207	0.0210766	0.999174
ENSG00000124216	SNAI1	Adherens junction	reproduction, negative regulation of transcription from RNA polymerase II promoter, cell morphogenesis, cell morphogenesis involved in differentiation, regulatory region DNA binding, transcription regulatory region sequence-specific DNA binding, RNA polymerase II regulatory region sequence-specific DNA binding, RNA polymerase II transcription factor activity, sequence-specific DNA binding, transc…	14.4855	18.794	9.84551	-0.867966	0.0213952	0.999174
ENSG00000124444	ZNF576		nucleic acid binding, DNA binding, binding, protein binding, intracellular, cell, nucleus, nucleobase-containing compound metabolic process, transcription, DNA-templated, regulation of transcription, DNA-templated, cellular aromatic compound metabolic process, nitrogen compound metabolic process, metabolic process, biosynthetic process, macromolecule biosynthetic process, regulation of biosynthet…	36.6468	39.9288	33.1123	-0.262825	0.0219817	0.999174
ENSG00000125247	TMTC4		membrane, integral component of membrane, intrinsic component of membrane, membrane part	64.4769	59.0203	70.3533	0.24953	0.0240742	0.999174
ENSG00000126391	FRMD8		binding, protein binding, intracellular, cell, cytoskeleton, organelle, non-membrane-bounded organelle, intracellular organelle, intracellular non-membrane-bounded organelle, intracellular part, cell part	99.3661	118.583	78.6711	-0.585883	0.0223691	0.999174
ENSG00000126603	GLIS2		negative regulation of transcription from RNA polymerase II promoter, regulatory region DNA binding, RNA polymerase II transcription factor activity, sequence-specific DNA binding, transcription factor activity, RNA polymerase II core promoter proximal region sequence-specific binding, regulatory region nucleic acid binding, nucleic acid binding transcription factor activity, transcriptional acti…	74.6846	89.0224	59.2439	-0.57947	0.0235669	0.999174
ENSG00000127837	AAMP		angiogenesis, blood vessel development, ameboidal-type cell migration, vasculature development, binding, glycosaminoglycan binding, extracellular region, intracellular, cell, cytoplasm, cytoskeleton, plasma membrane, movement of cell or subcellular component, multicellular organism development, heparin binding, anatomical structure morphogenesis, cell surface, cellular process, regulation of endo…	279.272	309.212	247.03	-0.32274	0.0204133	0.999174
ENSG00000130244	FAM98C		intracellular, cell, macromolecular complex, protein complex, intracellular part, cell part, tRNA-splicing ligase complex	39.9548	44.3965	35.1715	-0.327725	0.0238387	0.999174
ENSG00000130255	RPL36	Ribosome	nuclear-transcribed mRNA catabolic process, nonsense-mediated decay, nuclear-transcribed mRNA catabolic process, cytoplasmic translation, nucleic acid binding, RNA binding, structural constituent of ribosome, structural molecule activity, binding, intracellular, cell, nucleus, nucleolus, cytoplasm, cytosol, ribosome, nucleobase-containing compound metabolic process, rRNA processing, RNA processin…	419.133	480.205	353.364	-0.441421	0.0230679	0.999174
ENSG00000130713	EXOSC2	RNA degradation	3'-5'-exoribonuclease activity, nuclear exosome (RNase complex), cytoplasmic exosome (RNase complex), exosome (RNase complex), nuclear-transcribed mRNA catabolic process, deadenylation-dependent decay, nuclear-transcribed mRNA catabolic process, exonucleolytic, exonucleolytic trimming involved in rRNA processing, maturation of 5.8S rRNA, maturation of 5.8S rRNA from tricistronic rRNA transcript (…	119.818	127.928	111.085	-0.201975	0.0240599	0.999174
ENSG00000130766	SESN2	p53 signaling pathway, mTOR signaling pathway, Longevity regulating pathway	mitochondrial genome maintenance, response to reactive oxygen species, response to acid chemical, cellular glucose homeostasis, regulation of protein phosphorylation, catalytic activity, binding, protein binding, intracellular, cell, nucleus, cytoplasm, mitochondrion, cytosol, carbohydrate metabolic process, monosaccharide metabolic process, glucose metabolic process, organic acid metabolic proce…	35.0484	40.5427	29.1315	-0.463322	0.0202245	0.999174
ENSG00000130844	ZNF331		regulatory region DNA binding, transcription regulatory region sequence-specific DNA binding, RNA polymerase II regulatory region sequence-specific DNA binding, RNA polymerase II core promoter proximal region sequence-specific DNA binding, core promoter proximal region sequence-specific DNA binding, RNA polymerase II regulatory region DNA binding, regulatory region nucleic acid binding, core prom…	249.275	319.033	174.15	-0.869631	0.0236043	0.999174
ENSG00000131097	HIGD1B		membrane, integral component of membrane, intrinsic component of membrane, membrane part	50.8287	58.2792	42.805	-0.436432	0.0225868	0.999174
ENSG00000131475	VPS25	Endocytosis	ESCRT II complex, structural molecule activity, binding, protein binding, extracellular region, intracellular, cell, nucleus, nucleoplasm, nucleolus, cytoplasm, endosome, vacuole, vacuolar membrane, cytosol, nucleobase-containing compound metabolic process, transcription, DNA-templated, regulation of transcription, DNA-templated, proteolysis, ubiquitin-dependent protein catabolic process, protein…	114.504	130.589	97.1811	-0.422518	0.0239476	0.999174
ENSG00000131747	TOP2A	Platinum drug resistance	reproduction, cell cycle checkpoint, nucleotide binding, nuclear chromosome, mitotic cell cycle, nuclear division, magnesium ion binding, resolution of meiotic recombination intermediates, condensed chromosome, sister chromatid segregation, nucleoside binding, purine nucleoside binding, hematopoietic progenitor cell differentiation, immune system process, immune system development, nucleic acid b…	13.2808	16.2087	10.1276	-0.628997	0.0234621	0.999174
ENSG00000132259	CNGA4	cAMP signaling pathway, Olfactory transduction	Golgi membrane, nucleotide binding, system process, receptor activity, transporter activity, ion channel activity, intracellular ligand-gated ion channel activity, intracellular cyclic nucleotide activated cation channel activity, intracellular cAMP activated cation channel activity, intracellular cGMP activated cation channel activity, voltage-gated ion channel activity, voltage-gated potassium …	0.834269	1.32653	0.304147	-0.835071	0.0215407	0.999174
ENSG00000132359	RAP1GAP2		GTPase activator activity, binding, protein binding, intracellular, cell, nucleus, nuclear envelope, cytoplasm, centrosome, microtubule organizing center, cytosol, cytoskeleton, plasma membrane, cell communication, signal transduction, small GTPase mediated signal transduction, multicellular organism development, nervous system development, enzyme activator activity, regulation of cell size, regu…	266.478	239.41	295.628	0.303156	0.0208722	0.999174
ENSG00000132591	ERAL1		ribosomal small subunit assembly, nucleotide binding, nucleoside binding, purine nucleoside binding, nucleic acid binding, RNA binding, binding, protein binding, GTP binding, intracellular, cell, cytoplasm, mitochondrion, mitochondrial envelope, mitochondrial inner membrane, mitochondrial matrix, cytoskeleton, organelle organization, cellular process, actin cytoskeleton, membrane, cellular compon…	131.575	139.525	123.013	-0.180336	0.023127	0.999174
ENSG00000132603	NIP7		nucleic acid binding, RNA binding, binding, protein binding, intracellular, cell, nucleus, nucleolus, cytoplasm, organelle organization, cellular process, cellular component organization, cellular component assembly, ribonucleoprotein complex biogenesis, ribonucleoprotein complex assembly, membrane-enclosed lumen, nuclear lumen, cellular macromolecular complex assembly, ribosome biogenesis, ribos…	55.5375	62.7176	47.8051	-0.384661	0.0222955	0.999174
ENSG00000133142	TCEAL4		binding, protein binding, intracellular, cell, nucleus, nucleobase-containing compound metabolic process, transcription, DNA-templated, regulation of transcription, DNA-templated, regulation of transcription from RNA polymerase II promoter, transcription from RNA polymerase II promoter, cellular aromatic compound metabolic process, nitrogen compound metabolic process, metabolic process, biosynthe…	218.578	229.447	206.873	-0.148735	0.0221282	0.999174
ENSG00000134138	MEIS2		negative regulation of transcription from RNA polymerase II promoter, regulatory region DNA binding, transcription regulatory region sequence-specific DNA binding, RNA polymerase II regulatory region sequence-specific DNA binding, RNA polymerase II core promoter proximal region sequence-specific DNA binding, RNA polymerase II transcription factor activity, sequence-specific DNA binding, transcrip…	331.743	303.188	362.494	0.256966	0.0230604	0.999174
ENSG00000134259	NGF	PI3K-Akt signaling pathway, MAPK signaling pathway, Ras signaling pathway, Rap1 signaling pathway, Neurotrophin signaling pathway, Inflammatory mediator regulation of TRP channels, Apoptosis	MAPK cascade, activation of MAPKK activity, cell morphogenesis, cell morphogenesis involved in differentiation, regulation of protein phosphorylation, positive regulation of protein phosphorylation, enzyme inhibitor activity, endopeptidase inhibitor activity, receptor binding, death receptor binding, cytokine receptor binding, nerve growth factor receptor binding, neurotrophin receptor binding, b…	18.9297	24.285	13.1625	-0.836205	0.0234128	0.999174
ENSG00000135248	FAM71F1		intracellular, cell, nucleus, organelle, membrane-bounded organelle, intracellular organelle, intracellular membrane-bounded organelle, intracellular part, cell part	1.15639	1.87837	0.378885	-1.06175	0.0238298	0.999174
ENSG00000136158	SPRY2	MicroRNAs in cancer	establishment of mitotic spindle orientation, MAPK cascade, microtubule cytoskeleton organization, mitotic cell cycle, ruffle, morphogenesis of a branching structure, regulation of protein phosphorylation, negative regulation of protein phosphorylation, positive regulation of protein phosphorylation, morphogenesis of an epithelium, system process, axis elongation, enzyme inhibitor activity, prote…	291.525	331.478	248.5	-0.414221	0.0206288	0.999174
ENSG00000136819	C9orf78		binding, protein binding, intracellular, cell, nucleus, nucleoplasm, cytoplasm, membrane-enclosed lumen, nuclear lumen, organelle, membrane-bounded organelle, intracellular organelle, intracellular membrane-bounded organelle, organelle lumen, organelle part, intracellular part, nuclear part, intracellular organelle part, cell part, intracellular organelle lumen	196.308	210.019	181.542	-0.209143	0.0237492	0.999174
ENSG00000137154	RPS6	PI3K-Akt signaling pathway, mTOR signaling pathway, Proteoglycans in cancer, Insulin signaling pathway, HIF-1 signaling pathway, Ribosome, EGFR tyrosine kinase inhibitor resistance	reproduction, cell cycle checkpoint, G1/S transition of mitotic cell cycle, nuclear-transcribed mRNA catabolic process, nonsense-mediated decay, mitotic cell cycle, nuclear division, nuclear-transcribed mRNA catabolic process, cell activation, leukocyte homeostasis, placenta development, immune effector process, lymphocyte homeostasis, myeloid cell homeostasis, cell activation involved in immune …	1796.73	2068.74	1503.78	-0.459895	0.0232042	0.999174
ENSG00000137507	LRRC32		cell, plasma membrane, integral component of plasma membrane, membrane, integral component of membrane, intrinsic component of membrane, intrinsic component of plasma membrane, membrane part, plasma membrane part, cell part, cell periphery	291.556	348.006	230.764	-0.590599	0.0235363	0.999174
ENSG00000137648	TMPRSS4	Influenza A	catalytic activity, endopeptidase activity, serine-type endopeptidase activity, receptor activity, scavenger receptor activity, binding, protein binding, proteolysis, transport, endocytosis, receptor-mediated endocytosis, metabolic process, peptidase activity, serine-type peptidase activity, membrane, integral component of membrane, vesicle-mediated transport, hydrolase activity, serine hydrolase…	1.60723	2.31911	0.840597	-0.850621	0.0221202	0.999174
ENSG00000137812	KNL1		reproduction, cell cycle checkpoint, mitotic cell cycle, nuclear division, chromosome, centromeric region, kinetochore, condensed chromosome kinetochore, condensed chromosome, centromeric region, condensed chromosome, sister chromatid segregation, acrosomal vesicle, acrosome assembly, developmental process involved in reproduction, binding, protein binding, extracellular region, intracellular, ce…	9.79002	11.8423	7.57993	-0.581861	0.0225401	0.999174
ENSG00000141098	GFOD2		catalytic activity, extracellular region, proteinaceous extracellular matrix, metabolic process, cellular process, cellular component organization, oxidoreductase activity, extracellular matrix organization, extracellular matrix, extracellular structure organization, extracellular region part, single-organism process, single-organism metabolic process, single-organism cellular process, oxidation-…	93.0923	99.8469	85.8181	-0.216099	0.0219563	0.999174
ENSG00000141580	WDR45B		autophagosome assembly, pre-autophagosomal structure, mitophagy, binding, phospholipid binding, intracellular, cell, cytoplasm, cytosol, cellular protein modification process, protein lipidation, autophagy, organelle organization, mitochondrion organization, vacuole organization, protein localization, metabolic process, lipid binding, biosynthetic process, macromolecule biosynthetic process, cell…	263.549	289.143	235.987	-0.291954	0.0220945	0.999174
ENSG00000144043	TEX261		Golgi membrane, binding, protein binding, intracellular, cell, cytoplasm, endoplasmic reticulum, endoplasmic reticulum membrane, Golgi apparatus, transport, ER to Golgi vesicle-mediated transport, endomembrane system, membrane, integral component of membrane, cytoplasmic, membrane-bounded vesicle, vesicle-mediated transport, transport vesicle, ER to Golgi transport vesicle, coated vesicle, integr…	233.147	251.093	213.82	-0.230833	0.0238105	0.999174
ENSG00000144736	SHQ1		binding, protein binding, intracellular, cell, nucleus, nucleoplasm, cytoplasm, cytosol, nucleobase-containing compound metabolic process, rRNA processing, RNA processing, RNA localization, cellular aromatic compound metabolic process, nitrogen compound metabolic process, apoptotic process, metabolic process, cell death, negative regulation of metabolic process, cellular process, gene expression,…	118.771	128.686	108.092	-0.249473	0.0238205	0.999174
ENSG00000145335	SNCA	Alzheimer's disease, Parkinson's disease	negative regulation of transcription from RNA polymerase II promoter, microtubule cytoskeleton organization, magnesium ion binding, lytic vacuole, regulatory region DNA binding, regulatory region nucleic acid binding, neurotransmitter uptake, regulation of neurotransmitter levels, microglial cell activation, cell activation, receptor recycling, regulation of receptor recycling, positive regulatio…	37.338	47.4019	26.4999	-0.815635	0.0221398	0.999174
ENSG00000146859	TMEM140		binding, protein binding, membrane, integral component of membrane, intrinsic component of membrane, membrane part	167.05	191.061	141.192	-0.433724	0.0226896	0.999174
ENSG00000147872	PLIN2	PPAR signaling pathway	extracellular region, intracellular, cell, nucleus, cytoplasm, endoplasmic reticulum, lipid particle, cytosol, plasma membrane, transport, ion transport, anion transport, lipid transport, response to organic substance, lipid localization, endomembrane system, response to organic cyclic compound, organic anion transport, monocarboxylic acid transport, fatty acid transport, long-chain fatty acid tr…	373.803	472.666	267.334	-0.819842	0.0221348	0.999174
ENSG00000149564	ESAM	Cell adhesion molecules (CAMs), Leukocyte transendothelial migration	immune system process, extracellular region, cell, plasma membrane, cell-cell junction, adherens junction, bicellular tight junction, movement of cell or subcellular component, cell adhesion, homophilic cell adhesion via plasma membrane adhesion molecules, cellular process, membrane, integral component of membrane, single organismal cell-cell adhesion, cell migration, biological adhesion, cell ju…	296.097	329.308	260.33	-0.33794	0.0241265	0.999174
ENSG00000152582	SPEF2		reproduction, microtubule cytoskeleton organization, cell morphogenesis, skeletal system development, microtubule bundle formation, manchette, immune system process, immune system development, intracellular, cell, cytoplasm, Golgi apparatus, cytoskeleton, cilium, organelle organization, cytoskeleton organization, microtubule-based process, multicellular organism development, gamete generation, sp…	57.1811	52.1862	62.5603	0.257074	0.0220945	0.999174
ENSG00000154309	DISP1		regionalization, transporter activity, binding, protein binding, transport, cell communication, signal transduction, cell surface receptor signaling pathway, smoothened signaling pathway, patched ligand maturation, multicellular organism development, determination of left/right symmetry, pattern specification process, muscle organ development, metabolic process, regulation of smoothened signaling…	120.696	103.337	139.391	0.428205	0.0209465	0.999174
ENSG00000158796	DEDD		reproduction, placenta development, maternal placenta development, developmental process involved in reproduction, nucleic acid binding, DNA binding, binding, protein binding, intracellular, cell, nucleus, nucleolus, cytoplasm, nucleobase-containing compound metabolic process, transcription, DNA-templated, regulation of transcription, DNA-templated, regulation of transcription from RNA polymerase…	121.73	133.339	109.227	-0.285403	0.0228997	0.999174
ENSG00000159346	ADIPOR1	AMPK signaling pathway, Longevity regulating pathway, Adipocytokine signaling pathway, Non-alcoholic fatty liver disease (NAFLD)	regulation of cell growth, signal transducer activity, receptor activity, transmembrane signaling receptor activity, G-protein coupled receptor activity, binding, protein binding, cell, plasma membrane, carbohydrate metabolic process, monosaccharide metabolic process, glucose metabolic process, organic acid metabolic process, regulation of carbohydrate metabolic process, lipid metabolic process, …	441.704	499.401	379.568	-0.394932	0.0235569	0.999174
ENSG00000160352	ZNF714		regulatory region DNA binding, transcription regulatory region sequence-specific DNA binding, RNA polymerase II regulatory region sequence-specific DNA binding, RNA polymerase II core promoter proximal region sequence-specific DNA binding, core promoter proximal region sequence-specific DNA binding, RNA polymerase II regulatory region DNA binding, regulatory region nucleic acid binding, core prom…	79.39	67.4639	92.2334	0.445503	0.0217336	0.999174
ENSG00000161526	SAP30BP		binding, protein binding, intracellular, cell, nucleus, nucleoplasm, cytoskeleton, nucleobase-containing compound metabolic process, transcription, DNA-templated, regulation of transcription, DNA-templated, cellular aromatic compound metabolic process, nitrogen compound metabolic process, apoptotic process, metabolic process, cell death, biosynthetic process, macromolecule biosynthetic process, r…	205.094	222.966	185.848	-0.261415	0.0226834	0.999174
ENSG00000162804	SNED1		binding, calcium ion binding, extracellular region, cell adhesion, cell-matrix adhesion, biological adhesion, cell-substrate adhesion, vesicle, membrane-bounded vesicle, ion binding, cation binding, organelle, membrane-bounded organelle, extracellular organelle, extracellular region part, metal ion binding, extracellular exosome, extracellular vesicle	168.669	211.477	122.568	-0.782004	0.0203382	0.999174
ENSG00000163389	POGLUT1	Other types of O-glycan biosynthesis	catalytic activity, extracellular region, intracellular, cell, cytoplasm, endoplasmic reticulum, endoplasmic reticulum lumen, carbohydrate metabolic process, cellular protein modification process, protein glycosylation, protein O-linked glycosylation, lipid metabolic process, membrane lipid metabolic process, glycolipid metabolic process, cell communication, signal transduction, cell surface rece…	76.4165	68.2149	85.2491	0.317427	0.0219295	0.999174
ENSG00000163393	SLC22A15		transporter activity, transport, ion transport, membrane, integral component of membrane, transmembrane transporter activity, substrate-specific transmembrane transporter activity, substrate-specific transporter activity, intrinsic component of membrane, membrane part, localization, establishment of localization, transmembrane transport	117.444	102.281	133.773	0.383961	0.0234239	0.999174
ENSG00000164032	H2AFZ	Systemic lupus erythematosus, Alcoholism	nuclear chromosome, chromatin, nucleosome, nuclear chromatin, euchromatin, heterochromatin, regulatory region DNA binding, transcription regulatory region sequence-specific DNA binding, RNA polymerase II regulatory region sequence-specific DNA binding, RNA polymerase II core promoter proximal region sequence-specific DNA binding, RNA polymerase II core promoter sequence-specific DNA binding, RNA …	172.165	196.776	145.66	-0.431394	0.0228506	0.999174
ENSG00000164713	BRI3		binding, protein binding, membrane, integral component of membrane, intrinsic component of membrane, identical protein binding, membrane part	186.281	204.769	166.371	-0.297978	0.0237665	0.999174
ENSG00000165732	DDX21		nucleotide binding, ossification, osteoblast differentiation, nucleoside binding, purine nucleoside binding, nucleic acid binding, RNA binding, RNA helicase activity, double-stranded RNA binding, catalytic activity, ATP-dependent RNA helicase activity, helicase activity, binding, protein binding, ATP binding, intracellular, cell, nucleus, nucleoplasm, nucleolus, nucleobase-containing compound met…	384.48	433.235	331.975	-0.383063	0.0201936	0.999174
ENSG00000165802	NSMF		nuclear chromosome, chromatin, nuclear chromatin, euchromatin, cell morphogenesis, cell morphogenesis involved in differentiation, response to acid chemical, neuron migration, binding, protein binding, intracellular, cell, nucleus, nuclear envelope, nucleoplasm, chromosome, nuclear euchromatin, cytoplasm, cytoskeleton, plasma membrane, cell cortex, cellular protein modification process, protein d…	72.32	86.8304	56.6935	-0.606313	0.0225907	0.999174
ENSG00000166833	NAV2		nucleotide binding, nucleoside binding, purine nucleoside binding, neurological system process involved in regulation of systemic arterial blood pressure, system process, circulatory system process, regulation of systemic arterial blood pressure by baroreceptor feedback, regulation of systemic arterial blood pressure, catalytic activity, helicase activity, binding, protein binding, ATP binding, g…	525.673	589.606	456.822	-0.367411	0.023987	0.999174
ENSG00000167747	C19orf48			31.3036	36.2091	26.0206	-0.461595	0.0229884	0.999174
ENSG00000167874	TMEM88		binding, protein binding, intracellular, cell, cytoplasm, cytosol, plasma membrane, plasma membrane organization, cell communication, signal transduction, cell surface receptor signaling pathway, cell-cell signaling, multicellular organism development, protein localization, regulation of signal transduction, negative regulation of signal transduction, cellular process, endomembrane system organiz…	65.1946	73.925	55.7927	-0.399743	0.0215414	0.999174
ENSG00000167987	VPS37C	Endocytosis	ESCRT I complex, binding, protein binding, extracellular region, intracellular, cell, cytoplasm, endosome, late endosome, vacuole, vacuolar membrane, transport, membrane budding, autophagy, organelle organization, endosome organization, vacuole organization, vacuolar transport, protein localization, cellular process, endosome membrane, endomembrane system organization, endomembrane system, protei…	77.051	83.0717	70.5671	-0.232324	0.0235073	0.999174
ENSG00000168004	HRASLS5		catalytic activity, binding, protein binding, lipid metabolic process, phospholipid metabolic process, glycerophospholipid metabolic process, phosphorus metabolic process, phosphate-containing compound metabolic process, nitrogen compound metabolic process, metabolic process, cellular process, N-acyltransferase activity, transferase activity, transferase activity, transferring acyl groups, transf…	15.72	10.8689	20.9442	0.886649	0.0229925	0.999174
ENSG00000169976	SF3B5	Spliceosome	RNA splicing, via transesterification reactions, RNA splicing, via transesterification reactions with bulged adenosine as nucleophile, mRNA splicing, via spliceosome, intracellular, cell, nucleus, nucleoplasm, spliceosomal complex, U2 snRNP, U12-type spliceosomal complex, nucleobase-containing compound metabolic process, RNA processing, mRNA processing, cellular aromatic compound metabolic proces…	149.44	172.09	125.048	-0.457543	0.0241561	0.999174
ENSG00000171116	HSFX1		nucleic acid binding transcription factor activity, nucleic acid binding, DNA binding, transcription factor activity, sequence-specific DNA binding, binding, protein binding, intracellular, cell, nucleus, cytoplasm, nucleobase-containing compound metabolic process, transcription, DNA-templated, regulation of transcription, DNA-templated, cellular aromatic compound metabolic process, nitrogen comp…	1.15391	0.619857	1.72905	0.752531	0.0213423	0.999174
ENSG00000171302	CANT1	Pyrimidine metabolism, Purine metabolism	Golgi membrane, catalytic activity, guanosine-diphosphatase activity, signal transducer activity, binding, calcium ion binding, extracellular region, intracellular, cell, cytoplasm, endoplasmic reticulum, endoplasmic reticulum membrane, Golgi apparatus, Golgi stack, proteoglycan metabolic process, cell communication, signal transduction, I-kappaB kinase/NF-kappaB signaling, metabolic process, bio…	130.249	139.447	120.343	-0.210934	0.0237865	0.999174
ENSG00000171766	GATM	Metabolic pathways, Arginine and proline metabolism, Glycine, serine and threonine metabolism	catalytic activity, extracellular region, intracellular, cell, cytoplasm, mitochondrion, mitochondrial envelope, mitochondrial inner membrane, mitochondrial intermembrane space, creatine metabolic process, creatine biosynthetic process, nitrogen compound metabolic process, metabolic process, biosynthetic process, amidinotransferase activity, glycine amidinotransferase activity, membrane, transfer…	211.195	184.548	239.892	0.37659	0.0215167	0.999174
ENSG00000171777	RASGRP4	Pathways in cancer, MAPK signaling pathway, Ras signaling pathway	MAPK cascade, immune system process, immune system development, guanyl-nucleotide exchange factor activity, Ras guanyl-nucleotide exchange factor activity, binding, calcium ion binding, protein binding, intracellular, cell, cytoplasm, cytosol, plasma membrane, cellular protein modification process, protein phosphorylation, phosphorus metabolic process, phosphate-containing compound metabolic proc…	9.69502	8.00118	11.5191	0.47595	0.0217454	0.999174
ENSG00000173846	PLK3	Tuberculosis, FoxO signaling pathway	cell cycle checkpoint, DNA damage checkpoint, G1/S transition of mitotic cell cycle, G2/M transition of mitotic cell cycle, negative regulation of transcription from RNA polymerase II promoter, nucleotide binding, microtubule cytoskeleton organization, mitotic cell cycle, response to reactive oxygen species, cytokinesis, response to hypoxia, nucleoside binding, purine nucleoside binding, p53 bind…	72.7083	89.4247	54.706	-0.698884	0.0240052	0.999174
ENSG00000175699	CCDC197			6.69192	8.80765	4.41345	-0.857358	0.0224872	0.999174
ENSG00000175768	TOMM5		transporter activity, intracellular, cell, cytoplasm, mitochondrion, mitochondrial envelope, mitochondrial outer membrane, mitochondrial outer membrane translocase complex, protein targeting, protein targeting to mitochondrion, transport, mitochondrial transport, intracellular protein transport, autophagy, organelle organization, mitochondrion organization, protein localization, protein transport…	35.7192	39.4757	31.6736	-0.30893	0.0238251	0.999174
ENSG00000176597	B3GNT5	Metabolic pathways, Glycosphingolipid biosynthesis - lacto and neolacto series	Golgi membrane, catalytic activity, intracellular, cell, cytoplasm, Golgi apparatus, carbohydrate metabolic process, cellular protein modification process, protein glycosylation, protein O-linked glycosylation, lipid metabolic process, membrane lipid metabolic process, glycolipid metabolic process, multicellular organism development, nervous system development, central nervous system development,…	56.7645	66.5608	46.2146	-0.516953	0.0214839	0.999174
ENSG00000182504	CEP97		microtubule cytoskeleton organization, mitotic cell cycle, nuclear division, cell morphogenesis, binding, protein binding, calmodulin binding, intracellular, cell, cytoplasm, centrosome, microtubule organizing center, cytosol, cytoskeleton, organelle organization, cytoskeleton organization, microtubule-based process, cell cycle, spindle organization, mitotic nuclear division, regulation of mitoti…	142.22	132.121	153.095	0.211081	0.0236852	0.999174
ENSG00000183718	TRIM52		binding, intracellular, cell, nucleobase-containing compound metabolic process, transcription, DNA-templated, regulation of transcription, DNA-templated, cellular aromatic compound metabolic process, nitrogen compound metabolic process, metabolic process, zinc ion binding, biosynthetic process, macromolecule biosynthetic process, regulation of biosynthetic process, cellular process, gene expressi…	167.544	152.08	184.197	0.274777	0.022817	0.999174
ENSG00000184216	IRAK1	Toll-like receptor signaling pathway, Tuberculosis, Measles, Neurotrophin signaling pathway, Epstein-Barr virus infection, NF-kappa B signaling pathway, Leishmaniasis, Toxoplasmosis, Pertussis, Chagas disease (American trypanosomiasis)	MAPK cascade, nucleotide binding, activation of MAPK activity, response to hypoxia, cytokine production, regulation of cytokine production, positive regulation of cytokine production, nucleoside binding, purine nucleoside binding, regulation of protein phosphorylation, positive regulation of protein phosphorylation, regulation of cytokine-mediated signaling pathway, activation of innate immune re…	132.371	144.408	119.409	-0.272162	0.021537	0.999174
ENSG00000185267	CDNF		receptor binding, binding, protein binding, extracellular region, growth factor activity	13.6032	11.3479	16.032	0.463984	0.021728	0.999174
ENSG00000186222	BLOC1S4		cell activation, system process, binding, protein binding, intracellular, cell, cytoplasm, cytosol, transport, movement of cell or subcellular component, response to stress, organelle organization, microtubule-based process, microtubule-based movement, cell adhesion, multicellular organism development, nervous system development, blood coagulation, hemostasis, axo-dendritic transport, anterograde…	24.4528	27.5086	21.162	-0.363305	0.0239	0.999174
ENSG00000186493	C5orf38		extracellular region	3.90879	4.97212	2.76365	-0.66611	0.0216379	0.999174
ENSG00000188522	FAM83G		binding, protein binding, intracellular, cell, nucleus, cytoplasm, cytosol, nucleobase-containing compound metabolic process, transcription, DNA-templated, regulation of transcription, DNA-templated, regulation of transcription from RNA polymerase II promoter, transcription from RNA polymerase II promoter, cellular aromatic compound metabolic process, nitrogen compound metabolic process, cell com…	16.1253	19.3963	12.6026	-0.584419	0.020858	0.999174
ENSG00000189014	SHLD2P3			2.42502	1.50331	3.41763	0.819435	0.022394	0.999174
ENSG00000189108	IL1RAPL2		signal transducer activity, receptor activity, transmembrane signaling receptor activity, cytokine receptor activity, interleukin-1 receptor activity, interleukin-1, Type II, blocking receptor activity, cell communication, signal transduction, cell surface receptor signaling pathway, multicellular organism development, nervous system development, central nervous system development, cellular proce…	4.22903	2.92093	5.63775	0.759498	0.0231218	0.999174
ENSG00000196872	KIAA1211L			35.6257	42.8713	27.8227	-0.606073	0.0236242	0.999174
ENSG00000197149	AC107956.1			2.91497	3.99803	1.74859	-0.862666	0.0233095	0.999174
ENSG00000197976	AKAP17A		nucleotide binding, cell activation, immune system process, nucleic acid binding, RNA binding, binding, protein binding, intracellular, cell, nucleus, nucleoplasm, spliceosomal complex, cytoplasm, nucleobase-containing compound metabolic process, transcription, DNA-templated, regulation of transcription, DNA-templated, RNA processing, mRNA processing, cellular aromatic compound metabolic process,…	188.137	211.182	163.319	-0.368803	0.0240357	0.999174
ENSG00000198830	HMGN2		chromatin, nucleic acid binding, DNA binding, chromatin binding, RNA binding, binding, protein binding, intracellular, cell, nucleus, chromosome, cytoplasm, chromatin DNA binding, nucleosome binding, nucleosomal DNA binding, protein complex binding, macromolecular complex, organelle, membrane-bounded organelle, non-membrane-bounded organelle, intracellular organelle, intracellular membrane-bounde…	271.358	306.683	233.316	-0.392988	0.0209476	0.999174
ENSG00000201302	SNORA65			15.8602	18.2694	13.2656	-0.433778	0.0237733	0.999174
ENSG00000204590	GNL1		nucleotide binding, nucleoside binding, purine nucleoside binding, adaptive immune response, immune effector process, immune system process, leukocyte mediated immunity, lymphocyte mediated immunity, T cell mediated immunity, adaptive immune response based on somatic recombination of immune receptors built from immunoglobulin superfamily domains, catalytic activity, GTPase activity, structural mo…	199.373	220.968	176.116	-0.325656	0.0222123	0.999174
ENSG00000207137	SNORD116-13			17.611	22.8419	11.9776	-0.877474	0.0239279	0.999174
ENSG00000212232	SNORD17			679.436	819.405	528.701	-0.631158	0.020961	0.999174
ENSG00000213856	VDAC1P2			34.4431	41.9194	26.3917	-0.64789	0.0221201	0.999174
ENSG00000213939	AC091153.1			1.3758	1.83457	0.881731	-0.591072	0.0212634	0.999174
ENSG00000215349	MRPL3P1			8.93912	11.2198	6.48296	-0.707544	0.0229445	0.999174
ENSG00000215417	MIR17HG			24.9908	30.7901	18.7454	-0.687063	0.0219691	0.999174
ENSG00000221829	FANCG	Fanconi anemia pathway	reproduction, cell cycle checkpoint, ovarian follicle development, developmental process involved in reproduction, nucleic acid binding, DNA binding, damaged DNA binding, binding, protein binding, intracellular, cell, nucleus, nucleoplasm, nucleolus, cytoplasm, mitochondrion, plasma membrane, nucleobase-containing compound metabolic process, DNA metabolic process, DNA repair, cellular aromatic co…	23.8659	27.4706	19.9839	-0.440191	0.0218943	0.999174
ENSG00000223694	ADH5P3			4.47703	5.85897	2.98878	-0.782046	0.0231198	0.999174
ENSG00000225614	ZNF469			43.1584	50.0807	35.7037	-0.476853	0.0225368	0.999174
ENSG00000227252	AC105760.2			10.0775	11.7426	8.28437	-0.456783	0.0221768	0.999174
ENSG00000230079	STK24P1			2.99277	4.00511	1.90255	-0.786082	0.0231974	0.999174
ENSG00000230479	AP000695.1			0.96493	1.51144	0.376383	-0.867631	0.0227709	0.999174
ENSG00000230832	AC241584.1			1.09782	1.55531	0.605149	-0.670791	0.020239	0.999174
ENSG00000231841	FAM192BP			13.6055	15.8528	11.1853	-0.467841	0.0216426	0.999174
ENSG00000232184	AL662889.1			4.1121	3.1172	5.18352	0.586765	0.0223688	0.999174
ENSG00000235033	AL590999.1			24.0573	30.7932	16.8033	-0.836574	0.0210224	0.999174
ENSG00000235072	AC012074.1			3.60337	2.49546	4.79651	0.729702	0.0212218	0.999174
ENSG00000240729	AC146507.2			6.78577	5.28325	8.40387	0.581743	0.0218548	0.999174
ENSG00000242242	NECTIN3-AS1			2.76992	1.94723	3.6559	0.659701	0.0235331	0.999174
ENSG00000242485	MRPL20	Ribosome	ribosomal large subunit assembly, organellar ribosome, nucleic acid binding, RNA binding, structural constituent of ribosome, structural molecule activity, binding, protein binding, intracellular, cell, cytoplasm, mitochondrion, mitochondrial envelope, mitochondrial inner membrane, mitochondrial matrix, mitochondrial ribosome, ribosome, translation, translational elongation, translational termina…	238.158	262.318	212.14	-0.305004	0.0239043	0.999174
ENSG00000244301	AOX3P			1.52421	2.19608	0.80066	-0.82778	0.0211263	0.999174
ENSG00000246223	LINC01550			27.5558	21.9735	33.5676	0.589448	0.0236545	0.999174
ENSG00000246225	AC006299.1			7.72061	6.19841	9.35991	0.525262	0.0221024	0.999174
ENSG00000253217	AP001574.1			0.855568	0.397574	1.34879	0.748995	0.022904	0.999174
ENSG00000253341	AC115837.1			74.5355	91.1498	56.6431	-0.676833	0.022813	0.999174
ENSG00000254473	AL354920.1			18.4037	21.2592	15.3285	-0.447008	0.0214138	0.999174
ENSG00000259138	AL049780.2			2.2242	2.95189	1.44053	-0.69535	0.0238459	0.999174
ENSG00000260658	AC138305.1			39.8442	34.033	46.1024	0.427088	0.0225248	0.999174
ENSG00000261315	LARP4P			83.9331	65.6643	103.607	0.649998	0.0230278	0.999174
ENSG00000264057	AC103810.1			4.67474	2.97	6.51061	0.919791	0.024086	0.999174
ENSG00000266903	AC243964.2			4.27181	5.80558	2.62006	-0.910705	0.0225701	0.999174
ENSG00000266932	AC006116.2			2.7043	1.74885	3.73325	0.784006	0.0206592	0.999174
ENSG00000267530	LINC01836			2.78937	1.79459	3.86068	0.79852	0.0213634	0.999174
ENSG00000269934	AL353593.2			4.74825	6.07315	3.32144	-0.710842	0.0231542	0.999174
ENSG00000272407	AL022394.1			4.30242	3.32987	5.34978	0.552382	0.0241599	0.999174
ENSG00000272491	AL109659.2			8.95297	11.9309	5.74602	-0.93871	0.0209983	0.999174
ENSG00000272963	OR7A19P			2.68884	1.66209	3.79456	0.848838	0.0208636	0.999174
ENSG00000273448	AC006480.2			17.4333	12.7261	22.5027	0.775907	0.0239946	0.999174
ENSG00000279463	AL159972.1			3.10496	2.04655	4.24478	0.783705	0.023816	0.999174
ENSG00000279814	AC010997.5			19.2915	14.6617	24.2774	0.690606	0.0212833	0.999174
ENSG00000283057	AC010653.3			1.69915	2.52695	0.80766	-0.964299	0.0225629	0.999174
ENSG00000059588	TARBP1		RNA methylation, nucleic acid binding, RNA binding, catalytic activity, binding, intracellular, cell, nucleus, nucleobase-containing compound metabolic process, transcription, DNA-templated, regulation of transcription, DNA-templated, regulation of transcription from RNA polymerase II promoter, transcription from RNA polymerase II promoter, RNA processing, tRNA metabolic process, tRNA modificatio…	220.236	206.292	235.253	0.18867	0.0241952	0.99954
ENSG00000000003	TSPAN6		cytokine production, regulation of cytokine production, positive regulation of cytokine production, activation of innate immune response, pattern recognition receptor signaling pathway, immune effector process, activation of immune response, immune system process, regulation of immune system process, negative regulation of immune system process, positive regulation of immune system process, regul…	61.9128	63.569	60.1292	-0.0789804	0.555905	0.999567
ENSG00000000005	TNMD		cell morphogenesis, cell morphogenesis involved in differentiation, angiogenesis, blood vessel development, endothelial cell development, endothelial cell morphogenesis, endothelial cell proliferation, regulation of endothelial cell proliferation, negative regulation of endothelial cell proliferation, vasculature development, epithelial cell development, endothelium development, epithelial cell m…	4.93243	3.9801	5.95802	0.482501	0.726864	0.999567
ENSG00000000419	DPM1	Metabolic pathways, N-Glycan biosynthesis	mannosyltransferase activity, catalytic activity, dolichyl-phosphate-mannose-protein mannosyltransferase activity, dolichyl-phosphate beta-D-mannosyltransferase activity, binding, protein binding, mannose binding, intracellular, cell, nucleus, cytoplasm, endoplasmic reticulum, endoplasmic reticulum membrane, carbohydrate metabolic process, alcohol metabolic process, nucleobase-containing compound…	133.324	135.574	130.9	-0.0502468	0.788206	0.999567
ENSG00000000457	SCYL3		nucleotide binding, nucleoside binding, purine nucleoside binding, binding, protein binding, ATP binding, intracellular, cell, cytoplasm, Golgi apparatus, cellular protein modification process, protein phosphorylation, phosphorus metabolic process, phosphate-containing compound metabolic process, movement of cell or subcellular component, metabolic process, cellular process, endomembrane system, …	109.581	106.321	113.091	0.0882559	0.481874	0.999567
ENSG00000000460	C1orf112			34.1274	33.5772	34.7199	0.0469053	0.642155	0.999567
ENSG00000000938	FGR	Chemokine signaling pathway, Epstein-Barr virus infection	nucleotide binding, cell morphogenesis, ruffle, cell activation, phosphotyrosine binding, cytokine production, regulation of cytokine production, positive regulation of cytokine production, nucleoside binding, purine nucleoside binding, regulation of protein phosphorylation, immune effector process, activation of immune response, cell activation involved in immune response, myeloid leukocyte acti…	33.8368	39.7806	27.4358	-0.520176	0.0875819	0.999567
ENSG00000000971	CFH	Staphylococcus aureus infection, Complement and coagulation cascades	glycoprotein binding, immune effector process, activation of immune response, immune system process, acute inflammatory response, regulation of acute inflammatory response, regulation of immune system process, positive regulation of immune system process, regulation of immune effector process, regulation of humoral immune response, binding, protein binding, glycosaminoglycan binding, extracellula…	516.68	556.278	474.036	-0.230359	0.347158	0.999567
ENSG00000001036	FUCA2	Other glycan degradation	catalytic activity, hydrolase activity, hydrolyzing O-glycosyl compounds, alpha-L-fucosidase activity, binding, protein binding, extracellular region, extracellular space, carbohydrate metabolic process, monosaccharide metabolic process, fucose metabolic process, metabolic process, catabolic process, response to external stimulus, response to biotic stimulus, response to bacterium, fucosidase act…	178.398	189.137	166.833	-0.180014	0.217006	0.999567
ENSG00000001084	GCLC	Metabolic pathways, Glutathione metabolism, Cysteine and methionine metabolism	sulfur amino acid metabolic process, nucleotide binding, magnesium ion binding, nucleoside binding, purine nucleoside binding, system process, circulatory system process, vascular process in circulatory system, regulation of membrane depolarization, catalytic activity, glutamate-cysteine ligase activity, binding, protein binding, ATP binding, intracellular, cell, cytoplasm, cytosol, organic acid …	208.056	204.564	211.816	0.0500204	0.666292	0.999567
ENSG00000001167	NFYA	Tuberculosis, Antigen processing and presentation	regulatory region DNA binding, transcription regulatory region sequence-specific DNA binding, core promoter sequence-specific DNA binding, core promoter binding, regulatory region nucleic acid binding, nucleic acid binding transcription factor activity, transcription cofactor binding, nucleic acid binding, DNA binding, double-stranded DNA binding, transcription factor activity, sequence-specific …	186.377	183.469	189.509	0.0464783	0.719854	0.999567
ENSG00000001460	STPG1		intracellular, cell, nucleus, cytoplasm, apoptotic process, cell death, cellular process, programmed cell death, organelle, membrane-bounded organelle, intracellular organelle, intracellular membrane-bounded organelle, intracellular part, cell part, single-organism process, single-organism cellular process	26.1992	26.0748	26.3331	0.0136996	0.901506	0.999567
ENSG00000001461	NIPAL3		transporter activity, binding, protein binding, transport, ion transport, cation transport, cation transmembrane transporter activity, ion transmembrane transporter activity, magnesium ion transmembrane transporter activity, magnesium ion transport, membrane, integral component of membrane, transmembrane transporter activity, inorganic cation transmembrane transporter activity, substrate-specific…	285.963	281.721	290.532	0.0442791	0.840188	0.999567
ENSG00000001497	LAS1L		maturation of 5.8S rRNA, cleavage involved in rRNA processing, maturation of LSU-rRNA, endonucleolytic cleavage involved in rRNA processing, nucleic acid binding, RNA binding, binding, intracellular, cell, nucleus, nucleoplasm, nucleolus, cytoplasm, microtubule organizing center, cytoskeleton, nucleobase-containing compound metabolic process, chromatin organization, rRNA processing, RNA processin…	146.122	156.376	135.08	-0.209768	0.0895945	0.999567
ENSG00000001561	ENPP4	Purine metabolism	catalytic activity, nucleotide diphosphatase activity, binding, extracellular region, cell, plasma membrane, nucleobase-containing compound metabolic process, purine nucleoside catabolic process, cellular aromatic compound metabolic process, nitrogen compound metabolic process, response to stress, blood coagulation, hemostasis, metabolic process, catabolic process, nucleoside metabolic process, r…	253.294	248.498	258.459	0.0564807	0.737874	0.999567
ENSG00000001626	CFTR	cAMP signaling pathway, Gastric acid secretion, AMPK signaling pathway, ABC transporters, Pancreatic secretion, Bile secretion, Vibrio cholerae infection	reproduction, nucleotide binding, lytic vacuole, cellular glucose homeostasis, nucleoside binding, purine nucleoside binding, peptide secretion, regulation of peptide secretion, positive regulation of peptide secretion, developmental process involved in reproduction, catalytic activity, receptor activity, transporter activity, ion channel activity, intracellular ligand-gated ion channel activity,…	8.71071	6.82215	10.7445	0.586354	0.650056	0.999567
ENSG00000001629	ANKIB1		ubiquitin ligase complex, protein polyubiquitination, catalytic activity, ubiquitin-protein transferase activity, binding, protein binding, intracellular, cell, cytoplasm, cellular protein modification process, proteolysis, ubiquitin-dependent protein catabolic process, metabolic process, zinc ion binding, catabolic process, macromolecule catabolic process, positive regulation of metabolic proces…	362.443	369.005	355.376	-0.0541462	0.603588	0.999567
ENSG00000001630	CYP51A1	Metabolic pathways, Steroid biosynthesis	catalytic activity, monooxygenase activity, binding, iron ion binding, intracellular, cell, cytoplasm, endoplasmic reticulum, endoplasmic reticulum membrane, plasma membrane, alcohol metabolic process, lipid metabolic process, steroid biosynthetic process, cholesterol biosynthetic process, metabolic process, steroid metabolic process, cholesterol metabolic process, sterol 14-demethylase activity,…	8.33199	8.7931	7.83541	-0.148469	0.629965	0.999567
ENSG00000001631	KRIT1	Rap1 signaling pathway	angiogenesis, blood vessel development, ameboidal-type cell migration, endothelial cell proliferation, regulation of endothelial cell proliferation, negative regulation of endothelial cell proliferation, vasculature development, binding, protein binding, phospholipid binding, phosphatidylinositol-4,5-bisphosphate binding, extracellular region, extracellular space, intracellular, cell, cytoplasm, …	63.5676	62.7263	64.4736	0.0390241	0.662595	0.999567
ENSG00000002016	RAD52	Homologous recombination	double-strand break repair via homologous recombination, recombinational repair, non-recombinational repair, DNA double-strand break processing, DNA recombinase assembly, nucleic acid binding, DNA binding, binding, protein binding, intracellular, cell, nucleus, nucleoplasm, nucleobase-containing compound metabolic process, DNA metabolic process, DNA repair, regulation of DNA repair, nucleotide-ex…	81.9698	79.4469	84.6867	0.0910343	0.578792	0.999567
ENSG00000002079	MYH16			3.97119	3.78694	4.16961	0.110954	0.880205	0.999567
ENSG00000002330	BAD	cAMP signaling pathway, Hepatitis C, PI3K-Akt signaling pathway, Tuberculosis, Hepatitis B, Pathways in cancer, cGMP-PKG signaling pathway, Insulin signaling pathway, Ras signaling pathway, Melanoma, Neurotrophin signaling pathway, Viral carcinogenesis, Toxoplasmosis, Alzheimer's disease, Acute myeloid leukemia, Endocrine resistance, Platinum drug resistance, Apoptosis, Focal adhesion, Non-small …	reproduction, response to reactive oxygen species, response to acid chemical, response to hypoxia, cellular glucose homeostasis, cell activation, release of cytochrome c from mitochondria, protein insertion into mitochondrial membrane involved in apoptotic signaling pathway, cell killing, killing by symbiont of host cells, epithelial cell development, columnar/cuboidal epithelial cell differentia…	109.636	108.71	110.632	0.0250541	0.705174	0.999567
ENSG00000002549	LAP3	Metabolic pathways, Arginine and proline metabolism, Glutathione metabolism	catalytic activity, aminopeptidase activity, binding, extracellular region, intracellular, cell, nucleus, nucleoplasm, cytoplasm, mitochondrion, Golgi apparatus, trans-Golgi network, adherens junction, cell-substrate adherens junction, focal adhesion, proteolysis, metabolic process, peptidase activity, metalloexopeptidase activity, metallopeptidase activity, exopeptidase activity, endomembrane sy…	342.928	353.295	331.763	-0.0904549	0.556611	0.999567
ENSG00000002586	CD99	Cell adhesion molecules (CAMs), Leukocyte transendothelial migration	intracellular, cell, cytoplasm, plasma membrane, integral component of plasma membrane, adherens junction, cell-substrate adherens junction, focal adhesion, cell adhesion, membrane, integral component of membrane, biological adhesion, cell junction, cell-substrate junction, intrinsic component of membrane, intrinsic component of plasma membrane, intracellular part, membrane part, plasma membrane …	457.685	494.773	417.743	-0.243615	0.251566	0.999567
ENSG00000002587	HS3ST1	Glycosaminoglycan biosynthesis - heparan sulfate / heparin	catalytic activity, intracellular, cell, cytoplasm, Golgi apparatus, Golgi lumen, aminoglycan metabolic process, aminoglycan biosynthetic process, glycosaminoglycan biosynthetic process, nitrogen compound metabolic process, sulfotransferase activity, metabolic process, [heparan sulfate]-glucosamine 3-sulfotransferase 1 activity, biosynthetic process, macromolecule biosynthetic process, endomembra…	13.3831	16.5085	10.0173	-0.668288	0.0291258	0.999567
ENSG00000002726	AOC1	Metabolic pathways, Arginine and proline metabolism, Tryptophan metabolism, Histidine metabolism	catalytic activity, receptor activity, binding, copper ion binding, calcium ion binding, protein binding, glycosaminoglycan binding, extracellular region, extracellular space, intracellular, cell, cytoplasm, peroxisome, plasma membrane, cell-cell junction, bicellular tight junction, xenobiotic metabolic process, nitrogen compound metabolic process, response to stress, cell communication, primary …	4.82181	4.15916	5.53543	0.341147	0.496184	0.999567
ENSG00000002745	WNT16	Transcriptional misregulation in cancer, Signaling pathways regulating pluripotency of stem cells, mTOR signaling pathway, Wnt signaling pathway, Hippo signaling pathway, Melanogenesis, HTLV-I infection, Pathways in cancer, Proteoglycans in cancer, Basal cell carcinoma	MAPK cascade, cell morphogenesis, cell morphogenesis involved in differentiation, eye development, G-protein coupled receptor binding, epithelial to mesenchymal transition, regulation of protein phosphorylation, positive regulation of protein phosphorylation, morphogenesis of an epithelium, optic cup morphogenesis involved in camera-type eye development, heart morphogenesis, optic cup formation i…	0.984357	0.878113	1.09877	0.160264	0.61589	0.999567
ENSG00000002746	HECW1		catalytic activity, ubiquitin-protein transferase activity, intracellular, cell, nucleus, cytoplasm, cytosol, cellular protein modification process, proteolysis, ubiquitin-dependent protein catabolic process, cell communication, signal transduction, cell surface receptor signaling pathway, cell-cell signaling, metabolic process, catabolic process, macromolecule catabolic process, regulation of si…	3.27047	3.47844	3.04651	-0.14632	0.272509	0.999567
ENSG00000002822	MAD1L1	Cell cycle, Progesterone-mediated oocyte maturation, Viral carcinogenesis	mitotic sister chromatid segregation, cell cycle checkpoint, mitotic cell cycle, nuclear division, chromosome, centromeric region, kinetochore, condensed chromosome kinetochore, condensed chromosome, centromeric region, condensed chromosome, sister chromatid segregation, spindle pole, cell activation, immune system process, immune system development, regulation of immune system process, negative …	123.599	128.396	118.433	-0.115594	0.262801	0.999567
ENSG00000002834	LASP1		actin binding, SH3/SH2 adaptor activity, transporter activity, binding, protein binding, extracellular region, intracellular, cell, cytoplasm, cytoskeleton, adherens junction, cell-substrate adherens junction, focal adhesion, cell cortex, transport, ion transport, cell communication, signal transduction, cytoskeletal protein binding, zinc ion binding, regulation of signal transduction, positive r…	370.918	407.217	331.826	-0.294571	0.166304	0.999567
ENSG00000002919	SNX11		binding, protein binding, phospholipid binding, intracellular, cell, cytoplasm, endosome, vacuole, transport, intracellular protein transport, endocytosis, organelle organization, protein localization, lipid binding, cellular process, endomembrane system, protein transport, membrane, cellular component organization, vesicle organization, vesicle-mediated transport, extrinsic component of membrane…	55.0708	56.9357	53.0625	-0.0998245	0.460183	0.999567
ENSG00000002933	TMEM176A		immune system process, immune system development, leukocyte differentiation, regulation of immune system process, negative regulation of immune system process, multicellular organism development, cellular process, membrane, integral component of membrane, hemopoiesis, cell differentiation, intrinsic component of membrane, multicellular organismal process, developmental process, membrane part, sin…	71.295	77.0815	65.0635	-0.241127	0.362685	0.999567
ENSG00000003056	M6PR	Phagosome, Lysosome	Golgi membrane, lytic vacuole, signal transducer activity, receptor activity, transmembrane signaling receptor activity, transporter activity, binding, mannose binding, intracellular, cell, cytoplasm, lysosome, lysosomal membrane, endosome, late endosome, vacuole, vacuolar membrane, Golgi apparatus, trans-Golgi network, plasma membrane, integral component of plasma membrane, transport, endocytosi…	292.729	309.838	274.303	-0.17514	0.177876	0.999567
ENSG00000003096	KLHL13	Ubiquitin mediated proteolysis	ubiquitin ligase complex, mitotic cell cycle, nuclear division, cytokinesis, catalytic activity, ubiquitin-protein transferase activity, intracellular, cell, cellular protein modification process, organelle organization, cell cycle, mitotic nuclear division, metabolic process, cellular process, cellular component organization, protein ubiquitination, transferase activity, protein metabolic proces…	88.0668	89.0856	86.9697	-0.0342902	0.598862	0.999567
ENSG00000003137	CYP26B1	Metabolic pathways, Retinol metabolism	reproduction, nuclear division, response to acid chemical, skeletal system development, retinoid metabolic process, cell fate determination, establishment of lymphocyte polarity, establishment of T cell polarity, cell activation, retinoic acid binding, immune system process, immune system development, leukocyte differentiation, regulation of immune system process, regulation of leukocyte activati…	25.2752	27.8705	22.4803	-0.298142	0.283442	0.999567
ENSG00000003147	ICA1	Type I diabetes mellitus	Golgi membrane, peptide secretion, regulation of peptide secretion, binding, protein binding, intracellular, cell, cytoplasm, Golgi apparatus, Golgi stack, cytosol, transport, neurotransmitter transport, cell communication, cell-cell signaling, synaptic vesicle, protein localization, protein secretion, hormone transport, cellular process, regulation of cell communication, regulation of hormone le…	287.831	300.203	274.507	-0.128645	0.388207	0.999567
ENSG00000003249	DBNDD1		intracellular, cell, cytoplasm, intracellular part, cell part	13.4265	11.2106	15.8129	0.461435	0.51847	0.999567
ENSG00000003393	ALS2	Amyotrophic lateral sclerosis (ALS)	cell morphogenesis, cell morphogenesis involved in differentiation, behavioral fear response, in utero embryonic development, ruffle, receptor recycling, regulation of protein phosphorylation, positive regulation of protein phosphorylation, behavioral defense response, guanyl-nucleotide exchange factor activity, Ran guanyl-nucleotide exchange factor activity, Ras guanyl-nucleotide exchange factor…	544.46	548.817	539.768	-0.0239422	0.692112	0.999567
ENSG00000003400	CASP10	RIG-I-like receptor signaling pathway, Tuberculosis, Hepatitis B, TNF signaling pathway, Apoptosis	immune system process, immune system development, leukocyte differentiation, myeloid leukocyte differentiation, catalytic activity, endopeptidase activity, cysteine-type endopeptidase activity, signal transducer activity, binding, protein binding, intracellular, cell, cytoplasm, cytosol, plasma membrane, proteolysis, apoptotic process, cell communication, signal transduction, cell surface recepto…	165.848	165.811	165.888	0.000662238	0.932099	0.999567
ENSG00000003402	CFLAR	NF-kappa B signaling pathway, Chagas disease (American trypanosomiasis), TNF signaling pathway, Apoptosis	syncytium formation by plasma membrane fusion, protease binding, system process, muscle system process, catalytic activity, endopeptidase activity, cysteine-type endopeptidase activity, receptor binding, death receptor binding, cytokine receptor binding, binding, protein binding, intracellular, cell, cytoplasm, cytosol, plasma membrane, nucleobase-containing compound metabolic process, transcript…	2780.6	2865.24	2689.45	-0.0913092	0.593384	0.999567
ENSG00000003436	TFPI	Complement and coagulation cascades	enzyme inhibitor activity, endopeptidase inhibitor activity, serine-type endopeptidase inhibitor activity, extracellular region, extracellular space, intracellular, cell, cytoplasm, endoplasmic reticulum, plasma membrane, proteolysis, response to stress, blood coagulation, blood coagulation, extrinsic pathway, hemostasis, metabolic process, response to wounding, negative regulation of metabolic p…	371.962	394.774	347.396	-0.183951	0.442902	0.999567
ENSG00000003509	NDUFAF7		catalytic activity, binding, protein binding, extracellular region, extracellular space, intracellular, cell, cytoplasm, mitochondrion, mitochondrial matrix, protein complex assembly, organelle organization, mitochondrion organization, metabolic process, methyltransferase activity, cellular process, NADH dehydrogenase complex assembly, cellular component organization, transferase activity, transf…	161.548	158.765	164.545	0.0512708	0.710802	0.999567
ENSG00000003756	RBM5		nucleotide binding, spliceosomal complex assembly, RNA splicing, via transesterification reactions, RNA splicing, via transesterification reactions with bulged adenosine as nucleophile, alternative mRNA splicing, via spliceosome, regulation of alternative mRNA splicing, via spliceosome, mRNA splicing, via spliceosome, nucleic acid binding, DNA binding, RNA binding, mRNA binding, binding, protein …	798.852	819.061	777.089	-0.075797	0.693394	0.999567
ENSG00000003987	MTMR7	Metabolic pathways, Inositol phosphate metabolism, Phosphatidylinositol signaling system	catalytic activity, phosphatidylinositol-3-phosphatase activity, phosphoprotein phosphatase activity, protein tyrosine phosphatase activity, binding, protein binding, intracellular, cell, cytoplasm, cytosol, carbohydrate metabolic process, alcohol metabolic process, cellular protein modification process, protein dephosphorylation, lipid metabolic process, phospholipid metabolic process, glyceroph…	4.35556	5.1781	3.46974	-0.46697	0.174107	0.999567
ENSG00000003989	SLC7A2		L-ornithine transmembrane transporter activity, cell activation, myeloid leukocyte activation, immune system process, production of molecular mediator involved in inflammatory response, nitric oxide production involved in inflammatory response, regulation of immune system process, regulation of leukocyte activation, amino acid transmembrane transport, transporter activity, high-affinity basic ami…	461.838	463.522	460.025	-0.0108996	0.690007	0.999567
ENSG00000004059	ARF5	Endocytosis	nucleotide binding, nucleoside binding, purine nucleoside binding, catalytic activity, GTPase activity, binding, protein binding, GTP binding, extracellular region, intracellular, cell, cytoplasm, Golgi apparatus, plasma membrane, transport, retrograde vesicle-mediated transport, Golgi to ER, cell communication, signal transduction, small GTPase mediated signal transduction, protein localization,…	153.757	164.197	142.515	-0.202988	0.197208	0.999567
ENSG00000004139	SARM1		cell morphogenesis, cell morphogenesis involved in differentiation, activation of innate immune response, pattern recognition receptor signaling pathway, toll-like receptor signaling pathway, activation of immune response, immune system process, regulation of immune system process, negative regulation of immune system process, positive regulation of immune system process, MyD88-independent toll-l…	107.865	110.457	105.072	-0.0714468	0.686704	0.999567
ENSG00000004142	POLDIP2		nucleic acid binding, DNA binding, binding, protein binding, intracellular, cell, nucleus, cytoplasm, mitochondrion, mitochondrial matrix, organelle organization, mitochondrion organization, nucleoid, anatomical structure morphogenesis, cellular process, cellular component organization, membrane-enclosed lumen, developmental process, cellular component morphogenesis, cell part morphogenesis, mito…	524.754	547.363	500.405	-0.129157	0.516444	0.999567
ENSG00000004399	PLXND1		cell morphogenesis, cell morphogenesis involved in differentiation, angiogenesis, regulation of cell growth, blood vessel development, patterning of blood vessels, ameboidal-type cell migration, morphogenesis of a branching structure, vasculature development, morphogenesis of an epithelium, semaphorin receptor complex, heart morphogenesis, outflow tract morphogenesis, cardiac chamber development,…	724.09	779.014	664.941	-0.228105	0.186374	0.999567
ENSG00000004455	AK2	Metabolic pathways, Purine metabolism	nucleotide binding, nucleoside binding, purine nucleoside binding, liver development, catalytic activity, adenylate kinase activity, binding, ATP binding, extracellular region, intracellular, cell, cytoplasm, mitochondrion, mitochondrial envelope, mitochondrial inner membrane, mitochondrial intermembrane space, cytosol, cilium, generation of precursor metabolites and energy, oxidative phosphoryla…	343.564	354.934	331.319	-0.0990418	0.638074	0.999567
ENSG00000004468	CD38	Metabolic pathways, Calcium signaling pathway, Epstein-Barr virus infection, Nicotinate and nicotinamide metabolism, Oxytocin signaling pathway, Hematopoietic cell lineage, Salivary secretion, Pancreatic secretion	reproduction, response to acid chemical, regulation of cell growth, response to hypoxia, cell activation, tissue homeostasis, activation of immune response, immune system process, immune response-activating cell surface receptor signaling pathway, regulation of immune system process, positive regulation of immune system process, regulation of leukocyte activation, positive regulation of leukocyte…	74.7021	83.0231	65.741	-0.332212	0.181717	0.999567
ENSG00000004487	KDM1A		regulation of DNA recombination, negative regulation of transcription from RNA polymerase II promoter, nucleotide binding, nuclear chromosome, double-strand break repair via homologous recombination, recombinational repair, chromosome, telomeric region, nuclear chromosome, telomeric region, chromatin, nuclear chromatin, regulatory region DNA binding, transcription factor activity, protein binding…	303.855	307.914	299.484	-0.0399158	0.522888	0.999567
ENSG00000004534	RBM6		nucleotide binding, nucleic acid binding, DNA binding, RNA binding, binding, protein binding, intracellular, cell, nucleus, nucleobase-containing compound metabolic process, RNA processing, cellular aromatic compound metabolic process, nitrogen compound metabolic process, metabolic process, cellular process, gene expression, RNA metabolic process, cellular nitrogen compound metabolic process, sma…	639.344	679.459	596.143	-0.188434	0.509358	0.999567
ENSG00000004660	CAMKK1	AMPK signaling pathway, Longevity regulating pathway, Adipocytokine signaling pathway, Oxytocin signaling pathway, Alcoholism	nucleotide binding, nucleoside binding, purine nucleoside binding, regulation of protein phosphorylation, positive regulation of protein phosphorylation, catalytic activity, protein kinase activity, protein serine/threonine kinase activity, calmodulin-dependent protein kinase activity, binding, protein binding, calmodulin binding, ATP binding, intracellular, cell, nucleus, cytoplasm, cytosol, cel…	35.5584	55.8343	31.7982	-0.793144	0.189607	0.999567
ENSG00000004700	RECQL		nucleotide binding, double-strand break repair via homologous recombination, recombinational repair, DNA strand renaturation, nucleoside binding, purine nucleoside binding, nucleic acid binding, DNA binding, DNA helicase activity, catalytic activity, ATP-dependent DNA helicase activity, helicase activity, binding, protein binding, ATP binding, intracellular, cell, nucleus, nucleoplasm, chromosome…	277.433	274.939	280.118	0.0268257	0.795192	0.999567
ENSG00000004766	VPS50		SNARE binding, binding, protein binding, extracellular region, intracellular, cell, cytoplasm, endosome, vacuole, transport, vacuolar transport, protein localization, endomembrane system, protein transport, membrane, vesicle-mediated transport, endosomal transport, vesicle, membrane-bounded vesicle, endocytic recycling, macromolecular complex, macromolecule localization, organelle, membrane-bound…	188.045	177.135	199.795	0.172757	0.0863803	0.999567
ENSG00000004776	HSPB6		system process, muscle system process, structural molecule activity, structural constituent of eye lens, binding, protein binding, intracellular, cell, nucleus, cytoplasm, muscle contraction, regulation of muscle contraction, multicellular organismal process, identical protein binding, protein homodimerization activity, organelle, membrane-bounded organelle, intracellular organelle, intracellular…	508.404	503.83	513.329	0.0268928	0.840502	0.999567
ENSG00000004777	ARHGAP33		GTPase activator activity, binding, protein binding, phospholipid binding, intracellular, cell, cytoplasm, cytosol, transport, cell communication, signal transduction, small GTPase mediated signal transduction, enzyme activator activity, protein localization, lipid binding, regulation of signal transduction, cellular process, regulation of cell communication, protein transport, regulation of sign…	27.1758	27.9458	26.3465	-0.0819977	0.527755	0.999567
ENSG00000004779	NDUFAB1	Metabolic pathways, Non-alcoholic fatty liver disease (NAFLD), Alzheimer's disease, Parkinson's disease, Huntington's disease, Oxidative phosphorylation	ACP phosphopantetheine attachment site binding involved in fatty acid biosynthetic process, catalytic activity, NADH dehydrogenase activity, binding, fatty acid binding, calcium ion binding, intracellular, cell, cytoplasm, mitochondrion, mitochondrial envelope, mitochondrial inner membrane, mitochondrial respiratory chain, mitochondrial respiratory chain complex I, mitochondrial matrix, organic a…	576.846	606.538	544.87	-0.154415	0.843959	0.999567
ENSG00000004799	PDK4		nucleotide binding, response to acid chemical, nucleoside binding, purine nucleoside binding, tissue homeostasis, positive regulation of defense response to virus by host, immune effector process, immune system process, regulation of immune system process, regulation of immune effector process, regulation of response to biotic stimulus, catalytic activity, protein kinase activity, pyruvate dehydr…	4836.9	4882.73	4787.55	-0.0283935	0.813687	0.999567
ENSG00000004809	SLC22A16		reproduction, transporter activity, amine transmembrane transporter activity, cell, plasma membrane, integral component of plasma membrane, transport, ion transport, cation transport, movement of cell or subcellular component, multicellular organism development, gamete generation, spermatogenesis, single fertilization, cation transmembrane transporter activity, fertilization, cellular process, io…	1.14505	1.36128	0.912193	-0.304343	0.47565	0.999567
ENSG00000004838	ZMYND10		microtubule cytoskeleton organization, cell morphogenesis, microtubule bundle formation, binding, protein binding, intracellular, cell, cytoplasm, centrosome, microtubule organizing center, cytoskeleton, protein complex assembly, organelle organization, cytoskeleton organization, microtubule-based process, anatomical structure morphogenesis, cellular process, cellular component assembly involved …	3.46314	4.21059	2.6582	-0.510314	0.179835	0.999567
ENSG00000004846	ABCB5	ABC transporters	nucleotide binding, eye development, nucleoside binding, purine nucleoside binding, immune system process, antigen processing and presentation of peptide antigen via MHC class Ib, antigen processing and presentation of peptide antigen via MHC class I, antigen processing and presentation via MHC class Ib, antigen processing and presentation of endogenous peptide antigen via MHC class Ib, antigen p…	2.01395	2.19004	1.82431	-0.175677	0.490625	0.999567
ENSG00000004848	ARX		negative regulation of transcription from RNA polymerase II promoter, cell morphogenesis, cell morphogenesis involved in differentiation, regulatory region DNA binding, transcription regulatory region sequence-specific DNA binding, RNA polymerase II regulatory region sequence-specific DNA binding, RNA polymerase II distal enhancer sequence-specific DNA binding, RNA polymerase II transcription fac…	0.220882	0.0970367	0.354254	0.303887	0.889225	0.999567
ENSG00000004864	SLC25A13		structural constituent of ribosome, structural molecule activity, transporter activity, dicarboxylic acid transmembrane transporter activity, L-glutamate transmembrane transporter activity, organic acid transmembrane transporter activity, binding, calcium ion binding, intracellular, cell, cytoplasm, mitochondrion, mitochondrial envelope, mitochondrial inner membrane, plasma membrane, integral com…	98.5597	106.081	90.4599	-0.227489	0.214653	0.999567
ENSG00000004866	ST7			162.967	154.633	171.941	0.152132	0.0887106	0.999567
ENSG00000004897	CDC27	Cell cycle, HTLV-I infection, Ubiquitin mediated proteolysis, Oocyte meiosis, Progesterone-mediated oocyte maturation	mitotic sister chromatid segregation, ubiquitin ligase complex, nuclear ubiquitin ligase complex, protein polyubiquitination, mitotic cell cycle, nuclear division, sister chromatid segregation, binding, protein binding, intracellular, cell, nucleus, nucleoplasm, anaphase-promoting complex, cytoplasm, centrosome, microtubule organizing center, spindle, cytosol, cytoskeleton, microtubule, spindle m…	490.839	473.433	509.585	0.105948	0.176528	0.999567
ENSG00000004939	SLC4A1	Collecting duct acid secretion	actin binding, transporter activity, inorganic anion exchanger activity, binding, protein binding, extracellular region, extracellular space, intracellular, cell, cytoplasm, cytoskeleton, plasma membrane, integral component of plasma membrane, cell cortex, transport, ion transport, anion transport, chloride transport, cellular ion homeostasis, regulation of pH, protein C-terminus binding, cytoske…	6.95109	9.27701	4.44626	-0.916081	0.132465	0.999567
ENSG00000004948	CALCR	Neuroactive ligand-receptor interaction, Osteoclast differentiation	ossification, peptide receptor activity, acrosomal vesicle, immune system process, immune system development, leukocyte differentiation, myeloid leukocyte differentiation, signal transducer activity, receptor activity, transmembrane signaling receptor activity, G-protein coupled receptor activity, calcitonin receptor activity, transporter activity, binding, protein binding, intracellular, cell, c…	2.42345	2.97123	1.83354	-0.486981	0.168214	0.999567
ENSG00000004961	HCCS	Porphyrin and chlorophyll metabolism	catalytic activity, holocytochrome-c synthase activity, binding, intracellular, cell, cytoplasm, mitochondrion, mitochondrial envelope, mitochondrial inner membrane, multicellular organism development, metabolic process, anatomical structure morphogenesis, organ morphogenesis, membrane, lyase activity, carbon-sulfur lyase activity, organelle inner membrane, organelle membrane, mitochondrial membr…	188.346	192.394	183.986	-0.064127	0.75748	0.999567
ENSG00000004975	DVL2	Signaling pathways regulating pluripotency of stem cells, mTOR signaling pathway, Wnt signaling pathway, Hippo signaling pathway, Melanogenesis, HTLV-I infection, Pathways in cancer, Basal cell carcinoma, Notch signaling pathway	MAPK cascade, G-protein coupled receptor binding, establishment of planar polarity, morphogenesis of a polarized epithelium, embryonic epithelial tube formation, neural plate morphogenesis, neural plate development, neural tube formation, neural tube closure, regulation of protein phosphorylation, positive regulation of protein phosphorylation, morphogenesis of an epithelium, morphogenesis of an …	104.888	111.284	97.9997	-0.18165	0.122506	0.999567
ENSG00000005001	PRSS22		catalytic activity, endopeptidase activity, serine-type endopeptidase activity, extracellular region, proteolysis, metabolic process, peptidase activity, serine-type peptidase activity, hydrolase activity, serine hydrolase activity, protein metabolic process, macromolecule metabolic process, primary metabolic process, peptidase activity, acting on L-amino acid peptides, organic substance metaboli…	0.25612	0.246977	0.265967	0.0218048	0.815455	0.999567
ENSG00000005007	UPF1	RNA transport, mRNA surveillance pathway	nucleotide binding, nuclear-transcribed mRNA catabolic process, nonsense-mediated decay, nuclear chromosome, nuclear-transcribed mRNA catabolic process, endonucleolytic cleavage-dependent decay, telomere maintenance, chromosome, telomeric region, nuclear chromosome, telomeric region, chromatin, cytoplasmic mRNA processing body, nuclear-transcribed mRNA catabolic process, nucleoside binding, purin…	413.647	425.776	400.584	-0.087777	0.467642	0.999567
ENSG00000005020	SKAP2		cell activation, activation of immune response, immune system process, regulation of immune system process, positive regulation of immune system process, immune response-activating signal transduction, immune response-regulating signaling pathway, SH3/SH2 adaptor activity, binding, protein binding, intracellular, cell, nucleus, nucleoplasm, cytoplasm, cytosol, plasma membrane, protein complex ass…	58.9136	55.3689	62.731	0.177096	0.223044	0.999567
ENSG00000005022	SLC25A5	Calcium signaling pathway, HTLV-I infection, cGMP-PKG signaling pathway, Parkinson's disease, Huntington's disease	peptide secretion, regulation of peptide secretion, nucleic acid binding, RNA binding, structural constituent of ribosome, structural molecule activity, transporter activity, purine nucleobase transmembrane transporter activity, binding, protein binding, extracellular region, intracellular, cell, nucleus, cytoplasm, mitochondrion, mitochondrial envelope, mitochondrial inner membrane, mitochondria…	393.689	433.737	350.56	-0.306374	0.0925409	0.999567
ENSG00000005059	MCUB		calcium channel regulator activity, intracellular, cell, cytoplasm, mitochondrion, mitochondrial envelope, mitochondrial inner membrane, transport, ion transport, cation transport, calcium ion transport, mitochondrial transport, mitochondrial calcium ion transport, cellular ion homeostasis, cellular calcium ion homeostasis, cellular metal ion homeostasis, ion channel inhibitor activity, cellular …	22.9855	24.7264	21.1106	-0.218509	0.430548	0.999567
ENSG00000005073	HOXA11	Transcriptional misregulation in cancer	reproduction, skeletal system development, urogenital system development, metanephros development, ureteric bud development, branching involved in ureteric bud morphogenesis, formation of primary germ layer, mesoderm formation, cell fate specification, mesodermal cell fate commitment, organ induction, morphogenesis of a branching structure, kidney development, mesonephros development, morphogenes…	0.329813	0.222409	0.44548	0.241821	0.951289	0.999567
[truncated: 36,698 more rows]

## Sheet: Decompensated_vs_Compensated
Ensembl gene id	Ensembl gene	KEGG PATHWAY terms	Gene Ontology terms	baseMean	baseMeanA Decompensated	baseMeanB Compensated	log2FoldChange Compensated/Decompensated	pvalue	padj
[truncated: 44,179 more rows]

## Sheet: Decompensated_vs_Normal
Ensembl gene id	Ensembl gene	KEGG PATHWAY terms	Gene Ontology terms	baseMean	baseMeanA Decompensated	baseMeanB Normal	log2FoldChange Normal/Decompensated	pvalue	padj
[truncated: 44,237 more rows]

[truncated: 13 more sheets: GO-Decompensated vs Normal, GO-Decompensated vs Compensated, 3g_decompensated_common_gene, all_3_decompensated_common_GO, 3h-common_GO_in_barplot, PAB_specific_decompensated, PAB_decompensated_GO, MCT_and_PAB_common, MCT_specific_decompensated, MCT_decompensated_GO, human_specific_decompensated, human_decompensted_GO, MCT_and_human_common]
