# Supplementary material for: Transcriptional profiling unveils molecular subgroups of adaptive and maladaptive right ventricular remodeling in pulmonary hypertension
Source: Nat Cardiovasc Res. 2023 Sep 28;2(10):917–36. doi: 10.1038/s44161-023-00338-3 (PMC11358157; doi:10.1038/s44161-023-00338-3)
Supplement: Supplementary file 7 — Female and male inclusion in human RV transcriptome cohort. List of DEGs and enriched pathways in male versus female human RV conditions. Hemodynamics characterization of male and female MCT-induced rats (second batch). List of DEGs and enriched pathways in male versus female MCT-induced rat RVs. [file 44161_2023_338_MOESM7_ESM.xlsx]

## Sheet: 4a-female_male_inclusion
No patient (corrected)	RV Dilatation (corrected)	Sex	age	REPLICATE	PVR	mPAP	CO-echo (L/min)	CI-echo (L/min)	TAPSE_3D_echo (mm)	TAPSE (mm)	RVSP (mmHg)	type of surgery/autopsy	Type	Medical history	BATCH	Clusters
A39	Normal	F	43	Normal	NA	NA	NA	NA	NA	NA	NA	Coroner's autopsy	Control Coroner's autopsy	Gen autopsy report = 1) Aorto-coronary atherosclerosis 2) emphysema, repiratory bronchiolitis and pulmonary congestion, 3) nodule on left lobe of the thyroid compatible with an oncocytic adenoma 4) centrolobular hepatic steatosis and congestion 5) absence of significative traumatic lesions	A	A
A41	Normal	M	56	Normal	NA	NA	NA	NA	NA	NA	NA	Coroner autopsy	Control Coroner's autopsy	Gen autopsy report = 1) hemopericardium secondary to an acute aortic dissection 2) acute aortic dissection spreadin from the ascending thoracic aorta to the common iliac arteries and also affecting the right commun carotid artery and the subclavian artery 3) severe coronary atherosclerosis 4)severe aortic atherosclerosis 5) papillary carcinoma affecting de right kidney (6.8cm) and the left kidney…	A	A
A42	Normal	M	52	Normal	NA	NA	NA	NA	NA	NA	NA	Coroner autopsy		1) severe aorta-coronary atherosclerosis 2) nodule on the thyroid's left lobe compatible with an oncocytic adenoma 3) Emphysema, respiratory bronhiolitis and pulmonary congestion 4) severe hepatic steatosis with congestion 5)No significant traumatic lesion	A	NA
A43	Normal	M	29	Normal	NA	NA	NA	NA	NA	NA	NA	Coroner autopsy	Control Coroner's autopsy	1) severe coronary atheromatosis 2) moderate aortic atheromatosis 3) pulmonary congestion and respiratory bronchiolitis 4) hepatic congestion 5) no significant traumatic lesions	A	A
A45	Normal	M	65	Normal	NA	NA	NA	NA	NA	NA	NA	Coroner autopsy		1) severe coronary athéromatosis without evident of accute and ancient infarction 2) severe aortic atheromatosis (grade 4)	A	NA
A46	Normal	M	31	Normal	NA	NA	NA	NA	NA	NA	NA	Coroner autopsy	Control Coroner's autopsy	1) pulmonary congestion and edema 2) mild coronary athéromatosis 3) mild aortic atheromatosis 3) discrete hepatic steatosis	A	A
A51	Normal	F	48	Normal	NA	NA	NA	NA	NA	NA	NA		Control	None	A	A
A55	Normal	F	49	Normal	NA	NA	NA	NA	NA	NA	NA		Control	medical poisoning	A	A
C01	Normal	M	64	Normal	208	20	2.66	NA	22	NA	42	heart transplant	Ischemic dilated cardiomyopathy	ischemic dilated cardiomyopthy + valvular / mediastinitis post cardiac surgery 1979 / Endocarditis on mitral valve + aortic 1994 / FAC MCAS TV OLPD Ablation NAV 2002 / Pace Defib 2008 addition probe LV 2009, obturation of the probe / AVR + MVR en 1979 (1cm), AVR (St Jude) + MVR (St-Jude) en 1994 (IUCPQ)	A	A
C09	Normal	M	52	Normal	243	37	7.5	NA	19	NA	53	heart transplant	dilated cardiomyopathy	dilated CMP of origin X 2n 2008, FA A/C, Fx vertébrale D12-L1, Pace Défib DDD (1/12/2012).	A	A
A177	Normal	M	55	Normal	NA	NA	4.38	2.57	25	NA	14	Surgery	Ross-Procedure (aortic stenosis)	Atherosclerotic coronary disease, COPD with bronchial reactivity, aortic stenosis	B	A
A178	Normal	M	55	Normal	NA	NA	5.45	2.72	20	NA	19	Surgery	Ross-Procedure (aortic stenosis)	Severe aortic stenosis on bicuspidy. ascending aortic aneurysm. Ductus arteriosus closure in 1963.	B	A
A182	Normal	F	56	Normal	NA	NA	5.45	2.72	20	NA	19	Surgery	Ross-Procedure (aortic stenosis and replacement of ascending aorta )	-	B	A
A189	Normal	F	50	Normal	NA	NA	6	3	20	NA	31	Surgery	Ross-Procedure (aortic stenosis)	-	B	A
A190	Normal	M	31	Normal	NA	NA	4.76	2.64	27	NA	20	Surgery	Ross-Procedure (aortic stenosis)	Pneumonia at 15 yo	B	A
A31	Compensated hypertrophy	F	46	Compensated	NA		3.26	NA	22	22	19	valve replacement		Operated tetralogy of Fallot x 1971. Asthma. No familial congenital CMP. Occasionnal palpitations ; extrasystoles.No faintness or syncope. NO symptoms of cardiac insufficency, no retrosternal pain during effort. Left parasternal lifting. crescendo murmur 2/6, decrescendo at pulmonary area, murmur 1/6 decrescendo diastolic max at the pulmonary area. right B3 and B4.Lungs clear. No edema to the leg…	A	NA
A32	Compensated hypertrophy	M	45	Compensated	NA	8	4.6	NA	24	22	31	valve replacement august 23, 2013		7 mai 2013 : 45 years old,pulmonary insufficiency, pulmonary valvulotomy andsurgical infundibular with closure of atrial-septal defect x 1972. Atrial flutter event needing cardioversion x march 2013, then ablation. No familial antecedent of coronary disease. Not smoking. maximum crescendo-decrescendo systolic murmur at pulmonary area. unic B2, diastolic murmur 2/6, max at pulmonary area, right B3…	A	NA
A53	Compensated hypertrophy	M	6 m	Compensated	NA	NA	NA	NA	NA	16	NA		VDHC		A	B
A54	Compensated hypertrophy	F	54	Compensated	NA	NA	4.2	NA	20.2	20	84	Post cure de Fallot ; Redo RVP bio for bioprothesic stenosis	compensated	valvular bioprosthesis bearer in pulmonary position, pulmonary valve stenosis,pulmonary insufficiency. Overweight, hypercholesterolemia, coronary angioplasty, Operated surgical congenital Fallot 1968629639, SP correction for TOF, significant Valvulopathy, severe RP , congenital cardiopathy. normal angiogram march 14th 2014 . RVP mosaic 25 en 2002.	A	D
A59	Compensated hypertrophy	F	14	Compensated	NA	NA	NA	NA	NA	21	NA	tetralogy of Fallot	VDHC	Good functions of RV and LV, moderately dliated RV. Delta VD-APP at rest 53mmHg, post-effort 150-160 mmHg and mean 85-95mmHg.	A	NA
A62	Compensated hypertrophy	F	6 m	Compensated	NA	NA	NA	NA	NA	NA	NA		VDHC		A	B
N04	Compensated hypertrophy	F	8 d	Compensated	NA	NA	NA	NA	NA	NA	NA	surgery	VDHC		A	C
N05	Compensated hypertrophy	F	4 m	Compensated	NA	NA	NA	NA	NA	NA	NA	surgery	VDHC		A	NA
A63	Compensated hypertrophy	F	33	Compensated	NA	38	NA	NA	NA	23	34	Resternotomie pour procédure de Bentall avec une valve mécanique St Jude de 25mm, Remplacement de valve pulmonaire homogreffe par une autre homogreffe, Plastie de la valve tricuspide avec cure de sténose infundibulaire au niveau du VD.	VDHC	Born with congenital aortic stenosis on bicuspid valvular anomaly, surgery in 1986, Ross procedure in 1991, CAme on august 8 2013 with significant aortic insufficiency with LV dilatation. No other antecedent. Not smoking, no alcohol. Ross antecedant with severe left ventricular dilatation, but preserve systolic function, normal VD.	A	B
A61	Compensated hypertrophy	F	30	Compensated	300	20	NA	NA	NA	16.4	48	Autopsy with consent	VDHC	DBP (bronchopulmonary displasia?) 2010, Pneumonia 2012, adherent lysis 2013. Mixte iron deficiency and inflammatory anemia. Narco-dependant. Depression.	A	NA
A48	Compensated hypertrophy	M	27	Compensated	NA	NA	4.6	NA	NA	10		10 dec 2013 = tube VDAP changed. 26mm homograft, plasty of the infundibulum RV and plasty of the pulmonary branches	10 dec 2013 = tube VDAP changed. 26mm homograft, plasty of the infundibulum RV and plasty of the pulmonary branches	Bearer of double issue RV with D-malposition of the big vessels and pulmonary infundibular stenosis in complete situs inversus. 1993 Surgery of type Rastelli, 2004 VDAP tube changed for 25 mm Hancock tube. Significant stenosis of the VDAP duct	A	C
A33	Compensated hypertrophy	M	29	Compensated	NA	NA	4.87	2.54	18	NA	35	Surgery; Fallot correction	Tetralogy of Fallot correction	Pacemaker in 2006, Splenectomy in 2000, ToF surgery in 1987.	B	NA
A161	Compensated hypertrophy	F	32	Compensated	NA	NA	NA	3	16	NA	78	Surgery for valve replacement	Pulmonary valve stenosis	Surgery in 1985 at birth for tetralogy de Fallot	B	NA
A174	Compensated hypertrophy	F	28	Compensated	NA	NA	4.63	2.57	17	NA	53	Surgery	second corrective surgery for Tetralogy of Fallot	Surgery in 2003 for VSD and ToF	B	NA
A184	Compensated hypertrophy	F	23	Compensated	NA	NA	3.95	2.32	19	NA	49	Surgery, pulmonary valve replacement	second corrective surgery for Tetralogy of Fallot	pulmonary insufficiency, pulmonary artery stenosis. Previous Tetralogy of Fallot surgery in 1996 (at birth).	B	NA
A186	Compensated hypertrophy	F	21	Compensated	NA	NA	7.84	4.36	18	NA	NA	Surgery	second corrective surgery for truncus arteriosus	-	B	NA
all samples (t-test)
control	compensated	Pvalue
49	31.8	0.00028
removed NA samples
47.6	29.1	0.00026
removed all NA clusters
47.6	38	0.1
Fisher's Exact Test (compensated + control samples)
all samples
	F	M
Compensated	12	4
Normal	5	10
p-value	0.03195
odds ratio	5.6179
removed NA samples
	F	M
Compensated	11	3
Normal	5	8
p-value	0.05424
odds ratio	5.44956
removed all NA clusters
	F	M
Compensated	4	2
Normal	5	8
p-value	0.3498
odds ratio	3.00217
Compensated group has significantly higher number of female samples (which is line with higher female number in PAH)
But when the NA samples (not included in the downstream analysis) has been removed for the fischer test, the female make inclusion does not have any bias between compensated and control samples
Fisher's Exact Test (all transcriptome)
removed NA samples
REPLICATE:	F	M
Compensated	11	3
Decompensated	9	4
odds ratio	1.6
p-value	0.677
Sex difference is not a factor to determine compensated vs decompensated
removed NA samples
Replicate	F	M
Normal	5	8
PAH	20	7
odds ratio	0.22
p-value	0.0412
PAH is affected by gender and biased towards female patients

## Sheet: DEG Overview
Pairs of comparison	#DEG (adj. pval < 0.05)	#DEG (pvalue < 0.001)		Compensated Female		Compensated Male		Decompensated Female vs Decompensated Male
Compensated_F_vs_Normal_F	0	26		TGF-beta regulation of extracellular matrix		neutrophil activation involved in immune response (GO:0002283)		oligosaccharide metabolic process (GO:0009311)
Decompensated_F_vs_Normal_F	485	485		Interleukin-2 signaling pathway		inflammatory response (GO:0006954)		glycoprotein metabolic process (GO:0009100)
Compensated_M_vs_Normal_M	739	739		p53 signaling pathway		cytokine-mediated signaling pathway (GO:0019221)		cell-cell adhesion mediated by cadherin (GO:0044331)
Decompensated_M_vs_Normal_M	0	38		PIP3 Activates AKT Signaling		regulation of immune response (GO:0050776)		negative regulation of cell population proliferation (GO:0008285)
Compensated_F_vs_Compensated_M	704	704		Cytokine Signaling In Immune System		extracellular matrix organization (GO:0030198)		neutrophil activation (GO:0042119)
Decompensated_F_vs_Decompensated_M	0	49		Estrogen metabolism WP697		Epithelial Mesenchymal Transition		dendritic cell migration (GO:0036336)
Compensated_F_vs_Decompensated_F	1673	1673		Electron Transport Chain		TNF-alpha Signaling via NF-kB		extracellular structure organization (GO:0043062)
Compensated_M_vs_Decompensated_M	5	102		Oxidative phosphorylation WP623		Estrogen Response Late		negative regulation of microtubule polymerization
				DNA-binding transcription factor activity		Myeloblast -> Neutrophil Surface Expression Markers		negative regulation of smooth muscle cell proliferation (GO:0048662)
up				Phosphatidylinositol signaling system		Neutrophil Activation via Adherence on Endothelial Cells		regulation of T cell activation
down				Glutathione metabolism WP100		Leukocyte transendothelial migration		Notch receptor processing, ligand-dependent (GO:0035333)
						Apoptosis		positive regulation of leukocyte differentiation (GO:1902107)
						histone mRNA catabolic process (GO:0071044)		macrophage migration (GO:1905517)
						estrogen metabolic process (GO:0008210)		(GO:0006688)
				Decompensated Female		regulation of integrin biosynthetic process (GO:0045113)
				muscle myosin complex (GO:0005859)		regulation of histone H3-K27 methylation (GO:0061085)
				Hypoxia		ABC transporters
				HIF-1 signaling pathway
				KDM2B Chip-Seq activity
				Estrogen Response Early		Decompensated Male
				EGR1 Chip-Seq activity		regulation of blood vessel endothelial cell proliferation
				TGF-beta Signaling		regulation of immune response (GO:0050776)
				TNF-alpha Signaling via NF-kB		Apoptosis
				Myogenesis		Epithelial Mesenchymal Transition
				Epithelial Mesenchymal Transition		Interleukin-4 regulation of apoptosis
				collagen-containing extracellular matrix (GO:0062023)		NADE-dependent death signaling
				Endothelial Cell Dysfunction in Pulmonary Hypertension		Ficolins Bind To Repetitive Carbohydrate Structures On Target Cell
				Oxidative Phosphorylation		Estrogen Receptor Pathway, Steroid hormone biosynthesis
				Fatty Acid Metabolism		BMP2-WNT4-FOXO1 mediator,fibroblast apoptotic process
				Electron Transport Chain		FOSL1 downregulation

## Sheet: Compensated M vs Normal M
Ensembl-gene-id	Ensembl-gene	baseMean	log2FoldChange	pvalue	padj			Term	P-value	Adjusted P-value	Combined Score	Genes
ENSG00000054356	PTPRN	11.235	10.0515	6.66059e-13	1.45048e-08		Up in Compensated Male	neutrophil activation involved in immune response (GO:0002283)	3.63114e-32	1.13364e-28	462.449	FCN1;CYFIP1;SERPINA1;SIGLEC9;ITGAM;ITGB2;CTSZ;LPCAT1;FCAR;CTSS;PYCARD;STK10;HK3;ADGRE5;PLAU;ANPEP;ITGAX;COTL1;SIRPA;CD33;CTSB;CR1;SYK;CD93;CD300A;NFAM1;SLC11A1;RHOG;PLAUR;CYBA;TNFRSF1B;CKAP4;APRT;ARHGAP45;OSCAR;RAP2B;DOK3;TYROBP;CHI3L1;ADAM8;CD44;FTL;RAB5C;MVP;PTAFR;STXBP2;C5AR1;FPR1;FPR2;CFP;ADGRG3;CXCR1;ALOX5;ALDH3B1;CXCR2;NCKAP1L;CD14;S100A11;LAIR1;TXNDC5;SIGLEC14;SURF4;HSPA6;PDAP1;LILRB2;LYZ;…
ENSG00000137558	PI15	49.8645	7.16355	1.59128e-09	1.67263e-05			inflammatory response (GO:0006954)	7.98267e-14	6.23047e-11	166.294	CCL13;CSF1R;IL1RN;TRAF3IP2;GPR68;C5AR2;C5AR1;ITGB2;FPR1;PIK3CD;FPR2;F11R;MEFV;RELA;CXCL5;PIK3CG;RELB;HRH1;ADGRE5;CXCR2;CD14;CCR1;TGFB1;SLC11A1;NFAM1;CYBA;LYZ;MAPKAPK2;CHI3L1;ADAM8;PTX3;SIGLEC1;TLR5;CD44
ENSG00000198576	ARC	9.03431	6.17578	1.4527e-06	0.000748857			cytokine-mediated signaling pathway (GO:0019221)	2.36002e-12	1.4736e-09	85.8542	IL1RN;SPI1;CSF3R;ITGAM;IFITM2;TRAF3IP2;ITGB2;IL24;SLA;PIK3CD;CXCL5;LMNB1;PYCARD;RPS6KA4;MT2A;CFL1;ITGAX;TIMP1;JAK3;EIF5A;IL4R;SYK;TNFRSF1B;VAV1;IL17RA;HCK;FSCN1;IRF8;LCP1;TP53;CD44;CCL13;CSF1R;SHC1;PTAFR;FPR1;TNFRSF11B;CSF2RB;LRP8;RELA;IRAK1;ALOX5;CXCR2;HMOX1;CCR1;TGFB1;LIF;MSN;LILRB2;LILRB4;CD4;CLCF1;PTPN6;PLP2;P4HB;MYD88
ENSG00000173110	HSPA6	74.6855	6.09089	2.30421e-09	1.67263e-05			regulation of immune response (GO:0050776)	3.16515e-12	1.64693e-09	154.894	SIGLEC9;ITGB2;LILRA1;PVR;ADCY7;LRP8;FCGR3A;CD300LB;CD33;LAIR1;LYN;RIPK3;SYK;CD300A;LILRB1;PILRA;LILRB2;OSCAR;COL1A1;TYROBP;FCGR2A;SELL;TREML2;CD300E;CD300C;SIGLEC7;CLEC4G;NECTIN2
ENSG00000133048	CHI3L1	60.7489	6.08769	4.47837e-06	0.00126496			extracellular matrix organization (GO:0030198)	3.42048e-08	9.70795e-06	60.0816	ITGAM;ITGB5;SERPINE1;ITGB2;PLOD3;FURIN;F11R;CTSS;LOXL2;ADAMTS14;CTSL;FLOT1;ITGAX;TIMP1;COLGALT1;TGFB1;ITGA3;BGN;P3H1;P3H4;COL1A1;MMP14;P4HA3;PXDN;ADAM8;TGFBI;ITGA5;LCP1;P4HB;CD44
ENSG00000130720	FIBCD1	6.88093	6.07977	1.52297e-06	0.000748857			Fc-gamma receptor signaling pathway involved in phagocytosis (GO:0038096)	4.32091e-08	1.12416e-05	129.066	LYN;CYFIP1;SYK;ARPC1B;LIMK1;WAS;ARPC4;VAV1;ACTG1;HCK;FCGR3A;FCGR2A;NCKAP1L;MYO1G
ENSG00000182566	CLEC4G	8.75289	6.02278	1.36035e-06	0.000748857			regulation of ERK1 and ERK2 cascade (GO:0070372)	4.79344e-08	1.15116e-05	64.7852	CCL13;CSF1R;SEMA7A;SHC1;C5AR1;FPR2;ARRB2;PYCARD;SPRED3;SLC9A3R1;P2RY6;GLIPR2;SIRPA;TNFAIP8L3;EMILIN1;CCR1;LYN;PDGFRB;TGFB1;SYK;MARCO;TRAF7;CD4;CHI3L1;PTPN6;CD44
ENSG00000163661	PTX3	65.4851	5.77319	1.2439e-07	0.000165921			regulation of interleukin-6 production (GO:0032675)	7.09153e-08	1.46255e-05	93.5261	SYK;C5AR2;GBA;CYBA;LILRB2;LILRB4;IL17RA;LILRA5;MAPK13;PYCARD;NLRP12;TYROBP;MAPKAPK2;SIRPA;NCKAP1L;PTPN6;MYD88
ENSG00000106366	SERPINE1	622.987	5.40324	5.09251e-06	0.00132023			positive regulation of MAPK cascade (GO:0043410)	2.23225e-07	3.87171e-05	52.463	CCL13;CSF1R;SEMA7A;SHC1;C5AR1;FPR2;ARRB2;PIK3CG;PIK3R5;LILRA5;PYCARD;P2RY6;IRAK1;GLIPR2;TNFAIP8L3;CCR1;PDGFRB;TGFB1;LIF;LAPTM5;MARCO;TRAF7;CD4;CHI3L1;ADAM8;LAMTOR1;CD44
ENSG00000163735	CXCL5	8.61505	5.20106	2.42021e-06	0.000924646			toll-like receptor signaling pathway (GO:0002224)	1.0668e-06	0.000158598	77.3964	ITGAM;UNC93B1;ITGB2;CNPY3;CTSS;IRAK1;CTSL;MAPKAPK2;CD14;FADD;TLR5;PIK3AP1;MYD88;CTSB
ENSG00000101670	LIPG	30.6229	5.12707	0.000506125	0.0196119			regulation of interleukin-8 production (GO:0032677)	1.57676e-06	0.000196906	78.9779	FCN1;SYK;C5AR2;SERPINE1;RELA;PYCARD;CHI3L1;FFAR2;CD14;FADD;TLR5;CD33;MYD88
ENSG00000248713	C4orf54	441.143	5.0602	0.00047668	0.0189072			positive regulation of superoxide anion generation (GO:0032930)	2.46122e-06	0.000295535	297.108	ITGAM;TGFB1;TYROBP;SYK;ITGB2;FPR2
ENSG00000128342	LIF	44.0213	5.01453	4.82387e-05	0.00461739			positive regulation of reactive oxygen species metabolic process (GO:2000379)	2.67908e-06	0.000309781	101.389	PDGFRB;CBR1;ITGAM;TYROBP;TGFB1;SYK;ITGB2;CYBA;FPR2;TP53
ENSG00000179148	ALOXE3	5.01706	4.9772	3.18397e-05	0.00364933			negative regulation of lymphocyte proliferation (GO:0050672)	2.87083e-06	0.000320098	117.853	LYN;CR1;TYROBP;CD300A;LST1;LILRB1;VSIG4;LILRB2;LILRB4
ENSG00000134668	SPOCD1	6.91	4.9393	4.48298e-05	0.00441386			Inflammatory Response	7.30785e-15	3.65392e-13	204.418	CSF3R;AQP9;SERPINE1;PTAFR;C5AR1;FPR1;MEFV;SLC7A1;PVR;RELA;PIK3R5;BEST1;HRH1;GNA15;STAB1;FFAR2;CD14;TIMP1;LYN;IL4R;SPHK1;LIF;RHOG;PLAUR;TNFRSF1B;MARCO;PTPRE;MMP14;P2RX4;SELL;LCP2;ITGA5;CHST2
ENSG00000084734	GCKR	6.48102	4.8416	2.63514e-05	0.00326053			Epithelial Mesenchymal Transition	4.55995e-07	1.13999e-05	56.2944	PDGFRB;TGFB1;ITGB5;SERPINE1;BGN;PLAUR;P3H1;PLOD3;TNFRSF11B;PVR;LOXL2;COL1A1;MMP14;BASP1;ANPEP;PTX3;TIMP1;TGFBI;ITGA5;COLGALT1;PDLIM4;CD44
ENSG00000100292	HMOX1	67.4309	4.79842	1.02676e-08	4.47197e-05			Apical Junction	1.77501e-06	1.77501e-05	48.3803	VASP;SYK;SHC1;ITGA3;ACTN1;MSN;TNFRSF11B;TUBG1;GNAI2;ACTG1;MAPK13;CD209;RAC2;ZYX;FSCN1;SIRPA;MYH9;TGFBI;PFN1;NECTIN2;YWHAH
ENSG00000162494	LRRC38	6.72529	4.79795	6.80023e-05	0.0056927			Complement	1.77501e-06	1.77501e-05	48.3803	LYN;FCN1;SERPINA1;ITGAM;CR1;SERPINE1;PLEK;RHOG;WAS;PLAUR;CTSS;PIK3CG;PIK3R5;GNAI2;MMP14;PPP4C;CTSL;LCP2;TIMP1;PFN1;CTSB
ENSG00000188766	SPRED3	15.9337	4.7895	2.15237e-08	5.85903e-05			IL-2/STAT5 Signaling	6.08129e-06	4.09985e-05	41.7239	CYFIP1;IL4R;PUS1;PRAF2;CTSZ;LIF;FURIN;CDC6;TNFRSF1B;CKAP4;UCK2;CDCP1;P2RX4;SELL;GLIPR2;NCS1;MAPKAPK2;IRF8;DCPS;CD44
ENSG00000019169	MARCO	32.9723	4.64887	2.89163e-05	0.00347998			G2-M Checkpoint	6.55976e-06	4.09985e-05	41.2283	TOP2A;JPT1;PRMT5;TLE3;TGFB1;HMGA1;CDC6;MKI67;SLC7A1;LMNB1;TPX2;SLC7A5;MT2A;UCK2;CENPF;PTTG1;ESPL1;TACC3;E2F2;E2F4
ENSG00000175592	FOSL1	22.6529	4.55939	2.01054e-06	0.000826103			mTORC1 Signaling	6.55976e-06	4.09985e-05	41.2283	MAP2K3;TOMM40;SDF2L1;SHMT2;EDEM1;ITGB2;SLA;PDAP1;ELOVL6;CFP;TUBG1;CORO1A;TUBA4A;RRP9;SLC7A5;SLC9A3R1;HMBS;TRIB3;ABCF2;YKT6
ENSG00000189410	SH2D5	5.43396	4.49353	6.38077e-05	0.00551214			IL-6/JAK/STAT3 Signaling	1.96639e-05	0.000109244	53.5088	CCR1;CSF3R;IL4R;TGFB1;HMOX1;CSF2RB;CD14;TNFRSF1B;CD44;MYD88;IL17RA;PIK3R5
ENSG00000229828	PDE4DIPP1	13.375	4.48173	0.000656781	0.0226049			TNF-alpha Signaling via NF-kB	0.000237626	0.00108012	23.9812	MAP2K3;SPHK1;SERPINE1;PLEK;LIF;PLAUR;RELA;RELB;FOSL1;PTPRE;TUBB2A;PLAU;CLCF1;PTX3;NFKBIE;FJX1;CD44
ENSG00000272899	ATP6V1FNB	40.0159	4.35111	3.09542e-08	6.74089e-05			Estrogen Response Late	0.00498034	0.0207514	12.2848	TOP2A;CA12;ST14;SERPINA1;CDC6;DHRS2;MAPK13;SLC7A5;SLC9A3R1;ALDH3B1;PTPN6;FKBP4;CD44;PTGES
ENSG00000165304	MELK	5.62475	4.25503	0.000105324	0.00752013			Coagulation	0.0129751	0.0360419	10.413	MMP14;SERPINA1;WDR1;PLAU;SERPINE1;PLEK;FURIN;TIMP1;SH2B2;CTSB
ENSG00000186407	CD300E	25.3114	4.15673	8.51026e-08	0.000132377			PI3K/AKT/mTOR Signaling	0.0189937	0.0499834	10.0128	MAP2K3;ARHGDIA;RPS6KA1;CFL1;SLA;TRIB3;PFN1;MYD88
ENSG00000177602	HASPIN	5.34606	3.93327	4.77861e-05	0.00461739			Neutrophil Degranulation via FPR1 Signaling	4.48851e-13	5.07651e-10	363.013	LYN;SYK;NCF2;SHC1;NCF4;FPR1;WAS;CYBA;ARRB2;LYZ;PIK3CG;VAV1;GNAI2;LAT2;HCK;CXCR1;CFL1;RAC2
ENSG00000137648	TMPRSS4	10.2716	3.90809	3.66775e-05	0.00395409			Myeloblast -> Neutrophil Surface Expression Markers	1.09849e-10	6.21197e-08	237.751	ITGAM;CR1;IL4R;SELPLG;CD300A;ITGB2;C5AR1;FPR1;HRH1;FCGR2A;CXCR1;ANPEP;CXCR2;CD14;CD33;HAVCR2
ENSG00000275395	FCGBP	65.4326	3.89701	2.88833e-06	0.0010145			Neutrophil Activation via Adherence on Endothelial Cells	2.08378e-09	4.71351e-07	201.823	ITGAM;CR1;SELPLG;SYK;NCF2;ACTN1;ITGB2;NCF4;FPR1;CYBA;VAV1;FCGR2A;SELL;CXCR2
ENSG00000111424	VDR	19.9928	3.82507	1.22208e-05	0.00214622			Natural Killer Cell Precursor -> Natural Killer Cell Surface Expression Markers	2.55637e-09	4.81875e-07	158.689	SEMA7A;SYK;CD300A;ITGB2;FPR1;LILRB1;FPR2;LILRB2;LILRB4;IL17RA;FCGR3A;CXCR1;SIRPA;ITGA5;CD33;CD44
ENSG00000228612	HK2P1	5.29628	3.81621	1.45307e-05	0.00237922			Neutrophil Degranulation via FPR1/IL8	1.05502e-08	1.70462e-06	159.427	ITGAM;CR1;SELPLG;SYK;NCF2;ACTN1;ITGB2;NCF4;FPR1;CYBA;VAV1;FCGR2A;SELL;CXCR2
ENSG00000163814	CDCP1	19.5836	3.78949	8.90436e-07	0.000587607			Neutrophil Recruitment and Priming	1.60929e-08	2.27514e-06	149.755	MAP2K3;CSF3R;ITGAM;IL4R;SHC1;ITGB2;GNAI2;GNA15;IRAK1;SELL;CXCR2;CD14;TP53;MYD88
ENSG00000100867	DHRS2	8.08992	3.68186	0.000456855	0.0185746			Myoblast -> Neutrophil Surface Expression Markers	2.595e-08	3.26105e-06	156.217	LYN;CSF1R;ITGAM;SIGLEC9;CR1;IL4R;SELPLG;ITGA3;C5AR1;FCGR3A;CXCR2;CD14;CD44
ENSG00000180061	TMEM150B	5.75205	3.66643	0.000274858	0.0136657			Alveolar Macrophages Dysfunction in COPD	3.87291e-07	2.92018e-05	100.638	MAP2K3;TGFB1;BGN;TNFRSF1B;CTSS;PYCARD;P2RX4;IRAK1;CTSL;CD14;CD44;MYD88;CTSB
ENSG00000129450	SIGLEC9	17.9641	3.6421	5.3338e-08	9.67951e-05			Proteins Involved in Atherosclerosis	1.77501e-06	0.000118091	48.3803	SELPLG;TGFB1;ITGAM;SERPINE1;ITGB2;PLAUR;F11R;TNFRSF1B;CXCL5;PTGS1;FOSL1;MARCO;MMP14;CD4;PLAU;ALOX5;LIPG;CXCR2;PLTP;CD44;MYD88
ENSG00000254415	SIGLEC14	10.508	3.62519	1.00921e-05	0.00197997			Proteins Involved in Chronic Obstructive Pulmonary Disease	8.55208e-06	0.000475995	42.8879	TGFB1;SERPINA1;SERPINE1;PTAFR;PLAUR;PIK3CD;HCK;MMP14;MAFB;CXCR1;CXCR2;HMOX1;CHI3L1;PTX3;CD14;CLPTM1L;TIMP1;CTSB
ENSG00000127507	ADGRE2	36.7437	3.60206	7.34619e-08	0.00012306			Vascular Smooth Muscle Cell/Pericyte Migration and Proliferation	1.75941e-05	0.000904495	77.7406	MAP2K3;PDGFRB;SHC1;CFL1;LIMK1;MAPKAPK2;WAS;VAV1;CD44
ENSG00000123485	HJURP	6.71079	3.54924	0.000292186	0.014203			Osteoclast differentiation	3.32621e-15	9.21361e-13	284.239	LILRA6;CSF1R;SPI1;NCF2;NCF4;PIK3CD;TNFRSF11B;LILRA1;RELA;LILRA5;RELB;FCGR3A;SIRPA;ACP5;TGFB1;SYK;CYBA;LILRB1;LILRB2;LILRB3;LILRB4;OSCAR;MAPK13;FOSL1;TYROBP;FCGR2A;LCP2
ENSG00000018280	SLC11A1	88.1551	3.44149	0.000118598	0.00792783			Regulation of actin cytoskeleton	1.96962e-06	4.54654e-05	45.9583	PDGFRB;CYFIP1;ITGAM;ITGB5;ITGA3;ACTN1;ARPC1B;ITGB2;LIMK1;MSN;PIK3CD;ARPC4;IQGAP3;VAV1;ACTG1;CFL1;RAC2;ITGAX;MYH9;NCKAP1L;ITGA5;PFN1
ENSG00000168995	SIGLEC7	5.04544	3.43788	5.6015e-05	0.00512537			Leukocyte transendothelial migration	3.372e-06	6.50459e-05	59.1266	VASP;ITGAM;NCF2;ACTN1;NCF4;ITGB2;MSN;PIK3CD;CYBA;F11R;VAV1;ACTG1;GNAI2;MAPK13;RAC2
ENSG00000002746	HECW1	15.0159	3.43417	0.000146751	0.00910482			Apoptosis	1.22446e-05	0.000211985	44.4912	DAXX;CTSZ;PIK3CD;CSF2RB;TUBA4A;CTSS;LMNB2;RELA;ACTG1;LMNB1;TUBA1C;TUBA1B;CTSL;FADD;TP53;CTSB
ENSG00000070985	TRPM5	5.07448	3.43106	0.000408025	0.0171382			TNF signaling pathway	0.00089631	0.00978786	23.516	RPS6KA4;MAP2K3;MMP14;RIPK3;LIF;PIK3CD;FADD;TNFRSF1B;CXCL5;RELA;MAPK13
ENSG00000158714	SLAMF8	6.52645	3.42542	0.000866421	0.0267632			MAPK signaling pathway	0.00125401	0.0124057	15.0885	MAP2K3;PDGFRB;CSF1R;DAXX;TGFB1;HSPA6;ARRB2;RELA;RASGRP4;DUSP7;RELB;MAPK13;RPS6KA4;IRAK1;RPS6KA1;MAPKAPK2;RAC2;CD14;TP53;MYD88
ENSG00000185567	AHNAK2	240.691	3.42376	1.11781e-07	0.000162283			Cytokine-cytokine receptor interaction	0.00130628	0.0124772	14.9409	CCR1;CCL13;CSF1R;IL1RN;CSF3R;IL4R;TGFB1;IL24;LIF;CSF2RB;TNFRSF11B;TNFRSF1B;CXCL5;IL17RA;CXCL16;CD4;CXCR1;CLCF1;CXCR2;RELT
ENSG00000175505	CLCF1	22.2436	3.38447	1.91237e-06	0.000810985			NF-kappa B signaling pathway	0.00597594	0.0359856	14.8822	LYN;CCL13;IRAK1;SYK;PLAU;CD14;MYD88;RELA;RELB
ENSG00000171236	LRG1	13.1793	3.37638	0.000384275	0.016571			Cell Surface Interactions At Vascular Wall R-HSA-202733	9.28544e-09	1.43526e-06	101.227	LYN;TGFB1;ITGAM;SELPLG;SHC1;ITGA3;ITGB2;SLC3A2;F11R;SLC7A5;DOK2;SLC7A7;SELL;ITGAX;SIRPA;CEACAM21;PTPN6;ITGA5;SLC16A3;CD44
ENSG00000188522	FAM83G	34.9188	3.36151	2.72516e-08	6.59397e-05			BDNF signaling pathway	1.13556e-05	0.000512727	34.2726	TMED9;IFITM2;TRAF3IP2;ITGB5;WDR1;ARPC1B;SERPINE1;PTGS1;PDIA4;SLC7A5;CENPF;PXDN;ZYX;MYH9;HYOU1;TIMP1;PLP2;SLC39A7;TGFBI;CLIC1;RAMP1;PDLIM4;S100A11
ENSG00000167772	ANGPTL4	115.563	3.36121	4.76312e-06	0.00126496		Down in Compensated Male	lipid hydroxylation (GO:0002933)	0.000531918	0.178725	599.895	CYP1A1;CYP3A5
ENSG00000279141	LINC01451	5.18003	3.35602	2.98408e-05	0.00352723			histone mRNA catabolic process (GO:0071044)	0.00258974	0.404705	182.214	TUT4;ATM
ENSG00000168528	SERINC2	12.1515	3.34294	4.67462e-07	0.00033933			estrogen metabolic process (GO:0008210)	0.0102087	0.404705	65.0673	CYP1A1;CYP3A5
ENSG00000179431	FJX1	13.5256	3.34036	1.20332e-05	0.00214622			regulation of integrin biosynthetic process (GO:0045113)	0.0252436	0.404705	181.173	TMEFF2
ENSG00000184730	APOBR	13.9946	3.33791	5.90692e-06	0.00143984			regulation of histone H3-K27 methylation (GO:0061085)	0.0351634	0.404705	109.89	MTF2
ENSG00000263426	RN7SL471P	17.8647	3.31662	6.51609e-06	0.00150958			DNA damage induced protein phosphorylation (GO:0006975)	0.0400858	0.404705	90.5008	ATM
ENSG00000138623	SEMA7A	19.052	3.30062	1.51129e-07	0.000173218			regulation of DNA damage checkpoint (GO:2000001)	0.0498561	0.404705	65.61	THOC1
ENSG00000104722	NEFM	9.93205	3.27771	0.000571253	0.0207682			estrogen 16-alpha-hydroxylase activity (GO:0101020)	0.000706866	0.0438257	481.033	CYP1A1;CYP3A5
ENSG00000103257	SLC7A5	61.8248	3.27446	7.56455e-05	0.00608486			estrogen 2-hydroxylase activity (GO:0101021)	0.0252436	0.283902	181.173	CYP1A1
ENSG00000101194	SLC17A9	13.5653	3.25152	6.28425e-05	0.00549153			ABC transporters	0.0221137	0.331705	35.1993	ABCA10;ABCA5
ENSG00000074410	CA12	14.951	3.23746	0.000477519	0.0189072			Steroid hormone biosynthesis	0.038791	0.345213	21.8536	CYP1A1;CYP3A5
ENSG00000184357	HIST1H1B	14.7176	3.2282	5.38603e-06	0.0013799			ABC Transporters In Lipid Homeostasis R-HSA-1369062	0.00373621	0.531871	138.918	ABCA10;ABCA5
ENSG00000136689	IL1RN	11.9836	3.22245	0.000225388	0.0120074			Cytochrome P450 - Arranged By Substrate Type R-HSA-211897	0.0435192	0.623526	19.7377	CYP1A1;CYP3A5
ENSG00000102265	TIMP1	419.445	3.22194	2.51258e-06	0.000933756			Cohesin Loading Onto Chromatin R-HSA-2470946	0.0498561	0.623526	65.61	PDS5B
ENSG00000131747	TOP2A	23.7268	3.2034	9.90796e-06	0.0019795			Synthesis Of Pyrophosphates In Cytosol R-HSA-1855167	0.0498561	0.623526	65.61	PPIP5K2
ENSG00000148773	MKI67	48.9626	3.19325	7.02417e-06	0.00152251
ENSG00000164761	TNFRSF11B	101.574	3.17441	0.00099762	0.0288132
ENSG00000160883	HK3	32.3916	3.1737	5.03218e-06	0.00132023
ENSG00000166825	ANPEP	58.5926	3.14418	4.55913e-07	0.00033933
ENSG00000127564	PKMYT1	5.12764	3.14188	0.000974879	0.0285733
ENSG00000151651	ADAM8	31.1429	3.12954	3.25957e-07	0.000308625
ENSG00000108846	ABCC3	27.2913	3.11691	7.28932e-06	0.00154366
ENSG00000203710	CR1	48.8866	3.10454	1.28942e-05	0.00222854
ENSG00000104972	LILRB1	16.5346	3.10173	7.42591e-07	0.000505357
ENSG00000139629	GALNT6	20.1571	3.09242	2.47249e-05	0.00314874
ENSG00000160999	SH2B2	10.7848	3.08889	9.31807e-06	0.00189644
ENSG00000197249	SERPINA1	59.5878	3.08054	1.54744e-06	0.000748857
ENSG00000142512	SIGLEC10	9.38724	3.06705	0.000110608	0.00765491
ENSG00000170909	OSCAR	7.29221	3.06654	1.58462e-05	0.00251885
ENSG00000224397	SMIM25	8.18556	3.0614	3.63642e-05	0.00393982
ENSG00000183856	IQGAP3	18.7979	3.05492	9.48918e-05	0.00702877
ENSG00000140678	ITGAX	72.1536	3.03306	9.21772e-07	0.000590395
ENSG00000176170	SPHK1	42.0028	3.03289	1.43859e-06	0.000748857
ENSG00000171049	FPR2	18.4777	3.02748	0.000107688	0.00763884
ENSG00000166091	CMTM5	48.0878	3.02428	0.000237498	0.012523
ENSG00000103569	AQP9	29.1088	2.98382	3.23884e-05	0.0036699
ENSG00000171303	KCNK3	16.5006	2.97971	0.000255701	0.0130515
ENSG00000113763	UNC5A	6.15788	2.9627	0.000899825	0.0274447
ENSG00000011422	PLAUR	63.1375	2.96137	2.46172e-05	0.00314874
ENSG00000135094	SDS	7.62642	2.9558	6.43331e-06	0.00150958
ENSG00000095303	PTGS1	97.9657	2.95435	3.83301e-08	7.58831e-05
ENSG00000007968	E2F2	7.10113	2.9428	0.000463533	0.0186135
ENSG00000278272	HIST1H3C	7.22259	2.93051	0.000929439	0.027841
ENSG00000149418	ST14	16.4608	2.91273	7.00553e-05	0.0058023
ENSG00000105639	JAK3	62.5831	2.88902	2.1616e-05	0.00301751
ENSG00000088325	TPX2	17.0836	2.87737	5.55062e-05	0.00512185
ENSG00000182885	ADGRG3	17.7117	2.87393	0.00025496	0.0130515
ENSG00000142748	FCN3	67.2664	2.86111	1.53936e-05	0.0024649
ENSG00000183578	TNFAIP8L3	31.5201	2.85667	1.40167e-08	5.08736e-05
ENSG00000186431	FCAR	15.3083	2.85485	0.000756935	0.0247133
ENSG00000163464	CXCR1	17.2566	2.84767	0.000268972	0.0134877
ENSG00000171051	FPR1	52.7548	2.83944	0.000219128	0.011841
ENSG00000108821	COL1A1	1163.94	2.83907	0.000247518	0.0128338
ENSG00000187116	LILRA5	12.0173	2.83589	0.000464119	0.0186135
ENSG00000197405	C5AR1	60.995	2.82921	1.58371e-06	0.00074975
ENSG00000135476	ESPL1	15.4633	2.82883	0.000153736	0.0093981
ENSG00000203747	FCGR3A	55.9068	2.82341	1.3782e-05	0.00232407
ENSG00000128383	APOBEC3A	11.2745	2.82158	0.000127118	0.00822511
ENSG00000112195	TREML2	5.92528	2.80748	0.000528226	0.0200404
ENSG00000181374	CCL13	6.90398	2.80447	4.91255e-05	0.00467164
ENSG00000171631	P2RY6	16.5265	2.79346	3.88625e-06	0.00115563
ENSG00000162892	IL24	5.69191	2.78317	2.31471e-05	0.0031309
ENSG00000090659	CD209	78.7194	2.74216	0.000210911	0.0115402
ENSG00000148344	PTGES	13.5758	2.74113	0.000111605	0.00766695
ENSG00000154127	UBASH3B	48.4441	2.73547	3.53745e-05	0.00385175
ENSG00000005884	ITGA3	260.137	2.7115	1.88842e-08	5.85903e-05
ENSG00000136286	MYO1G	31.0308	2.7106	0.000108806	0.00764344
ENSG00000204758	AC008429.1	6.39341	2.70666	2.99646e-05	0.00352723
ENSG00000101255	TRIB3	24.1779	2.68955	5.71095e-05	0.00518719
ENSG00000102802	MEDAG	75.3649	2.68656	1.39338e-05	0.00232407
ENSG00000170577	SIX2	7.11084	2.66495	0.000326413	0.0150919
ENSG00000060558	GNA15	14.7694	2.63787	1.61249e-05	0.00254458
ENSG00000274997	HIST1H2AH	8.32532	2.63004	0.000581249	0.0209642
ENSG00000126262	FFAR2	8.89069	2.62964	0.000224556	0.0120074
ENSG00000164611	PTTG1	5.35781	2.62371	0.000969941	0.0285053
ENSG00000157551	KCNJ15	22.6437	2.61853	0.00013179	0.0084164
ENSG00000146094	DOK3	27.8338	2.60738	3.69041e-06	0.00113192
ENSG00000011426	ANLN	16.8622	2.60545	0.000439135	0.0181462
ENSG00000122861	PLAU	115.36	2.5956	2.36991e-06	0.000921597
ENSG00000178752	ERFE	7.58509	2.56874	0.000851726	0.0264972
ENSG00000015285	WAS	26.4238	2.55811	1.77265e-07	0.000193015
ENSG00000268034	AC243960.2	5.4856	2.55508	1.3251e-05	0.00227219
ENSG00000125148	MT2A	234.083	2.55112	1.21776e-05	0.00214622
ENSG00000183615	FAM167B	7.18203	2.54582	0.000120939	0.00800513
ENSG00000170458	CD14	128.033	2.53648	5.71653e-06	0.00141589
ENSG00000105464	GRIN2D	9.29925	2.53174	0.000168557	0.009894
ENSG00000122122	SASH3	25.2297	2.52894	6.72523e-06	0.00151366
ENSG00000163823	CCR1	41.126	2.52494	0.000120868	0.00800513
ENSG00000263528	IKBKE	15.886	2.52011	1.67321e-05	0.00260267
ENSG00000204577	LILRB3	34.1298	2.51094	6.97667e-06	0.00152251
ENSG00000160255	ITGB2	145.449	2.49824	3.1548e-06	0.00107347
ENSG00000007129	CEACAM21	5.90001	2.46709	0.000130983	0.00841423
ENSG00000104974	LILRA1	10.4238	2.45748	0.000183997	0.0106185
ENSG00000092853	CLSPN	18.6328	2.45207	9.42515e-05	0.00700517
ENSG00000110876	SELPLG	36.0126	2.44797	1.39342e-06	0.000748857
ENSG00000167850	CD300C	6.54603	2.43143	0.000140135	0.00882003
ENSG00000178789	CD300LB	6.8774	2.43079	7.57219e-05	0.00608486
ENSG00000113368	LMNB1	31.0756	2.42982	0.000198153	0.0111503
ENSG00000162511	LAPTM5	152.058	2.42784	1.1976e-05	0.00214622
ENSG00000017483	SLC38A5	18.2081	2.42645	0.000355357	0.0158175
ENSG00000244482	LILRA6	15.198	2.42241	0.000291613	0.014203
ENSG00000146670	CDCA5	8.16143	2.41999	3.30845e-06	0.00109164
ENSG00000075218	GTSE1	8.30111	2.41688	0.000366557	0.0160614
ENSG00000131042	LILRB2	30.7883	2.41141	1.62748e-06	0.000754078
ENSG00000085265	FCN1	50.0607	2.40937	1.89789e-05	0.00275485
ENSG00000186818	LILRB4	34.6459	2.4058	2.39051e-05	0.00314874
ENSG00000064932	SBNO2	215.876	2.39769	1.90549e-05	0.00275485
ENSG00000108405	P2RX1	12.3935	2.3946	3.92693e-06	0.00115563
ENSG00000066336	SPI1	47.3984	2.3897	1.41693e-06	0.000748857
ENSG00000155926	SLA	102.87	2.38568	0.000385901	0.0166055
ENSG00000280323	AC053503.6	112.518	2.38494	0.000106878	0.00760615
ENSG00000142405	NLRP12	13.1483	2.37484	0.000225515	0.0120074
ENSG00000102575	ACP5	14.6291	2.37414	3.29434e-05	0.00367901
ENSG00000167208	SNX20	11.687	2.374	0.000121792	0.00803716
ENSG00000162745	OLFML2B	49.9079	2.3688	0.000458008	0.0185746
ENSG00000136295	TTYH3	116.783	2.36792	9.91647e-07	0.000599864
ENSG00000225217	HSPA7	32.2196	2.36653	0.000644582	0.022281
ENSG00000119535	CSF3R	114.66	2.36261	4.61605e-05	0.00448767
ENSG00000167613	LAIR1	61.77	2.35355	1.21445e-05	0.00214622
ENSG00000102879	CORO1A	49.4678	2.3529	7.06126e-06	0.00152251
ENSG00000138316	ADAMTS14	14.3976	2.34236	0.000365315	0.0160392
ENSG00000131435	PDLIM4	22.9697	2.33412	0.000410787	0.0172033
ENSG00000134830	C5AR2	14.3187	2.32576	3.45514e-05	0.0038058
ENSG00000071282	LMCD1	315.244	2.32185	2.90837e-05	0.00347998
ENSG00000076944	STXBP2	13.2648	2.31664	0.000247031	0.0128338
ENSG00000169403	PTAFR	35.2633	2.30806	7.02658e-05	0.0058023
ENSG00000161638	ITGA5	871.57	2.29941	3.41112e-06	0.00109508
ENSG00000149380	P4HA3	12.3471	2.29226	0.000549009	0.0204816
ENSG00000169258	GPRIN1	8.3574	2.29224	6.7266e-05	0.00567772
ENSG00000122121	XPNPEP2	14.4269	2.29024	0.000933699	0.0278675
ENSG00000170439	METTL7B	46.5046	2.28603	0.000131511	0.0084164
ENSG00000225614	ZNF469	59.9277	2.28133	4.24373e-07	0.000330056
ENSG00000176788	BASP1	31.287	2.27149	0.000201686	0.0112618
ENSG00000128340	RAC2	29.2939	2.26948	5.7167e-05	0.00518719
ENSG00000235568	NFAM1	26.3912	2.2689	1.28714e-05	0.00222854
ENSG00000141497	ZMYND15	8.5404	2.26716	0.000282682	0.0139425
ENSG00000135253	KCP	18.0039	2.26597	0.000566494	0.0207542
ENSG00000155659	VSIG4	114.73	2.25879	0.000400457	0.0169532
ENSG00000156711	MAPK13	23.6693	2.24547	0.000187149	0.0107251
ENSG00000149781	FERMT3	54.1356	2.24313	1.78799e-05	0.00267513
ENSG00000167851	CD300A	24.2387	2.24249	0.000194915	0.0110422
ENSG00000183010	PYCR1	20.1109	2.24167	3.83719e-06	0.00115563
ENSG00000125910	S1PR4	6.19557	2.2358	0.000615058	0.0217084
ENSG00000175040	CHST2	47.2621	2.23219	4.24327e-07	0.000330056
ENSG00000167077	MEI1	11.278	2.22717	0.00086365	0.0267535
ENSG00000012779	ALOX5	57.1514	2.22689	9.29487e-05	0.00699081
ENSG00000142669	SH3BGRL3	94.558	2.22421	1.33096e-07	0.000165921
ENSG00000141526	SLC16A3	95.7077	2.21485	8.79514e-06	0.0018069
ENSG00000151948	GLT1D1	12.9508	2.20717	0.000981831	0.0286613
ENSG00000173083	HPSE	14.6471	2.20476	0.000710517	0.0238045
ENSG00000094804	CDC6	15.5159	2.20031	0.000692307	0.0233767
ENSG00000103313	MEFV	21.1537	2.1946	0.000710418	0.0238045
ENSG00000167553	TUBA1C	54.9413	2.19213	9.61885e-05	0.00702919
ENSG00000147443	DOK2	19.1698	2.17119	2.52403e-05	0.00319569
ENSG00000174791	RIN1	17.8478	2.17032	8.46158e-05	0.00665227
ENSG00000100368	CSF2RB	58.4392	2.16129	2.2074e-05	0.00306182
ENSG00000103187	COTL1	91.6822	2.16087	4.17481e-07	0.000330056
ENSG00000130766	SESN2	57.4953	2.15565	0.000154067	0.0093981
ENSG00000143226	FCGR2A	124.416	2.15228	8.45115e-05	0.00665227
ENSG00000088827	SIGLEC1	124.995	2.14634	0.000364688	0.0160392
ENSG00000180871	CXCR2	25.0284	2.12792	0.000487736	0.0192069
ENSG00000089639	GMIP	39.2097	2.12657	2.89868e-05	0.00347998
ENSG00000126759	CFP	18.1321	2.12605	0.000205389	0.0113962
ENSG00000175489	LRRC25	19.1914	2.11664	0.000184802	0.0106185
ENSG00000188897	AC099489.1	45.0257	2.11005	1.39805e-05	0.00232407
ENSG00000135077	HAVCR2	32.6014	2.10048	5.72154e-06	0.00141589
ENSG00000100979	PLTP	364.738	2.09543	0.000470147	0.0187174
ENSG00000077044	DGKD	571.343	2.09016	8.64546e-06	0.00179307
ENSG00000101336	HCK	46.887	2.08264	0.000160624	0.00970649
ENSG00000116701	NCF2	73.6042	2.08185	5.87413e-07	0.000412648
ENSG00000169896	ITGAM	86.3576	2.07123	1.15602e-05	0.00214622
ENSG00000138080	EMILIN1	222.777	2.07089	0.000146313	0.00910362
ENSG00000134013	LOXL2	117.541	2.06317	8.80237e-05	0.00687058
ENSG00000117724	CENPF	38.6302	2.05594	0.000181908	0.0105357
ENSG00000141506	PIK3R5	49.8081	2.05495	0.000118128	0.00792783
ENSG00000140368	PSTPIP1	28.8887	2.05191	9.00171e-05	0.00690247
ENSG00000142347	MYO1F	97.8256	2.04899	1.71424e-05	0.00261624
ENSG00000011600	TYROBP	53.3455	2.04802	4.29936e-05	0.00439565
ENSG00000204482	LST1	16.6335	2.04085	0.000296201	0.0142845
ENSG00000182492	BGN	608.706	2.01706	8.90509e-05	0.00688653
ENSG00000248323	LUCAT1	68.9841	2.01132	0.00037774	0.0163615
ENSG00000104856	RELB	46.036	2.01124	0.000235682	0.0124574
ENSG00000077238	IL4R	198.462	2.00879	0.000153732	0.0093981
ENSG00000157193	LRP8	33.3613	2.00872	3.20936e-06	0.00107523
ENSG00000115956	PLEK	76.7933	2.00623	2.41027e-05	0.00314874
ENSG00000100055	CYTH4	81.319	1.98687	2.29388e-05	0.00312212
ENSG00000163694	RBM47	52.393	1.98621	0.000465868	0.0186151
ENSG00000136167	LCP1	231.762	1.97979	0.000151132	0.0092972
ENSG00000177542	SLC25A22	26.8583	1.97907	0.000144797	0.00906105
ENSG00000175264	CHST1	23.1486	1.95258	0.000127638	0.00822511
ENSG00000129911	KLF16	29.6021	1.94493	1.16234e-05	0.00214622
ENSG00000109062	SLC9A3R1	67.7297	1.93886	5.51264e-06	0.00139592
ENSG00000099994	SUSD2	43.6959	1.93728	0.000971336	0.0285078
ENSG00000076382	SPAG5	20.7715	1.93459	0.000835089	0.0262517
ENSG00000254810	AP001189.3	7.71932	1.93005	0.000811364	0.0257943
ENSG00000130775	THEMIS2	81.3894	1.92173	0.000261164	0.0131652
ENSG00000143179	UCK2	96.7987	1.91816	6.50742e-06	0.00150958
ENSG00000196639	HRH1	37.2098	1.91116	1.98335e-05	0.0028271
ENSG00000196209	SIRPB2	29.4854	1.9093	0.00053262	0.020102
ENSG00000161921	CXCL16	47.5396	1.8933	6.05427e-05	0.00540343
ENSG00000242125	SNHG3	59.0729	1.88802	0.000636071	0.0221223
ENSG00000171700	RGS19	24.0694	1.88381	3.59987e-07	0.000326643
ENSG00000110104	CCDC86	44.8633	1.88365	0.00011554	0.007814
ENSG00000037897	METTL1	26.4188	1.86235	4.05195e-05	0.00426277
ENSG00000173918	C1QTNF1	519.17	1.86157	0.000841706	0.0263739
ENSG00000170522	ELOVL6	31.3967	1.8579	0.000249736	0.0128803
ENSG00000100365	NCF4	32.9502	1.85556	0.000103603	0.00744605
ENSG00000100379	KCTD17	41.2822	1.85312	1.0785e-06	0.000634772
ENSG00000086544	ITPKC	195.175	1.85142	0.000774837	0.025035
ENSG00000128228	SDF2L1	30.0381	1.85055	2.6249e-06	0.000952709
ENSG00000054967	RELT	35.3031	1.84189	6.19544e-05	0.00548448
ENSG00000089820	ARHGAP4	74.5188	1.83504	4.3982e-05	0.00441386
ENSG00000130822	PNCK	19.0039	1.83144	0.000357439	0.0158211
ENSG00000034152	MAP2K3	232.36	1.82648	1.5259e-05	0.0024649
ENSG00000090382	LYZ	88.8182	1.82544	0.000730497	0.0242131
ENSG00000197905	TEAD4	60.3036	1.81629	0.000462054	0.0186135
ENSG00000160991	ORAI2	62.0019	1.81382	0.000167111	0.00986224
ENSG00000139514	SLC7A1	239.149	1.81325	5.92276e-05	0.00534507
ENSG00000163995	ABLIM2	94.6318	1.80341	2.88334e-06	0.0010145
ENSG00000026508	CD44	348.591	1.80051	0.000724237	0.0240422
ENSG00000140332	TLE3	165.63	1.80049	1.71493e-05	0.00261624
ENSG00000116852	KIF21B	43.5811	1.80022	0.000442725	0.0182254
ENSG00000251593	MSNP1	21.9871	1.78695	4.26581e-05	0.00438191
ENSG00000104885	DOT1L	142.855	1.7711	7.08734e-05	0.0058023
ENSG00000132003	ZSWIM4	21.1257	1.76417	9.32023e-05	0.00699081
ENSG00000141756	FKBP10	136.997	1.76075	0.000165429	0.00978956
ENSG00000107130	NCS1	58.2655	1.75813	3.26932e-05	0.0036699
ENSG00000010327	STAB1	712.374	1.7513	4.51987e-05	0.00441386
ENSG00000167703	SLC43A2	65.7464	1.74963	3.91196e-05	0.00413547
ENSG00000234337	AC026462.1	7.94162	1.74063	0.000374462	0.0163093
ENSG00000105383	CD33	25.7461	1.73929	0.000348379	0.0156749
ENSG00000179403	VWA1	114.941	1.73479	0.000465149	0.0186151
ENSG00000075618	FSCN1	95.2597	1.73207	0.000189978	0.0108303
ENSG00000132481	TRIM47	63.8595	1.73131	5.95056e-06	0.00143984
ENSG00000123338	NCKAP1L	112.975	1.72989	9.56013e-05	0.00702919
ENSG00000085514	PILRA	19.0875	1.72652	0.000266756	0.0134161
ENSG00000105329	TGFB1	109.46	1.72289	6.49076e-05	0.00552646
ENSG00000186517	ARHGAP30	70.8104	1.71421	7.50521e-05	0.00607587
ENSG00000187605	TET3	156.542	1.71417	4.66553e-06	0.00126496
ENSG00000136490	LIMD2	28.8586	1.71413	0.000933679	0.0278675
ENSG00000228519	AC097263.1	9.24204	1.71316	0.000764767	0.0248202
ENSG00000061337	LZTS1	74.7759	1.69902	6.49664e-05	0.00552646
ENSG00000010610	CD4	97.2568	1.69862	8.43032e-05	0.00665227
ENSG00000125089	SH3TC1	120.771	1.6978	0.000780704	0.0251134
ENSG00000083454	P2RX5	18.8947	1.69232	0.000259174	0.0131519
ENSG00000171777	RASGRP4	22.7307	1.6879	5.46408e-05	0.00506346
ENSG00000184216	IRAK1	172.993	1.68373	2.97777e-06	0.00102932
ENSG00000141968	VAV1	35.3387	1.67747	6.80408e-05	0.0056927
ENSG00000104524	PYCR3	22.295	1.67739	1.19345e-05	0.00214622
ENSG00000162073	PAQR4	15.8067	1.67345	2.60602e-05	0.00326053
ENSG00000231991	ANXA2P2	162.881	1.67198	2.10835e-06	0.000850251
ENSG00000159840	ZYX	365.288	1.66852	7.91655e-06	0.00165768
ENSG00000167964	RAB26	13.0159	1.66665	2.28158e-06	0.00090338
ENSG00000103490	PYCARD	13.5217	1.66358	0.0007697	0.0249431
ENSG00000188404	SELL	44.4098	1.65438	0.000884438	0.0271677
ENSG00000125637	PSD4	51.1952	1.65312	0.000528096	0.0200404
ENSG00000111679	PTPN6	57.4296	1.64539	3.31914e-05	0.0036878
ENSG00000131398	KCNC3	22.3939	1.64252	0.000161329	0.00970649
ENSG00000177706	FAM20C	156.39	1.64194	4.44945e-05	0.00441386
ENSG00000165025	SYK	79.8213	1.63671	4.21501e-05	0.00437097
ENSG00000135838	NPL	53.0003	1.62399	0.000155449	0.00945589
ENSG00000105559	PLEKHA4	139.859	1.62324	0.000590268	0.0210726
ENSG00000175130	MARCKSL1	81.1941	1.62184	0.000205981	0.0113962
ENSG00000013810	TACC3	55.0547	1.62159	2.02598e-05	0.00284727
ENSG00000180448	ARHGAP45	73.601	1.61873	0.000795656	0.0254061
ENSG00000132329	RAMP1	227.394	1.6174	0.000118955	0.00792783
ENSG00000117676	RPS6KA1	48.2764	1.61597	0.000157596	0.00955982
ENSG00000129667	RHBDF2	102.362	1.61393	0.000218973	0.011841
ENSG00000105355	PLIN3	87.9239	1.60609	4.73162e-06	0.00126496
ENSG00000112033	PPARD	147.559	1.60303	9.69358e-06	0.0019546
ENSG00000164733	CTSB	2174.87	1.59944	4.85827e-09	2.64497e-05
ENSG00000120708	TGFBI	611.226	1.59642	3.70232e-05	0.00397169
ENSG00000197457	STMN3	45.5331	1.58753	8.98747e-05	0.00690247
ENSG00000228300	C19orf24	25.7778	1.5872	0.000220888	0.0119066
ENSG00000204103	MAFB	129.474	1.58704	0.000122889	0.00806152
ENSG00000188486	H2AFX	33.358	1.58501	4.46646e-05	0.00441386
ENSG00000161179	YDJC	18.5059	1.57936	8.91767e-05	0.00688653
ENSG00000086730	LAT2	30.3667	1.57815	0.000115145	0.0078116
ENSG00000243279	PRAF2	15.2621	1.56823	5.5961e-05	0.00512537
ENSG00000160410	SHKBP1	86.4934	1.5638	1.72714e-05	0.00261624
ENSG00000172936	MYD88	80.2179	1.56055	7.29848e-05	0.00593056
ENSG00000119714	GPR68	36.6222	1.55944	0.000356633	0.0158175
ENSG00000167797	CDK2AP2	142.599	1.55708	1.62692e-05	0.00254888
ENSG00000079393	DUSP13	38.6215	1.5517	4.51841e-05	0.00441386
ENSG00000182022	CHST15	109.424	1.54724	6.29409e-05	0.00549153
ENSG00000107833	NPM3	21.4558	1.54557	4.98789e-05	0.00472267
ENSG00000179041	RRS1	64.1855	1.54457	5.26903e-05	0.00490357
ENSG00000125505	MBOAT7	90.6259	1.53264	1.36854e-05	0.00232407
ENSG00000177192	PUS1	44.24	1.53258	0.000786021	0.0251763
ENSG00000141480	ARRB2	109.219	1.531	1.06749e-05	0.0020756
ENSG00000214110	LDHAP4	50.4665	1.52293	0.000172537	0.0100733
ENSG00000183386	FHL3	52.2371	1.52072	6.31143e-05	0.00549153
ENSG00000146112	PPP1R18	204.833	1.51934	1.98625e-05	0.0028271
ENSG00000146232	NFKBIE	25.7036	1.51926	0.000222501	0.0119639
ENSG00000150990	DHX37	99.6568	1.51597	0.000136145	0.00859374
ENSG00000254986	DPP3	61.8091	1.51349	3.4591e-06	0.00109508
ENSG00000163131	CTSS	162.411	1.5113	0.000400922	0.0169532
ENSG00000136830	FAM129B	333.881	1.50302	1.12772e-05	0.00214622
ENSG00000141696	P3H4	39.0633	1.4958	0.000391492	0.0167499
ENSG00000239264	TXNDC5	19.8638	1.49425	0.000196439	0.0110825
ENSG00000213654	GPSM3	31.5565	1.48928	0.000192265	0.010932
ENSG00000102007	PLP2	137.234	1.48629	1.53815e-05	0.0024649
ENSG00000155660	PDIA4	299.642	1.47327	6.74222e-06	0.00151366
ENSG00000134955	SLC37A2	34.8428	1.46364	8.60224e-05	0.00673853
ENSG00000157227	MMP14	228.566	1.4625	0.00010319	0.00744097
ENSG00000178927	CYBC1	127.055	1.4575	1.85898e-05	0.00273533
ENSG00000125912	NCLN	132.258	1.44981	0.000125443	0.00815455
ENSG00000196756	SNHG17	52.3251	1.43574	0.000827829	0.0260892
ENSG00000182578	CSF1R	268.43	1.43571	0.000873266	0.0268983
ENSG00000142634	EFHD2	103.388	1.42939	9.37373e-05	0.00699081
ENSG00000116337	AMPD2	75.2643	1.42861	0.000636941	0.0221223
ENSG00000116649	SRM	134.845	1.42421	1.71484e-06	0.000778001
ENSG00000140968	IRF8	36.2012	1.42289	0.000983151	0.0286614
ENSG00000169230	PRELID1	48.9038	1.41525	5.13374e-05	0.00481797
ENSG00000059377	TBXAS1	59.5107	1.41503	0.000570241	0.0207682
ENSG00000185803	SLC52A2	37.9233	1.41305	0.000835692	0.0262517
ENSG00000172965	MIR4435-2HG	111.314	1.41291	0.000511765	0.0196903
ENSG00000097021	ACOT7	35.8644	1.41074	4.45543e-05	0.00441386
ENSG00000095383	TBC1D2	32.1129	1.40984	0.000294644	0.0142725
ENSG00000028137	TNFRSF1B	204.549	1.4076	7.03656e-06	0.00152251
ENSG00000155465	SLC7A7	45.7393	1.39821	0.000408445	0.0171382
ENSG00000160767	FAM189B	51.8706	1.39614	0.000625703	0.0219773
ENSG00000175482	POLD4	34.516	1.3948	4.62707e-06	0.00126496
ENSG00000178409	BEND3	32.9677	1.39154	3.24478e-05	0.0036699
ENSG00000089327	FXYD5	72.9402	1.38917	0.000318276	0.01481
ENSG00000198225	FKBP1C	29.6759	1.38788	0.000890576	0.0272389
ENSG00000176619	LMNB2	133.166	1.38401	9.86107e-05	0.00718209
ENSG00000118257	NRP2	201.827	1.38321	4.55717e-06	0.00126496
ENSG00000213859	KCTD11	36.5925	1.38314	2.95907e-05	0.00352129
ENSG00000173457	PPP1R14B	93.6382	1.37838	8.1924e-05	0.00655904
ENSG00000177105	RHOG	73.2949	1.37544	4.70267e-06	0.00126496
ENSG00000051523	CYBA	76.1923	1.37272	0.000134493	0.00852132
ENSG00000163191	S100A11	147.397	1.37204	0.000752731	0.0246871
ENSG00000153815	CMIP	188.492	1.37098	0.000655138	0.0226049
ENSG00000073008	PVR	356.256	1.37068	0.000143178	0.00898553
ENSG00000137507	LRRC32	345.996	1.36948	0.000865826	0.0267632
ENSG00000221968	FADS3	277.519	1.36433	2.46736e-05	0.00314874
ENSG00000185201	IFITM2	251.588	1.35958	0.000969547	0.0285053
ENSG00000188643	S100A16	145.968	1.35149	1.79349e-05	0.00267513
ENSG00000105520	PLPPR2	59.5123	1.3512	0.00094866	0.0281457
ENSG00000132768	DPH2	71.7909	1.35002	1.37144e-07	0.000165921
ENSG00000149428	HYOU1	614.69	1.3492	9.49006e-07	0.000590472
ENSG00000130508	PXDN	555.782	1.34909	0.000505559	0.0196119
ENSG00000125753	VASP	219.349	1.33847	3.46975e-06	0.00109508
ENSG00000100345	MYH9	3292.55	1.33706	1.42372e-05	0.00234881
ENSG00000181830	SLC35C1	73.3719	1.33626	9.97173e-05	0.00723848
ENSG00000189159	JPT1	43.2474	1.32415	7.30114e-06	0.00154366
ENSG00000141522	ARHGDIA	243.854	1.32368	0.000134607	0.00852132
ENSG00000251333	RTN3P1	17.5466	1.32211	0.000907666	0.0274913
ENSG00000171608	PIK3CD	75.4483	1.32145	6.42903e-05	0.00551214
ENSG00000132334	PTPRE	348.884	1.31775	4.44204e-05	0.00441386
ENSG00000140564	FURIN	433.618	1.31536	0.000259693	0.0131519
ENSG00000262246	CORO7	26.5576	1.30958	0.000396864	0.0168799
ENSG00000006534	ALDH3B1	41.1484	1.30946	8.2692e-05	0.0065722
ENSG00000198053	SIRPA	222.127	1.30865	3.52183e-06	0.00109564
ENSG00000106348	IMPDH1	115.542	1.30197	0.000560363	0.0206498
ENSG00000254087	LYN	103.601	1.29597	3.51744e-05	0.00384921
ENSG00000104903	LYL1	40.8884	1.29194	0.000441933	0.0182254
ENSG00000119599	DCAF4	57.7422	1.29003	2.29731e-07	0.000227402
ENSG00000198931	APRT	84.5329	1.28631	0.000109655	0.00765368
ENSG00000109089	CDR2L	113.07	1.2833	0.000309581	0.0146279
ENSG00000043462	LCP2	86.7635	1.28203	0.000458033	0.0185746
ENSG00000106683	LIMK1	75.095	1.27999	9.18891e-05	0.00699081
ENSG00000177096	PHETA2	36.9914	1.27982	0.000568987	0.0207682
ENSG00000114767	RRP9	45.4313	1.27595	0.000462321	0.0186135
ENSG00000072110	ACTN1	741.076	1.27152	0.000484935	0.0191312
ENSG00000089351	GRAMD1A	180.139	1.27016	0.000203125	0.0113132
ENSG00000278771	RN7SL3	287.158	1.26989	0.000493825	0.0193104
ENSG00000130202	NECTIN2	188.148	1.26756	0.000589555	0.0210726
ENSG00000168899	VAMP5	45.9269	1.26726	0.000163696	0.00973991
ENSG00000137267	TUBB2A	32.946	1.26657	0.000329874	0.0151532
ENSG00000128524	ATP6V1F	114.047	1.26216	6.18061e-05	0.00548448
ENSG00000087086	FTL	1768.29	1.25959	2.62272e-05	0.00326053
ENSG00000132382	MYBBP1A	216.459	1.25299	0.000405781	0.0171254
ENSG00000160877	NACC1	169.538	1.25087	0.000847252	0.0264406
ENSG00000130309	COLGALT1	282.993	1.25053	1.19953e-05	0.00214622
ENSG00000013364	MVP	321.718	1.24946	0.000315714	0.0147856
ENSG00000130429	ARPC1B	27.2517	1.24637	5.15492e-05	0.00481797
ENSG00000164086	DUSP7	152.338	1.24457	2.39344e-05	0.00314874
ENSG00000121281	ADCY7	66.0289	1.24417	0.000509576	0.0196408
ENSG00000136840	ST6GALNAC4	99.1344	1.24293	0.000801576	0.0255206
ENSG00000110057	UNC93B1	52.24	1.2423	0.000893189	0.0272805
ENSG00000179051	RCC2	150.675	1.23682	6.32325e-05	0.00549153
ENSG00000165802	NSMF	84.3616	1.23344	0.000749366	0.024651
ENSG00000184060	ADAP2	69.2974	1.2318	0.000206905	0.0113962
ENSG00000053372	MRTO4	96.0095	1.22661	0.000274537	0.0136657
ENSG00000105851	PIK3CG	57.9419	1.2255	0.000663815	0.0226937
ENSG00000155629	PIK3AP1	81.0913	1.22157	0.0005495	0.0204816
ENSG00000167994	RAB3IL1	73.7707	1.22004	0.000557426	0.0206498
ENSG00000182199	SHMT2	162.82	1.21118	2.44259e-05	0.00314874
ENSG00000137124	ALDH1B1	147.517	1.20014	1.48057e-06	0.000748857
ENSG00000105447	GRWD1	126.593	1.19608	0.000184388	0.0106185
ENSG00000102034	ELF4	68.0023	1.1959	0.000523585	0.0199542
ENSG00000168003	SLC3A2	203.369	1.19348	0.000548806	0.0204816
ENSG00000128973	CLN6	42.7035	1.18962	2.42267e-05	0.00314874
ENSG00000129465	RIPK3	26.7651	1.18473	0.000250148	0.0128803
ENSG00000068438	FTSJ1	93.8055	1.1828	1.9365e-06	0.000810985
ENSG00000114473	IQCG	81.0846	1.18196	4.17828e-05	0.00435361
ENSG00000166557	TMED3	103.48	1.18168	0.000534547	0.0201398
ENSG00000131653	TRAF7	128.186	1.18155	0.00064259	0.0222475
ENSG00000105755	ETHE1	28.5448	1.18041	6.82277e-05	0.0056927
ENSG00000171067	C11orf24	129.238	1.17653	2.6643e-05	0.00327799
ENSG00000177674	AGTRAP	59.0901	1.17477	0.000328562	0.0151532
ENSG00000111696	NT5DC3	93.5575	1.17431	0.000600182	0.0213216
ENSG00000107731	UNC5B	219.335	1.17256	0.000925752	0.0277687
ENSG00000104774	MAN2B1	112.224	1.1718	0.000567054	0.0207542
ENSG00000198858	R3HDM4	92.1116	1.17092	0.000163305	0.00973991
ENSG00000134802	SLC43A3	97.4704	1.16541	0.000720621	0.0239954
ENSG00000176014	TUBB6	449.02	1.16398	0.000299309	0.0143548
ENSG00000168040	FADD	17.728	1.16383	0.000123343	0.00806619
ENSG00000177663	IL17RA	197.312	1.16257	0.0005502	0.0204816
ENSG00000213719	CLIC1	332.888	1.16223	0.000347107	0.0156749
ENSG00000120913	PDLIM2	45.4586	1.16094	0.000962916	0.0284139
ENSG00000116691	MIIP	55.8819	1.15972	0.000934332	0.0278675
ENSG00000184840	TMED9	225.32	1.1543	4.18161e-06	0.00121417
ENSG00000135124	P2RX4	66.9021	1.15233	0.000105303	0.00752013
ENSG00000112578	BYSL	53.5764	1.15231	0.000739575	0.0244768
ENSG00000184164	CRELD2	105.328	1.14778	0.000108763	0.00764344
ENSG00000137309	HMGA1	121.605	1.14541	0.000431119	0.017917
ENSG00000167995	BEST1	55.1486	1.14398	0.000633842	0.0221025
ENSG00000214160	ALG3	56.4067	1.14064	4.35031e-05	0.00441386
ENSG00000033100	CHPF2	201.056	1.13873	0.000113224	0.00772943
ENSG00000117385	P3H1	100.599	1.13859	0.000858017	0.0266169
ENSG00000162430	SELENON	391.256	1.12966	0.000207231	0.0113962
ENSG00000149499	EML3	116.067	1.12794	0.000690207	0.0233767
ENSG00000161091	MFSD12	85.7314	1.12384	0.000996674	0.0288132
ENSG00000171823	FBXL14	43.6029	1.12307	0.000502707	0.019549
ENSG00000198853	RUSC2	370.531	1.12302	0.000212478	0.0115968
ENSG00000100280	AP1B1	290.052	1.1174	3.0794e-05	0.00358611
ENSG00000146828	SLC12A9	77.2831	1.11729	0.000317808	0.01481
ENSG00000113721	PDGFRB	1213.08	1.11265	0.000286828	0.0140051
ENSG00000176845	METRNL	163.193	1.11093	5.93979e-05	0.00534507
ENSG00000137161	CNPY3	104.104	1.11029	0.00010954	0.00765368
ENSG00000162302	RPS6KA4	98.8256	1.10544	0.000509423	0.0196408
ENSG00000204397	CARD16	27.7816	1.10542	0.000952581	0.0282236
ENSG00000185298	CCDC137	54.6633	1.10117	0.000354142	0.0158175
ENSG00000107815	TWNK	62.7466	1.10031	0.000269419	0.0134877
ENSG00000165915	SLC39A13	197.598	1.09945	0.00090442	0.0274694
ENSG00000122694	GLIPR2	60.0999	1.09036	0.000242229	0.01265
ENSG00000204394	VARS	226.489	1.08594	0.000386599	0.0166055
ENSG00000136026	CKAP4	389.378	1.0819	2.52981e-06	0.000933756
ENSG00000172757	CFL1	605.109	1.07923	1.21992e-05	0.00214622
ENSG00000169241	SLC50A1	52.7869	1.07895	1.76214e-06	0.000783146
ENSG00000167775	CD320	69.7844	1.07717	0.000743868	0.0245815
ENSG00000160691	SHC1	291.051	1.07498	3.26332e-05	0.0036699
ENSG00000143549	TPM3	529.235	1.07301	0.000455588	0.0185746
ENSG00000182511	FES	135.082	1.07133	0.000902288	0.0274496
ENSG00000130299	GTPBP3	48.4024	1.07123	0.00035924	0.0158685
ENSG00000127824	TUBA4A	339.017	1.06635	0.000684204	0.0232448
ENSG00000109066	TMEM104	65.4228	1.06541	0.000247085	0.0128338
ENSG00000167987	VPS37C	93.6219	1.06339	3.72151e-05	0.00397271
ENSG00000123146	ADGRE5	203.427	1.06328	0.000449429	0.0184362
ENSG00000005238	FAM214B	119.208	1.06278	0.000240998	0.0126159
ENSG00000084774	CAD	150.311	1.05964	0.000489383	0.019227
ENSG00000176393	RNPEP	83.7795	1.05924	4.0462e-07	0.000330056
ENSG00000076513	ANKRD13A	241.11	1.04822	2.02657e-05	0.00284727
ENSG00000088298	EDEM2	65.7575	1.0463	8.22786e-05	0.0065633
ENSG00000198715	GLMP	51.1098	1.04339	0.000630928	0.0220896
ENSG00000106397	PLOD3	185.388	1.04241	7.15309e-05	0.00583419
ENSG00000178921	PFAS	116.638	1.04173	0.000127662	0.00822511
ENSG00000167491	GATAD2A	251.374	1.03812	0.000587345	0.0210372
ENSG00000160214	RRP1	81.0305	1.03713	0.000360521	0.0158928
ENSG00000187688	TRPV2	70.945	1.03455	0.000868018	0.0267745
ENSG00000241852	C8orf58	36.3228	1.03372	0.00058338	0.0209642
ENSG00000147065	MSN	1578.97	1.03364	0.00020954	0.0114941
ENSG00000072786	STK10	231.335	1.02382	0.000145845	0.00910046
ENSG00000196182	STK40	359.096	1.02216	0.000977468	0.0285879
ENSG00000123416	TUBA1B	381.08	1.01517	0.000270758	0.0135236
ENSG00000164054	SHISA5	255.26	1.01473	0.000113932	0.00775345
ENSG00000172081	MOB3A	134.019	1.01053	0.000587203	0.0210372
ENSG00000198951	NAGA	124.556	1.00657	1.85507e-05	0.00273533
ENSG00000187554	TLR5	62.8182	1.00541	0.000541724	0.0203399
ENSG00000117411	B4GALT2	130.18	1.00295	9.60451e-05	0.00702919
ENSG00000048140	TSPAN17	140.223	1.00276	2.45371e-05	0.00314874
ENSG00000108518	PFN1	343.508	0.995452	0.00078072	0.0251134
ENSG00000159228	CBR1	62.5831	0.995292	3.89613e-05	0.00413547
ENSG00000100364	KIAA0930	158.613	0.994315	0.000460576	0.0186135
ENSG00000101361	NOP56	273.414	0.993844	0.00069238	0.0233767
ENSG00000147573	TRIM55	457.716	0.993768	0.000986996	0.0286632
ENSG00000185633	NDUFA4L2	155.795	0.9911	0.000816319	0.0258762
ENSG00000108774	RAB5C	76.632	0.989754	6.02137e-05	0.00539619
ENSG00000167977	KCTD5	68.5125	0.988619	0.000307643	0.014596
ENSG00000141101	NOB1	61.5841	0.97823	0.000848114	0.0264406
ENSG00000143641	GALNT2	274.279	0.976419	0.00021741	0.0118364
ENSG00000056972	TRAF3IP2	128.266	0.975456	0.00031988	0.0148529
ENSG00000011009	LYPLA2	94.0891	0.972782	1.86117e-06	0.000810613
ENSG00000133316	WDR74	73.764	0.971128	0.000669376	0.0228122
ENSG00000165271	NOL6	192.529	0.970231	0.000633832	0.0221025
ENSG00000025772	TOMM34	65.5321	0.960839	4.39488e-05	0.00441386
ENSG00000149923	PPP4C	127.046	0.959161	0.000240885	0.0126159
ENSG00000049656	CLPTM1L	178.739	0.959049	0.000240408	0.0126159
ENSG00000213753	CENPBD1P1	83.8404	0.957771	9.29781e-05	0.00699081
ENSG00000241878	PISD	127.708	0.954939	2.82828e-05	0.00344087
ENSG00000125810	CD93	1237.69	0.952955	0.000335094	0.0153306
ENSG00000197324	LRP10	536.553	0.947631	0.000723128	0.0240421
ENSG00000135047	CTSL	537.447	0.945698	0.00011708	0.00789363
ENSG00000140406	TLNRD1	112.518	0.944968	0.000224964	0.0120074
ENSG00000135632	SMYD5	131.513	0.943052	1.91019e-05	0.00275485
ENSG00000153395	LPCAT1	129.788	0.940132	0.000350582	0.0157302
ENSG00000109065	NAT9	91.5616	0.939513	0.000836602	0.0262517
ENSG00000082781	ITGB5	536.338	0.934977	0.000416083	0.0173251
ENSG00000168701	TMEM208	44.0618	0.926873	0.000658326	0.0226125
ENSG00000185624	P4HB	1130.25	0.926831	0.000149372	0.00924109
ENSG00000100325	ASCC2	239.81	0.924805	0.000294928	0.0142725
ENSG00000183255	PTTG1IP	902.12	0.922817	1.72998e-05	0.00261624
ENSG00000205250	E2F4	195.152	0.916688	0.000180564	0.0104857
ENSG00000184009	ACTG1	1494.6	0.909675	0.000924713	0.0277687
ENSG00000114353	GNAI2	689.126	0.907689	0.000161351	0.00970649
ENSG00000148843	PDCD11	311.668	0.902193	0.00031748	0.01481
ENSG00000125877	ITPA	56.389	0.901726	0.00013316	0.00847901
ENSG00000256269	HMBS	51.9135	0.900535	0.000583371	0.0209642
ENSG00000182544	MFSD5	73.2976	0.896892	0.000250189	0.0128803
ENSG00000102100	SLC35A2	46.5375	0.87907	0.000978003	0.0285879
ENSG00000154328	NEIL2	98.959	0.87086	0.000110731	0.00765491
ENSG00000032389	EIPR1	61.4243	0.870329	0.000303973	0.0144827
ENSG00000154978	VOPP1	96.7316	0.868487	0.000815209	0.0258762
ENSG00000183853	KIRREL1	255.249	0.867782	0.000630424	0.0220896
ENSG00000169180	XPO6	272.591	0.867479	0.000281297	0.0139223
ENSG00000066322	ELOVL1	114.965	0.86543	0.000601241	0.0213245
ENSG00000174165	ZDHHC24	58.8315	0.864804	0.000112701	0.0077179
ENSG00000183258	DDX41	149.414	0.862903	9.34837e-05	0.00699081
ENSG00000141510	TP53	97.1475	0.86192	0.000170947	0.0100073
ENSG00000144591	GMPPA	89.6208	0.854925	3.46029e-05	0.0038058
ENSG00000117395	EBNA1BP2	136.787	0.85172	0.000228486	0.012136
ENSG00000132507	EIF5A	401.713	0.851286	0.000125211	0.00815455
ENSG00000169223	LMAN2	248.313	0.851086	0.000772038	0.0249817
ENSG00000177628	GBA	69.4682	0.84852	0.00093803	0.0279064
ENSG00000004478	FKBP4	358.745	0.848175	6.54964e-05	0.00554986
ENSG00000241553	ARPC4	104.687	0.842807	0.000531509	0.0200949
ENSG00000148248	SURF4	508.686	0.840965	0.000195218	0.0110422
ENSG00000130204	TOMM40	163.36	0.840927	0.000490011	0.019227
ENSG00000105202	FBL	131.125	0.840751	0.000523292	0.0199542
ENSG00000065308	TRAM2	268.072	0.836931	0.000256976	0.0130751
ENSG00000131462	TUBG1	118.813	0.836324	0.000188946	0.0107997
ENSG00000128245	YWHAH	313.867	0.831713	0.000413557	0.0172861
ENSG00000117597	UTP25	145.792	0.831336	0.000523264	0.0199542
ENSG00000181467	RAP2B	132.406	0.824323	0.000717089	0.0239143
ENSG00000110063	DCPS	45.0717	0.814304	0.000989774	0.0287008
ENSG00000158769	F11R	83.4181	0.810243	0.000914609	0.0276248
ENSG00000100647	SUSD6	378.421	0.80432	0.000162812	0.00973991
ENSG00000158042	MRPL17	161.603	0.800164	0.000508673	0.0196408
ENSG00000103111	MON1B	159.461	0.790397	0.000108343	0.00764344
ENSG00000106263	EIF3B	547.069	0.783944	0.000524122	0.0199542
ENSG00000100462	PRMT5	174.646	0.782711	0.00027765	0.0137731
ENSG00000131446	MGAT1	498.121	0.778515	0.000779581	0.0251134
ENSG00000169217	CD2BP2	256.486	0.773427	0.000311816	0.0146345
ENSG00000106636	YKT6	225.154	0.772338	6.05118e-06	0.00144809
ENSG00000089060	SLC8B1	130.537	0.770202	0.000911413	0.0275664
ENSG00000071127	WDR1	888.702	0.764772	0.000304591	0.0144827
ENSG00000168495	POLR3D	196.848	0.764597	8.83628e-05	0.00687242
ENSG00000111737	RAB35	138.637	0.761295	0.000826373	0.026081
ENSG00000204209	DAXX	120.697	0.758083	0.000495973	0.0193563
ENSG00000112473	SLC39A7	316.235	0.75526	0.000943233	0.0280229
ENSG00000133313	CNDP2	366.589	0.75444	0.000391501	0.0167499
ENSG00000169188	APEX2	67.4195	0.747438	0.000343902	0.0156024
ENSG00000120942	UBIAD1	107.922	0.742451	0.000480206	0.018979
ENSG00000137312	FLOT1	671.096	0.741489	0.000696903	0.0234567
ENSG00000090615	GOLGA3	821.638	0.739151	0.000706486	0.0237425
ENSG00000101160	CTSZ	364.732	0.737156	7.07983e-05	0.0058023
ENSG00000108107	RPL28	364.278	0.729913	0.000399673	0.0169532
ENSG00000033050	ABCF2	81.7572	0.727028	0.000450387	0.0184362
ENSG00000100353	EIF3D	530.109	0.725368	0.000756407	0.0247133
ENSG00000186283	TOR3A	83.1138	0.723807	0.000905997	0.0274789
ENSG00000115289	PCGF1	50.6652	0.715332	0.00031052	0.0146345
ENSG00000108883	EFTUD2	378.668	0.71432	0.000199361	0.0111606
ENSG00000162889	MAPKAPK2	1161.62	0.705845	0.000434277	0.0179796
ENSG00000139433	GLTP	150.11	0.705367	9.08046e-05	0.00693843
ENSG00000134109	EDEM1	204.116	0.701184	0.00029921	0.0143548
ENSG00000109016	DHRS7B	98.4497	0.701006	4.82801e-05	0.00461739
ENSG00000134287	ARF3	199.597	0.700183	1.12771e-05	0.00214622
ENSG00000116455	WDR77	117.872	0.699809	0.000103092	0.00744097
ENSG00000173039	RELA	252.065	0.699569	0.000923751	0.0277687
ENSG00000273749	CYFIP1	463.784	0.686516	9.58974e-05	0.00702919
ENSG00000120314	WDR55	130.095	0.684198	0.00051553	0.0198002
ENSG00000177830	CHID1	156.601	0.680734	0.000661501	0.0226859
ENSG00000135506	OS9	606.713	0.679916	0.000668679	0.0228122
ENSG00000204310	AGPAT1	125.797	0.676221	0.000818277	0.0259006
ENSG00000113719	ERGIC1	536.165	0.6719	0.000284907	0.0139425
ENSG00000158793	NIT1	127.278	0.640363	0.000535493	0.0201406
ENSG00000125746	EML2	119.339	0.633629	0.000493911	0.0193104
ENSG00000197021	CXorf40B	50.7746	0.615076	0.000748724	0.024651
ENSG00000108439	PNPO	143.731	0.609682	0.000583265	0.0209642
ENSG00000162129	CLPB	199.09	0.608196	0.000326011	0.0150919
ENSG00000149357	LAMTOR1	225.414	0.607317	0.000284218	0.0139425
ENSG00000124571	XPO5	251.117	0.606563	0.000751593	0.0246869
ENSG00000101150	TPD52L2	387.464	0.601483	0.000415274	0.0173246
ENSG00000204619	PPP1R11	203.963	0.598721	0.000330384	0.0151532
ENSG00000106244	PDAP1	264.666	0.595673	0.000801585	0.0255206
ENSG00000137824	RMDN3	114.244	0.584153	0.000299924	0.0143548
ENSG00000205937	RNPS1	335.102	0.580225	0.000260616	0.0131652
ENSG00000149311	ATM	982.336	-0.581205	0.000378664	0.0163615
ENSG00000182400	TRAPPC6B	69.5767	-0.592074	0.000463192	0.0186135
ENSG00000081665	ZNF506	204.722	-0.610546	0.000902506	0.0274496
ENSG00000123607	TTC21B	266.944	-0.612847	0.000623755	0.0219443
ENSG00000143033	MTF2	141.568	-0.613926	0.000759776	0.0247319
ENSG00000167380	ZNF226	207.312	-0.644718	0.000395846	0.0168696
ENSG00000134744	TUT4	550.39	-0.651666	0.000122901	0.00806152
ENSG00000140386	SCAPER	466.476	-0.654863	0.000920222	0.0277459
ENSG00000183718	TRIM52	134.699	-0.656075	0.000450305	0.0184362
ENSG00000214367	HAUS3	104.73	-0.656646	0.000634342	0.0221025
ENSG00000123636	BAZ2B	836.773	-0.665687	0.000371377	0.0162074
ENSG00000182983	ZNF662	97.8194	-0.670009	0.000614137	0.0217084
ENSG00000079134	THOC1	213.778	-0.671224	0.000638856	0.0221535
ENSG00000173681	BCLAF3	184.308	-0.693167	0.000284523	0.0139425
ENSG00000075292	ZNF638	1540.19	-0.701601	0.000764289	0.0248202
ENSG00000108848	LUC7L3	714.378	-0.713023	0.000562305	0.0206498
ENSG00000144426	NBEAL1	696.716	-0.735871	0.000311342	0.0146345
ENSG00000145725	PPIP5K2	487.835	-0.744805	0.000165195	0.00978956
ENSG00000165121	AL353743.1	82.4543	-0.746459	0.000168371	0.009894
ENSG00000116001	TIA1	386.55	-0.750859	0.00055535	0.020638
ENSG00000172766	NAA16	138.319	-0.762526	0.00046984	0.0187174
ENSG00000083642	PDS5B	384.193	-0.773231	2.2611e-05	0.00309685
ENSG00000197603	CPLANE1	531.001	-0.774965	2.7625e-05	0.00337972
ENSG00000260565	ERVK13-1	259.186	-0.783031	4.10017e-05	0.00429276
ENSG00000118482	PHF3	946.859	-0.786746	0.000499648	0.0194648
ENSG00000196597	ZNF782	100.268	-0.798229	0.000695274	0.0234381
ENSG00000251136	AF117829.1	177.295	-0.800565	4.83429e-05	0.00461739
ENSG00000196263	ZNF471	148.924	-0.8053	0.000622438	0.0219334
ENSG00000214135	AC132008.2	239.757	-0.808448	0.000351054	0.0157302
ENSG00000245958	AC093752.1	113.752	-0.812201	0.000606063	0.0214606
ENSG00000114857	NKTR	1169.68	-0.814202	0.000961011	0.0283961
ENSG00000177888	ZBTB41	252.833	-0.823297	0.000301321	0.0143901
ENSG00000166704	ZNF606	171.387	-0.826787	0.000657065	0.0226049
ENSG00000148690	FRA10AC1	171.727	-0.833621	0.000150603	0.00929087
ENSG00000264538	SUZ12P1	79.6678	-0.837451	0.000340686	0.0155013
ENSG00000146247	PHIP	852.084	-0.838487	0.000251638	0.0129244
ENSG00000138468	SENP7	255.754	-0.8626	2.62624e-05	0.00326053
ENSG00000206530	CFAP44	72.428	-0.877752	0.000199332	0.0111606
ENSG00000213096	ZNF254	227.43	-0.898377	0.000748982	0.024651
ENSG00000250159	AC106791.1	49.1169	-0.917141	0.000453546	0.0185307
ENSG00000281026	N4BP2L2-IT2	217.816	-0.938675	0.000354538	0.0158175
ENSG00000215158	AC138409.2	43.9857	-0.969933	6.32949e-05	0.00549153
ENSG00000139116	KIF21A	796.752	-1.01323	0.00054814	0.0204816
ENSG00000196912	ANKRD36B	96.8067	-1.04459	0.000309659	0.0146279
ENSG00000154265	ABCA5	440.729	-1.06624	5.0728e-05	0.00478226
ENSG00000280551	AC096745.2	36.9639	-1.09424	7.0399e-05	0.0058023
ENSG00000106258	CYP3A5	56.1445	-1.11458	0.00067207	0.0228682
ENSG00000270344	POC1B-AS1	81.2233	-1.13094	3.16619e-05	0.00364816
ENSG00000166432	ZMAT1	211.285	-1.14095	0.000591777	0.0210919
ENSG00000213659	RSU1P3	26.1948	-1.15595	6.42919e-05	0.00551214
ENSG00000229800	ATP8A2P2	38.6497	-1.17107	0.000561759	0.0206498
ENSG00000232593	KANTR	104.504	-1.18553	6.65933e-06	0.00151366
ENSG00000264596	AP000897.1	39.4219	-1.18736	0.000562011	0.0206498
ENSG00000253932	AC019270.1	31.0672	-1.20214	0.000370041	0.0161815
ENSG00000171657	GPR82	13.2226	-1.21869	0.000785116	0.0251763
ENSG00000250280	AC026124.1	61.4984	-1.26382	0.00099437	0.0287958
ENSG00000283563	AC098650.1	49.9648	-1.28995	0.000846594	0.0264406
ENSG00000154263	ABCA10	387.109	-1.30143	0.000345301	0.0156333
ENSG00000198739	LRRTM3	130.702	-1.31502	0.000711842	0.0238123
ENSG00000276182	AL163051.2	24.9325	-1.33188	0.000111078	0.00765491
ENSG00000268324	LRRC2-AS1	40.5387	-1.35272	0.000788109	0.0252021
ENSG00000196381	ZNF781	31.4059	-1.3777	0.000330522	0.0151532
ENSG00000228536	AL513283.1	16.5571	-1.42696	0.000339515	0.0155003
ENSG00000231160	KLF3-AS1	30.3703	-1.43409	0.000531265	0.0200949
ENSG00000223642	AC008277.1	15.888	-1.45107	0.000713832	0.0238422
ENSG00000270387	AC115621.1	25.1102	-1.45691	0.000407373	0.0171382
ENSG00000225299	AL139240.1	31.2374	-1.46481	0.000218546	0.011841
ENSG00000187762	HSPE1P11	16.9408	-1.52818	0.000935444	0.0278675
ENSG00000144339	TMEFF2	30.0945	-1.54195	1.00552e-05	0.00197997
ENSG00000177301	KCNA2	81.3178	-1.58771	0.000474164	0.0188428
ENSG00000105877	DNAH11	73.5836	-1.62573	0.000986522	0.0286632
ENSG00000259532	AC009269.2	8.64028	-1.66677	0.000955612	0.028275
ENSG00000228852	AC092802.2	17.2408	-1.68818	0.000377076	0.0163615
ENSG00000230442	AC006333.1	36.7487	-1.72859	2.35499e-05	0.00314874
ENSG00000225767	AL049637.1	13.1595	-1.75607	4.26336e-05	0.00438191
ENSG00000270605	AL353622.1	17.4666	-1.76746	0.000284636	0.0139425
ENSG00000251056	ANKRD20A17P	19.6891	-1.77431	0.00092117	0.0277459
ENSG00000250041	AC069360.1	10.561	-1.79127	0.000884559	0.0271677
ENSG00000248794	AC026436.1	17.0783	-1.84066	0.000296486	0.0142845
ENSG00000277151	AL138820.1	14.7594	-1.86111	0.000755148	0.0247133
ENSG00000268322	BNIP3P25	8.89358	-1.87992	0.000887	0.0271677
ENSG00000217680	UBE2V1P15	20.5571	-1.9412	0.00066373	0.0226937
ENSG00000238156	AL445465.2	28.0248	-1.94419	3.05505e-05	0.00357687
ENSG00000249373	AC093879.2	15.4492	-1.98789	0.000255912	0.0130515
ENSG00000285704	AC004765.1	20.9209	-1.99183	2.25447e-05	0.00309685
ENSG00000224745	AC063965.1	12.5322	-2.00466	0.000356189	0.0158175
ENSG00000227329	AL139396.1	7.91872	-2.08088	0.000578426	0.020959
ENSG00000248206	AC074194.1	15.0926	-2.08982	0.000968722	0.0285053
ENSG00000265520	MIR548V	9.70312	-2.13585	0.00011017	0.00765491
ENSG00000241665	RN7SL418P	6.99156	-2.2291	0.000560541	0.0206498
ENSG00000236460	SNX2P2	13.2926	-2.26929	0.00037857	0.0163615
ENSG00000220506	AL136310.1	7.79057	-2.31315	0.000759576	0.0247319
ENSG00000165899	OTOGL	41.9133	-2.37705	0.00088694	0.0271677
ENSG00000226541	AL359633.1	15.3936	-2.44127	3.12433e-05	0.00361907
ENSG00000225527	AL450384.1	10.1347	-2.52823	0.000176969	0.0103044
ENSG00000285902	AL136442.1	7.41293	-2.69323	0.000826117	0.026081
ENSG00000201291	RNU1-34P	8.53388	-2.74588	0.000848691	0.0264406
ENSG00000279622	AC025280.2	11.6179	-4.16917	0.00020646	0.0113962
ENSG00000144331	ZNF385B	38.8504	-4.70562	0.00034776	0.0156749
ENSG00000149124	GLYAT	5.92076	-5.08263	0.0005704	0.0207682
ENSG00000280022	AC126544.1	14.8293	-6.29699	0.00023501	0.0124521
ENSG00000140465	CYP1A1	38.8821	-9.30708	2.01924e-07	0.000209395

## Sheet: Decompensated F vs Normal F 
Ensembl-gene-id	Ensembl-gene	baseMean	log2FoldChange	pvalue	padj			Term	P-value	Adjusted P-value	Combined Score	Genes
ENSG00000120937	NPPB	588.731	7.45842	5.68827e-07	0.00181026		Up in Decompensated Female	muscle myosin complex (GO:0005859)	7.82367e-05	0.0126744	212.655	MYH1;MYH2;MYH3;MYH4
ENSG00000105664	COMP	69.2631	6.28742	7.36814e-06	0.00859286			cytoskeleton of presynaptic active zone (GO:0048788)	0.00514409	0.150924	129.594	RIMS2;ERC2
ENSG00000175206	NPPA	441.881	6.02175	2.32244e-06	0.00415299			protein kinase complex (GO:1902911)	0.00514409	0.150924	129.594	INSR;IGF1R
ENSG00000204936	CD177	9.01013	5.955	1.32099e-05	0.0122226			Hypoxia	2.28947e-05	0.000892894	46.8528	CDKN1A;SERPINE1;STC1;IRS2;ENO2;FOSL2;ISG20;STC2;DDIT4;MAFF;PPFIA4;CHST2;TGM2
ENSG00000106366	SERPINE1	622.987	5.50991	5.52309e-08	0.000642033			Ovarian steroidogenesis	0.00134316	0.13163	44.5141	INSR;HSD17B2;LDLR;BMP6;IGF1R
ENSG00000159167	STC1	181.678	4.40744	6.21168e-08	0.000642033			HIF-1 signaling pathway	0.000384322	0.0753271	38.8356	CDKN1A;ANGPT2;NOS3;INSR;SERPINE1;NPPA;ENO2;IGF1R
ENSG00000167046	AL357033.1	5.95031	4.00349	1.94908e-05	0.0130701			KDM2B 26808549 Chip-Seq K562 Human	1.15279e-07	3.70037e-05	37.5668	CDKN1A;ITGA2B;CHD5;SLC4A1;CMIP;IGF1R;ELAVL3;NPPB;COMP;FHAD1;CAPN9;DPF1;GRB10;JAK3;PHLDA3;PSD;IL1R2;ARID5A;TEX15;KIF7;BCR;DDIT4;PPP1R12C;PI4K2A;FBN3;EPHA10;NXPH4;TMEM59L;SLC1A4;DNAH9;FSTL3;PHF21B;GLIS2;RHOBTB2;STC2;LCN12;S1PR1;RAB11FIP5;KCNJ4;NGFR;NTNG2;DNAH17;KLHL25;INSR;PRRX2;MIIP;SMAD6;FOSL2;SMAD7;SLC25A37;UCK2;SPSB1;TMEM54;ALPL;BCOR;CRLF1
ENSG00000163661	PTX3	65.4851	3.95149	2.76976e-05	0.0160885			Estrogen Response Early	0.000101751	0.00198414	36.8918	SLC7A5;CISH;RPS6KA2;STC2;MYB;SLC1A4;INHBB;GAB2;NAV2;NADSYN1;IGF1R;TGM2
ENSG00000115590	IL1R2	31.0252	3.75247	2.16511e-05	0.0138273			EGR1 20690147 ChIP-Seq ERYTHROLEUKEMIA Human	2.04202e-08	1.50701e-05	34.3053	RGSL1;SERPINE1;SLC4A1;IRS2;ABCA12;ENO2;NADSYN1;TMEM91;CMIP;IGF1R;COMP;GOLGA3;CAPN9;RPS6KA2;DPF1;MYB;GRB10;SIRPA;PPFIA4;PPFIA3;TGM2;KCNH3;IL4R;CISH;IL1R2;SLC11A1;COL23A1;IGFBP2;SLC6A11;BCR;SLC9A5;ALPK3;TTLL11;PADI4;RIN1;PPEF2;FBN3;EPHA10;NXPH4;PXN;SLC1A4;AEBP1;KRBA1;PHF21B;PKHD1;FAM83G;SBNO2;LCN12;PLXNA2;OTX1;CCDC33;TSNAXIP1;SCN3B;NPTX2;MARK4;RAB11FIP3;RAB11FIP5;NGFR;NTNG2;DNAH17;MUC17;INSR;INHBB;…
ENSG00000158578	ALAS2	33.8883	3.67173	3.70834e-05	0.0164824			voltage-gated sodium channel complex (GO:0001518)	0.0299669	0.257133	28.738	SCN4A;SCN3B
ENSG00000276317	AL357033.3	6.68052	3.64981	9.079e-05	0.0227595			TGF-beta Signaling	0.0110885	0.0617788	22.2295	SERPINE1;LTBP2;SMAD6;SMAD7
ENSG00000101187	SLCO4A1	104.083	3.60933	6.07402e-07	0.00181026			TNF-alpha Signaling via NF-kB	0.00155024	0.0120919	21.2676	CDKN1A;SPSB1;CEBPD;SERPINE1;MAFF;F2RL1;IRS2;PTX3;LDLR;FOSL2
ENSG00000115602	IL1RL1	114.971	3.57786	9.93547e-06	0.01025			Myogenesis	0.00155024	0.0120919	21.2676	TEAD4;MYH1;CDKN1A;MYH2;MYH3;STC2;AEBP1;NAV2;MYH4;PPFIA4
ENSG00000167157	PRRX2	6.2356	3.48791	1.15248e-05	0.0114492			Epithelial Mesenchymal Transition	0.00155024	0.0120919	21.2676	COMP;NNMT;SERPINE1;IGFBP2;PTX3;ENO2;FMOD;CRLF1;FSTL3;TGM2
ENSG00000172602	RND1	17.2894	3.46252	0.000906182	0.0480141			Arginine biosynthesis	0.0483012	0.59169	18.6155	ARG1;NOS3
ENSG00000283434	CSNKA2IP	6.46096	3.39357	0.000129097	0.0263163			IL-2/STAT5 Signaling	0.00508277	0.033038	15.5777	IL1RL1;UCK2;IL4R;CISH;IL1R2;MAFF;IL18R1;IGF1R;TGM2
ENSG00000101890	GUCY2F	5.38573	3.38928	0.000155285	0.0271249			Cytokine-cytokine receptor interaction	0.00312593	0.204227	15.3021	NGFR;IL1RL1;IL4R;IL1R2;TNFRSF10B;CCR7;INHBB;TNFRSF10A;IL17D;IL18R1;BMP6;EPOR
ENSG00000184788	SATL1	6.2796	3.38662	5.9433e-05	0.0198027			anchored component of plasma membrane (GO:0046658)	0.0377375	0.305674	14.0729	PKHD1;NTNG2;CD177
ENSG00000117090	SLAMF1	16.6034	3.37591	6.08217e-05	0.0198027			TGF-beta signaling pathway	0.0179776	0.4205	13.9512	INHBB;SMAD6;FMOD;BMP6;SMAD7
ENSG00000255693	LINC02389	5.98964	3.32179	0.000181602	0.0286467			integral component of plasma membrane (GO:0005887)	0.000630464	0.0510676	13.5011	DDR1;ALK;KCNK6;CHRNA2;EPHA10;SLC22A2;SLC4A1;SLC1A4;SEMA3F;PTPRH;RXFP1;GUCY2F;IGF1R;ASIC4;C1QTNF1;PLXNA2;SIRPA;SCN3B;LDLR;MUC4;KCNJ4;NGFR;KCNH3;CASR;KCNH4;IL4R;SLC11A1;INSR;SLC52A3;SLC6A11;GPR4;EPOR;SLCO4A1;SLCO2A1;F2RL1;SCN4A;PLPP2;SLC28A1;PI4K2A;IL18R1
ENSG00000143816	WNT9A	102.5	3.30864	0.000107871	0.0251602			collagen-containing extracellular matrix (GO:0062023)	0.00360355	0.150924	13.4931	ANGPT2;MUC17;SERPINE1;COL23A1;APOA1;LTBP2;PRELP;AEBP1;COLQ;COMP;ADAMTS4;NPPA;FMOD;TGM2
ENSG00000232803	SLCO4A1-AS1	7.19507	3.27312	0.000731315	0.0456188			mTOR signaling pathway	0.0125081	0.408597	12.9362	SLC7A5;RPS6KA2;INSR;DDIT4;GRB10;WNT9A;IGF1R
ENSG00000261634	AC026992.2	5.31028	3.2517	0.000132293	0.0263163			PI3K-Akt signaling pathway	0.00507987	0.248914	12.6025	NGFR;CDKN1A;IL4R;ANGPT2;NOS3;INSR;ITGA2B;EPOR;IGF1R;COMP;MYB;DDIT4;JAK3
ENSG00000155719	OTOA	7.87126	3.22589	6.07972e-05	0.0198027			p53 signaling pathway	0.0301576	0.537354	12.5161	CDKN1A;SERPINE1;TNFRSF10B;TNFRSF10A
ENSG00000158859	ADAMTS4	430.067	3.22105	0.000539905	0.0428458			Sphingolipid metabolism	0.0442354	0.59169	12.5154	ACER2;NEU3;PLPP2
ENSG00000147036	LANCL3	16.7768	3.21591	8.33548e-05	0.0219199			Arginine and proline metabolism	0.0465172	0.59169	12.0509	ARG1;NOS3;SMOX
ENSG00000004939	SLC4A1	19.475	3.21238	8.16618e-05	0.0219199			FoxO signaling pathway	0.0194609	0.4205	11.7002	CDKN2D;CDKN1A;INSR;S1PR1;IRS2;IGF1R
ENSG00000127831	VIL1	8.83314	3.11411	2.45714e-05	0.0151837			Inflammatory Response	0.0160099	0.0693764	10.6908	CDKN1A;IL4R;SERPINE1;CCR7;LDLR;CHST2;IL18R1;SLAMF1
ENSG00000254561	AP003393.1	6.38737	3.08559	0.000187073	0.0288383			Glycolysis	0.0160099	0.0693764	10.6908	ISG20;STC2;DDIT4;STC1;IRS2;ENO2;PPFIA4;CHST2
ENSG00000142449	FBN3	14.2053	3.05717	0.000775427	0.0465141			JAK-STAT signaling pathway	0.0474937	0.59169	7.24034	CDKN1A;IL4R;CISH;IL17D;JAK3;EPOR
ENSG00000256995	AC084816.1	8.12647	3.02279	0.000132395	0.0263163			mTORC1 Signaling	0.0436022	0.170049	7.02817	SLC7A5;CDKN1A;IGFBP5;DDIT4;STC1;SLC1A4;LDLR
ENSG00000159339	PADI4	12.2307	2.94362	0.000325547	0.0375568			Endothelial Cell Dysfunction in Pulmonary Hypertension	5.64804e-08	8.23484e-05	96.4763
ENSG00000120903	CHRNA2	8.52727	2.93499	0.000311407	0.0369596		Down in Decompensated Female	Oxidative Phosphorylation	3.96591e-05	0.00146739	60.9248	ATP5PF;RHOT1;UQCRB;NDUFB6;MTX2;IDH1;ATP5MC3;NDUFB1;DECR1
ENSG00000169876	MUC17	11.5553	2.93292	0.000885572	0.0476866			Pperoxisome	0.00162494	0.0208161	40.5201	SCP2;SEMA3C;IDH1;ALDH1A1;IDE
ENSG00000206561	COLQ	93.8676	2.8984	5.71123e-06	0.00765962			Fatty Acid Metabolism	0.00189488	0.0208161	31.0251	MCEE;GPD2;IDH1;ALDH1A1;CD36;DECR1
ENSG00000151025	GPR158	6.59246	2.88463	0.000746281	0.0458265			Bile Acid Metabolism	0.00225039	0.0208161	35.5752	SCP2;IDH1;ALDH1A1;CYP7B1;NUDT12
ENSG00000284196	AL158064.1	11.7376	2.88238	5.38299e-05	0.0197826			Adipogenesis	0.00602519	0.0445864	19.7803	SCP2;GPD2;IDH1;CD36;DRAM2;DECR1
ENSG00000249346	LINC01016	5.68881	2.86663	0.000258323	0.0336359			Myogenesis	0.0812297	0.500917	6.32887	PRNP;AGL;APLNR;CD36
ENSG00000006016	CRLF1	63.0175	2.8546	3.11897e-05	0.0160885			Androgen Response	0.196157	0.751858	4.07551	CDK6;SELENOP
ENSG00000005961	ITGA2B	16.1569	2.82396	4.43075e-05	0.0181524			Electron Transport Chain (OXPHOS system in mitochondria) WP111	0.000199091	0.0264791	66.2759	ATP5PF;UQCRB;NDUFB6;UCP3;ATP5MC3;NDUFB1
ENSG00000283503	LINC01902	10.8352	2.81944	0.000457028	0.0415954			Oxidative phosphorylation WP623	0.00145391	0.0966849	58.0589	ATP5PF;NDUFB6;ATP5MC3;NDUFB1
ENSG00000115507	OTX1	5.03196	2.80425	0.000217153	0.0315264			Mitochondrial Gene Expression WP391	0.0103069	0.357181	66.259	MTERF3;TFB2M
ENSG00000072182	ASIC4	7.15137	2.80131	0.000256741	0.033593			Mitochondrial complex I assembly model OXPHOS system WP4324	0.0107423	0.357181	31.7307	NDUFB6;NDUFB1;TMEM126B
ENSG00000278920	AC005005.4	12.279	2.79937	0.000295371	0.0363384			Fatty acid beta-oxidation WP143	0.0312308	0.534001	26.6503	GPD2;DECR1
ENSG00000011332	DPF1	6.00167	2.79566	8.31302e-05	0.0219199			Retinoblastoma gene in cancer WP2446	0.0342513	0.534001	14.8766	CDK6;HLTF;SMC2
ENSG00000140481	CCDC33	9.82193	2.77186	0.000862833	0.0475231			Ferroptosis WP4313	0.0420734	0.534001	20.5067	PRNP;SLC40A1
ENSG00000169126	ARMC4	7.87489	2.77063	0.000825473	0.0468111			Glycogen Synthesis and Degradation WP500	0.0420734	0.534001	20.5067	AGL;CALM2
ENSG00000114455	HHLA2	5.55777	2.76085	0.000685452	0.0449893			Tryptophan metabolism WP465	0.0459578	0.534001	18.9364	ALDH1A1;CYP7B1
ENSG00000277496	AL357033.4	20.8363	2.75536	2.88329e-05	0.0160885			Metastatic brain tumor WP2249	0.0479201	0.534001	74.3877	CDK6
ENSG00000176495	OR5AN1	5.77501	2.74888	0.000617356	0.0447579			Vitamin A and carotenoid metabolism WP716	0.0479478	0.534001	18.2194	ALDH1A1;CD36
ENSG00000144406	UNC80	36.8056	2.73684	0.000155253	0.0271249
ENSG00000106236	NPTX2	39.0325	2.73472	0.000775439	0.0465141
ENSG00000173702	MUC13	5.59153	2.72391	0.000777233	0.0465141
ENSG00000170956	CEACAM3	6.07634	2.71789	0.000708199	0.0455322
ENSG00000139287	TPH2	5.62159	2.70258	0.000806363	0.0466322
ENSG00000112499	SLC22A2	7.20075	2.69627	0.000841018	0.0469943
ENSG00000165309	ARMC3	6.42551	2.6904	0.000452106	0.0415954
ENSG00000168676	KCTD19	8.14023	2.68292	0.000110655	0.0255871
ENSG00000133710	SPINK5	31.0098	2.68251	6.67346e-05	0.0203412
ENSG00000187323	DCC	12.4031	2.67384	1.36703e-05	0.0122226
ENSG00000074803	SLC12A1	12.4507	2.67295	0.000978615	0.0497147
ENSG00000118137	APOA1	145.701	2.6583	0.000458907	0.0415954
ENSG00000126353	CCR7	18.1587	2.65125	0.000307579	0.0368212
ENSG00000224184	MIR3681HG	5.27481	2.63741	0.000328212	0.0375568
ENSG00000122735	DNAI1	8.01985	2.63674	0.000401193	0.0400936
ENSG00000171509	RXFP1	6.17769	2.63258	0.000997884	0.049937
ENSG00000133863	TEX15	6.8894	2.62963	0.000335105	0.0378136
ENSG00000284240	AC099062.1	6.089	2.62433	0.000267647	0.0342462
ENSG00000274588	DGKK	9.85852	2.62345	0.000832762	0.0469179
ENSG00000124762	CDKN1A	434.029	2.60998	2.031e-06	0.00389125
ENSG00000174640	SLCO2A1	183.319	2.60366	0.000484154	0.0417656
ENSG00000163083	INHBB	35.5361	2.60123	8.19228e-05	0.0219199
ENSG00000173805	HAP1	6.54279	2.59988	0.000487366	0.0417656
ENSG00000279217	Z95114.1	12.0925	2.59468	0.000386864	0.0397159
ENSG00000116254	CHD5	16.4551	2.5945	2.39648e-07	0.000918298
ENSG00000132164	SLC6A11	6.55886	2.58739	0.000744101	0.0458265
ENSG00000185022	MAFF	105.251	2.58535	0.000117491	0.0258627
ENSG00000183317	EPHA10	8.46103	2.56973	0.000325416	0.0375568
ENSG00000267206	LCN6	10.7145	2.56889	0.000620963	0.0447745
ENSG00000241158	ADAMTS9-AS1	136.854	2.56304	0.000644821	0.0448084
ENSG00000141485	SLC13A5	7.73009	2.5573	0.000675716	0.0449893
ENSG00000145113	MUC4	69.7964	2.54435	0.000426485	0.0408557
ENSG00000018280	SLC11A1	88.1551	2.53456	0.000906325	0.0480141
ENSG00000105696	TMEM59L	12.1846	2.52282	2.10749e-05	0.0137876
ENSG00000144452	ABCA12	12.3401	2.50766	0.000811895	0.0466322
ENSG00000171804	WDR87	14.2942	2.50747	0.000145158	0.0269143
ENSG00000080031	PTPRH	28.2192	2.49376	0.000230369	0.0315264
ENSG00000270977	AC015849.5	6.91207	2.48023	0.000875662	0.0476866
ENSG00000279161	AC093503.3	6.08932	2.46149	0.000876813	0.0476866
ENSG00000262681	AC005722.2	5.40268	2.45909	9.39595e-05	0.02287
ENSG00000036828	CASR	11.3392	2.45202	0.000401798	0.0400936
ENSG00000121446	RGSL1	11.5281	2.43436	0.000474277	0.0417656
ENSG00000186526	CYP4F8	9.06034	2.42815	0.000629621	0.0448084
ENSG00000169213	RAB3B	12.6456	2.40693	0.000719343	0.0455322
ENSG00000255346	NOX5	13.5894	2.39818	4.75733e-05	0.0187656
ENSG00000156687	UNC5D	11.8458	2.3856	0.00075831	0.0462433
ENSG00000118513	MYB	9.17453	2.38403	8.7564e-05	0.0221578
ENSG00000182379	NXPH4	8.03419	2.38197	0.000834353	0.0469179
ENSG00000166105	GLB1L3	9.54379	2.37956	0.000910818	0.0480399
ENSG00000103257	SLC7A5	61.8248	2.37609	0.00081479	0.0466322
ENSG00000146215	CRIP3	33.9983	2.36962	0.000543909	0.0430362
ENSG00000175318	GRAMD2A	7.67124	2.36746	0.000319963	0.0374426
ENSG00000259345	AC013652.1	9.17942	2.36449	0.000798543	0.0466322
ENSG00000285492	AL356417.3	11.1745	2.36031	0.000820931	0.0467512
ENSG00000110675	ELMOD1	10.9444	2.35202	0.00011452	0.0258132
ENSG00000178965	ERICH3	11.1978	2.33874	0.000791719	0.0466322
ENSG00000196361	ELAVL3	6.51482	2.3291	0.000298045	0.0363384
ENSG00000176406	RIMS2	15.667	2.32783	0.000239483	0.0321183
ENSG00000089169	RPH3A	17.4142	2.31643	0.000484992	0.0417656
ENSG00000236790	LINC00299	7.98501	2.31335	0.000763043	0.0462433
ENSG00000142408	CACNG8	17.0421	2.29293	0.000414381	0.0402715
ENSG00000267586	LINC00907	13.6171	2.29105	0.000779045	0.0465141
ENSG00000156194	PPEF2	6.0961	2.28928	0.00091668	0.0480399
ENSG00000142621	FHAD1	22.2907	2.28645	0.000765464	0.0462433
ENSG00000225417	AL049648.1	6.57194	2.28358	0.000229554	0.0315264
ENSG00000125462	C1orf61	13.4193	2.27941	0.000507206	0.0421358
ENSG00000168209	DDIT4	137.797	2.27255	3.76379e-05	0.0164824
ENSG00000164251	F2RL1	33.2655	2.26715	0.00071503	0.0455322
ENSG00000086696	HSD17B2	9.141	2.25997	0.000841559	0.0469943
ENSG00000155966	AFF2	16.9665	2.21975	0.000170124	0.0278394
ENSG00000257335	MGAM	45.1423	2.21597	7.78465e-05	0.0219199
ENSG00000089558	KCNH4	7.37952	2.20839	0.000210064	0.0311004
ENSG00000114737	CISH	145.265	2.20602	1.79252e-07	0.000801346
ENSG00000157168	NRG1	19.9322	2.20584	0.000888688	0.0476866
ENSG00000170927	PKHD1	20.7744	2.19273	0.000388864	0.0397159
ENSG00000119681	LTBP2	1009.11	2.19161	0.000133431	0.0263163
ENSG00000249738	AC008691.1	18.4872	2.18612	0.000996088	0.049937
ENSG00000130477	UNC13A	17.061	2.17137	0.000122067	0.0258627
ENSG00000233930	KRTAP5-AS1	5.73459	2.1367	0.000156966	0.0271249
ENSG00000227051	C14orf132	91.8083	2.11909	0.000644381	0.0448084
ENSG00000146950	SHROOM2	30.3839	2.10845	7.18078e-08	0.000642033
ENSG00000166741	NNMT	199.749	2.08078	0.000894064	0.0478672
ENSG00000183914	DNAH2	32.3488	2.07341	0.00047231	0.0417656
ENSG00000007174	DNAH9	31.1735	2.06994	0.000184762	0.0286467
ENSG00000105639	JAK3	62.5831	2.06286	0.000393486	0.039979
ENSG00000056487	PHF21B	9.68613	2.0628	0.000485896	0.0417656
ENSG00000277654	AC087633.2	12.6549	2.06127	6.48342e-05	0.019989
ENSG00000283199	C13orf46	16.3137	2.05036	0.000830955	0.0469179
ENSG00000278638	AC244093.5	5.4277	2.01634	0.000731144	0.0456188
ENSG00000221869	CEBPD	208.388	2.01572	0.000239033	0.0321183
ENSG00000264589	MAPT-AS1	6.38026	1.99832	0.000942299	0.0487
ENSG00000118523	CTGF	489.823	1.9915	0.000684526	0.0449893
ENSG00000119283	TRIM67	13.873	1.99004	0.000637132	0.0448084
ENSG00000178878	APOLD1	827.413	1.98933	3.7496e-05	0.0164824
ENSG00000159753	CARMIL2	11.6275	1.9876	0.000888163	0.0476866
ENSG00000133619	KRBA1	205.53	1.9739	2.76546e-06	0.00440433
ENSG00000113739	STC2	86.1261	1.96669	5.91761e-05	0.0198027
ENSG00000177464	GPR4	78.0435	1.96084	8.2053e-05	0.0219199
ENSG00000172183	ISG20	47.2992	1.95721	2.97406e-05	0.0160885
ENSG00000115604	IL18R1	66.9938	1.94437	0.000693945	0.0451788
ENSG00000127578	WFIKKN1	6.86614	1.94333	0.000254697	0.0334889
ENSG00000166535	A2ML1	15.4035	1.94316	0.00059135	0.0444383
ENSG00000188522	FAM83G	34.9188	1.93233	0.00032106	0.0374426
ENSG00000117983	MUC5B	15.6136	1.92243	3.45237e-05	0.0164824
ENSG00000225938	AL109741.1	13.7169	1.92199	6.14899e-05	0.0198027
ENSG00000285737	AL138920.1	9.31571	1.91747	0.000441029	0.0415078
ENSG00000214900	LINC01588	30.0437	1.91017	0.000161489	0.0271249
ENSG00000183092	BEGAIN	13.0198	1.90677	1.33675e-05	0.0122226
ENSG00000184925	LCN12	13.5128	1.88089	0.000346902	0.0382476
ENSG00000157152	SYN2	35.4736	1.85768	0.000382175	0.0397159
ENSG00000144837	PLA1A	24.7766	1.85247	1.68739e-05	0.0129316
ENSG00000144655	CSRNP1	258.752	1.85153	0.000881856	0.0476866
ENSG00000121101	TEX14	14.3607	1.84354	0.000184255	0.0286467
ENSG00000111674	ENO2	106.669	1.84186	1.44776e-07	0.000776667
ENSG00000187672	ERC2	22.3056	1.83047	0.00027386	0.0344871
ENSG00000261614	YBX3P1	68.7861	1.8206	0.000562534	0.0437358
ENSG00000118520	ARG1	10.8761	1.81586	0.000973751	0.049683
ENSG00000130300	PLVAP	154.477	1.81572	0.00071826	0.0455322
ENSG00000152049	KCNE4	65.3006	1.80384	0.000456978	0.0415954
ENSG00000075426	FOSL2	1087.66	1.80327	1.57715e-05	0.0128194
ENSG00000042832	TG	22.3035	1.79343	0.000254344	0.0334889
ENSG00000106624	AEBP1	511.619	1.79217	6.27532e-05	0.0198027
ENSG00000168135	KCNJ4	79.1867	1.79124	0.00065397	0.0448199
ENSG00000196843	ARID5A	213.656	1.77623	6.23623e-05	0.0198027
ENSG00000077238	IL4R	198.462	1.7669	8.64748e-05	0.0220907
ENSG00000264424	MYH4	25.6649	1.76457	0.000549683	0.0432379
ENSG00000141934	PLPP2	10.3081	1.75822	0.000512997	0.0421358
ENSG00000149243	KLHL35	11.4119	1.74771	3.25076e-05	0.0163356
ENSG00000163449	TMEM169	8.93428	1.74359	0.000705699	0.0455322
ENSG00000174791	RIN1	17.8478	1.73937	0.000512245	0.0421358
ENSG00000109061	MYH1	20.7898	1.73807	0.000714422	0.0455322
ENSG00000064300	NGFR	88.676	1.72572	0.000905347	0.0480141
ENSG00000091879	ANGPT2	153.972	1.71667	0.000627304	0.0448084
ENSG00000125414	MYH2	19.7634	1.71424	0.000113535	0.0258081
ENSG00000115457	IGFBP2	233.311	1.70993	0.000654996	0.0448199
ENSG00000059915	PSD	9.1451	1.69797	0.000449909	0.0415954
ENSG00000283632	EXOC3L2	14.185	1.69406	0.000592627	0.0444383
ENSG00000000938	FGR	52.8178	1.67899	0.000878491	0.0476866
ENSG00000162551	ALPL	90.2986	1.67258	4.38262e-05	0.0181524
ENSG00000130164	LDLR	261.895	1.66986	0.000746604	0.0458265
ENSG00000269473	AC012313.8	10.4121	1.66888	0.00088377	0.0476866
ENSG00000135519	KCNH3	13.7247	1.66119	0.000539265	0.0428458
ENSG00000165507	DEPP1	486.147	1.63922	0.000120941	0.0258627
ENSG00000101276	SLC52A3	41.3052	1.63509	0.000692063	0.0451659
ENSG00000050767	COL23A1	120.611	1.62685	0.000122453	0.0258627
ENSG00000135773	CAPN9	15.2477	1.62156	7.78365e-05	0.0219199
ENSG00000064932	SBNO2	215.876	1.60899	0.000707175	0.0455322
ENSG00000070404	FSTL3	279.511	1.60775	1.85946e-05	0.0130701
ENSG00000160602	NEK8	14.0015	1.60107	0.00018254	0.0286467
ENSG00000007314	SCN4A	25.7786	1.58256	0.00035704	0.0387729
ENSG00000196358	NTNG2	32.3309	1.57682	0.000403728	0.0400936
ENSG00000105559	PLEKHA4	139.859	1.57342	9.66217e-05	0.02314
ENSG00000177542	SLC25A22	26.8583	1.56601	0.000724835	0.0455322
ENSG00000215458	AATBC	15.5053	1.56456	0.000317645	0.0373693
ENSG00000087076	HSD17B14	8.06244	1.55633	0.000422833	0.0407973
ENSG00000173918	C1QTNF1	519.17	1.55226	0.000990627	0.049937
ENSG00000122176	FMOD	236.25	1.55106	0.000501851	0.0421358
ENSG00000204428	LY6G5C	10.6068	1.54478	0.000814524	0.0466322
ENSG00000197905	TEAD4	60.3036	1.53288	0.000624635	0.0448084
ENSG00000223949	ROR1-AS1	33.5041	1.52584	0.000472025	0.0417656
ENSG00000188783	PRELP	569.583	1.52285	0.000169349	0.0278394
ENSG00000156222	SLC28A1	14.4222	1.511	0.000875804	0.0476866
ENSG00000102904	TSNAXIP1	9.3145	1.50361	0.000506953	0.0421358
ENSG00000214595	EML6	40.2186	1.50239	0.00037043	0.0397159
ENSG00000002079	MYH16	14.4349	1.50118	0.000907548	0.0480141
ENSG00000148841	ITPRIP	554.688	1.49282	2.00403e-06	0.00389125
ENSG00000234160	AL513165.1	9.48404	1.49064	0.000737324	0.0457448
ENSG00000095110	NXPE1	12.4836	1.47998	0.000676113	0.0449893
ENSG00000001617	SEMA3F	119.549	1.47853	2.4907e-05	0.0151837
ENSG00000140511	HAPLN3	30.4934	1.47718	0.000516393	0.0421358
ENSG00000171094	ALK	23.1331	1.46548	5.18089e-05	0.0197361
ENSG00000143178	TBX19	12.4234	1.44836	0.000408066	0.0400936
ENSG00000129911	KLF16	29.6021	1.42956	0.00035592	0.0387729
ENSG00000088826	SMOX	29.9057	1.42463	0.000665772	0.0448435
ENSG00000153162	BMP6	42.0447	1.42297	0.000329041	0.0375568
ENSG00000187775	DNAH17	47.9188	1.41561	0.000193044	0.0294206
ENSG00000164867	NOS3	171.344	1.39847	0.000788675	0.0466322
ENSG00000099337	KCNK6	126.385	1.3944	0.00051682	0.0421358
ENSG00000175040	CHST2	47.2621	1.38204	0.000335766	0.0378136
ENSG00000243978	RTL9	15.2169	1.37619	0.000547427	0.0431872
ENSG00000121900	TMEM54	18.6628	1.37466	0.00071658	0.0455322
ENSG00000172458	IL17D	12.9699	1.36221	0.00076432	0.0462433
ENSG00000135740	SLC9A5	17.5307	1.36175	0.000433632	0.0411
ENSG00000173926	2023-03-03	140.893	1.33928	0.000407237	0.0400936
ENSG00000143179	UCK2	96.7987	1.30824	0.000373758	0.0397159
ENSG00000160299	PCNT	835.453	1.29582	0.000160791	0.0271249
ENSG00000166813	KIF7	66.4186	1.27816	9.7911e-05	0.0232413
ENSG00000166257	SCN3B	51.6178	1.27407	5.22411e-05	0.0197361
ENSG00000171621	SPSB1	84.2284	1.26895	0.000738957	0.0457448
ENSG00000126603	GLIS2	69.8702	1.2667	0.000296806	0.0363384
ENSG00000185950	IRS2	370.856	1.25445	0.000658354	0.0448199
ENSG00000204580	DDR1	139.649	1.25332	0.000593108	0.0444383
ENSG00000131504	DIAPH1	740.372	1.24954	6.02946e-05	0.0198027
ENSG00000103335	PIEZO1	271.291	1.24496	0.000268405	0.0342462
ENSG00000183655	KLHL25	50.1939	1.24133	0.000567523	0.0438694
ENSG00000137834	SMAD6	224.241	1.23598	0.000230365	0.0315264
ENSG00000106686	SPATA6L	22.5683	1.22505	0.000361229	0.0390695
ENSG00000101665	SMAD7	230.556	1.21686	3.03669e-05	0.0160885
ENSG00000109063	MYH3	41.9362	1.21124	0.000459018	0.0415954
ENSG00000143847	PPFIA4	404.486	1.20831	0.000425009	0.0408557
ENSG00000104689	TNFRSF10A	45.5009	1.20614	0.00023495	0.0318286
ENSG00000125503	PPP1R12C	674.487	1.2055	8.02419e-05	0.0219199
ENSG00000146205	ANO7	18.0397	1.20199	0.000457318	0.0415954
ENSG00000198517	MAFK	292.44	1.20104	0.000642407	0.0448084
ENSG00000261534	AL596244.1	24.5285	1.19205	0.000379533	0.0397159
ENSG00000139832	RAB20	66.6371	1.18945	0.000617938	0.0447579
ENSG00000142046	TMEM91	17.0021	1.18464	0.000663815	0.0448435
ENSG00000060138	YBX3	1588.4	1.17367	0.000123447	0.0258689
ENSG00000184828	ZBTB7C	39.9246	1.16195	0.000166066	0.027667
ENSG00000006432	MAP3K9	46.8027	1.15988	0.000432194	0.0411
ENSG00000153815	CMIP	188.492	1.14486	0.000807705	0.0466322
ENSG00000188511	C22orf34	31.6999	1.14144	0.000802928	0.0466322
ENSG00000135631	RAB11FIP5	235.618	1.12615	3.11508e-05	0.0160885
ENSG00000167617	CDC42EP5	22.7757	1.11154	0.000861236	0.0475231
ENSG00000177076	ACER2	57.4886	1.09766	0.000945454	0.0487172
ENSG00000125505	MBOAT7	90.6259	1.08082	0.000411687	0.0402618
ENSG00000116691	MIIP	55.8819	1.05853	0.00051052	0.0421358
ENSG00000198959	TGM2	2958.09	1.05657	0.000383422	0.0397159
ENSG00000177380	PPFIA3	33.0143	1.03526	0.000192192	0.0294206
ENSG00000129355	CDKN2D	28.5749	1.01377	0.000915428	0.0480399
ENSG00000128596	CCDC136	138.944	1.01006	0.000273834	0.0344871
ENSG00000179965	ZNF771	30.4773	1.00893	0.000480901	0.0417656
ENSG00000076356	PLXNA2	539.47	1.00854	5.13727e-06	0.00725247
ENSG00000185339	TCN2	120.665	0.984911	0.000815669	0.0466322
ENSG00000166557	TMED3	103.48	0.977535	0.000922013	0.0480399
ENSG00000103005	USB1	117.211	0.957464	0.000700862	0.0455187
ENSG00000166833	NAV2	626.258	0.949703	0.000176224	0.0286467
ENSG00000174307	PHLDA3	72.6199	0.936641	0.000291432	0.0361902
ENSG00000115902	SLC1A4	127.593	0.925507	0.000117335	0.0258627
ENSG00000089159	PXN	479.205	0.925034	0.00081012	0.0466322
ENSG00000186716	BCR	292.965	0.921483	0.000534907	0.0428458
ENSG00000198909	MAP3K3	509.845	0.911285	0.000269394	0.0342462
ENSG00000071242	RPS6KA2	732.8	0.907208	6.43239e-05	0.019989
ENSG00000106070	GRB10	532.298	0.901535	2.57339e-05	0.0153391
ENSG00000172985	SH3RF3	152.046	0.901473	0.000641023	0.0448084
ENSG00000120278	PLEKHG1	365.685	0.900211	0.000952432	0.0488472
ENSG00000198053	SIRPA	222.127	0.894887	0.000222925	0.0315264
ENSG00000110328	GALNT18	197.788	0.887011	0.000586019	0.0444383
ENSG00000120889	TNFRSF10B	215.448	0.883296	0.000982278	0.0497296
ENSG00000008853	RHOBTB2	260.299	0.880492	0.000858398	0.0474738
ENSG00000136383	ALPK3	3083.64	0.860991	0.000879792	0.0476866
ENSG00000106571	GLI3	116.048	0.854842	0.000538628	0.0428458
ENSG00000171105	INSR	1805.07	0.840172	1.39999e-06	0.0034138
ENSG00000170989	S1PR1	624.863	0.83618	0.000492979	0.0419489
ENSG00000090565	RAB11FIP3	250.459	0.821304	0.000476124	0.0417656
ENSG00000109079	TNFAIP1	440.972	0.818601	0.000641564	0.0448084
ENSG00000162139	NEU3	189.839	0.810051	0.000382568	0.0397159
ENSG00000047578	KIAA0556	194.137	0.803631	0.000161477	0.0271249
ENSG00000125746	EML2	119.339	0.798618	1.02622e-06	0.00275264
ENSG00000126003	PLAGL2	139.065	0.795479	0.000138113	0.0264615
ENSG00000115556	PLCD4	43.0713	0.784293	0.000604368	0.0444471
ENSG00000187266	EPOR	44.4115	0.781381	0.000728863	0.0456188
ENSG00000007047	MARK4	144.69	0.764385	5.88726e-05	0.0198027
ENSG00000166979	EVA1C	124.159	0.762834	0.000886563	0.0476866
ENSG00000077684	JADE1	439.986	0.758362	0.000528138	0.0425413
ENSG00000133816	MICAL2	634.93	0.747185	0.00048665	0.0417656
ENSG00000185163	DDX51	100.276	0.742719	0.000399294	0.0400936
ENSG00000155252	PI4K2A	108.718	0.732788	0.000584459	0.0444383
ENSG00000115461	IGFBP5	2847.47	0.730221	0.000687606	0.0449893
ENSG00000176473	WDR25	41.0563	0.706046	0.000847455	0.0470753
ENSG00000175764	TTLL11	49.1242	0.702698	0.000920387	0.0480399
ENSG00000183337	BCOR	379.127	0.697702	0.000597581	0.0444471
ENSG00000172890	NADSYN1	198.858	0.688215	0.000817102	0.0466322
ENSG00000140443	IGF1R	1075.01	0.666393	0.000810715	0.0466322
ENSG00000142751	GPN2	103.399	0.651805	0.00051251	0.0421358
ENSG00000033327	GAB2	449.831	0.643809	9.44412e-05	0.02287
ENSG00000090615	GOLGA3	821.638	0.642443	0.000518604	0.0421531
ENSG00000275700	AATF	169.193	0.632796	0.000385699	0.0397159
ENSG00000147454	SLC25A37	353.327	0.631179	0.000522339	0.0423284
ENSG00000100647	SUSD6	378.421	0.621213	0.000675356	0.0449893
ENSG00000136811	ODF2	208.964	0.597764	0.000607978	0.0444471
ENSG00000135924	DNAJB2	321.428	0.583239	0.000989182	0.049937
ENSG00000085491	SLC25A24	200.171	-0.580214	3.02754e-05	0.0160885
ENSG00000196705	ZNF431	266.59	-0.581741	0.000133343	0.0263163
ENSG00000115159	GPD2	216.223	-0.583475	0.000718643	0.0455322
ENSG00000197062	ZSCAN26	131.9	-0.585577	0.000552049	0.0432971
ENSG00000064652	SNX24	72.2311	-0.59927	1.56646e-05	0.0128194
ENSG00000121989	ACVR2A	167.617	-0.602513	0.000677722	0.0449893
ENSG00000114021	NIT2	229.414	-0.613382	0.000304056	0.0367274
ENSG00000173933	RBM4	122.734	-0.619127	0.000159373	0.0271249
ENSG00000152990	ADGRA3	317.151	-0.628044	0.000839533	0.0469943
ENSG00000143753	DEGS1	210.085	-0.633633	0.000640319	0.0448084
ENSG00000100592	DAAM1	654.645	-0.646021	0.000586586	0.0444383
ENSG00000236287	ZBED5	382.481	-0.648249	0.000649038	0.0448199
ENSG00000171867	PRNP	1017.68	-0.659356	0.000687679	0.0449893
ENSG00000116171	SCP2	468.697	-0.665747	0.000916523	0.0480399
ENSG00000148700	ADD3	884.167	-0.666176	0.000419837	0.0406545
ENSG00000008869	HEATR5B	473.133	-0.668525	0.000170215	0.0278394
ENSG00000183137	CEP57L1	101.771	-0.672342	3.72061e-06	0.00554433
ENSG00000170035	UBE2E3	136.905	-0.672527	0.000951945	0.0488472
ENSG00000166225	FRS2	288.971	-0.683542	8.51727e-05	0.0220907
ENSG00000136161	RCBTB2	146.95	-0.683697	7.36615e-05	0.0216623
ENSG00000119912	IDE	482.733	-0.684957	0.000338218	0.0378136
ENSG00000131981	LGALS3	399.158	-0.685359	0.000119935	0.0258627
ENSG00000174173	TRMT10C	129.532	-0.686773	0.000735592	0.0457448
ENSG00000111731	C2CD5	325.392	-0.687876	8.87736e-06	0.0095247
ENSG00000120333	MRPS14	125.399	-0.693419	0.00079834	0.0466322
ENSG00000164597	COG5	501.114	-0.695662	0.000111886	0.0256506
ENSG00000125863	MKKS	134.973	-0.696239	0.000976956	0.0497147
ENSG00000186088	GSAP	136.768	-0.69928	7.56503e-05	0.021819
ENSG00000152454	ZNF256	109.032	-0.702163	0.000888913	0.0476866
ENSG00000213160	KLHL23	164.435	-0.717437	0.000586168	0.0444383
ENSG00000156469	MTERF3	110.487	-0.719594	0.000140112	0.0264663
ENSG00000050130	JKAMP	138.172	-0.720659	0.000600653	0.0444471
ENSG00000173436	MINOS1	150.465	-0.72214	0.000636021	0.0448084
ENSG00000056050	HPF1	58.9662	-0.728971	0.000946265	0.0487172
ENSG00000196670	ZFP62	179.99	-0.737424	0.000834187	0.0469179
ENSG00000196922	ZNF252P	261.592	-0.740807	0.000389415	0.0397159
ENSG00000092931	MFSD11	205.198	-0.743005	0.000177419	0.0286467
ENSG00000156162	DPY19L4	277.53	-0.751432	0.000495762	0.0419489
ENSG00000188342	GTF2F2	166.921	-0.767646	9.43921e-05	0.02287
ENSG00000126858	RHOT1	353.569	-0.782329	0.000132334	0.0263163
ENSG00000162851	TFB2M	76.3252	-0.802167	0.000305343	0.0367274
ENSG00000135218	CD36	4727.28	-0.802465	0.000609795	0.0444471
ENSG00000069493	CLEC2D	96.1596	-0.802714	0.000933887	0.0485459
ENSG00000100442	FKBP3	205.294	-0.812852	0.000466034	0.0417656
ENSG00000143933	CALM2	1505.89	-0.815887	0.000653872	0.0448199
ENSG00000006451	RALA	197.471	-0.819612	0.000308868	0.0368212
ENSG00000122033	MTIF3	285.673	-0.830515	0.000150294	0.0271249
ENSG00000154511	FAM69A	45.6207	-0.83974	0.000219822	0.0315264
ENSG00000178966	RMI1	56.0456	-0.852089	5.55415e-05	0.0198027
ENSG00000171204	TMEM126B	147.859	-0.853296	0.00050208	0.0421358
ENSG00000138413	IDH1	196.899	-0.857409	0.000385583	0.0397159
ENSG00000256594	AC010186.2	23.8993	-0.860647	0.000182436	0.0286467
ENSG00000247828	TMEM161B-AS1	154.591	-0.863146	0.000619065	0.0447579
ENSG00000110013	SIAE	391.861	-0.864705	0.000377188	0.0397159
ENSG00000145476	CYP4V2	326.64	-0.865143	0.000602315	0.0444471
ENSG00000128654	MTX2	173.757	-0.867896	0.000703541	0.0455322
ENSG00000164953	TMEM67	274.44	-0.869689	0.000849437	0.0470753
ENSG00000277443	MARCKS	380.471	-0.869917	0.000508634	0.0421358
ENSG00000172215	CXCR6	94.8649	-0.870596	0.000487242	0.0417656
ENSG00000162688	AGL	917.444	-0.872559	0.000674474	0.0449893
ENSG00000146476	ARMT1	124.634	-0.872656	0.000470368	0.0417656
ENSG00000240857	RDH14	149.166	-0.887285	0.000781315	0.0465141
ENSG00000124370	MCEE	112.47	-0.897299	0.000428757	0.0409273
ENSG00000154721	JAM2	443.438	-0.904593	6.32432e-06	0.00807796
ENSG00000139679	LPAR6	215.629	-0.907556	3.34958e-05	0.0163356
ENSG00000164983	TMEM65	773.238	-0.910907	0.000205444	0.0307856
ENSG00000116750	UCHL5	268.295	-0.924608	0.000460797	0.041616
ENSG00000164414	SLC35A1	31.7674	-0.931482	0.000102364	0.0240851
ENSG00000105810	CDK6	464.506	-0.932489	0.000156372	0.0271249
ENSG00000104325	DECR1	926.516	-0.932508	0.000135242	0.0264546
ENSG00000277534	AC007996.1	20.1997	-0.93424	0.000588173	0.0444383
ENSG00000138449	SLC40A1	536.705	-0.939943	0.000515358	0.0421358
ENSG00000071794	HLTF	357.979	-0.94178	0.000227106	0.0315264
ENSG00000162694	EXTL2	96.1083	-0.956217	6.87311e-06	0.00837988
ENSG00000116191	RALGPS2	150.683	-0.957847	0.000791203	0.0466322
ENSG00000162437	RAVER2	301.808	-0.963052	4.30472e-05	0.0181524
ENSG00000111875	ASF1A	119.229	-0.963617	0.000848581	0.0470753
ENSG00000111860	CEP85L	306.512	-0.964551	0.000454938	0.0415954
ENSG00000146243	IRAK1BP1	78.0284	-0.965207	0.000444663	0.0415582
ENSG00000114948	ADAM23	527.052	-0.972615	3.28889e-05	0.0163356
ENSG00000144182	LIPT1	33.7544	-0.973562	0.000316035	0.0373436
ENSG00000156171	DRAM2	155.624	-0.976044	0.000136105	0.0264546
ENSG00000165264	NDUFB6	274.621	-0.97742	0.000658137	0.0448199
ENSG00000259498	TPM1-AS	170.077	-0.986722	0.000802883	0.0466322
ENSG00000136824	SMC2	244.249	-0.987749	0.000764597	0.0462433
ENSG00000259943	AL050341.2	39.7798	-1.00206	0.000900867	0.0480141
ENSG00000164172	MOCS2	322.43	-1.00256	0.000565153	0.0438124
ENSG00000260244	AC104083.1	192.216	-1.00463	0.000740158	0.0457448
ENSG00000249669	CARMN	960.646	-1.00509	0.000226037	0.0315264
ENSG00000154518	ATP5MC3	1487.52	-1.00658	0.000477502	0.0417656
ENSG00000080709	KCNN2	80.2182	-1.00705	0.00066659	0.0448435
ENSG00000176222	ZNF404	58.2796	-1.00718	0.000656212	0.0448199
ENSG00000128694	OSGEPL1	89.2706	-1.01373	0.000183808	0.0286467
ENSG00000168952	STXBP6	218.479	-1.01441	0.000118601	0.0258627
ENSG00000204179	PTPN20	78.7393	-1.01525	0.000208912	0.0311004
ENSG00000112874	NUDT12	112.83	-1.0229	3.66372e-05	0.0164824
ENSG00000144034	TPRKB	73.6861	-1.04199	0.00012189	0.0258627
ENSG00000116005	PCYOX1	954.819	-1.04201	5.71272e-05	0.0198027
ENSG00000172817	CYP7B1	46.8046	-1.05966	0.000721908	0.0455322
ENSG00000075223	SEMA3C	557.219	-1.0611	7.42992e-05	0.0216623
ENSG00000156467	UQCRB	2068.14	-1.06863	0.000974285	0.049683
ENSG00000118276	B4GALT6	61.6261	-1.07336	0.000326942	0.0375568
ENSG00000270419	CAHM	12.0712	-1.08396	0.000922364	0.0480399
ENSG00000250722	SELENOP	263.646	-1.10064	0.000252599	0.0334889
ENSG00000217648	AL136116.3	11.4722	-1.14147	0.000940598	0.0487
ENSG00000154723	ATP5PF	686.642	-1.14866	0.000349352	0.0382476
ENSG00000077616	NAALAD2	49.5657	-1.15673	0.000380287	0.0397159
ENSG00000113532	ST8SIA4	105.004	-1.16078	5.38391e-05	0.0197826
ENSG00000143416	SELENBP1	291.485	-1.17583	0.000598277	0.0444471
ENSG00000183648	NDUFB1	455.713	-1.1759	0.000722131	0.0455322
ENSG00000153714	LURAP1L	29.875	-1.17898	0.000644654	0.0448084
ENSG00000165092	ALDH1A1	153.498	-1.18904	0.000267425	0.0342462
ENSG00000165983	PTER	122.127	-1.19569	1.94657e-05	0.0130701
ENSG00000185875	THNSL1	71.8321	-1.20283	0.000284305	0.0354693
ENSG00000156471	PTDSS1	732.494	-1.22657	7.93007e-05	0.0219199
ENSG00000163491	NEK10	180.301	-1.23797	0.000139756	0.0264663
ENSG00000170629	DPY19L2P2	66.1713	-1.24624	0.000665864	0.0448435
ENSG00000198523	PLN	5801.44	-1.25225	0.000802722	0.0466322
ENSG00000153132	CLGN	499.855	-1.25533	1.91015e-05	0.0130701
ENSG00000183690	EFHC2	83.4756	-1.26075	0.00015154	0.0271249
ENSG00000170448	NFXL1	130.023	-1.27562	4.87818e-05	0.0189634
ENSG00000188582	PAQR9	66.9637	-1.29728	0.000145493	0.0269143
ENSG00000127863	TNFRSF19	403.331	-1.34144	1.63496e-05	0.0128984
ENSG00000112175	BMP5	77.3634	-1.34277	0.000132702	0.0263163
ENSG00000114200	BCHE	38.0795	-1.40143	0.000300931	0.0365243
ENSG00000169271	HSPB3	791.758	-1.41624	4.46652e-05	0.0181524
ENSG00000175564	UCP3	31.0508	-1.45264	0.000224573	0.0315264
ENSG00000241061	RPL5P1	12.8515	-1.47177	0.000346988	0.0382476
ENSG00000169306	IL1RAPL1	71.1338	-1.47378	6.99341e-05	0.0208427
ENSG00000134817	APLNR	250.343	-1.47744	0.000444061	0.0415582
ENSG00000196376	SLC35F1	138.569	-1.52123	0.000920049	0.0480399
ENSG00000114279	FGF12	1494.97	-1.52408	0.000131018	0.0263163
ENSG00000134709	HOOK1	45.063	-1.53204	0.000211023	0.0311004
ENSG00000258987	AL132642.1	22.0758	-1.5836	0.000589691	0.0444383
ENSG00000152580	IGSF10	354.176	-1.59774	0.000493384	0.0419489
ENSG00000115290	GRB14	62.5727	-1.60481	4.65249e-05	0.0186259
ENSG00000208308	SNORA40B	15.5007	-1.72389	8.64753e-05	0.0220907
ENSG00000284612	AL591543.1	276.743	-1.7937	0.000680726	0.0449893
ENSG00000172209	GPR22	295.954	-1.80306	0.000179303	0.0286467
ENSG00000238057	ZEB2-AS1	10.1429	-1.83592	3.80982e-05	0.0164824
ENSG00000236751	LINC01186	32.6368	-1.90215	0.000161801	0.0271249
ENSG00000236714	LINC01844	48.6448	-1.90364	0.000225249	0.0315264
ENSG00000264235	AP005329.1	54.6403	-2.01856	0.000555652	0.0434063
ENSG00000186314	PRELID2	143.694	-2.05157	1.49643e-05	0.0128194
ENSG00000259959	AC107068.1	87.1781	-2.05236	6.15172e-05	0.0198027
ENSG00000224550	AC114491.1	47.0684	-2.06335	0.000771161	0.0464828
ENSG00000145244	CORIN	791.007	-2.07648	8.40172e-06	0.00938997
ENSG00000253819	LINC01151	17.0086	-2.08281	0.000536072	0.0428458
ENSG00000248125	AC008700.1	12.2838	-2.14905	0.00075656	0.0462433
ENSG00000226094	RPL7P3	32.5023	-2.32838	0.000222425	0.0315264
ENSG00000273768	RF00003	12.0286	-2.4766	3.70069e-05	0.0164824
ENSG00000258608	DNAJC19P9	9.7903	-2.6426	0.000388369	0.0397159
ENSG00000279602	AC109326.1	44.8296	-2.74464	1.79009e-06	0.00389125
ENSG00000265142	MIR133A1HG	537.784	-2.78786	1.44629e-07	0.000776667
ENSG00000131094	C1QL1	14.1161	-2.80997	0.000556678	0.0434063
ENSG00000204928	GRXCR2	54.1058	-2.86165	0.00041278	0.0402618
ENSG00000214814	FER1L6	53.2113	-3.00828	0.000200219	0.0301712
ENSG00000212195	RF00012	13.0615	-3.0569	0.000159616	0.0271249
ENSG00000265185	SNORD3B-1	17.8578	-3.12468	0.000686278	0.0449893
ENSG00000275538	RNVU1-19	5.28214	-3.43702	0.000347269	0.0382476
ENSG00000262074	SNORD3B-2	9.51568	-3.47915	0.000212747	0.0311831
ENSG00000282917	AC107068.2	48.6026	-3.64566	0.000159577	0.0271249
ENSG00000262202	AC007952.4	9.17721	-4.99892	2.7914e-06	0.00440433

## Sheet: Decompensated M vs Normal M
Ensembl-gene-id	Ensembl-gene	baseMean	log2FoldChange	lfcSE	stat	pvalue	padj			Term	P-value	Adjusted P-value	Combined Score	Genes
ENSG00000130720	FIBCD1	6.88093	4.09363	1.19258	3.43257	0.000597884	0.972813		Upregulated in Decompensated male	regulation of blood vessel endothelial cell proliferation involved in sprouting angiogenesis (GO:1903587)	0.000224068	0.0243065	921.529	NGFR;HMOX1
ENSG00000182566	CLEC4G	8.75289	4.06503	1.16448	3.49085	0.00048148	0.928489			negative regulation of immune system process (GO:0002683)	0.000318469	0.0243065	727.047	HMOX1;PDCD1
ENSG00000163661	PTX3	65.4851	3.69982	0.99499	3.71845	0.000200448	0.73601			regulation of immune response (GO:0050776)	0.00195886	0.0897811	84.1608	FCGR3A;PDCD1;CLEC4G
ENSG00000174990	CA5A	7.30868	3.44465	0.950397	3.62443	0.000289601	0.785147			Apoptosis	0.0167687	0.236672	44.5483	NGFR;CTSB
ENSG00000075043	KCNQ2	12.7381	3.17902	0.81721	3.89009	0.000100206	0.683369			Ras signaling pathway	0.0415591	0.236672	21.0007	NGFR;TGFA
ENSG00000275395	FCGBP	65.4326	2.78474	0.757288	3.67726	0.000235755	0.764634			p53 Pathway	0.000164609	0.00230453	146.503	OSGIN1;VWA5A;TGFA;HMOX1
ENSG00000100292	HMOX1	67.4309	2.72162	0.763856	3.563	0.000366638	0.814592			KRAS Signaling Dn	0.0317181	0.148018	26.5103	KCNQ2;PDCD1
ENSG00000006016	CRLF1	63.0175	2.58525	0.72725	3.55483	0.000378225	0.814592			Epithelial Mesenchymal Transition	0.0317181	0.148018	26.5103	PTX3;CRLF1
ENSG00000089199	CHGB	46.0539	2.5559	0.6727	3.79946	0.000145011	0.73601			IL-6/JAK/STAT3 Signaling	0.114983	0.245424	18.5241	HMOX1
ENSG00000188389	PDCD1	13.2077	2.52731	0.692802	3.64795	0.00026434	0.764634			Lung fibrosis WP3624	9.22434e-05	0.00433544	370.008	TGFA;HMOX1;PTX3
ENSG00000080644	CHRNA3	11.7438	2.50071	0.704008	3.55211	0.000382156	0.814592			Voltage-gated potassium channels	0.00164719	0.0757709	239.646	KCNQ2;KCNA7
ENSG00000186493	C5orf38	6.02887	2.36788	0.615037	3.84999	0.000118123	0.683369			Interleukin-4 regulation of apoptosis	0.00602205	0.0861891	45.7972	ARL4C;FCN3;PTX3
ENSG00000142748	FCN3	67.2664	2.33514	0.601921	3.87947	0.000104683	0.683369			Heme degradation	0.00698104	0.0861891	917.891	HMOX1
ENSG00000203747	FCGR3A	55.9068	2.27713	0.590957	3.85328	0.000116545	0.683369			NADE-dependent death signaling	0.00837161	0.0861891	707.41	NGFR
ENSG00000128536	CDHR3	39.6878	2.27008	0.602026	3.77074	0.000162764	0.73601			Cell cycle negative regulation by p75 neurotrophin receptor	0.00837161	0.0861891	707.41	NGFR
ENSG00000104848	KCNA7	8.55977	2.16424	0.65673	3.29548	0.000982554	1			Highly sodium permeable acetylcholine nicotinic receptors	0.00976029	0.0897947	570.563	CHRNA3
ENSG00000167654	ATCAY	23.9465	2.13786	0.619317	3.45196	0.00055653	0.972813			Regulation Of HMOX1 Expression And Activity R-HSA-9707587	0.00698104	0.0889284	917.891	HMOX1
ENSG00000163235	TGFA	18.966	1.94261	0.531598	3.65428	0.000257905	0.764634			Ficolins Bind To Repetitive Carbohydrate Structures On Target Cell Surface R-HSA-2855086	0.00698104	0.0889284	917.891	FCN3
ENSG00000166035	LIPC	9.74127	1.91016	0.552245	3.45889	0.000542404	0.972813			Lectin Pathway Of Complement Activation R-HSA-166662	0.0111471	0.0889284	474.995	FCN3
ENSG00000064300	NGFR	88.676	1.89906	0.552852	3.43502	0.00059252	0.972813			Highly Calcium Permeable Nicotinic Acetylcholine Receptors R-HSA-629597	0.012532	0.0889284	404.776	CHRNA3
ENSG00000114529	C3orf52	84.1	1.66239	0.465837	3.5686	0.000358894	0.814592
ENSG00000140961	OSGIN1	35.0186	1.63854	0.462567	3.54228	0.000396682	0.814592
ENSG00000188042	ARL4C	38.0905	1.61227	0.486472	3.3142	0.000919058	1
ENSG00000183578	TNFAIP8L3	31.5201	1.55018	0.465953	3.32691	0.00087816	1
ENSG00000139178	C1RL	116.884	1.03486	0.30591	3.38288	0.000717311	1
ENSG00000110002	VWA5A	62.543	0.979889	0.287933	3.40318	0.000666062	1
ENSG00000171970	ZNF57	33.5592	0.937929	0.284154	3.30077	0.000964194	1
ENSG00000164733	CTSB	2174.87	0.83609	0.247927	3.37232	0.000745371	1
ENSG00000215190	LINC00680	42.1372	-0.846422	0.228502	-3.70423	0.000212038	0.73601
ENSG00000231063	AC006994.1	12.956	-1.16533	0.353955	-3.29232	0.000993639	1			>>> FOSL1 downregulation
ENSG00000281501	SEPSECS-AS1	39.1563	-1.39085	0.414354	-3.35666	0.000788909	1
ENSG00000169851	PCDH7	1028.65	-1.72675	0.39397	-4.38294	1.1709e-05	0.332353
ENSG00000236714	LINC01844	48.6448	-1.85185	0.551019	-3.36077	0.000777258	1
ENSG00000104332	SFRP1	606.715	-2.57458	0.6023	-4.27458	1.91496e-05	0.332353		BMP2-WNT4-FOXO1 mediator,fibroblast apoptotic process
ENSG00000259417	CTXND1	112.617	-2.67492	0.788234	-3.39356	0.000689897	1
ENSG00000164841	TMEM74	17.2495	-2.74688	0.672419	-4.08507	4.40635e-05	0.573564
ENSG00000280022	AC126544.1	14.8293	-4.96868	1.40531	-3.53565	0.000406772	0.814592
ENSG00000140465	CYP1A1	38.8821	-5.82529	1.34684	-4.32514	1.52432e-05	0.332353		Estrogen Receptor Pathway, Steroid hormone biosynthesis

## Sheet: Compensated F vs Compensated M
Ensembl-gene-id	Ensembl-gene	baseMean	log2FoldChange	pvalue	padj			Term	P-value	Adjusted P-value	Combined Score	Genes
ENSG00000141433	ADCYAP1	11.8149	4.01214	0.000859049	0.0269087		Upregulated in Compensated Female	negative regulation of ATPase activity (GO:0032780)	0.0033964	0.294594	149.214	VCPKMT;SIRT1
ENSG00000226541	AL359633.1	15.3936	2.52594	1.10043e-05	0.00231521			positive regulation of histone methylation (GO:0031062)	0.00787554	0.294594	79.4263	MTF2;SIRT1
ENSG00000236460	SNX2P2	13.2926	2.30849	0.000217978	0.0119315			negative regulation of response to DNA damage stimulus (GO:2001021)	0.0110816	0.294594	61.0824	THOC1;SIRT1
ENSG00000267203	SNRPGP4	12.9699	2.20235	0.000180448	0.0109572			protein acetylation (GO:0006473)	0.0110816	0.294594	61.0824	NAA16;SIRT1
ENSG00000272871	AL159169.2	7.81017	2.1551	0.000394827	0.0175084			positive regulation of cholesterol transport (GO:0032376)	0.0124993	0.294594	55.6081	ABCA5;SIRT1
ENSG00000259828	AL355596.1	70.5299	2.13151	0.000960401	0.028574			peptidyl-lysine modification (GO:0018205)	0.0174545	0.294594	23.3386	SENP7;VCPKMT;SIRT1
ENSG00000259935	AC009754.1	7.96568	2.06042	0.000959149	0.028574			NAD-dependent histone deacetylase activity (GO:0017136)	0.0254885	0.396381	178.916	SIRT1
ENSG00000245711	NADK2-AS1	9.70115	2.01232	0.00077432	0.0255243			keratin filament binding (GO:1990254)	0.0305085	0.396381	136.114	SIRT1
ENSG00000249373	AC093879.2	15.4492	1.92502	0.000305185	0.0149666			uridylyltransferase activity (GO:0070569)	0.0305085	0.396381	136.114	TUT4
ENSG00000277151	AL138820.1	14.7594	1.89723	0.000451756	0.0190809			NAD metabolism, sirtuins and aging WP3630	0.0552268	0.56091	56.4695	SIRT1
ENSG00000270605	AL353622.1	17.4666	1.88743	7.28735e-05	0.00667605			SUMO-specific protease activity (GO:0016929)	0.0355028	0.396381	108.495	SENP7
ENSG00000268322	BNIP3P25	8.89358	1.87078	0.000797823	0.0258881			pre-mRNA intronic binding (GO:0097157)	0.0404717	0.396381	89.3421	RNPC3
ENSG00000285704	AC004765.1	20.9209	1.86191	5.38184e-05	0.00569632			inositol hexakisphosphate kinase activity (GO:0000828)	0.0404717	0.396381	89.3421	PPIP5K2
ENSG00000224745	AC063965.1	12.5322	1.85185	0.000761964	0.0253087			guanylate kinase activity (GO:0004385)	0.0454152	0.396381	75.3615	TJP2
ENSG00000265520	MIR548V	9.70312	1.83045	0.000821082	0.0262687			MET Activates PTPN11 R-HSA-8865999	0.0254885	0.369877	178.916	SOS1
ENSG00000223974	BNIP3P42	12.4803	1.74488	0.000557238	0.0214299			NGF-independant TRKA Activation R-HSA-187024	0.0254885	0.369877	178.916	ADCYAP1
ENSG00000230470	AL078645.1	13.5569	1.72679	0.00031442	0.0150993			MET Activates PI3K/AKT Signaling R-HSA-8851907	0.0305085	0.369877	136.114	SOS1
ENSG00000252036	RN7SKP288	22.2658	1.70993	0.000796377	0.0258816			Regulation Of FOXO Transcriptional Activity By Acetylation R-HSA-9617629	0.0503336	0.369877	64.757	SIRT1
ENSG00000104327	CALB1	25.0856	1.67541	0.000485785	0.0199269			Cohesin Loading Onto Chromatin R-HSA-2470946	0.0503336	0.369877	64.757	PDS5B
ENSG00000225767	AL049637.1	13.1595	1.63439	0.000119504	0.00883582
ENSG00000105877	DNAH11	73.5836	1.61874	0.000691895	0.0243134
ENSG00000238156	AL445465.2	28.0248	1.55369	0.000633466	0.0231198		Upregulated in Compensated Male	Focal adhesion	3.97079e-10	1.09594e-07	107.524	ITGB5;SHC1;LAMA1;TNC;PIK3CD;ACTB;ACTG1;RAC2;FLNA;FLNC;VASP;PDGFRB;LAMB3;PRKCB;ITGA3;ACTN1;VAV1;COL1A1;PARVG;COL6A2;COL6A1;ZYX;COL6A3;ITGA7;ITGA5;TLN1
ENSG00000187762	HSPE1P11	16.9408	1.54026	0.000647833	0.0232358			Osteoclast differentiation	8.23422e-09	1.13632e-06	108.549	SPI1;TGFB1;SYK;NCF2;NCF4;PIK3CD;CYBA;LILRB1;LILRA1;LILRB2;LILRA2;LILRB3;SIRPB1;OSCAR;MAPK13;FOSL1;TYROBP;SIRPA;ACP5
ENSG00000270681	AC095055.1	13.4194	1.52877	0.000753891	0.0252925			Leukocyte transendothelial migration	3.05906e-07	1.40717e-05	80.7995	VASP;ITGAM;NCF2;PRKCB;ACTN1;NCF4;ITGB2;MSN;PIK3CD;CYBA;ACTB;VAV1;ACTG1;GNAI2;MAPK13;RAC2
ENSG00000225299	AL139240.1	31.2374	1.52801	7.23677e-05	0.00667605			Regulation of actin cytoskeleton	7.55903e-07	2.17518e-05	52.4727	PDGFRB;CYFIP1;ITGAM;ITGB5;ITGA3;ACTN1;ITGB2;LIMK1;MSN;PIK3CD;ARPC4;ACTB;VAV1;ACTG1;FGD3;CFL1;RAC2;ITGAX;ITGA7;MYH9;NCKAP1L;ITGA5
ENSG00000144339	TMEFF2	30.0945	1.5095	9.93641e-06	0.00218311			Neutrophil extracellular trap formation	1.68461e-05	0.000357655	38.1588	ITGAM;SIGLEC9;CR1;SELPLG;SYK;NCF2;PRKCB;NCF4;C5AR1;ITGB2;PIK3CD;CYBA;FPR2;ACTB;ACTG1;MAPK13;RAC2;PLCB2
ENSG00000231132	AC022537.1	22.6587	1.49773	0.000742169	0.0250205			Rap1 signaling pathway	2.04772e-05	0.000383806	35.4446	VASP;MAP2K3;PDGFRB;ITGAM;RGS14;PRKCB;ITGB2;ADCY3;PIK3CD;ADCY7;ACTB;VAV1;GNAI2;ACTG1;MAPK13;RAC2;TLN1;PLCB2;EPHA2
ENSG00000230442	AC006333.1	36.7487	1.49342	0.000174876	0.0107128			Chemokine signaling pathway	2.0859e-05	0.000383806	36.7662	CCL13;PRKCB;SHC1;WAS;PIK3CD;ADCY3;ARRB2;ADCY7;CXCL5;VAV1;CXCL16;PIK3R5;GNAI2;PREX1;CXCR2;RAC2;DOCK2;PLCB2
ENSG00000223642	AC008277.1	15.888	1.48562	0.000400364	0.017597			B cell receptor signaling pathway	2.9657e-05	0.000511583	53.6737	SYK;PRKCB;RAC2;PIK3CD;LILRB1;PTPN6;LILRA1;LILRB2;LILRA2;LILRB3;VAV1
ENSG00000140987	ZSCAN32	10.1279	1.48186	0.000759344	0.0253087			ECM-receptor interaction	6.47776e-05	0.000993256	45.1216	COL1A1;ITGB5;LAMB3;ITGA3;LAMA1;COL6A2;COL6A1;TNC;COL6A3;ITGA7;ITGA5
ENSG00000249717	AC110760.2	33.7912	1.47183	0.000977179	0.028779			MAPK signaling pathway	0.000617674	0.00655742	17.7551	MAP2K3;PDGFRB;TGFB1;PRKCB;SRF;HSPA6;HSPB1;ARRB2;RASGRP4;DUSP7;MAPK13;RPS6KA4;IRAK1;RPS6KA1;RAC2;FLNA;CD14;FLNC;MYD88;EPHA2
ENSG00000196381	ZNF781	31.4059	1.44353	0.000109858	0.00838754			Dilated cardiomyopathy	0.000617728	0.00655742	28.0787	TGFB1;ITGB5;ITGA3;LAMA1;ITGA7;ADCY3;ITGA5;ADCY7;ACTB;ACTG1
ENSG00000237174	AL445465.1	44.6865	1.39635	0.00050308	0.0203106			neutrophil activation involved in immune response (GO:0002283)	8.08779e-30	2.40774e-26	419.133	ARHGAP9;FCN1;CYFIP1;SERPINA1;SIGLEC9;ITGAM;RAB3D;ITGB2;CTSZ;LPCAT1;TCIRG1;AP2A2;SIRPB1;STK10;HK3;ADGRE5;PLAU;ANPEP;ITGAX;COTL1;SIRPA;QSOX1;CTSB;CR1;SYK;NFAM1;SLC11A1;RHOG;PLAUR;CYBA;RHOF;TNFRSF1B;CKAP4;APRT;ARHGAP45;OSCAR;DOK3;TYROBP;BIN2;CHI3L1;ADAM8;DOCK2;FTL;GRN;MVP;PTAFR;STXBP2;C5AR1;FPR2;CFP;LILRA2;ADGRG3;CYB5R3;ALOX5;ALDH3B1;CXCR2;NCKAP1L;CD14;LAIR1;AP1M1;SURF4;HSPA6;NBEAL2;LILRB2;TUBB4B;LI…
ENSG00000276182	AL163051.2	24.9325	1.3936	3.41195e-05	0.0044285			neutrophil degranulation (GO:0043312)	1.8507e-28	2.75476e-25	388.909	ARHGAP9;FCN1;CYFIP1;SERPINA1;SIGLEC9;ITGAM;RAB3D;ITGB2;CTSZ;LPCAT1;TCIRG1;AP2A2;SIRPB1;STK10;HK3;ADGRE5;PLAU;ANPEP;ITGAX;COTL1;SIRPA;QSOX1;CTSB;CR1;NFAM1;SLC11A1;RHOG;PLAUR;CYBA;RHOF;TNFRSF1B;CKAP4;APRT;ARHGAP45;OSCAR;DOK3;TYROBP;BIN2;CHI3L1;ADAM8;DOCK2;FTL;GRN;MVP;PTAFR;STXBP2;C5AR1;FPR2;CFP;ADGRG3;CYB5R3;ALOX5;ALDH3B1;CXCR2;NCKAP1L;CD14;LAIR1;AP1M1;SURF4;HSPA6;NBEAL2;LILRB2;TUBB4B;LILRB3;PFKL;I…
ENSG00000198739	LRRTM3	130.702	1.36404	0.000270993	0.0139645			neutrophil mediated immunity (GO:0002446)	4.55841e-28	4.52346e-25	376.859	ARHGAP9;FCN1;CYFIP1;SERPINA1;SIGLEC9;ITGAM;RAB3D;ITGB2;CTSZ;LPCAT1;TCIRG1;AP2A2;SIRPB1;STK10;HK3;ADGRE5;PLAU;ANPEP;ITGAX;COTL1;SIRPA;QSOX1;CTSB;CR1;NFAM1;SLC11A1;RHOG;PLAUR;CYBA;RHOF;TNFRSF1B;CKAP4;APRT;ARHGAP45;OSCAR;DOK3;TYROBP;BIN2;CHI3L1;ADAM8;DOCK2;FTL;GRN;MVP;PTAFR;STXBP2;C5AR1;FPR2;CFP;ADGRG3;CYB5R3;ALOX5;ALDH3B1;CXCR2;NCKAP1L;CD14;LAIR1;AP1M1;SURF4;HSPA6;NBEAL2;LILRB2;TUBB4B;LILRB3;PFKL;I…
ENSG00000215252	GOLGA8B	105.354	1.3612	5.34018e-05	0.00569632			extracellular matrix organization (GO:0030198)	1.29961e-14	9.67236e-12	162.698	COL18A1;ITGAM;ITGB5;LAMA1;SERPINE1;ITGB2;LOXL3;TNC;PLOD3;FURIN;LOXL2;ADAMTS14;SH3PXD2B;ITGAX;QSOX1;TIMP1;COLGALT1;TGFB1;LAMB3;ITGA3;BGN;P3H1;P3H4;COL1A1;MMP14;COL5A1;P4HA2;P4HA3;COL6A2;PXDN;ADAM12;COL6A1;COL6A3;ITGA7;ADAM8;TGFBI;ITGA5;LCP1;P4HB
ENSG00000229800	ATP8A2P2	38.6497	1.30361	7.56869e-05	0.00686371			collagen fibril organization (GO:0030199)	1.29206e-10	7.69295e-08	191.376	COL18A1;LAMB3;LOXL3;PLOD3;P3H1;P3H4;LOXL2;COL1A1;ADAMTS14;COL5A1;P4HA2;COL6A2;P4HA3;COL6A1;PXDN;COL6A3;P4HB;COLGALT1
ENSG00000272054	AC007390.2	29.3386	1.27512	8.62862e-05	0.00715258			extracellular structure organization (GO:0043062)	3.85795e-08	1.3951e-05	71.0299	COL18A1;ITGAM;ITGB5;LAMB3;ITGA3;LAMA1;SERPINE1;ITGB2;BGN;TNC;FURIN;COL1A1;ADAMTS14;MMP14;COL5A1;COL6A2;PXDN;ADAM12;COL6A1;ITGAX;COL6A3;ITGA7;TGFBI;ITGA5
ENSG00000188738	FSIP2	90.4081	1.23718	0.000740338	0.0250205			regulation of inflammatory response (GO:0050727)	6.7668e-08	1.73593e-05	68.9801	ZBP1;GRN;SEMA7A;AKNA;SPHK1;SERPINE1;PDE2A;GBA;OSM;FPR2;MEFV;TNFRSF1B;MAPK13;NLRP12;SBNO2;ALOX5;SIRPA;FFAR2;GGT1;MYD88;GPSM3;PTGES;PPARD
ENSG00000166432	ZMAT1	211.285	1.18607	0.000211236	0.0117923			cellular response to cytokine stimulus (GO:0071345)	6.88142e-08	1.73593e-05	47.521	CCL13;RIPOR2;NUMBL;CSF3R;ITGAM;SELPLG;SHC1;DOCK8;PTAFR;ITGB2;IL24;GBA;PIK3CD;CSF2RB;LRP8;SBNO2;MT2A;IRAK1;ALOX5;ITGAX;HMOX1;SIRPA;CSK;TIMP1;TGFB1;SYK;IL10RA;PDE2A;OSM;TNFRSF1B;VAV1;MAPK13;NLRP12;CD4;CLCF1;CHI3L1;PTPN6;PLP2
ENSG00000242290	ZBTB20-AS5	40.3561	1.17705	0.000981861	0.0287913			positive regulation of cytokine production (GO:0001819)	1.11611e-07	2.5559e-05	52.6533	FCN1;SERPINE1;PIK3CD;DDX41;LILRA2;IRAK1;HMOX1;FFAR2;CD14;FADD;HAVCR2;CD276;ZBP1;TGFB1;SYK;SLC11A1;NFAM1;SPHK1;LAPTM5;OSM;LILRB1;CYBA;LILRB2;MAPK13;CD4;TYROBP;CHI3L1;HPSE;TLR5;MYD88
ENSG00000264596	AP000897.1	39.4219	1.1255	0.000772337	0.0255243			regulation of ERK1 and ERK2 cascade (GO:0070372)	2.42304e-07	4.80893e-05	56.803	PDGFRB;NOTCH2;CCL13;SEMA7A;TGFB1;SYK;RGS14;SHC1;C5AR1;FPR2;ARRB2;SPRED3;MARCO;SLC9A3R1;TRAF7;P2RY6;CD4;GLIPR2;SIRPA;CHI3L1;TNFAIP8L3;EMILIN1;PTPN6;EPHA2
ENSG00000232593	KANTR	104.504	1.10339	1.50824e-05	0.00279658			Epithelial Mesenchymal Transition	1.24012e-11	6.07661e-10	137.179	NOTCH2;ITGB5;LAMA1;SERPINE1;TNC;PLOD3;LOXL2;ANPEP;FLNA;QSOX1;TIMP1;COLGALT1;TGM2;PDGFRB;TGFB1;BGN;PLAUR;P3H1;PCOLCE;COL1A1;MMP14;COL5A1;COL6A2;ADAM12;COL6A3;PTX3;TGFBI;ITGA5
ENSG00000272645	GTF2IP20	27.4969	1.08472	0.00095287	0.0285133			Inflammatory Response	8.53497e-09	2.09107e-07	84.4051	CSF3R;SPHK1;IL10RA;SERPINE1;PTAFR;C5AR1;RHOG;OSM;PLAUR;MEFV;TNFRSF1B;SLC7A1;PIK3R5;MARCO;PTPRE;MMP14;GNA15;P2RX4;STAB1;FFAR2;CD14;TIMP1;ITGA5;CHST2
ENSG00000131503	ANKHD1	51.7155	1.08221	0.000905126	0.0278047			Apical Junction	2.75527e-06	4.50027e-05	47.0533	VASP;SYK;LAMB3;SHC1;ITGA3;ACTN1;MSN;RHOF;TUBG1;ACTB;GNAI2;ACTG1;MAPK13;RAC2;ZYX;SIRPA;MYH9;FLNC;TGFBI;CD276
ENSG00000109771	LRP2BP	93.0574	1.06595	0.000762904	0.0253087			Glycolysis	1.02486e-05	0.000125545	39.8216	B4GALT2;G6PD;CHPF;HSPA5;CHPF2;B3GAT3;CLN6;GALE;COL5A1;P4HA2;GMPPA;CHST1;QSOX1;ANGPTL4;TGFBI;PGLS;FKBP4;SLC16A3;CHST2
ENSG00000229692	SOS1-IT1	34.9699	1.06574	0.000964177	0.0286266			Complement	3.60357e-05	0.00035315	33.3531	FCN1;SERPINA1;ITGAM;CR1;HSPA5;KCNIP3;SERPINE1;PLEK;RHOG;WAS;PLAUR;SIRT6;PIK3R5;GNAI2;EHD1;MMP14;TIMP1;CTSB
ENSG00000226367	ST7-AS2	40.3245	1.04772	0.000713475	0.0246125			mTORC1 Signaling	0.0001195	0.000975918	27.6084	MAP2K3;G6PD;SDF2L1;HSPA5;SHMT2;ITGB2;CYP51A1;ELOVL6;CFP;TUBG1;CORO1A;TUBA4A;SLC9A3R1;PFKL;TRIB3;YKT6;FADS1
ENSG00000281026	N4BP2L2-IT2	217.816	1.02525	5.20248e-05	0.00564317			TNF-alpha Signaling via NF-kB	0.00109116	0.00588604	18.1325	MAP2K3;LAMB3;SPHK1;SERPINE1;PLEK;TNC;PLAUR;FOSL1;EHD1;PTPRE;TUBB2A;PLAU;CLCF1;PTX3;MSC
ENSG00000241684	ADAMTS9-AS2	145.855	1.02491	0.00069661	0.0243134			Hypoxia	0.00109116	0.00588604	18.1325	CA12;HSPA5;SERPINE1;BGN;PLAUR;MT2A;PFKL;COL5A1;P4HA2;HMOX1;MYH9;ANGPTL4;TGFBI;CHST2;TGM2
ENSG00000213096	ZNF254	227.43	1.01268	8.06461e-05	0.00703688			Estrogen Response Late	0.00762622	0.028745	11.0758	CA12;ST14;SERPINA1;ABCA3;CYP4F11;DHRS2;MAPK13;SLC9A3R1;GALE;ALDH3B1;PTPN6;FKBP4;PTGES
ENSG00000270344	POC1B-AS1	81.2233	0.995949	0.000162215	0.0103019			PI3K/AKT/mTOR Signaling	0.0390082	0.0955702	7.52911	MAP2K3;PRKCB;ARHGDIA;RPS6KA1;CFL1;TRIB3;MYD88
ENSG00000114120	SLC25A36	891.502	0.995312	0.000795075	0.0258798			Apoptosis	0.0544598	0.127073	5.60244	PDGFRB;DAP;GNA15;BGN;HMOX1;HSPB1;CD14;TIMP1;PLCB2
ENSG00000119139	TJP2	105.567	0.985197	0.000330384	0.0155228			Reactive Oxygen Species Pathway	0.0591473	0.131737	8.14856	G6PD;SBNO2;FES;FTL
ENSG00000154265	ABCA5	440.729	0.957979	0.000157626	0.0101344			Estrogen Response Early	0.0804248	0.157633	4.3116	CA12;SLC9A3R1;MYBBP1A;ABCA3;ALDH3B1;KRT8;FKBP4;DHRS2;PTGES;TGM2
ENSG00000215158	AC138409.2	43.9857	0.917423	0.000112632	0.00850554			Interferon Gamma Response	0.0804248	0.157633	4.3116	ZBP1;MT2A;IL10RA;MVP;TRIM14;SECTM1;METTL7B;CSF2RB;PTPN6;MYD88
ENSG00000137871	ZNF280D	187.933	0.90938	0.000324448	0.0153307			p53 Pathway	0.0804248	0.157633	4.3116	PTPRE;ST14;TGFB1;IRAK1;VDR;SPHK1;RHBDF2;HMOX1;TRIB3;EPHA2
ENSG00000115392	FANCL	75.2862	0.902511	0.000643392	0.0232286			Oxidative Phosphorylation	0.942013	0.988892	0.0292105	CYB5R3;TCIRG1;ATP6V1F
ENSG00000188321	ZNF559	184.086	0.89498	0.000544252	0.0210474			Extracellular Matrix Organization R-HSA-1474244	2.47579e-14	6.36279e-12	160.025	COL18A1;ITGAM;ITGB5;LAMA1;SERPINE1;ITGB2;LOXL3;PLOD3;FURIN;CAPN15;LMNB2;LOXL2;ADAMTS14;ITGAX;TIMP1;COLGALT1;CTSB;TGFB1;LAMB3;ITGA3;ACTN1;BGN;P3H1;PCOLCE;COL1A1;MMP14;COL5A1;P4HA2;P4HA3;COL6A2;PXDN;ADAM12;COL6A1;COL6A3;ITGA7;ADAM8;ITGA5;P4HB
ENSG00000196263	ZNF471	148.924	0.874309	0.000120416	0.00883625			Collagen Formation R-HSA-1474290	1.78054e-11	3.6608e-09	219.969	COL18A1;LAMB3;LOXL3;PLOD3;P3H1;PCOLCE;LOXL2;COL1A1;ADAMTS14;COL5A1;P4HA2;COL6A2;P4HA3;COL6A1;PXDN;COL6A3;P4HB;COLGALT1;CTSB
ENSG00000198168	SVIP	153.889	0.865997	0.000314243	0.0150993			Integrin Cell Surface Interactions R-HSA-216083	0.000786083	0.0171935	32.1587	COL18A1;ITGAM;ITGB5;ITGA3;ITGB2;ITGAX;ITGA7;ITGA5
ENSG00000250159	AC106791.1	49.1169	0.851669	0.000816885	0.0261794			Cell-Cell Communication R-HSA-1500931	0.000991863	0.0202943	22.819	VASP;KIRREL1;TYROBP;LAMB3;ACTN1;PXDN;SIRPA;FLNA;PTPN6;FLNC;SIRPB1
ENSG00000113240	CLK4	291.918	0.849764	0.000587813	0.0220761
ENSG00000146247	PHIP	852.084	0.843963	0.000129747	0.00916483
ENSG00000172766	NAA16	138.319	0.841377	6.54181e-05	0.00628715
ENSG00000148690	FRA10AC1	171.727	0.828252	9.76491e-05	0.00776965
ENSG00000264538	SUZ12P1	79.6678	0.827374	0.000265335	0.0137412
ENSG00000092439	TRPM7	1103.91	0.813364	9.44918e-05	0.00763545
ENSG00000272602	ZNF595	123.908	0.80622	0.000977386	0.028779
ENSG00000185946	RNPC3	304.948	0.800177	0.000715862	0.0246131
ENSG00000105866	SP4	161.638	0.789748	0.000572273	0.0218062
ENSG00000132424	PNISR	1084.39	0.787157	0.000518445	0.0205981
ENSG00000251136	AF117829.1	177.295	0.786294	3.67903e-05	0.00457499
ENSG00000138468	SENP7	255.754	0.777594	8.70446e-05	0.00715258
ENSG00000149308	NPAT	212.042	0.773915	0.000177975	0.0108387
ENSG00000118482	PHF3	946.859	0.77093	0.000395408	0.0175084
ENSG00000245958	AC093752.1	113.752	0.769045	0.000794867	0.0258798
ENSG00000177888	ZBTB41	252.833	0.761604	0.00052927	0.020653
ENSG00000244754	N4BP2L2	1529.52	0.759706	0.000587606	0.0220761
ENSG00000108848	LUC7L3	714.378	0.75813	0.00014001	0.00971153
ENSG00000185246	PRPF39	175.399	0.754012	0.000815482	0.0261794
ENSG00000214135	AC132008.2	239.757	0.740117	0.000695914	0.0243134
ENSG00000122970	IFT81	108.875	0.734807	0.000425203	0.018358
ENSG00000145241	CENPC	280.428	0.728914	0.000358844	0.0164506
ENSG00000079134	THOC1	213.778	0.727858	0.000125492	0.00904769
ENSG00000134884	ARGLU1	675.76	0.712311	0.00034837	0.0161487
ENSG00000116001	TIA1	386.55	0.702539	0.000802483	0.0259582
ENSG00000115904	SOS1	580.672	0.699031	0.00072317	0.0246602
ENSG00000075292	ZNF638	1540.19	0.690743	0.000576145	0.0218697
ENSG00000167380	ZNF226	207.312	0.689748	8.71384e-05	0.00715258
ENSG00000172671	ZFAND4	107.703	0.686704	0.000869866	0.0270427
ENSG00000260565	ERVK13-1	259.186	0.669306	0.000283981	0.0144042
ENSG00000164073	MFSD8	115.424	0.666301	0.000947056	0.0284624
ENSG00000100483	VCPKMT	46.1447	0.666131	0.000967682	0.0286266
ENSG00000164663	USP49	104.397	0.648072	2.38613e-05	0.00369845
ENSG00000096717	SIRT1	210.304	0.642577	0.000943606	0.028441
ENSG00000143033	MTF2	141.568	0.638546	0.000295873	0.0146995
ENSG00000145725	PPIP5K2	487.835	0.629314	0.00095905	0.028574
ENSG00000197603	CPLANE1	531.001	0.617196	0.000536303	0.0208566
ENSG00000083642	PDS5B	384.193	0.606526	0.000576046	0.0218697
ENSG00000134744	TUT4	550.39	0.606422	0.00020996	0.0117923
ENSG00000123636	BAZ2B	836.773	0.598968	0.000883971	0.0272865
ENSG00000167555	ZNF528	254.586	0.590351	0.000628321	0.0230565
ENSG00000109016	DHRS7B	98.4497	-0.587191	0.000406339	0.0178026
ENSG00000131788	PIAS3	134.556	-0.588356	0.000630809	0.0231041
ENSG00000108439	PNPO	143.731	-0.599711	0.000445763	0.0189308
ENSG00000101150	TPD52L2	387.464	-0.600653	0.000250433	0.0131999
ENSG00000125746	EML2	119.339	-0.601265	0.000607632	0.0226141
ENSG00000143870	PDIA6	455.312	-0.636176	0.000380769	0.0171528
ENSG00000141349	G6PC3	92.879	-0.640101	0.000775911	0.0255362
ENSG00000108883	EFTUD2	378.668	-0.64126	0.000518747	0.0205981
ENSG00000177830	CHID1	156.601	-0.641777	0.00085768	0.0269087
ENSG00000133030	MPRIP	1912.56	-0.651388	0.000183114	0.0110545
ENSG00000204574	ABCF1	390.437	-0.657674	0.000837094	0.0265856
ENSG00000101160	CTSZ	364.732	-0.672131	0.000166058	0.0103559
ENSG00000132405	TBC1D14	206.897	-0.67362	0.000952791	0.0285133
ENSG00000038382	TRIO	1280.5	-0.674927	0.000492813	0.0200671
ENSG00000103111	MON1B	159.461	-0.681315	0.000525028	0.020653
ENSG00000106636	YKT6	225.154	-0.689082	2.72064e-05	0.00397884
ENSG00000116521	SCAMP3	155.831	-0.708202	0.000912612	0.0278709
ENSG00000149485	FADS1	262.649	-0.712947	4.72158e-05	0.00544161
ENSG00000004478	FKBP4	358.745	-0.714089	0.000473697	0.0197443
ENSG00000115275	MOGS	144.644	-0.716262	0.000422128	0.0183396
ENSG00000071127	WDR1	888.702	-0.718008	0.000424382	0.018358
ENSG00000273749	CYFIP1	463.784	-0.719894	2.15825e-05	0.0034306
ENSG00000137076	TLN1	3548.45	-0.737259	0.000256742	0.013464
ENSG00000140497	SCAMP2	174.686	-0.741707	0.000982956	0.0287913
ENSG00000183258	DDX41	149.414	-0.743368	0.000469597	0.019622
ENSG00000112658	SRF	460.171	-0.753234	0.000182315	0.0110383
ENSG00000183020	AP2A2	331.009	-0.7717	0.000561424	0.021551
ENSG00000241553	ARPC4	104.687	-0.772852	0.00095171	0.0285133
ENSG00000114867	EIF4G1	1901.48	-0.773329	0.000529994	0.020653
ENSG00000133313	CNDP2	366.589	-0.778337	0.000144869	0.00986394
ENSG00000182544	MFSD5	73.2976	-0.790791	0.000782998	0.0256475
ENSG00000196141	SPATS2L	436.149	-0.798807	3.02385e-05	0.00421451
ENSG00000112977	DAP	179.956	-0.80163	0.000828999	0.0264452
ENSG00000131446	MGAT1	498.121	-0.804765	0.000307463	0.0149884
ENSG00000136205	TNS3	676.35	-0.810708	0.000490897	0.0200671
ENSG00000148248	SURF4	508.686	-0.81535	0.000173617	0.0106671
ENSG00000072958	AP1M1	247.497	-0.817671	0.000147963	0.0099121
ENSG00000183853	KIRREL1	255.249	-0.82397	0.000744491	0.0250581
ENSG00000102312	PORCN	52.1426	-0.82593	0.000995514	0.0290677
ENSG00000072682	P4HA2	285.545	-0.831603	2.70119e-05	0.00397884
ENSG00000177628	GBA	69.4682	-0.83388	0.000734368	0.0249443
ENSG00000065308	TRAM2	268.072	-0.836404	0.000147642	0.0099121
ENSG00000159228	CBR1	62.5831	-0.842632	0.000288682	0.0145159
ENSG00000021762	OSBPL5	156.005	-0.842903	0.000758939	0.0253087
ENSG00000213753	CENPBD1P1	83.8404	-0.843733	0.000341017	0.0159144
ENSG00000144591	GMPPA	89.6208	-0.845335	2.16405e-05	0.0034306
ENSG00000114353	GNAI2	689.126	-0.849496	0.000241956	0.0129837
ENSG00000082781	ITGB5	536.338	-0.859289	0.000746174	0.0250741
ENSG00000134250	NOTCH2	932.92	-0.85973	0.000107637	0.00827886
ENSG00000121775	TMEM39B	33.7689	-0.86461	0.000671135	0.023784
ENSG00000090615	GOLGA3	821.638	-0.864984	3.82542e-05	0.00470074
ENSG00000100243	CYB5R3	736.109	-0.866442	0.000217909	0.0119315
ENSG00000142627	EPHA2	141.264	-0.869642	0.000884279	0.0272865
ENSG00000133195	SLC39A11	51.6102	-0.87019	0.000570755	0.0218062
ENSG00000178719	GRINA	250.009	-0.870977	0.000701081	0.0243875
ENSG00000172757	CFL1	605.109	-0.877854	0.000214188	0.0118464
ENSG00000198951	NAGA	124.556	-0.881636	9.56377e-05	0.007671
ENSG00000131462	TUBG1	118.813	-0.88193	4.40004e-05	0.00522146
ENSG00000241878	PISD	127.708	-0.886178	5.3951e-05	0.00569632
ENSG00000104907	TRMT1	86.1581	-0.887415	0.000721086	0.0246365
ENSG00000188229	TUBB4B	827.86	-0.887795	0.000246656	0.0131005
ENSG00000125877	ITPA	56.389	-0.893875	8.58948e-05	0.00715258
ENSG00000076706	MCAM	783.231	-0.894583	0.000397223	0.0175513
ENSG00000185624	P4HB	1130.25	-0.903859	0.000120841	0.00883625
ENSG00000011009	LYPLA2	94.0891	-0.903915	4.10877e-06	0.00131629
ENSG00000068438	FTSJ1	93.8055	-0.905398	0.000144745	0.00986394
ENSG00000197324	LRP10	536.553	-0.908464	0.00075559	0.0253086
ENSG00000135632	SMYD5	131.513	-0.910603	1.79456e-05	0.00314567
ENSG00000178921	PFAS	116.638	-0.911413	0.000491976	0.0200671
ENSG00000205250	E2F4	195.152	-0.912735	0.000107211	0.00827677
ENSG00000107521	HPS1	168.634	-0.91349	0.000565507	0.0216677
ENSG00000049656	CLPTM1L	178.739	-0.914859	0.000272255	0.0139949
ENSG00000167987	VPS37C	93.6219	-0.916009	0.000219727	0.0119766
ENSG00000129566	TEP1	292.936	-0.919082	0.00033558	0.0156959
ENSG00000032389	EIPR1	61.4243	-0.91964	7.78213e-05	0.00695699
ENSG00000182199	SHMT2	162.82	-0.920361	0.000841752	0.0266474
ENSG00000128973	CLN6	42.7035	-0.920838	0.000643994	0.0232286
ENSG00000147065	MSN	1578.97	-0.921644	0.000589362	0.0220926
ENSG00000136280	CCM2	141.946	-0.922131	3.06106e-05	0.00422223
ENSG00000167977	KCTD5	68.5125	-0.923869	0.000458236	0.0192635
ENSG00000169180	XPO6	272.591	-0.93096	5.155e-05	0.00563442
ENSG00000171067	C11orf24	129.238	-0.932702	0.000527212	0.020653
ENSG00000131323	TRAF3	143.41	-0.938988	0.00013835	0.00964133
ENSG00000235173	HGH1	56.1831	-0.942672	0.000634818	0.0231263
ENSG00000186642	PDE2A	243.765	-0.94553	0.000499325	0.0202134
ENSG00000105514	RAB3D	66.8347	-0.953205	0.000325439	0.0153307
ENSG00000100401	RANGAP1	229.103	-0.956558	0.000887829	0.0273554
ENSG00000175482	POLD4	34.516	-0.959562	0.000924436	0.0281235
ENSG00000105755	ETHE1	28.5448	-0.960032	0.00071554	0.0246131
ENSG00000184009	ACTG1	1494.6	-0.960874	0.000275748	0.0141394
ENSG00000025772	TOMM34	65.5321	-0.965595	2.06279e-05	0.00335203
ENSG00000123416	TUBA1B	381.08	-0.968504	0.000300105	0.0148388
ENSG00000126903	SLC10A3	73.2045	-0.968603	0.000940503	0.0283943
ENSG00000103653	CSK	130.925	-0.971732	0.000866193	0.0269689
ENSG00000149541	B3GAT3	43.7908	-0.979166	0.000539267	0.0209326
ENSG00000164054	SHISA5	255.26	-0.981432	0.000104588	0.00810441
ENSG00000141959	PFKL	330.377	-0.983955	0.000322767	0.0153034
ENSG00000075624	ACTB	2989.25	-0.984021	0.000375207	0.0169914
ENSG00000104870	FCGRT	288.984	-0.990175	0.000740451	0.0250205
ENSG00000137124	ALDH1B1	147.517	-0.993506	3.36355e-05	0.00442094
ENSG00000176393	RNPEP	83.7795	-0.993698	7.88585e-07	0.000584876
ENSG00000072786	STK10	231.335	-0.994168	0.000127881	0.0090949
ENSG00000117411	B4GALT2	130.18	-0.997996	5.51567e-05	0.00573891
ENSG00000135124	P2RX4	66.9021	-1.00871	0.000414999	0.0181438
ENSG00000162302	RPS6KA4	98.8256	-1.01006	0.000966822	0.0286266
ENSG00000160691	SHC1	291.051	-1.01455	4.56762e-05	0.00535908
ENSG00000076513	ANKRD13A	241.11	-1.01506	1.7911e-05	0.00314567
ENSG00000134030	CTIF	343.209	-1.01706	0.000777959	0.0255631
ENSG00000198858	R3HDM4	92.1116	-1.01769	0.000652632	0.0233274
ENSG00000048140	TSPAN17	140.223	-1.01987	8.35317e-06	0.00197125
ENSG00000005238	FAM214B	119.208	-1.02177	0.000243533	0.0130012
ENSG00000030582	GRN	506.558	-1.02195	0.00029153	0.0145885
ENSG00000132768	DPH2	71.7909	-1.02298	2.9929e-05	0.00419957
ENSG00000136026	CKAP4	389.378	-1.02583	3.51014e-06	0.00122751
ENSG00000196924	FLNA	3197.92	-1.0281	0.000845666	0.0267305
ENSG00000088298	EDEM2	65.7575	-1.02872	5.82452e-05	0.0059293
ENSG00000185298	CCDC137	54.6633	-1.03059	0.000520877	0.0206039
ENSG00000008130	NADK	159.482	-1.03361	0.000442951	0.0188499
ENSG00000153395	LPCAT1	129.788	-1.03783	4.29624e-05	0.00515722
ENSG00000167972	ABCA3	148.049	-1.04337	0.000317265	0.0151812
ENSG00000128524	ATP6V1F	114.047	-1.04402	0.000556964	0.0214299
ENSG00000116260	QSOX1	412.527	-1.04595	0.00016518	0.0103559
ENSG00000119777	TMEM214	211.884	-1.04897	8.4199e-05	0.00715258
ENSG00000187554	TLR5	62.8182	-1.05371	0.000172537	0.0106323
ENSG00000172725	CORO1B	115.993	-1.05518	0.000705727	0.0244695
ENSG00000135424	ITGA7	1814.83	-1.05598	0.000241121	0.0129837
ENSG00000135636	DYSF	870.336	-1.05613	7.20315e-05	0.00667605
ENSG00000175137	SH3BP5L	188.471	-1.05818	0.000878857	0.027253
ENSG00000184840	TMED9	225.32	-1.0602	1.1037e-05	0.00231521
ENSG00000077463	SIRT6	31.9181	-1.06855	0.00081419	0.0261794
ENSG00000168040	FADD	17.728	-1.06995	0.000251283	0.0132111
ENSG00000105726	ATP13A1	157.526	-1.07049	0.000946714	0.0284624
ENSG00000106211	HSPB1	919.546	-1.07157	0.000186131	0.0111716
ENSG00000044574	HSPA5	1802.79	-1.07622	0.000236585	0.0127947
ENSG00000140682	TGFB1I1	104.388	-1.07695	0.000924947	0.0281235
ENSG00000176014	TUBB6	449.02	-1.07841	0.000496033	0.0201311
ENSG00000177674	AGTRAP	59.0901	-1.08055	0.00059079	0.0221062
ENSG00000182511	FES	135.082	-1.08095	0.000504659	0.0203106
ENSG00000149499	EML3	116.067	-1.0828	0.000710386	0.0245467
ENSG00000167114	SLC27A4	93.1791	-1.08428	0.000695174	0.0243134
ENSG00000087086	FTL	1768.29	-1.08502	0.000165968	0.0103559
ENSG00000165915	SLC39A13	197.598	-1.08928	0.000633317	0.0231198
ENSG00000102034	ELF4	68.0023	-1.09342	0.000979765	0.028779
ENSG00000117308	GALE	32.4859	-1.09417	0.000642644	0.0232286
ENSG00000172932	ANKRD13D	89.4559	-1.09502	0.000201895	0.0115221
ENSG00000114473	IQCG	81.0846	-1.09778	7.68864e-05	0.00691212
ENSG00000118257	NRP2	201.827	-1.0981	0.000152602	0.00995505
ENSG00000117385	P3H1	100.599	-1.10714	0.000758819	0.0253087
ENSG00000006534	ALDH3B1	41.1484	-1.10982	0.000514586	0.0205114
ENSG00000167491	GATAD2A	251.374	-1.11135	0.000132352	0.00928564
ENSG00000110047	EHD1	245.689	-1.11228	0.000244552	0.0130221
ENSG00000197785	ATAD3A	74.6553	-1.11316	0.000544116	0.0210474
ENSG00000164086	DUSP7	152.338	-1.11408	8.43777e-05	0.00715258
ENSG00000137309	HMGA1	121.605	-1.11625	0.000363824	0.0166056
ENSG00000188643	S100A16	145.968	-1.12024	0.000215055	0.0118464
ENSG00000143641	GALNT2	274.279	-1.12519	9.65905e-06	0.00218032
ENSG00000198053	SIRPA	222.127	-1.12932	3.13104e-05	0.00422223
ENSG00000146828	SLC12A9	77.2831	-1.13213	0.000153454	0.00995505
ENSG00000108819	PPP1R9B	233.816	-1.13373	0.00085328	0.0269087
ENSG00000127824	TUBA4A	339.017	-1.13523	0.000171637	0.0106323
ENSG00000100364	KIAA0930	158.613	-1.13619	3.28045e-05	0.004367
ENSG00000166557	TMED3	103.48	-1.13803	0.000530074	0.020653
ENSG00000172081	MOB3A	134.019	-1.13963	5.78304e-05	0.00591608
ENSG00000119599	DCAF4	57.7422	-1.13977	1.96894e-06	0.000929818
ENSG00000157637	SLC38A10	311.797	-1.14042	0.000400799	0.017597
ENSG00000089351	GRAMD1A	180.139	-1.14054	0.000525181	0.020653
ENSG00000116691	MIIP	55.8819	-1.14456	0.000696352	0.0243134
ENSG00000189159	JPT1	43.2474	-1.14488	5.31878e-05	0.00569632
ENSG00000198931	APRT	84.5329	-1.15385	0.000305574	0.0149666
ENSG00000179820	MYADM	439.818	-1.15408	0.000641523	0.0232286
ENSG00000084774	CAD	150.311	-1.15563	7.91407e-05	0.00695699
ENSG00000103855	CD276	168.766	-1.15617	0.000310767	0.0150787
ENSG00000132334	PTPRE	348.884	-1.15666	0.000193955	0.0114428
ENSG00000185633	NDUFA4L2	155.795	-1.15814	4.95218e-05	0.00549957
ENSG00000111321	LTBR	165.951	-1.15861	0.000859589	0.0269087
ENSG00000175274	TP53I11	259.321	-1.16088	0.000768966	0.0254691
ENSG00000184428	TOP1MT	45.9733	-1.16109	0.000735103	0.0249443
ENSG00000198959	TGM2	2958.09	-1.16141	0.000610319	0.022633
ENSG00000133027	PEMT	30.3406	-1.1627	0.000111897	0.00850554
ENSG00000099308	MAST3	77.4213	-1.16656	0.000603112	0.0225267
ENSG00000122694	GLIPR2	60.0999	-1.16729	4.64056e-05	0.00541408
ENSG00000130313	PGLS	53.6141	-1.17323	0.000774183	0.0255243
ENSG00000141480	ARRB2	109.219	-1.17535	0.000428081	0.0184057
ENSG00000097021	ACOT7	35.8644	-1.17631	0.000388079	0.0173311
ENSG00000169230	PRELID1	48.9038	-1.18056	0.000430228	0.0184217
ENSG00000227500	SCAMP4	76.2955	-1.18452	0.000188948	0.0112885
ENSG00000111696	NT5DC3	93.5575	-1.1891	0.000306792	0.0149884
ENSG00000184164	CRELD2	105.328	-1.19062	3.09739e-05	0.00422223
ENSG00000004399	PLXND1	773.892	-1.19096	0.000264647	0.0137398
ENSG00000196182	STK40	359.096	-1.19301	6.41023e-05	0.00623321
ENSG00000115325	DOK1	23.0836	-1.19486	0.000248349	0.0131568
ENSG00000100280	AP1B1	290.052	-1.19497	3.66474e-06	0.00122751
ENSG00000004660	CAMKK1	48.7	-1.19697	0.000838521	0.0265856
ENSG00000109066	TMEM104	65.4228	-1.20051	1.90463e-05	0.00326889
ENSG00000107099	DOCK8	153.474	-1.20363	0.000344121	0.0160232
ENSG00000198853	RUSC2	370.531	-1.20539	3.61507e-05	0.00454768
ENSG00000033100	CHPF2	201.056	-1.20626	2.14855e-05	0.0034306
ENSG00000184060	ADAP2	69.2974	-1.2065	0.000160566	0.0102341
ENSG00000106948	AKNA	174.318	-1.20686	0.000303706	0.0149666
ENSG00000214160	ALG3	56.4067	-1.20971	7.12397e-06	0.00178245
ENSG00000187688	TRPV2	70.945	-1.21002	5.45096e-05	0.00571718
ENSG00000106397	PLOD3	185.388	-1.21151	1.67138e-06	0.000913411
ENSG00000107833	NPM3	21.4558	-1.21151	0.000864283	0.0269498
ENSG00000184232	OAF	135.803	-1.21367	0.00062385	0.0229707
ENSG00000074842	MYDGF	69.9882	-1.21734	0.000101854	0.0079629
ENSG00000138031	ADCY3	168.103	-1.22123	0.000644573	0.0232286
ENSG00000161091	MFSD12	85.7314	-1.22132	0.000206627	0.0117241
ENSG00000136630	HLX	77.0668	-1.22551	8.45099e-05	0.00715258
ENSG00000177096	PHETA2	36.9914	-1.22994	0.000578152	0.0218697
ENSG00000167964	RAB26	13.0159	-1.2354	0.000194602	0.0114485
ENSG00000171823	FBXL14	43.6029	-1.24031	7.0754e-05	0.00664743
ENSG00000262246	CORO7	26.5576	-1.24295	0.000481429	0.0198913
ENSG00000131653	TRAF7	128.186	-1.24377	0.000190028	0.0113075
ENSG00000028137	TNFRSF1B	204.549	-1.24582	3.54427e-05	0.00451558
ENSG00000162430	SELENON	391.256	-1.24817	2.05092e-05	0.00335203
ENSG00000140564	FURIN	433.618	-1.24829	0.000314123	0.0150993
ENSG00000141873	SLC39A3	35.1768	-1.25409	0.000101995	0.0079629
ENSG00000105245	NUMBL	107.211	-1.25468	0.000243339	0.0130012
ENSG00000204394	VARS	226.489	-1.25545	2.04049e-05	0.00335203
ENSG00000171608	PIK3CD	75.4483	-1.26236	7.32961e-05	0.00667605
ENSG00000115318	LOXL3	58.0379	-1.26764	0.000862843	0.0269453
ENSG00000123146	ADGRE5	203.427	-1.2684	1.38834e-05	0.00264511
ENSG00000107738	VSIR	337.771	-1.26958	0.000656371	0.0233405
ENSG00000130309	COLGALT1	282.993	-1.27039	3.8128e-06	0.00125683
ENSG00000104903	LYL1	40.8884	-1.27623	0.000319391	0.0152128
ENSG00000167775	CD320	69.7844	-1.28762	2.9622e-05	0.00419957
ENSG00000109089	CDR2L	113.07	-1.28806	0.000169699	0.0105513
ENSG00000163995	ABLIM2	94.6318	-1.28949	0.000484279	0.0199149
ENSG00000137267	TUBB2A	32.946	-1.29085	0.000146637	0.0099058
ENSG00000118894	EEF2KMT	21.716	-1.29146	0.000270437	0.0139645
ENSG00000132382	MYBBP1A	216.459	-1.29697	0.000142926	0.00979589
ENSG00000161847	RAVER1	51.0243	-1.30301	0.000450229	0.0190809
ENSG00000130508	PXDN	555.782	-1.30349	0.000477806	0.0198096
ENSG00000113721	PDGFRB	1213.08	-1.30714	9.49407e-06	0.00216663
ENSG00000120708	TGFBI	611.226	-1.31102	0.000426857	0.0183912
ENSG00000172936	MYD88	80.2179	-1.31414	0.000507619	0.0203441
ENSG00000164733	CTSB	2174.87	-1.31553	5.59037e-07	0.000504762
ENSG00000059377	TBXAS1	59.5107	-1.31697	0.000857847	0.0269087
ENSG00000110057	UNC93B1	52.24	-1.31781	0.00025975	0.0135533
ENSG00000213859	KCTD11	36.5925	-1.31826	3.53345e-05	0.00451558
ENSG00000131652	THOC6	36.2551	-1.31973	0.000200934	0.0115221
ENSG00000089327	FXYD5	72.9402	-1.32231	0.000369108	0.0168098
ENSG00000177105	RHOG	73.2949	-1.32679	4.43235e-06	0.00135363
ENSG00000072110	ACTN1	741.076	-1.33463	0.000141095	0.00971153
ENSG00000104894	CD37	42.0725	-1.33583	0.000509411	0.0203441
ENSG00000123989	CHPF	355.153	-1.33715	0.000258318	0.0135126
ENSG00000100228	RAB36	14.0346	-1.3378	0.000606943	0.0226141
ENSG00000172965	MIR4435-2HG	111.314	-1.33877	0.00062049	0.0229283
ENSG00000157227	MMP14	228.566	-1.33898	0.000218326	0.0119315
ENSG00000160767	FAM189B	51.8706	-1.34045	0.000647335	0.0232358
ENSG00000185803	SLC52A2	37.9233	-1.34652	0.000932866	0.0282815
ENSG00000125753	VASP	219.349	-1.34811	1.19093e-06	0.000772878
ENSG00000181830	SLC35C1	73.3719	-1.34985	4.48314e-05	0.00528985
ENSG00000142634	EFHD2	103.388	-1.35473	0.000119558	0.00883582
ENSG00000170421	KRT8	342.945	-1.35827	0.000928334	0.0281852
ENSG00000104524	PYCR3	22.295	-1.36013	0.000198764	0.0114659
ENSG00000123643	SLC36A1	86.9553	-1.36248	0.000453187	0.0190899
ENSG00000134516	DOCK2	125.004	-1.36416	0.00065566	0.0233405
ENSG00000111913	RIPOR2	117.852	-1.36968	0.000654221	0.0233405
ENSG00000132329	RAMP1	227.394	-1.37043	0.000694741	0.0243134
ENSG00000169220	RGS14	20.7833	-1.37473	0.000809804	0.0261543
ENSG00000116649	SRM	134.845	-1.37841	1.4935e-06	0.000842779
ENSG00000051523	CYBA	76.1923	-1.37889	6.80719e-05	0.00648463
ENSG00000160796	NBEAL2	228.949	-1.37961	0.0002915	0.0145885
ENSG00000178927	CYBC1	127.055	-1.38022	2.5018e-05	0.00376485
ENSG00000100345	MYH9	3292.55	-1.38291	3.06881e-06	0.00115722
ENSG00000128591	FLNC	13334.9	-1.38299	0.000940689	0.0283943
ENSG00000178409	BEND3	32.9677	-1.38355	1.80254e-05	0.00314567
ENSG00000141522	ARHGDIA	243.854	-1.38412	3.34638e-05	0.00442094
ENSG00000213654	GPSM3	31.5565	-1.38417	0.000314827	0.0150993
ENSG00000106333	PCOLCE	155.302	-1.38446	0.000441989	0.0188476
ENSG00000159363	ATP13A2	78.7899	-1.38808	0.000103009	0.00801191
ENSG00000197457	STMN3	45.5331	-1.38932	0.000358297	0.0164506
ENSG00000163359	COL6A3	3790.99	-1.39037	9.56705e-05	0.007671
ENSG00000188486	H2AFX	33.358	-1.39148	0.000190661	0.0113127
ENSG00000106785	TRIM14	41.872	-1.39173	0.000967584	0.0286266
ENSG00000102007	PLP2	137.234	-1.39453	2.44825e-05	0.00373843
ENSG00000167797	CDK2AP2	142.599	-1.39526	5.8814e-05	0.00593509
ENSG00000166501	PRKCB	57.6164	-1.40366	0.000780115	0.0255934
ENSG00000179967	PPP1R14BP3	14.5767	-1.40757	0.000683537	0.0241412
ENSG00000134955	SLC37A2	34.8428	-1.41029	8.55285e-05	0.00715258
ENSG00000137841	PLCB2	68.7615	-1.41281	0.000279175	0.0142448
ENSG00000150990	DHX37	99.6568	-1.41491	0.000214593	0.0118464
ENSG00000160410	SHKBP1	86.4934	-1.41535	5.21735e-05	0.00564317
ENSG00000115041	KCNIP3	29.9292	-1.41953	0.00099659	0.0290677
ENSG00000095383	TBC1D2	32.1129	-1.42542	0.000149079	0.00995471
ENSG00000141696	P3H4	39.0633	-1.4312	0.000423669	0.018358
ENSG00000175130	MARCKSL1	81.1941	-1.43318	0.000645394	0.0232286
ENSG00000146112	PPP1R18	204.833	-1.43909	2.67037e-05	0.00397884
ENSG00000178718	RPP25	22.0912	-1.43998	0.000700753	0.0243875
ENSG00000013364	MVP	321.718	-1.4405	1.6031e-05	0.00289492
ENSG00000149428	HYOU1	614.69	-1.44115	5.28002e-08	0.00018275
ENSG00000106683	LIMK1	75.095	-1.44772	4.59456e-06	0.00138283
ENSG00000160877	NACC1	169.538	-1.45017	5.89873e-05	0.00593509
ENSG00000173457	PPP1R14B	93.6382	-1.4553	1.56022e-05	0.00286735
ENSG00000142173	COL6A2	1662.79	-1.46526	0.000352198	0.0162897
ENSG00000168140	VASN	65.9688	-1.4661	0.000895294	0.0275446
ENSG00000153012	LGI2	53.1626	-1.47491	0.000678494	0.0240039
ENSG00000010610	CD4	97.2568	-1.47695	0.000375551	0.0169914
ENSG00000160446	ZDHHC12	24.6226	-1.48065	0.000378351	0.0170809
ENSG00000112033	PPARD	147.559	-1.48393	2.06606e-05	0.00335203
ENSG00000103326	CAPN15	116.013	-1.48736	0.000919203	0.028031
ENSG00000167994	RAB3IL1	73.7707	-1.4875	1.35371e-05	0.00262733
ENSG00000110324	IL10RA	109.994	-1.48801	0.000461555	0.0193639
ENSG00000136830	FAM129B	333.881	-1.48864	6.16962e-06	0.00168585
ENSG00000131398	KCNC3	22.3939	-1.49397	0.000353998	0.0163004
ENSG00000139725	RHOF	10.9052	-1.49622	0.000467552	0.0195759
ENSG00000155660	PDIA4	299.642	-1.49642	2.01386e-06	0.000929818
ENSG00000008283	CYB561	73.4281	-1.49649	0.000129056	0.00914711
ENSG00000100031	GGT1	7.73706	-1.50045	0.000508508	0.0203441
ENSG00000124126	PREX1	283.085	-1.51273	0.000429945	0.0184217
ENSG00000128805	ARHGAP22	48.266	-1.51619	0.000234611	0.0127287
ENSG00000163013	FBXO41	21.8404	-1.51724	0.000858911	0.0269087
ENSG00000254986	DPP3	61.8091	-1.51891	1.31212e-06	0.000781762
ENSG00000161921	CXCL16	47.5396	-1.51899	0.000790767	0.0258205
ENSG00000176619	LMNB2	133.166	-1.52928	8.01716e-06	0.00191664
ENSG00000183386	FHL3	52.2371	-1.5327	2.81527e-05	0.00408844
ENSG00000123338	NCKAP1L	112.975	-1.53362	0.000321017	0.0152553
ENSG00000228300	C19orf24	25.7778	-1.53418	0.000208238	0.0117615
ENSG00000132481	TRIM47	63.8595	-1.53671	2.84739e-05	0.00410637
ENSG00000125844	RRBP1	570.721	-1.5374	1.31052e-05	0.0025675
ENSG00000109736	MFSD10	73.5197	-1.5405	1.74184e-05	0.00311834
ENSG00000188897	AC099489.1	45.0257	-1.54271	0.000882912	0.0272865
ENSG00000196155	PLEKHG4	17.9236	-1.55002	0.000618421	0.0228926
ENSG00000174004	NRROS	30.7114	-1.55442	0.000292413	0.0145975
ENSG00000184922	FMNL1	85.1448	-1.55876	0.000201957	0.0115221
ENSG00000182871	COL18A1	584.364	-1.55903	0.000585821	0.0220761
ENSG00000111679	PTPN6	57.4296	-1.55998	4.33911e-05	0.00517875
ENSG00000204103	MAFB	129.474	-1.56071	8.67934e-05	0.00715258
ENSG00000077044	DGKD	571.343	-1.56558	0.00052935	0.020653
ENSG00000184216	IRAK1	172.993	-1.56887	5.99498e-06	0.0016824
ENSG00000143179	UCK2	96.7987	-1.57142	0.000118875	0.00883582
ENSG00000165025	SYK	79.8213	-1.57355	4.28183e-05	0.00515722
ENSG00000121281	ADCY7	66.0289	-1.57376	5.43087e-06	0.00156643
ENSG00000221968	FADS3	277.519	-1.58017	3.89815e-07	0.00038549
ENSG00000115956	PLEK	76.7933	-1.5822	0.000520387	0.0206039
ENSG00000116337	AMPD2	75.2643	-1.58237	8.6438e-05	0.00715258
ENSG00000125505	MBOAT7	90.6259	-1.58281	3.1116e-06	0.00115722
ENSG00000160211	G6PD	51.6399	-1.5844	0.000165974	0.0103559
ENSG00000162073	PAQR4	15.8067	-1.58551	3.4018e-05	0.0044285
ENSG00000135838	NPL	53.0003	-1.58624	0.0001239	0.00899659
ENSG00000119714	GPR68	36.6222	-1.58691	0.000164856	0.0103559
ENSG00000088826	SMOX	29.9057	-1.59056	0.000496321	0.0201311
ENSG00000037897	METTL1	26.4188	-1.59734	0.000234753	0.0127287
ENSG00000125912	NCLN	132.258	-1.59833	1.13545e-05	0.00233464
ENSG00000127084	FGD3	52.3195	-1.60287	0.000346642	0.0161045
ENSG00000138964	PARVG	24.6154	-1.61977	0.000879257	0.027253
ENSG00000141968	VAV1	35.3387	-1.62191	6.40986e-05	0.00623321
ENSG00000011600	TYROBP	53.3455	-1.62654	0.00070756	0.0244898
ENSG00000187605	TET3	156.542	-1.6279	6.15728e-06	0.00168585
ENSG00000186517	ARHGAP30	70.8104	-1.63466	8.69615e-05	0.00715258
ENSG00000110719	TCIRG1	118.848	-1.64274	7.93955e-05	0.00695699
ENSG00000125089	SH3TC1	120.771	-1.64418	0.000719609	0.0246365
ENSG00000013810	TACC3	55.0547	-1.64441	7.35688e-06	0.00181881
ENSG00000128228	SDF2L1	30.0381	-1.65116	1.24494e-05	0.00247997
ENSG00000171700	RGS19	24.0694	-1.65227	3.12054e-06	0.00115722
ENSG00000129911	KLF16	29.6021	-1.65494	9.81031e-05	0.00777598
ENSG00000117676	RPS6KA1	48.2764	-1.66061	5.55458e-05	0.00573891
ENSG00000109062	SLC9A3R1	67.7297	-1.66117	5.00645e-05	0.00553027
ENSG00000106348	IMPDH1	115.542	-1.66549	4.75828e-06	0.00139176
ENSG00000135077	HAVCR2	32.6014	-1.67476	0.000155195	0.0100091
ENSG00000180448	ARHGAP45	73.601	-1.68095	0.000299138	0.0148262
ENSG00000142156	COL6A1	1468.5	-1.6842	0.000152242	0.00995505
ENSG00000179403	VWA1	114.941	-1.69379	0.000383457	0.0171992
ENSG00000116852	KIF21B	43.5811	-1.69776	0.000577753	0.0218697
ENSG00000178860	MSC	29.8073	-1.69918	0.000200893	0.0115221
ENSG00000136167	LCP1	231.762	-1.70176	0.000705794	0.0244695
ENSG00000244026	FAM86DP	33.4542	-1.71343	6.62568e-07	0.000550382
ENSG00000174705	SH3PXD2B	218	-1.71872	0.000120566	0.00883625
ENSG00000140332	TLE3	165.63	-1.71884	1.99264e-05	0.00333718
ENSG00000001630	CYP51A1	11.3692	-1.72441	0.00069645	0.0243134
ENSG00000085514	PILRA	19.0875	-1.73028	0.000151879	0.00995505
ENSG00000105355	PLIN3	87.9239	-1.73365	2.95776e-07	0.000321048
ENSG00000129667	RHBDF2	102.362	-1.7371	3.63517e-05	0.00454768
ENSG00000104885	DOT1L	142.855	-1.74367	4.80478e-05	0.00544161
ENSG00000110104	CCDC86	44.8633	-1.74775	0.000198013	0.0114544
ENSG00000139514	SLC7A1	239.149	-1.74941	5.61742e-05	0.0057751
ENSG00000125637	PSD4	51.1952	-1.75075	0.000140535	0.00971153
ENSG00000175040	CHST2	47.2621	-1.76247	2.97914e-05	0.00419957
ENSG00000100368	CSF2RB	58.4392	-1.76474	0.000304603	0.0149666
ENSG00000107130	NCS1	58.2655	-1.78319	1.20278e-05	0.00242506
ENSG00000169896	ITGAM	86.3576	-1.79934	7.31159e-05	0.00667605
ENSG00000116701	NCF2	73.6042	-1.80061	6.81589e-06	0.00174748
ENSG00000110934	BIN2	39.2538	-1.81495	0.000153421	0.00995505
ENSG00000108405	P2RX1	12.3935	-1.81556	0.000192911	0.0114136
ENSG00000167553	TUBA1C	54.9413	-1.81953	0.000741791	0.0250205
ENSG00000162511	LAPTM5	152.058	-1.82084	0.0006284	0.0230565
ENSG00000141756	FKBP10	136.997	-1.82307	5.05965e-05	0.00555945
ENSG00000025708	TYMP	119.302	-1.82384	0.000452053	0.0190809
ENSG00000147443	DOK2	19.1698	-1.8275	0.000208419	0.0117615
ENSG00000170522	ELOVL6	31.3967	-1.83031	0.000176958	0.0108085
ENSG00000171777	RASGRP4	22.7307	-1.83053	6.40928e-06	0.00169132
ENSG00000100055	CYTH4	81.319	-1.8331	4.84759e-05	0.00544161
ENSG00000012779	ALOX5	57.1514	-1.84676	0.000733663	0.0249443
ENSG00000196209	SIRPB2	29.4854	-1.85009	0.000482649	0.0198913
ENSG00000089820	ARHGAP4	74.5188	-1.85362	1.82327e-05	0.00315531
ENSG00000161638	ITGA5	871.57	-1.8596	9.40005e-05	0.00762543
ENSG00000159840	ZYX	365.288	-1.87261	1.89386e-07	0.000274349
ENSG00000105329	TGFB1	109.46	-1.8733	6.65906e-06	0.00172861
ENSG00000196517	SLC6A9	19.7655	-1.8739	0.000153877	0.00995505
ENSG00000177706	FAM20C	156.39	-1.87422	1.31756e-06	0.000781762
ENSG00000102575	ACP5	14.6291	-1.87467	0.000571651	0.0218062
ENSG00000164877	MICALL2	74.1053	-1.87495	0.000283018	0.0144042
ENSG00000122861	PLAU	115.36	-1.88188	0.000362905	0.0166001
ENSG00000064932	SBNO2	215.876	-1.91132	0.000390667	0.0173726
ENSG00000010327	STAB1	712.374	-1.91298	3.6381e-06	0.00122751
ENSG00000100365	NCF4	32.9502	-1.92442	2.97071e-05	0.00419957
ENSG00000103187	COTL1	91.6822	-1.92469	2.72194e-06	0.00108705
ENSG00000132003	ZSWIM4	21.1257	-1.93116	1.00789e-05	0.00218311
ENSG00000130635	COL5A1	640.986	-1.93356	0.000420796	0.0183396
ENSG00000130766	SESN2	57.4953	-1.94385	0.000382195	0.0171798
ENSG00000248323	LUCAT1	68.9841	-1.94454	0.00035347	0.0163004
ENSG00000180871	CXCR2	25.0284	-1.96026	0.000822202	0.0262687
ENSG00000160991	ORAI2	62.0019	-1.96218	2.38644e-05	0.00369845
ENSG00000140368	PSTPIP1	28.8887	-1.97237	9.25425e-05	0.00753659
ENSG00000167613	LAIR1	61.77	-1.98112	0.000124836	0.00903298
ENSG00000083454	P2RX5	18.8947	-1.98705	9.80423e-06	0.00218311
ENSG00000196878	LAMB3	27.8723	-1.99056	6.89029e-05	0.00650412
ENSG00000060558	GNA15	14.7694	-1.99471	0.000587859	0.0220761
ENSG00000126759	CFP	18.1321	-1.99951	0.000276918	0.0141644
ENSG00000157193	LRP8	33.3613	-1.99978	1.50156e-06	0.000842779
ENSG00000099994	SUSD2	43.6959	-2.00285	0.000398284	0.0175608
ENSG00000149781	FERMT3	54.1356	-2.00744	6.42321e-05	0.00623321
ENSG00000061337	LZTS1	74.7759	-2.00807	9.92168e-07	0.000686812
ENSG00000141526	SLC16A3	95.7077	-2.01005	2.70265e-05	0.00397884
ENSG00000128340	RAC2	29.2939	-2.01581	0.000195372	0.0114544
ENSG00000100379	KCTD17	41.2822	-2.01771	3.81923e-08	0.000158628
ENSG00000141506	PIK3R5	49.8081	-2.02266	8.20044e-05	0.00712546
ENSG00000225614	ZNF469	59.9277	-2.03912	2.52759e-06	0.00107124
ENSG00000142669	SH3BGRL3	94.558	-2.04852	4.27671e-07	0.000403702
ENSG00000182492	BGN	608.706	-2.04892	3.50748e-05	0.00451558
ENSG00000170458	CD14	128.033	-2.05358	0.000131445	0.00925325
ENSG00000174807	CD248	75.9532	-2.05603	0.000127283	0.00908342
ENSG00000134013	LOXL2	117.541	-2.05705	4.83748e-05	0.00544161
ENSG00000173295	FAM86B3P	10.8781	-2.05981	0.000141228	0.00971153
ENSG00000130775	THEMIS2	81.3894	-2.06237	4.71889e-05	0.00544161
ENSG00000167208	SNX20	11.687	-2.06289	0.000477903	0.0198096
ENSG00000173083	HPSE	14.6471	-2.06309	0.000976366	0.028779
ENSG00000123329	ARHGAP9	32.7704	-2.06693	5.40365e-05	0.00569632
ENSG00000014257	ACPP	10.5476	-2.07156	0.000788637	0.0257915
ENSG00000197405	C5AR1	60.995	-2.09067	0.000210895	0.0117923
ENSG00000034152	MAP2K3	232.36	-2.10273	2.31156e-07	0.000282377
ENSG00000142552	RCN3	70.5393	-2.12049	5.98112e-05	0.00594306
ENSG00000161642	ZNF385A	50.437	-2.12197	0.000152474	0.00995505
ENSG00000095303	PTGS1	97.9657	-2.12327	3.71871e-05	0.00459681
ENSG00000162892	IL24	5.69191	-2.1275	0.000525657	NA
ENSG00000177542	SLC25A22	26.8583	-2.12821	2.29677e-05	0.00361342
ENSG00000125148	MT2A	234.083	-2.12896	0.000145858	0.00989883
ENSG00000174791	RIN1	17.8478	-2.13514	5.91594e-05	0.00593509
ENSG00000156711	MAPK13	23.6693	-2.13882	0.000215056	0.0118464
ENSG00000263528	IKBKE	15.886	-2.1409	0.000127258	0.00908342
ENSG00000169403	PTAFR	35.2633	-2.15348	0.000113727	0.00855714
ENSG00000239998	LILRA2	13.8022	-2.16516	0.00015191	0.00995505
ENSG00000154127	UBASH3B	48.4441	-2.16651	0.000635869	0.0231263
ENSG00000141574	SECTM1	24.4249	-2.17005	0.000197696	0.0114544
ENSG00000092853	CLSPN	18.6328	-2.17698	0.000293352	0.0146092
ENSG00000089639	GMIP	39.2097	-2.17833	8.9549e-06	0.00206684
ENSG00000228594	FNDC10	8.8894	-2.18118	4.16845e-05	0.00509213
ENSG00000066336	SPI1	47.3984	-2.18802	4.31363e-06	0.00135363
ENSG00000142347	MYO1F	97.8256	-2.18873	1.8694e-06	0.000929092
ENSG00000104972	LILRB1	16.5346	-2.20803	0.000189165	0.0112885
ENSG00000280323	AC053503.6	112.518	-2.21272	0.00018462	0.011113
ENSG00000183010	PYCR1	20.1109	-2.21759	2.01482e-06	0.000929818
ENSG00000178789	CD300LB	6.8774	-2.22107	0.000151197	0.00995505
ENSG00000175489	LRRC25	19.1914	-2.23574	4.22095e-05	0.00512611
ENSG00000161640	SIGLEC11	6.69826	-2.24285	0.000112452	0.00850554
ENSG00000102879	CORO1A	49.4678	-2.24844	8.02947e-06	0.00191664
ENSG00000134830	C5AR2	14.3187	-2.25005	3.08419e-05	0.00422223
ENSG00000017483	SLC38A5	18.2081	-2.26854	0.000508341	0.0203441
ENSG00000122121	XPNPEP2	14.4269	-2.27332	0.000651915	0.0233274
ENSG00000100979	PLTP	364.738	-2.276	7.87728e-05	0.00695699
ENSG00000110876	SELPLG	36.0126	-2.27666	2.94141e-06	0.00115253
ENSG00000183615	FAM167B	7.18203	-2.2773	0.000309158	0.0150358
ENSG00000205744	DENND1C	12.5971	-2.27964	0.000761058	0.0253087
ENSG00000135253	KCP	18.0039	-2.27975	0.000319301	0.0152128
ENSG00000160255	ITGB2	145.449	-2.28902	8.95727e-06	0.00206684
ENSG00000169258	GPRIN1	8.3574	-2.29222	3.61213e-05	0.00454768
ENSG00000131042	LILRB2	30.7883	-2.29289	2.09073e-06	0.000943875
ENSG00000076944	STXBP2	13.2648	-2.29798	0.000160655	0.0102341
ENSG00000136295	TTYH3	116.783	-2.30023	7.76788e-07	0.000584876
ENSG00000088827	SIGLEC1	124.995	-2.30753	6.86071e-05	0.00650412
ENSG00000104974	LILRA1	10.4238	-2.31603	0.000241739	0.0129837
ENSG00000124256	ZBP1	10.9176	-2.31698	0.000717243	0.0246198
ENSG00000136286	MYO1G	31.0308	-2.32814	0.000529886	0.020653
ENSG00000011422	PLAUR	63.1375	-2.32826	0.000545362	0.0210512
ENSG00000015285	WAS	26.4238	-2.32828	7.07996e-07	0.000565498
ENSG00000175264	CHST1	23.1486	-2.32906	2.49971e-06	0.00107124
ENSG00000103313	MEFV	21.1537	-2.33017	0.000196063	0.0114544
ENSG00000204577	LILRB3	34.1298	-2.33216	1.37873e-05	0.00264511
ENSG00000151948	GLT1D1	12.9508	-2.33794	0.000312856	0.0150993
ENSG00000176170	SPHK1	42.0028	-2.3383	0.000100457	0.00793227
ENSG00000235568	NFAM1	26.3912	-2.35374	2.7119e-06	0.00108705
ENSG00000142748	FCN3	67.2664	-2.36163	0.000197856	0.0114544
ENSG00000226608	FTLP3	5.31131	-2.38105	0.000188808	NA
ENSG00000135476	ESPL1	15.4633	-2.38896	0.000799252	0.025894
ENSG00000105464	GRIN2D	9.29925	-2.38898	0.000214983	0.0118464
ENSG00000122122	SASH3	25.2297	-2.411	7.86943e-06	0.00191664
ENSG00000162745	OLFML2B	49.9079	-2.41142	0.000211154	0.0117923
ENSG00000167850	CD300C	6.54603	-2.42891	7.84957e-05	0.00695699
ENSG00000119535	CSF3R	114.66	-2.45159	1.12153e-05	0.00232907
ENSG00000276043	UHRF1	10.2683	-2.45942	0.000441398	0.0188476
ENSG00000160161	CILP2	7.62567	-2.47373	0.000984663	0.0288007
ENSG00000167077	MEI1	11.278	-2.4803	0.000136258	0.00952753
ENSG00000183578	TNFAIP8L3	31.5201	-2.49094	2.2993e-07	0.000282377
ENSG00000129450	SIGLEC9	17.9641	-2.51754	6.18084e-05	0.00611227
ENSG00000101307	SIRPB1	15.221	-2.51837	0.00012591	0.00904769
ENSG00000101255	TRIB3	24.1779	-2.52717	8.26309e-05	0.00714998
ENSG00000160999	SH2B2	10.7848	-2.53042	0.000108061	0.00828081
ENSG00000138080	EMILIN1	222.777	-2.54355	1.27527e-06	0.000781762
ENSG00000224397	SMIM25	8.18556	-2.54493	0.000284637	0.0144042
ENSG00000140678	ITGAX	72.1536	-2.55943	1.60017e-05	0.00289492
ENSG00000166573	GALR1	14.5656	-2.55998	0.000474426	0.0197443
ENSG00000085265	FCN1	50.0607	-2.56618	2.2812e-06	0.00100795
ENSG00000170909	OSCAR	7.29221	-2.57597	0.000118494	0.00883582
ENSG00000146094	DOK3	27.8338	-2.58605	1.87903e-06	0.000929092
ENSG00000197249	SERPINA1	59.5878	-2.5962	2.42842e-05	0.00373562
ENSG00000102265	TIMP1	419.445	-2.59798	7.85948e-05	0.00695699
ENSG00000157551	KCNJ15	22.6437	-2.62204	7.10613e-05	0.00664743
ENSG00000225217	HSPA7	32.2196	-2.62291	8.69915e-05	0.00715258
ENSG00000108846	ABCC3	27.2913	-2.62958	7.65794e-05	0.00691212
ENSG00000184357	HIST1H1B	14.7176	-2.6332	9.71082e-05	0.00775633
ENSG00000171303	KCNK3	16.5006	-2.63695	0.000721289	0.0246365
ENSG00000126262	FFAR2	8.89069	-2.64412	0.000122161	0.00890147
ENSG00000181374	CCL13	6.90398	-2.64914	5.95656e-05	0.00594306
ENSG00000228612	HK2P1	5.29628	-2.65868	0.000677677	NA
ENSG00000238278	ALG1L6P	6.78171	-2.66625	6.98516e-06	0.00176903
ENSG00000171631	P2RY6	16.5265	-2.66696	4.38041e-06	0.00135363
ENSG00000125910	S1PR4	6.19557	-2.68465	3.17347e-05	0.00425184
ENSG00000149380	P4HA3	12.3471	-2.70072	3.12819e-05	0.00422223
ENSG00000108821	COL1A1	1163.94	-2.70334	0.000286124	0.0144222
ENSG00000142405	NLRP12	13.1483	-2.71945	1.49278e-05	0.00279284
ENSG00000127507	ADGRE2	36.7437	-2.7222	1.98598e-05	0.00333718
ENSG00000111424	VDR	19.9928	-2.7553	0.000860375	0.0269087
ENSG00000102802	MEDAG	75.3649	-2.75751	3.57196e-06	0.00122751
ENSG00000099985	OSM	7.1088	-2.76093	0.000663566	0.023556
ENSG00000184730	APOBR	13.9946	-2.77485	7.2478e-05	0.00667605
ENSG00000168995	SIGLEC7	5.04544	-2.78716	0.000455071	NA
ENSG00000188522	FAM83G	34.9188	-2.81074	1.1538e-06	0.000772878
ENSG00000263426	RN7SL471P	17.8647	-2.82567	5.53829e-05	0.00573891
ENSG00000171049	FPR2	18.4777	-2.83089	0.000160436	0.0102341
ENSG00000018280	SLC11A1	88.1551	-2.84025	0.00094059	0.0283943
ENSG00000139629	GALNT6	20.1571	-2.85791	4.82011e-05	0.00544161
ENSG00000182885	ADGRG3	17.7117	-2.87031	0.000146915	0.0099058
ENSG00000005884	ITGA3	260.137	-2.87674	5.71765e-10	3.95795e-06
ENSG00000163814	CDCP1	19.5836	-2.87964	8.5401e-05	0.00715258
ENSG00000172020	GAP43	11.429	-2.88042	0.000285074	0.0144042
ENSG00000203710	CR1	48.8866	-2.88344	2.48257e-05	0.00376318
ENSG00000101680	LAMA1	27.3794	-2.93265	0.000907123	0.0278047
ENSG00000135094	SDS	7.62642	-2.9349	3.31786e-06	0.00118796
ENSG00000142512	SIGLEC10	9.38724	-2.93793	0.000114382	0.00857535
ENSG00000138316	ADAMTS14	14.3976	-2.93856	4.66171e-06	0.001383
ENSG00000138623	SEMA7A	19.052	-2.95148	8.78406e-07	0.00062903
ENSG00000175505	CLCF1	22.2436	-2.9684	1.2539e-05	0.00247997
ENSG00000112195	TREML2	5.92528	-2.9868	0.000151561	0.00995505
ENSG00000148773	MKI67	48.9626	-3.0151	1.02039e-05	0.00218458
ENSG00000167772	ANGPTL4	115.563	-3.01816	1.92193e-05	0.00327154
ENSG00000170439	METTL7B	46.5046	-3.01833	1.77545e-07	0.000274349
ENSG00000168528	SERINC2	12.1515	-3.02964	1.73818e-06	0.000924998
ENSG00000002746	HECW1	15.0159	-3.07561	0.000325556	0.0153307
ENSG00000279141	LINC01451	5.18003	-3.08029	5.28068e-05	NA
ENSG00000151651	ADAM8	31.1429	-3.11615	1.25401e-07	0.000274349
ENSG00000149418	ST14	16.4608	-3.12708	1.00919e-05	0.00218311
ENSG00000101194	SLC17A9	13.5653	-3.17022	4.94045e-05	0.00549957
ENSG00000166825	ANPEP	58.5926	-3.17228	1.23616e-07	0.000274349
ENSG00000074410	CA12	14.951	-3.20277	0.00033526	0.0156959
ENSG00000167767	KRT80	8.6628	-3.20901	0.00016573	0.0103559
ENSG00000148344	PTGES	13.5758	-3.23625	2.66152e-06	0.00108705
ENSG00000175592	FOSL1	22.6529	-3.24114	0.000373635	0.0169787
ENSG00000171903	CYP4F11	6.20292	-3.24738	0.00083785	0.0265856
ENSG00000113763	UNC5A	6.15788	-3.26099	0.000197052	0.0114544
ENSG00000185567	AHNAK2	240.691	-3.2735	1.32704e-07	0.000274349
ENSG00000196684	HSH2D	8.71816	-3.33914	1.15995e-05	0.00236164
ENSG00000177602	HASPIN	5.34606	-3.36388	0.00020345	NA
ENSG00000254521	SIGLEC12	5.00993	-3.3849	0.000639094	NA
ENSG00000128383	APOBEC3A	11.2745	-3.44598	1.78167e-06	0.000924998
ENSG00000160883	HK3	32.3916	-3.51651	1.69493e-07	0.000274349
ENSG00000100867	DHRS2	8.08992	-3.53309	0.000388901	0.0173311
ENSG00000171658	NMRAL2P	5.007	-3.56624	8.99877e-05	NA
ENSG00000158402	CDC25C	7.75589	-3.57222	0.00095701	0.028574
ENSG00000189410	SH2D5	5.43396	-3.59747	0.000559736	NA
ENSG00000137648	TMPRSS4	10.2716	-3.59811	6.56962e-05	0.00628715
ENSG00000148848	ADAM12	43.9849	-3.66487	6.26663e-05	0.00616773
ENSG00000186407	CD300E	25.3114	-3.80428	3.09191e-07	0.000321048
ENSG00000188766	SPRED3	15.9337	-4.02415	5.99974e-07	0.000519152
ENSG00000275395	FCGBP	65.4326	-4.10919	3.01725e-07	0.000321048
ENSG00000019169	MARCO	32.9723	-4.1461	0.000101122	0.00795455
ENSG00000100292	HMOX1	67.4309	-4.20614	1.6264e-07	0.000274349
ENSG00000041982	TNC	721.259	-4.29677	4.80158e-05	0.00544161
ENSG00000272899	ATP6V1FNB	40.0159	-4.36329	7.86397e-09	4.08278e-05
ENSG00000179148	ALOXE3	5.01706	-4.53614	5.72208e-05	NA
ENSG00000133048	CHI3L1	60.7489	-4.62843	0.000264401	0.0137398
ENSG00000163735	CXCL5	8.61505	-4.7672	5.71853e-06	0.00162681
ENSG00000163661	PTX3	65.4851	-4.79975	4.11993e-06	0.00131629
ENSG00000162494	LRRC38	6.72529	-5.06516	1.44199e-05	0.00272235
ENSG00000134668	SPOCD1	6.91	-5.19227	6.29844e-06	0.00169132
ENSG00000182566	CLEC4G	8.75289	-5.24266	6.43396e-06	0.00169132
ENSG00000130720	FIBCD1	6.88093	-5.52214	3.27909e-06	0.00118796
ENSG00000137558	PI15	49.8645	-5.86104	1.98163e-07	0.000274349
ENSG00000106366	SERPINE1	622.987	-6.0502	1.11754e-07	0.000274349
ENSG00000173110	HSPA6	74.6855	-6.55938	2.57795e-11	2.67682e-07
ENSG00000054356	PTPRN	11.235	-9.18392	3.053e-12	6.34016e-08

## Sheet: Decompensated F vs Decomp M
Ensembl-gene-id	Ensembl-gene	baseMean	log2FoldChange	pvalue	padj			Term	P-value	Adjusted P-value	Combined Score	Genes
ENSG00000278910	BANCR	70.8574	4.4099	0.000999568	1		upregulated in decompensated Female	glycosphingolipid biosynthetic process (GO:0006688)	0.00020816	0.0351791	966.837	ST8SIA5;ST6GALNAC6
ENSG00000143816	WNT9A	102.5	3.33104	0.00030919	0.521916			cellular response to cAMP (GO:0071320)	0.000796618	0.0670845	392.56	IGFBP5;HCN2
ENSG00000182379	NXPH4	8.03419	3.26985	0.000140627	0.430706			glycosphingolipid metabolic process (GO:0006687)	0.00182745	0.0670845	223.365	ST8SIA5;ST6GALNAC6
ENSG00000259417	CTXND1	112.617	2.88533	0.000278382	0.521916			oligosaccharide metabolic process (GO:0009311)	0.00198475	0.0670845	211.038	ST8SIA5;ST6GALNAC6
ENSG00000219438	FAM19A5	7.85214	2.54885	0.000421526	0.665078			glycoprotein metabolic process (GO:0009100)	0.00249379	0.0702418	180.226	ST8SIA5;ST6GALNAC6
ENSG00000180871	CXCR2	25.0284	2.45322	3.24443e-05	0.362045			detection of stimulus involved in sensory perception of pain (GO:0062149)	0.00941312	0.106054	597.173	MMP24
ENSG00000050555	LAMC3	22.0164	2.41363	0.000929504	0.96793			positive regulation of vascular associated smooth muscle cell migration (GO:1904754)	0.0107509	0.106876	497.26	IGFBP5
ENSG00000259295	CSPG4P12	9.73098	2.37397	0.000555322	0.760894			cell-cell adhesion mediated by cadherin (GO:0044331)	0.0107509	0.106876	497.26	MMP24
ENSG00000099822	HCN2	40.783	2.34584	0.000240495	0.521916			granulocyte activation (GO:0036230)	0.0134212	0.112603	367.792	CXCR2
ENSG00000164841	TMEM74	17.2495	2.31476	0.000648371	0.80378			negative regulation of cell population proliferation (GO:0008285)	0.0140975	0.112603	27.7652	IGFBP5;CHD5;WNT9A
ENSG00000101638	ST8SIA5	120.661	2.31421	7.46307e-05	0.422691			regulation of vascular associated smooth muscle cell migration (GO:1904752)	0.0160845	0.112603	288.255	IGFBP5
ENSG00000230005	SNAP47-AS1	5.75849	2.18215	0.000289965	0.521916			negative regulation of smooth muscle cell migration (GO:0014912)	0.0187409	0.112603	234.857	IGFBP5
ENSG00000237934	AL590729.1	5.5371	2.0262	0.000416198	0.665078			neutrophil activation (GO:0042119)	0.0213905	0.112603	196.756	CXCR2
ENSG00000110786	PTPN5	45.8164	1.96803	3.47672e-05	0.362045			positive regulation of smooth muscle cell migration (GO:0014911)	0.0227126	0.112603	181.572	IGFBP5
ENSG00000116254	CHD5	16.4551	1.88814	0.000278189	0.521916			dendritic cell migration (GO:0036336)	0.0240331	0.112603	168.331	CXCR2
ENSG00000105048	TNNT1	284.695	1.84863	0.00019536	0.521916			sodium ion import across plasma membrane (GO:0098719)	0.0240331	0.112603	168.331	HCN2
ENSG00000174327	SLC16A13	12.4114	1.76819	0.000200125	0.521916			cellular response to interleukin-7 (GO:0098761)	0.0253518	0.112603	156.694	CISH
ENSG00000114737	CISH	145.265	1.75179	0.000113733	0.424156			regulation of insulin-like growth factor receptor signaling pathway (GO:0043567)	0.0253518	0.112603	156.694	IGFBP5
ENSG00000180638	SLC47A2	18.7211	1.746	0.000138036	0.430706			N-glycan processing (GO:0006491)	0.0253518	0.112603	156.694	ST8SIA5
ENSG00000169851	PCDH7	1028.65	1.73522	1.22473e-05	0.318841			interleukin-7-mediated signaling pathway (GO:0038111)	0.0253518	0.112603	156.694	CISH
ENSG00000133619	KRBA1	205.53	1.64869	0.000283533	0.521916			skeletal muscle contraction (GO:0003009)	0.0266688	0.112603	146.394	TNNT1
ENSG00000115266	APC2	23.2128	1.48699	5.21948e-05	0.388232			regulation of smooth muscle cell migration (GO:0014910)	0.0266688	0.112603	146.394	IGFBP5
ENSG00000160408	ST6GALNAC6	11.7895	1.45551	0.000968407	0.988667			positive regulation of vascular associated smooth muscle cell proliferation (GO:1904707)	0.0279842	0.112603	137.22	IGFBP5
ENSG00000224086	AC245452.1	124.3	1.02361	0.000231841	0.521916			oligosaccharide biosynthetic process (GO:0009312)	0.0306096	0.11444	121.605	ST6GALNAC6
ENSG00000125966	MMP24	28.1391	1.00415	0.000446503	0.683766			carbohydrate biosynthetic process (GO:0016051)	0.0319198	0.11444	114.914	ST6GALNAC6
ENSG00000115461	IGFBP5	2847.47	0.896773	0.000116469	0.424156			regulation of microtubule depolymerization (GO:0031114)	0.0332283	0.11444	108.836	APC2
ENSG00000175787	ZNF169	40.1644	0.712702	0.000776848	0.879307			extracellular structure organization (GO:0043062)	0.0341381	0.11444	24.9469	MMP24;LAMC3
ENSG00000118855	MFSD1	231.776	-0.589811	0.000306433	0.521916			external encapsulating structure organization (GO:0045229)	0.0344274	0.11444	24.7675	MMP24;LAMC3
ENSG00000109099	PMP22	639.123	-0.617121	4.9614e-05	0.388232			regulation of chondrocyte differentiation (GO:0032330)	0.0345351	0.11444	103.293	WNT9A
ENSG00000138613	APH1B	88.7328	-0.638529	0.000859299	0.932107			membrane depolarization during action potential (GO:0086010)	0.0345351	0.11444	103.293	HCN2
ENSG00000131981	LGALS3	399.158	-0.658004	0.000590744	0.788674			regulation of muscle contraction (GO:0006937)	0.0371435	0.118439	93.5634	TNNT1
ENSG00000114948	ADAM23	527.052	-0.864525	0.000636252	0.80378			sarcomere organization (GO:0045214)	0.0371435	0.118439	93.5634	TNNT1
ENSG00000113583	C5orf15	245.059	-0.86689	0.000922547	0.96793			cardiac muscle cell action potential (GO:0086001)	0.0397452	0.122126	85.3113	HCN2
ENSG00000118276	B4GALT6	61.6261	-1.08139	0.000756961	0.875838			negative regulation of microtubule polymerization or depolymerization (GO:0031111)	0.04234	0.127776	78.2345	APC2
ENSG00000146197	SCUBE3	276.547	-1.17058	0.000488598	0.726853			negative regulation of smooth muscle cell proliferation (GO:0048662)	0.043635	0.129374	75.0639	IGFBP5
ENSG00000183690	EFHC2	83.4756	-1.21263	0.000713504	0.863953		upregulated in decompensated Male	regulation of T cell activation via T cell receptor contact with antigen bound to MHC molecule on antigen presenting cell (GO:2001188)	0.00658262	0.0822387	955.532	LGALS3
ENSG00000188176	SMTNL2	74.816	-1.25999	0.000804969	0.891751			Notch receptor processing, ligand-dependent (GO:0035333)	0.0076757	0.0822387	771.886	APH1B
ENSG00000162520	SYNC	73.308	-1.33193	9.74184e-05	0.422691			positive regulation of leukocyte differentiation (GO:1902107)	0.00876763	0.0822387	643.513	LGALS3
ENSG00000169891	REPS2	107.656	-1.34319	0.000258761	0.521916			regulation of T cell apoptotic process (GO:0070232)	0.0120365	0.0822387	420.261	LGALS3
ENSG00000169271	HSPB3	791.758	-1.35639	0.000291446	0.521916			macrophage chemotaxis (GO:0048246)	0.0131239	0.0822387	374.56	LGALS3
ENSG00000115290	GRB14	62.5727	-1.86282	1.07153e-05	0.318841			regulation of dendritic cell differentiation (GO:2001198)	0.0131239	0.0822387	374.56	LGALS3
ENSG00000186314	PRELID2	143.694	-1.99865	9.41184e-05	0.422691			positive regulation of calcium ion import (GO:0090280)	0.0142101	0.0822387	337.029	LGALS3
ENSG00000145244	CORIN	791.007	-2.10547	2.95035e-05	0.362045			macrophage migration (GO:1905517)	0.0163791	0.0822387	279.207	LGALS3
ENSG00000253389	AC113133.1	18.8404	-2.35741	0.000504486	0.729641			glycosphingolipid biosynthetic process (GO:0006688)	0.0174619	0.0822387	256.524	B4GALT6
ENSG00000248125	AC008700.1	12.2838	-2.52308	0.000202527	0.521916			positive regulation of vasoconstriction (GO:0045907)	0.0174619	0.0822387	256.524	SMTNL2
ENSG00000153347	FAM81B	25.6889	-2.93186	9.74089e-05	0.422691			regulation of systemic arterial blood pressure by hormone (GO:0001990)	0.0174619	0.0822387	256.524	CORIN
ENSG00000131094	C1QL1	14.1161	-3.03327	0.000521832	0.73433			regulation of lymphocyte proliferation (GO:0050670)	0.0207034	0.0822387	204.746	LGALS3
ENSG00000204928	GRXCR2	54.1058	-3.15279	0.000310742	0.521916			regulation of T cell receptor signaling pathway (GO:0050856)	0.03782	0.0932459	91.4775	LGALS3
ENSG00000262202	AC007952.4	9.17721	-3.84663	0.000755535	0.875838			regulation of extrinsic apoptotic signaling pathway via death domain receptors (GO:1902041)	0.0452184	0.101035	71.6957	LGALS3
								monocyte chemotaxis (GO:0002548)	0.0452184	0.101035	71.6957	LGALS3

## Sheet: 4d-MCT-B02-HD
Animal ID	Sequencing labels	Condition_1	Condition_2	Sub-group	SEX	RVSP (mmHg)	RVEDP	CO (mL/min)	SV (µL)	RVH (fulton index)	CO/BW	SV/BW	RV/BW	(FI)/BW	NPPA (expression)
MCT94#5	CTRL.m_1	CTRL_m	CTRL_m	Control	Male	24	3.8	128.2	403.8	0.301	0.297057	0.935917	0.000607184	0.000697567	8.43033
MCT94#2	CTRL.m_2	CTRL_m	CTRL_m	Control	Male	24	3.2	124.7	349.2	0.287	0.298682	0.836608	0.000558457	0.00068759	8.53802
MCT94#3	CTRL.m_3	CTRL_m	CTRL_m	Control	Male	24.1	2	98.4	284.9	0.315	0.260955	0.755751	0.000630239	0.000835544	8.59022
MCT94#4	CTRL.m_4	CTRL_m	CTRL_m	Control	Male	27.2	2.1	74.8	206.9	0.304	0.161795	0.447436	0.000572108	0.000657297	7.34045
MCT94#10	CTRL.f_1	CTRL_f	CTRL_f	Control	Female	23	1.7	103.9	274.6	0.274	0.419507	1.10908	0.000640145	0.00110662	9.28756
MCT94#9	CTRL.f_2	CTRL_f	CTRL_f	Control	Female	24.5	3	82.9	225.7	0.278	0.305044	0.830943	0.000606038	0.00102356	7.27249
MCT94#6	CTRL.f_3	CTRL_f	CTRL_f	Control	Female	25.8	1.8	62.5	179.2	0.262	0.258058	0.740521	0.000597521	0.00108264	7.01967
MCT94#7	CTRL.f_4	CTRL_f	CTRL_f	Control	Female	26.3	2.5	73.4	200	0.279	0.299225	0.815828	0.000645188	0.00113785	7.23223
MCT87#21	Comp.m_1	Comp_m	MCT_m	Compensated	Male	50.8	1.8	100	301	0.358	0.157134	0.472973	0.000597109	0.00056331	9.20519
MCT87#8	Comp.m_2	Comp_m	MCT_m	Compensated	Male	74	2.6	91	259	0.396	0.181095	0.515423	0.000716418	0.000787272	9.52543
MCT96#37	Comp.m_3	Comp_m	MCT_m	Compensated	Male	61	2.7	97.1	289	0.333	0.275004	0.818465	0.000708015	0.00094402	9.12658
MCT96#33	Comp.m_4	Comp_m	MCT_m	Compensated	Male	77	5.3	70.3	217	0.471	0.216666	0.668721	0.00101695	0.00145279	9.27317
MCT96#32	Comp.m_5	Comp_m	MCT_m	Compensated	Male	88	5.5	73	199	0.746	0.218204	0.594562	0.00131461	0.00222815	9.1449
MCT87#17	Comp.f_1	Comp_f	MCT_f	Compensated	Female	42.8	2.4	102	284	0.256	0.245783	0.684337	0.000506024	0.000617103	8.95474
MCT96#53	Comp.f_2	Comp_f	MCT_f	Compensated	Female	69	3.5	106.1	280	0.273	0.481926	1.27157	0.000681199	0.00123854	9.24347
MCT96#51	Comp.f_3	Comp_f	MCT_f	Compensated	Female	45	3.1	98.6	271	0.275	0.413775	1.13674	0.000587248	0.00115147	8.99732
MCT96#47	removed	removed	removed	Compensated	Female	58	6	88.6	254	0.38	0.359182	1.02917	0.000769854	0.00153971	9.66796
MCT96#54	Comp.f_5	Comp_f	MCT_f	Compensated	Female	69.3	6.8	88.3	285	0.411	0.336868	1.08696	0.000877193	0.00156642	9.36741
MCT94#25	Comp.f_6	Comp_f	MCT_f	Compensated	Female	66.7	7.3	95	307.8	0.646	0.45808	1.48498	0.00169416	0.00311626	9.43159
MCT96#48	Comp.f_7	Comp-f	MCT-f	Compensated	Female	66	5.8	79.9	225	0.238	0.345182	0.972342	0.000432152	0.00102893	8.49801
MCT96#38	Decomp.m_1	Decomp_m	MCT_m	Decompensated	Male	78	4.7	45.4	135	0.707	0.141176	0.420168	0.000902583	0.00220142	9.26037
MCT96#31	Decomp.m_2	Decomp_m	MCT_m	Decompensated	Male	88	5.7	67	193	0.463	0.207341	0.597523	0.000959752	0.00143247	9.11754
MCT96#35	Decomp.m_3	Decomp_m	MCT_m	Decompensated	Male	82	6	69.6	232	0.588	0.225681	0.75227	0.00129702	0.00190738	9.42766
MCT94#15	Decomp.m_4	Decomp_m	MCT_m	Decompensated	Male	90.7	7.5	56.3	189.1	0.678	0.184118	0.618082	0.00157745	0.00221569	9.46195
MCT96#36	removed	removed	removed	Decompensated	Male	106	9.2	81.8	203	0.484	0.242541	0.601838	0.000889416	0.00143454	8.95627
MCT94#13	Decomp.m_6	Decomp_m	MCT_m	Decompensated	Male	86.8	9.8	85.7	357.3	0.544	0.249432	1.04012	0.00107715	0.0015837	9.26486
MCT96#50	Decomp.f_1	Decomp_f	MCT_f	Decompensated	Female	73	9.5	77.8	212	0.41	0.295047	0.803944	0.000948047	0.00155418	9.15129
MCT94#22	Decomp.f_2	Decomp_f	MCT_f	Decompensated	Female	76.3	8.8	73.5	213.2	0.575	0.303721	0.881232	0.00134188	0.00237702	9.1759
MCT96#52	Decomp.f_3	Decomp_f	MCT_f	Decompensated	Female	66	8.9	79.2	229	0.382	0.320526	0.926375	0.000849515	0.00154457	9.37946

## Sheet: 4e,f-DEG_enrichment_overview
DEG bm >= 5, -0.585 <= log2fc >= 0.585, fdr <= 0.05		pathways		genes
pair	number	Differential pathways (up)	Differential pathways (down)
CTRL-f_vs_Comp-f	1042	Cell_cycle, TNF_signaling_pathway	cardiac_muscle_cell_contraction
CTRL-m_vs_Comp-m	1347	Cell_cycle, p53_signaling_pathway, One_carbon_pool_by_folate	mesenchymal-epithelial_cell_signaling
CTRL-f_vs_Decomp-f	3625	Cell adhesion, ECM, TNF, T-cell	amino acid_degradation, Fatty_acid_metabolism, fatty_acid_beta-oxidation, , PPAR_signaling
CTRL-m_vs_Decomp-m	2295	Pathways_in_cancer, cell_cycle, ECM, TNF, T-cell	amino acid_degradation, Metabolic_pathways, TOR_signaling, steroid_hormone_mediated_signaling_pathway, Adrenergic_signaling_in_cardiomyocytes	UP	DOWN
Decomp-f_vs_Comp-f	20	Rap1 signaling pathway, Cell adhesion, PI3K-Akt signaling pathway, mitochondrial_apoptotic_process	Oxidative phosphorylation, FoxO signaling, cadiac muscle contraction	Igfbp2, Ppp2r2b, Cd226, Cd8a, Pik3cg, Itgal	Agap2, Vtn, Atp1b2
Decomp-m_vs_Comp-m	90	leukotriene_signaling_pathway, cardiac_muscle_cell_apoptosis	TCA metabolic_pathways, hypoxia regulation, Glycerolipid_metabolism	Cysltr1, Rgs1, Igfbp3	Eno3, Hif1an, Ogdhl, Cds1, Synj2, Lpin1, Acsl6, Cds1, Pnpla3
				up (male)	up (female)
Comp-m_vs_Comp-f	37	histone demethylase activity (H3-trimethyl-K4 specific)	Cardiac_muscle_cell_apoptotic_process, p53_signaling_pathway	Ddx3, Kdm5d, Eif2s3y, Hipk2	Hacd2, Kdm6a, Wnt5b, Igfbp3, Mstn
Decomp-m_vs_Comp-f	33	histone demethylase activity, PI3K kinase pathway	MAP kinase activity, amino acid transport	Kdm5d, Pik3r3, Ddx3	DUSP5, VDR, Col6a6, SLC38A4
				up (male)	up (female)
Com_m_vs_Decom_f	180	histone demethylase activity (H3-trimethyl-K4 specific), endothelial cell proliferation, smooth muscle cell migration, response to estrogen	extracellular matrix organization, histone H3-K27 demethylation, Cell adhesion molecules, FGF-activated receptor activity, Dilated cardiomyopathy	Kdm5d,Ddx3, Eif2s3y, Prmt8, PPP1R16B;VASH2 IGF2;JCAD;APLN,VTN;IGFBP5, CITED1, HIPK2	KDM6A, CHAD, MMP16, ITGA11, ITGA8, TGFBI, ITGAL, NPNT, GPM6B, Angptl7, FGFR2, FGFRL1, ALCAM, CDH3, PTPRC, ADCY2
Decom_m_vs_Decom_f	18	histone demethylase activity (H3-trimethyl-K4 specific), androgen receptor binding	histone demethylase activity,cadherin binding, cellular_response_to_IL4-and-interferon-gamma, oligosaccharide_metabolic_process	Ddx3, Kdm5d, Eif2s3y	Kdm6a, Kdm5c, Edem1, Ano5, Mrc1,Eif2s3, Esyt2, Fmnl2, Flna

## Sheet: Summary_pathways_venn
Terms in decompensated_male	P-value	Adjusted P-value	Odds Ratio	Combined Score	Genes
SUZ12 CHEA	1.20107e-10	1.2371e-08	1.88932	43.1571	SEMA5A;SPON1;CD83;GALNT13;SERPINE2;CXCL14;GLDN;CXCL16;RGS2;GJA3;DPF3;NRCAM;SVEP1;SLC16A2;OSR2;PRKCB;TMEM178A;FST;PRKCE;KCNK13;CACNA2D2;GEM;RUNX1;FRMD3;DOK1;ADCY9;ROR1;ROR2;ZFPM2;EPHA3;NTM;HTRA4;WNK4;CHRD;GATA5;AEBP1;EFNA5;NPAS2;CACNA1G;DPP4;CACNA1I;CDH20;ALX3;ST8SIA5;NDN;ST3GAL6;IGFBP6;TPPP;SLC38A3;MSC;RAB6B;NTSR1;ZBTB7C;ATP6V1C2;WNT10B;FZD2;NEBL;ST8SIA2;NFATC2;FHDC1;SYT6;BMP4;REEP1;PKIB;FGF16;BM…
IRF5 human tf ARCHS4 coexpression	6.63109e-10	5.653e-07	3.23651	68.4006	SASH3;C1QA;CIITA;ITGAM;STXBP2;PTAFR;MS4A7;WAS;PIK3CD;ARRB2;PLA2G7;CTSS;ICAM1;IL4I1;SH3BP1;EFHD2;LPXN;ACP5;PTK2B;CD37;KCNN4;CCR5;MSC;GPSM3;CD53;FUCA1;IL10RA;KCNK13;LAPTM5;CNPY3;KCNAB2;GMIP;OSCAR;ARHGAP45;APBB1IP;CD4;TFEC;MMP19;LCP2;LCP1;PLCB2;C1QC;MYO1G
EGR2 human tf ARCHS4 coexpression	6.85031e-09	2.33596e-06	3.05544	57.4391	TNFAIP8;CD83;ITGAM;GPR68;MS4A7;SLC7A11;PLA2G7;ICAM1;CXCL16;IL4I1;MRC1;CCL4;SLAMF8;IL21R;CCL3;FLVCR2;LPXN;ACP5;CCR5;MSC;HAVCR2;CD53;MSR1;DUSP5;TM4SF19;SLC37A2;CCL22;MREG;KCNK13;LAPTM5;PLXDC2;TBC1D2;CD4;MAFB;IRF4;TFEC;MMP19;LCP2;LCP1;SLC27A3;FBP1
integral component of plasma membrane (GO:0005887)	1.86717e-06	0.0005004	1.66608	21.9775	NPFFR2;CD83;GPR68;AQP7;SLC4A1;ICAM1;TMEM266;CYSLTR1;GJA3;SLC39A6;NRCAM;SLC16A2;KCNH2;ABCG8;CHRNB1;ENTPD1;KCNK13;PCDHA13;CLEC4A;CLDN4;ADCY9;SCNN1A;ROR1;ROR2;STEAP1;PLPP2;TRABD2B;EPHA3;COL17A1;SLC1A1;PCDH12;CACNA1C;PCDH19;CSF2RA;LRRC52;CACNA1G;CACNA1I;KCNV2;C6;SYNDIG1;KCNN1;SLC38A3;KCNN4;TRPM5;NTSR1;PLXNA3;MSR1;VCAM1;PTPRN2;OPN3;BMP2;PTK7;FXYD2;TRPV4;CSPG4;SLC26A3;RET;PTPRO;SLC2A1;ADRA1D;PTPRF;ADGR…
Calcium signaling pathway	3.63207e-05	0.010431	2.51211	25.6816	RET;PDE1B;PTAFR;CAMK2A;ADCY2;ADRA1D;CACNA1C;RYR3;CACNA1G;CACNA1I;CYSLTR1;GNA15;ERBB4;BDKRB2;PTK2B;FGF23;NTSR1;PRKCB;HGF;VEGFC;VEGFD;PHKB;FGF16;ADCY9;ITPKA;HRC;CASQ1;PLCB2
Calcium Regulation in the Cardiac Cell WP536	2.33356e-05	0.0108044	3.08811	32.9363	RGS17;PRKCB;KCNB1;PRKCE;CAMK2A;ADRA1D;ADCY2;CACNA1C;ARRB2;RYR3;ADCY5;PKIB;RGS2;ADCY9;GJA3;PRKAR1B;FXYD2;RGS10;GNG8;CASQ1;RGS7
Branched-chain Amino Acid Catabolism R-HSA-70895	5.27185e-05	0.0282308	9.41022	92.6958	BCKDHA;ALDH6A1;DBT;LDHD;PPM1K;ACADSB;BCAT2
Valine, leucine and isoleucine degradation	0.000604106	0.0291985	4.34608	32.2121	BCKDHA;IL4I1;ALDH6A1;DBT;MMUT;HADH;ACADSB;ACSF3;BCAT2
Extracellular Matrix Organization R-HSA-1474244	8.20052e-05	0.0292759	2.2689	21.3474	COL17A1;COL16A1;ITGAM;PCOLCE2;COL11A1;LOXL3;LAMC2;PLG;FBLN2;LTBP1;CTSS;ICAM1;VTN;EFEMP2;MMP24;ADAMTS3;TNN;CTSK;VCAM1;ACTN1;FGG;BGN;BMP4;MFAP5;BMP2;ITGA10;COL5A2;MMP19;FGF13;MATN4;CD44
Tryptophan metabolism	0.00108254	0.0378563	4.42806	30.2368	IL4I1;MAOB;KYAT3;KYAT1;HADH;KMO;INMT;ACMSD
Complement and coagulation cascades	0.00117485	0.0378563	3.09952	20.9113	C4B;C1QA;VTN;ITGAM;C6;CFH;FGG;BDKRB2;PLG;CD55;C2;C1QC
collagen-containing extracellular matrix (GO:0062023)	0.000508324	0.0578249	1.92961	14.6349	COL17A1;C1QA;SPON1;COL16A1;SERPINE2;COL11A1;LAMC2;PLG;PRELP;AEBP1;FBLN2;LTBP1;CTSS;ICAM1;THBS3;LGALS3;VTN;EFEMP2;ADAMTS3;TNN;ANXA8;SBSPON;FGG;BGN;SSC5D;SULF1;KAZALD1;MFAP5;ANGPTL7;COL5A2;VWA1;VWA2;CSPG4;MATN4;C1QC
Cardiac Conduction R-HSA-5576891	0.000645915	0.0628886	2.7482	20.1851	KCNH2;KCND1;KCNJ11;KCNE4;KCND3;KCNK13;CAMK2A;CACNA2D2;CACNA1C;RYR3;FXYD2;FKBP1B;FGF13;FGF12;SCN4B;CACNG4
coreceptor activity involved in Wnt signaling pathway, planar cell polarity pathway (GO:1904929)	9.11057e-05	0.063774	37.5529	349.373	PTK7;ROR1;GPC4;ROR2
Myometrial relaxation and contraction pathways WP289	0.000360527	0.0720735	2.62445	20.8065	RGS17;RAMP3;PRKCB;PRKCE;CAMK2A;ADCY2;ARRB2;RYR3;ADCY5;MYL4;PKIB;RGS2;ADCY9;PRKAR1B;RGS10;GNG8;IGFBP6;RAMP1;RGS7
Complement Activation WP545	0.000622665	0.0720735	7.04993	52.039	C4B;C1QA;C6;CD55;C2;C1QC
Fatty Acid Biosynthesis WP357	0.000622665	0.0720735	7.04993	52.039	PECR;PC;ACSL1;ECH1;ACSL6;HADH
Terms in decompensated_female
HIF1A human tf ARCHS4 coexpression	1.01996e-11	1.75841e-08	2.95163	74.7019	CSRNP1;SCARB1;DOCK5;B4GALT1;TMEM200A;PTPRK;AHR;METRNL;TRAM2;FGF2;MRC2;ADAMTS2;PNP;ALCAM;ADAMTS1;NFKBIZ;ITGAV;TMED5;IER3;IL1R1;IGFBP4;CSGALNACT2;FNDC3B;ACSL4;CKAP4;MMP14;KDELR3;CHST3;DDR2;NOTCH2;PFKFB3;SDC4;ATL3;FAM114A1;SEMA3C;SLC20A1;SHC1;TWF1;THBS2;FSTL1;THBS1;ITPRIPL2;LIMA1;CLMP;RAB23;ABCA1;SEC24A;TIPARP;LAMB2;CMTM6;SMARCA1;GNG12;FOSL2;COL1A1;EXT1;SNX18;DAB2;COL5A1;ITGA11;GNB4;ESYT2;PTX3;TGFBI
ESR1 CHEA	1.67046e-06	0.000172057	2.86414	38.0999	SCARB1;CNTNAP1;PLEKHH2;LRP1;SEMA3C;FHL2;TGFA;GRIK4;ETFB;ASGR2;C3;CLDN23;SH3BP5;SH3BP4;SLC39A8;BMF;MAN1A1;E2F3;MPDZ;LYN;GOT1;PAWR;FOS;ESR1;TRERF1;SIRT3;CYP27A1;RAB31;PCCA;KAT6B;RCAN2;BMP2K
SNAI2 human tf ARCHS4 coexpression	6.98875e-10	6.02431e-07	2.71092	57.1504	BNC2;PLOD3;PTPRK;OLFML2A;ANTXR1;TRAM2;MRC2;SEC61A1;ADAMTS2;ADGRA2;ADAMTS1;CREB3L1;ITGAV;SCARF2;IL1R1;IGFBP4;ITGA1;FNDC3B;P3H1;NRG1;P3H3;CKAP4;DKK3;ACTA2;RCN3;MMP14;RAB34;KDELR3;CHST3;DDR2;FAM114A1;LRP1;SHC1;THBS2;PCDH18;FSTL1;THBS1;ITPRIPL2;LIMA1;CLMP;RAB23;ARSI;PLXNA1;SH3BP4;CHSY3;PRRX1;FOXF1;CAV2;LAMB2;CYBRD1;GNG12;NFATC4;COL1A1;EXT1;DAB2;COL5A1;ITGA11;AMOTL1;TGFBI
JUNB human tf ARCHS4 coexpression	5.10106e-09	2.19856e-06	2.59393	49.5279	ITK;CSRNP1;WIPF1;TRADD;IKZF1;LSP1;TCIRG1;CD3E;ITGAL;ARHGAP4;RAB43;STK10;RASSF5;PSD4;NFKBIZ;TBC1D10C;ARID5A;CYBA;FOS;RUNX3;DGKZ;ITPKB;RASA3;RARA;RIN3;CEBPB;AKNA;CEBPD;PPM1M;KCNA3;NOD2;RASAL3;RASGRP2;MLLT6;HELZ2;CSK;ICOS;RELT;GSDMD;PLK3;CARMIL2;P2RY10;NFATC1;ARHGAP27;DEF6;PNRC1;FOSL2;NR4A2;PIK3IP1;CD5;STK17B;SHKBP1;CCDC88C;BCL3;CD7;TUBGCP6;LAT
NFKB1 human tf ARCHS4 coexpression	8.54927e-08	7.75734e-06	2.42248	39.4254	PI4K2B;CSRNP1;RNF19B;PTPRJ;AHR;IFI30;METRNL;PPP1R18;OASL;RASSF5;DHX58;NFKBIZ;SIRPA;EMILIN2;MAP3K8;IER3;ARID5A;TAP1;RUNX3;IL1A;ADORA2A;OAS2;OAS3;NINJ1;PLEKHO2;TLR4;BIRC3;CEBPB;PFKFB3;SRC;GPR84;NOD2;HELZ2;IRAK2;SLAMF7;CSK;GBP2;RELT;LYN;CCR1;PLK3;EDEM1;MX1;GPR137B;PML;FOSL2;IL6;NR4A3;NEURL3;TNIP3;BCL3;PIK3AP1;NFKBID;MYD88
fatty acid beta-oxidation (GO:0006635)	6.22799e-12	2.76585e-08	8.65781	223.389	GCDH;ACADVL;ACAA2;MECR;ECI1;ETFDH;ETFB;ACAT2;ACAT1;HADHB;HADHA;BDH2;AMACR;AUH;CPT2;ACOX2;ACOX1;IVD;ECHDC2;ACADM;ACAD11;ACADS;DECR1
Valine, leucine and isoleucine degradation	4.18853e-09	1.29007e-06	7.13505	137.642	MCCC2;ACAA2;HMGCS1;BCKDHB;MCCC1;AACS;ACAT2;ACAT1;HADHB;HADHA;MCEE;AUH;PCCA;IVD;PCCB;ACADM;ACADS;HIBCH;ALDH9A1
extracellular structure organization (GO:0043062)	1.41522e-09	3.14251e-06	3.05647	62.2787	DDR1;ELN;SERPINE1;PAPLN;PDGFA;ICAM5;ITGAL;FGF2;THBS1;ADAMTS4;ADAMTS14;ADAMTS2;ADAMTS13;TTR;ADAMTSL4;CDH1;ADAMTS1;ADAMTS17;SPP1;ITGAX;SLC39A8;ITGAV;ITGB7;ATP7A;JAM3;ADAMTS7;COL27A1;COL24A1;ITGA4;LAMB2;APLP1;ITGA1;NPNT;MMP9;MMP10;TGFBR1;COL1A1;MMP14;MMP16;COL5A1;MMP15;MMP17;ITGA11;COL4A6;ITGA8;TGFBI;DDR2
extracellular matrix organization (GO:0030198)	2.17416e-09	3.21848e-06	2.64104	52.6799	DDR1;ELN;SERPINE1;LOXL4;PLOD3;ICAM5;ITGAL;FGF2;ADAMTS4;ADAMTS2;ADAMTSL4;CDH1;ADAMTS1;CREB3L1;ITGAX;SLC39A8;ITGAV;ITGB7;ATP7A;ADAMTS7;COL27A1;ITGA4;APLP1;ITGA1;P3H1;P3H4;NPNT;MMP9;MMP10;TGFBR1;MMP14;MMP16;OPTC;MMP15;MMP17;COL4A6;ITGA8;DDR2;PAPLN;PDGFA;THBS1;ADAMTS14;ADAMTS13;TTR;HAS1;ADAMTS17;SPP1;HAS2;JAM3;GSN;COL24A1;LAMB2;COL1A1;COL5A1;P4HA3;ITGA11;TLL1;TGFBI
fatty acid catabolic process (GO:0009062)	3.73982e-08	3.3217e-05	4.99515	85.4253	ACADVL;PHYH;ACAA2;MECR;ECI1;ACAT2;ACAT1;HADHB;PLA2G15;HADHA;MCEE;BDH2;AUH;CPT2;PCCA;ACOX1;PCCB;ECHDC2;ACADM;ACAD11;ACADS;DECR1
chemokine receptor activity (GO:0004950)	2.81497e-05	0.00412863	6.77497	70.988	CCR1;XCR1;GPR35;CXCR3;CXCR2;ACKR3;CCR6;CCR10;CCR3;CMKLR1
Extracellular Matrix Organization R-HSA-1474244	6.08362e-05	0.0110646	1.99946	19.4094	DDR1;PTPRS;SDC4;SDC2;SERPINE1;PDGFA;LOXL4;PLOD3;ICAM5;ITGAL;THBS1;ADAMTS4;ADAMTS14;ADAMTS2;TTR;ADAMTS1;ITGAX;ITGAV;ITGB7;JAM3;COL27A1;MUSK;COL24A1;ITGA4;TGFB3;ITGA1;P3H1;PRKCA;P3H3;MMP9;MMP10;COL1A1;MMP14;MMP16;COL5A1;OPTC;MMP15;CAPN10;P4HA3;MMP17;ITGA11;COL4A6;ITGA8;TLL1;DDR2
Mitochondrial Fatty Acid Beta-Oxidation Of Saturated Fatty Acids R-HSA-77286	0.00011753	0.0189077	12.985	117.499	HADHB;HADHA;ACADVL;MECR;ACADM;ACADS
regulation of inflammatory response (GO:0050727)	5.74843e-05	0.023208	2.23299	21.8029	AKNA;DAGLA;TRADD;SERPINE1;GBA;LPL;NOD2;METRNL;IL1RL2;CASP12;ALOX5;GPER1;NFKBIZ;SIRPA;ENPP3;JAK2;SNCA;ANXA1;IL1R1;GPR31;MMP9;TNFRSF1A;LACC1;GPRC5B;IL6;NINJ1;TYRO3;TLR9;PIK3AP1;TLR4;MGLL;TLR3;S100A8;MYD88;BIRC3
regulation of cell migration (GO:0030334)	6.91123e-05	0.0236098	1.81517	17.389	PTPRU;CSF1;TRADD;SERPINE1;ULK4;PTPRJ;CIB1;PTPRK;FGF2;ARHGAP4;ROBO1;CDH1;GPER1;ITGAX;PLXNC1;CCN1;EPHB2;ANXA1;IGFBP5;F2R;PRKCA;MMP9;TGFBR1;CLDN5;MMP14;RAP2A;SPATA13;SGK3;EPHA1;CEMIP;SEMA3C;SRC;SEMA3G;PDGFA;PRR5L;THBS1;EGFR;PDPN;GCNT2;HAS2;PLXNA1;SLIT2;CCR1;NGFR;SEMA4A;NTNG2;CARMIL2;F10;RCC2;TBX5;COL1A1;AFDN;DAB2;FER;TRIP6;PLXNB2;PLXNB1;AMOTL1
collagen receptor activity (GO:0038064)	0.000673682	0.029642	21.6196	157.883	DDR1;MUSK;ITGA11;DDR2
branched-chain amino acid catabolic process (GO:0009083)	0.000131345	0.0307002	7.21966	64.527	MCCC2;BCKDK;AUH;IVD;BCKDHB;MCCC1;HIBCH;ACAT1
Cytokine-cytokine receptor interaction	0.000633065	0.047726	1.81054	13.3345	CSF1;CSF2RB;CXCL1;IL1RAP;ACVR1B;EDA2R;TNFSF13B;IL1RL1;IL1RL2;IL18RAP;IL36B;CXCR3;CXCR2;TNFSF10;LEPR;CCR6;IL13RA2;CCL17;RELT;CCR10;CCR3;CCR1;NGFR;IL11;XCR1;IL1R1;TGFB3;TNFSF13;IL17RE;TGFBR1;BMP5;TNFRSF1A;EDAR;IL1A;CXCL11;IL6;CLCF1;FAS;ACKR3;INHA;IL17B;IL18R1

[truncated: 11 more sheets: Comp_f_vs_CTRL_f_GO_KG, Comp_m_vs_CTRL_m_GO_KG, Decomp_f_vs_CTRL_f_GO_KG, Decomp_m_vs_Comp_m_DEG, Decomp_f_vs_comp_f_DEG, Comp_m_vs_Comp_f_DEG, Decomp-m_vs_CTRL-m_GO_KG, Decomp_m_vs_Com_f_DEG, Com_m_vs_Decom_f_DEG, Com_m_vs_Decom_f_GO, Decomp_m_vs_Decomp_f_DEG]
