# Supplementary material for: Transcriptional profiling unveils molecular subgroups of adaptive and maladaptive right ventricular remodeling in pulmonary hypertension
Source: Nat Cardiovasc Res. 2023 Sep 28;2(10):917–36. doi: 10.1038/s44161-023-00338-3 (PMC11358157; doi:10.1038/s44161-023-00338-3)
Supplement: Supplementary file 8 — List of DEGs and enriched pathways in MCT-induced rat RV subgroups. [file 44161_2023_338_MOESM8_ESM.xlsx]

## Sheet: overview
26 samples from 1 batche
10 Controls, 7 Compensated, 9 Decompensated (3 early, 6 late)
DESeq2 results:
Cutoffs: basemean >= 5, -0.585 <= log2fc >= 0.585, fdr <= 0.05
id	filtered
COMP_vs_CTRL	1392
DECOMP-e_vs_COMP	232
DECOMP-e_vs_CTRL	2562
DECOMP-l_vs_COMP	1804
DECOMP-l_vs_CTRL	3349
DECOMP-l_vs_DECOMP-e	804
DECOMP_vs_COMP	1162
DECOMP_vs_CTRL	3022

## Sheet: COMP_vs_DECOMP-e
Ensembl gene id	Ensembl gene	KEGG PATHWAY terms	Gene Ontology terms	baseMean	baseMeanA DECOMP-e	baseMeanB COMP	log2FoldChange COMP/DECOMP-e	pvalue	padj
ENSRNOG00000026548	Dhrs7c			274.875	67.301	363.835	2.41727	9.55055e-14	1.37518e-09
ENSRNOG00000002827	Rbfox1		nucleotide binding, RNA splicing, via transesterification reactions, RNA splicing, via transesterification reactions with bulged adenosine as nucleophile, alternative mRNA splicing, via spliceosome, regulation of alternative mRNA splicing, via spliceosome, mRNA splicing, via spliceosome, system process, nucleic acid binding, RNA binding, mRNA binding, binding, protein binding, intracellular, cell…	416.747	205.298	507.367	1.30114	5.36339e-13	3.86138e-09
ENSRNOG00000054955	Adgra1			26.2285	73.5962	5.9281	-3.42857	3.50282e-12	1.68124e-08
ENSRNOG00000012892	Abca4	ABC transporters	nucleotide binding, photoreceptor outer segment, nucleoside binding, purine nucleoside binding, tissue homeostasis, retina homeostasis, system process, catalytic activity, phospholipid-translocating ATPase activity, transporter activity, lipid transporter activity, binding, ATP binding, phospholipid transporter activity, intracellular, cell, plasma membrane, integral component of plasma membrane,…	58.498	109.274	36.737	-1.54704	1.23881e-11	4.45942e-08
ENSRNOG00000042630	Asb5		intracellular, cell, cellular protein modification process, cell communication, signal transduction, metabolic process, cellular process, membrane, integral component of membrane, protein ubiquitination, protein metabolic process, signaling, intrinsic component of membrane, protein modification by small protein conjugation, intracellular signal transduction, protein modification process, macromol…	35.8725	11.7158	46.2254	1.89294	1.6736e-11	4.81963e-08
ENSRNOG00000007290	Atp1a2	Cardiac muscle contraction, Thyroid hormone signaling pathway, Mineral absorption, Endocrine and other factor-regulated calcium reabsorption, Aldosterone-regulated sodium reabsorption, cGMP-PKG signaling pathway, cAMP signaling pathway, Adrenergic signaling in cardiomyocytes, Salivary secretion, Gastric acid secretion, Protein digestion and absorption, Thyroid hormone synthesis, Pancreatic secret…	nucleotide binding, neurotransmitter uptake, regulation of neurotransmitter levels, nucleoside binding, purine nucleoside binding, regulation of the force of heart contraction, regulation of sodium ion transport, regulation of respiratory gaseous exchange by neurological system process, system process, muscle system process, circulatory system process, heart process, respiratory system process, v…	887.318	325.452	1128.12	1.79025	1.09928e-10	2.52725e-07
ENSRNOG00000015086	Plin1	PPAR signaling pathway, Regulation of lipolysis in adipocytes		22.8844	0	32.692	5.07433	1.22861e-10	2.52725e-07
ENSRNOG00000012262	Depdc7		intracellular, cell, cell communication, signal transduction, cellular process, signaling, intracellular signal transduction, cell part, single-organism process, single organism signaling, single-organism cellular process, regulation of biological process, regulation of cellular process, response to stimulus, cellular response to stimulus, biological regulation	61.0728	112.139	39.1871	-1.4933	2.34654e-10	3.37878e-07
ENSRNOG00000036669	Uts2r	Neuroactive ligand-receptor interaction	angiogenesis, regulation of cell growth, blood vessel development, urotensin II receptor activity, peptide receptor activity, vasculature development, renal system process involved in regulation of blood volume, system process, circulatory system process, renal system process, vascular process in circulatory system, renal system process involved in regulation of systemic arterial blood pressure, …	18.6792	0	26.6845	4.79101	2.06312e-10	3.37878e-07
ENSRNOG00000059579	Gpt2	Metabolic pathways, Carbon metabolism, Biosynthesis of amino acids, Alanine, aspartate and glutamate metabolism, 2-Oxocarboxylic acid metabolism, Arginine biosynthesis		83.1566	128.526	63.7127	-1.00112	2.18138e-10	3.37878e-07
ENSRNOG00000011921	Dusp4	MAPK signaling pathway	MAPK cascade, inactivation of MAPK activity, formation of primary germ layer, endoderm formation, regulation of protein phosphorylation, negative regulation of protein phosphorylation, catalytic activity, phosphoprotein phosphatase activity, protein tyrosine phosphatase activity, intracellular, cell, nucleus, nucleoplasm, cellular protein modification process, protein phosphorylation, negative re…	246.738	480.673	146.481	-1.70753	2.8714e-10	3.75866e-07
ENSRNOG00000000406	Ros1		reproduction, MAPK cascade, nucleotide binding, nucleoside binding, purine nucleoside binding, regulation of protein phosphorylation, epithelial cell development, columnar/cuboidal epithelial cell differentiation, columnar/cuboidal epithelial cell development, catalytic activity, protein kinase activity, protein tyrosine kinase activity, transmembrane receptor protein tyrosine kinase activity, si…	175.366	89.37	212.221	1.23843	1.87937e-09	2.25508e-06
ENSRNOG00000033893	Cacna1h	MAPK signaling pathway, Aldosterone synthesis and secretion, Calcium signaling pathway, Circadian entrainment	reproduction, action potential, system process, transporter activity, ion channel activity, voltage-gated ion channel activity, voltage-gated calcium channel activity, cation channel activity, calcium channel activity, binding, protein binding, intracellular, cell, nucleus, cytoplasm, plasma membrane, voltage-gated calcium channel complex, caveola, cellular aldehyde metabolic process, lipid metab…	447.837	739.417	322.874	-1.19291	2.94295e-09	3.25966e-06
ENSRNOG00000004581	Zdhhc9		Golgi membrane, palmitoyltransferase complex, catalytic activity, binding, intracellular, cell, cytoplasm, endoplasmic reticulum, Golgi apparatus, cellular protein modification process, protein lipidation, metabolic process, zinc ion binding, biosynthetic process, macromolecule biosynthetic process, cellular process, endomembrane system, membrane, integral component of membrane, palmitoyltransfer…	314.081	442.073	259.227	-0.767772	1.42148e-08	1.44296e-05
ENSRNOG00000011861	Aadat	Metabolic pathways, Tryptophan metabolism, Biosynthesis of amino acids, Lysine degradation, 2-Oxocarboxylic acid metabolism, Lysine biosynthesis	catalytic activity, binding, protein binding, intracellular, cell, cytoplasm, mitochondrion, organic acid metabolic process, acetyl-CoA metabolic process, 2-oxoglutarate metabolic process, cellular amino acid metabolic process, glutamate metabolic process, lysine metabolic process, lysine catabolic process, tryptophan metabolic process, tryptophan catabolic process, cellular biogenic amine metabo…	41.9345	75.376	27.6024	-1.41698	1.50319e-08	1.44296e-05
ENSRNOG00000056550	Epb41l4b		ameboidal-type cell migration, binding, protein binding, intracellular, cell, cytoplasm, cytoskeleton, cell-cell junction, bicellular tight junction, movement of cell or subcellular component, response to stress, organelle organization, cytoskeleton organization, cell adhesion, cytoskeletal protein binding, metabolic process, response to wounding, positive regulation of metabolic process, cellula…	407.723	624.847	314.67	-0.98739	2.3644e-08	2.12781e-05
ENSRNOG00000025460	Tmem71			250.975	167.598	286.708	0.771018	2.68521e-08	2.25238e-05
ENSRNOG00000038784	Piezo2			197.59	437.11	94.9379	-2.19112	2.81566e-08	2.25238e-05
ENSRNOG00000012458	Cyp2e1	Metabolic pathways, Non-alcoholic fatty liver disease (NAFLD), Steroid hormone biosynthesis, Arachidonic acid metabolism, Linoleic acid metabolism, Chemical carcinogenesis, Metabolism of xenobiotics by cytochrome P450, Drug metabolism - cytochrome P450	Golgi membrane, nucleotide binding, response to reactive oxygen species, response to acid chemical, long-chain fatty acid metabolic process, catalytic activity, monooxygenase activity, binding, iron ion binding, protein binding, intracellular, cell, cytoplasm, mitochondrion, endoplasmic reticulum, endoplasmic reticulum membrane, Golgi apparatus, organic acid metabolic process, lipid metabolic pro…	47.709	2.54528	67.0649	4.26294	7.71801e-08	5.84904e-05
ENSRNOG00000020251	Art1		catalytic activity, NAD+ ADP-ribosyltransferase activity, NAD(P)+-protein-arginine ADP-ribosyltransferase activity, cell, carbohydrate metabolic process, cellular protein modification process, protein ADP-ribosylation, protein glycosylation, metabolic process, biosynthetic process, macromolecule biosynthetic process, glycoprotein metabolic process, glycoprotein biosynthetic process, cell surface,…	28.0422	5.07689	37.8845	2.67779	9.33099e-08	6.10713e-05
ENSRNOG00000040201	Atp6ap1l		catalytic activity, transporter activity, transport, ion transport, cation transport, hydrogen transport, cation transmembrane transporter activity, ion transmembrane transporter activity, monovalent inorganic cation transmembrane transporter activity, hydrogen ion transmembrane transporter activity, primary active transmembrane transporter activity, P-P-bond-hydrolysis-driven transmembrane trans…	81.975	14.5507	110.871	2.84679	9.29186e-08	6.10713e-05
ENSRNOG00000060057	AABR07069186.1			31.4764	7.91278	41.5751	2.25606	8.89058e-08	6.10713e-05
ENSRNOG00000015124	Gpam	Metabolic pathways, Glycerophospholipid metabolism, Glycerolipid metabolism		442.715	333.092	489.696	0.554587	9.77373e-08	6.11878e-05
ENSRNOG00000021256	Adra1d	Neuroactive ligand-receptor interaction, Calcium signaling pathway, cGMP-PKG signaling pathway, Adrenergic signaling in cardiomyocytes, Vascular smooth muscle contraction, Salivary secretion	neurological system process involved in regulation of systemic arterial blood pressure, regulation of systemic arterial blood pressure by carotid sinus baroreceptor feedback, baroreceptor response to increased systemic arterial blood pressure, negative regulation of the force of heart contraction involved in baroreceptor response to increased systemic arterial blood pressure, regulation of system…	72.3259	16.1013	96.4222	2.51015	1.19442e-07	7.16603e-05
ENSRNOG00000004921	Nusap1			247.074	167.229	281.293	0.746768	1.57633e-07	8.75692e-05
ENSRNOG00000029598	Robo2	Axon guidance	reproduction, cell morphogenesis, cell morphogenesis involved in differentiation, luteolysis, urogenital system development, metanephros development, ureteric bud development, kidney development, mesonephros development, developmental process involved in reproduction, signal transducer activity, receptor activity, transmembrane signaling receptor activity, binding, protein binding, extracellular …	86.4108	190.784	41.6795	-2.16787	1.58122e-07	8.75692e-05
ENSRNOG00000018570	C1qtnf3		MAPK cascade, cytokine production, regulation of cytokine production, negative regulation of cytokine production, positive regulation of cytokine production, regulation of protein phosphorylation, positive regulation of protein phosphorylation, system process, binding, protein binding, extracellular region, collagen trimer, extracellular space, carbohydrate metabolic process, monosaccharide metab…	79.8883	182.514	35.9059	-2.31397	2.15766e-07	0.000115067
ENSRNOG00000001830	Arntl2			20.5637	42.6852	11.083	-1.85416	2.28672e-07	0.000117595
ENSRNOG00000015562	Cdh17		cell activation, immune effector process, cell activation involved in immune response, lymphocyte activation involved in immune response, B cell activation involved in immune response, mature B cell differentiation involved in immune response, germinal center B cell differentiation, marginal zone B cell differentiation, mature B cell differentiation, leukocyte activation involved in immune respon…	76.0547	180.124	31.4535	-2.48053	3.35805e-07	0.000166733
ENSRNOG00000020277	Cntnap1	Cell adhesion molecules (CAMs)	cell morphogenesis, action potential, protein localization to paranode region of axon, system process, binding, protein binding, cell, plasma membrane, integral component of plasma membrane, organelle organization, cytoskeleton organization, cell-cell junction assembly, cell communication, cell adhesion, ensheathment of neurons, multicellular organism development, nervous system development, volt…	456.218	636.367	379.011	-0.74608	4.44608e-07	0.000213397
ENSRNOG00000007600	Igsf1		signal transducer activity, receptor activity, binding, protein binding, extracellular region, nucleobase-containing compound metabolic process, transcription, DNA-templated, regulation of transcription, DNA-templated, cellular aromatic compound metabolic process, nitrogen compound metabolic process, cell communication, signal transduction, metabolic process, biosynthetic process, macromolecule b…	268.025	158.405	315.004	0.987249	4.92621e-07	0.000226066
ENSRNOG00000017117	Ybx2		reproduction, developmental process involved in reproduction, nucleic acid binding, DNA binding, chromatin binding, RNA binding, mRNA binding, mRNA 3'-UTR binding, binding, intracellular, cell, nucleus, nucleolus, cytoplasm, polysome, nucleobase-containing compound metabolic process, transcription, DNA-templated, regulation of transcription, DNA-templated, translation, regulation of translation, …	34.2219	15.6029	42.2015	1.37965	5.02404e-07	0.000226066
ENSRNOG00000028225	Tnni3k		nucleotide binding, nucleoside binding, purine nucleoside binding, regulation of heart rate, system process, muscle system process, circulatory system process, heart process, catalytic activity, protein kinase activity, protein serine/threonine kinase activity, binding, protein binding, ATP binding, intracellular, cell, nucleus, cytoplasm, cellular protein modification process, protein phosphoryl…	943.793	745.779	1028.66	0.463409	5.39063e-07	0.000235211
ENSRNOG00000002653	Kcnk2	Gastric acid secretion	response to hypoxia, system process, cardiac chamber development, cardiac ventricle development, transporter activity, ion channel activity, voltage-gated ion channel activity, voltage-gated potassium channel activity, cation channel activity, potassium channel activity, binding, protein binding, intracellular, cell, nucleus, cytoplasm, endoplasmic reticulum, endoplasmic reticulum membrane, plasm…	158.985	58.0105	202.26	1.78429	6.72651e-07	0.000284868
ENSRNOG00000011994	Perp	p53 signaling pathway	desmosome organization, intracellular, cell, cytoplasm, mitochondrion, Golgi apparatus, plasma membrane, integral component of plasma membrane, proteolysis, apoptotic process, cell communication, cell adhesion, signal transduction, cell surface receptor signaling pathway, Notch signaling pathway, multicellular organism development, metabolic process, cell death, anatomical structure morphogenesis…	283.889	154.417	339.376	1.13099	7.12796e-07	0.000293244
ENSRNOG00000018944	Pank1	Metabolic pathways, Pantothenate and CoA biosynthesis	nucleotide binding, nucleoside binding, purine nucleoside binding, catalytic activity, pantothenate kinase activity, binding, ATP binding, intracellular, cell, nucleus, cytoplasm, endosome, vacuole, cytosol, nucleobase-containing compound metabolic process, purine nucleotide metabolic process, purine nucleotide biosynthetic process, cellular aromatic compound metabolic process, coenzyme metabolic…	312.427	242.429	342.427	0.496503	7.47592e-07	0.000299016
ENSRNOG00000018434	Stab1			961.995	1361.07	790.964	-0.782293	8.68767e-07	0.000338091
ENSRNOG00000019575	Rell2		binding, protein binding, collagen binding, extracellular region, proteinaceous extracellular matrix, basement membrane, cell, plasma membrane, cell adhesion, regulation of cell-substrate adhesion, positive regulation of cell-substrate adhesion, membrane, integral component of membrane, biological adhesion, regulation of cell adhesion, extracellular matrix, intrinsic component of membrane, cell-s…	37.5665	90.1423	15.034	-2.50699	9.40685e-07	0.000356445
ENSRNOG00000006025	Lamb3	PI3K-Akt signaling pathway, Focal adhesion, Pathways in cancer, Amoebiasis, ECM-receptor interaction, Small cell lung cancer, Toxoplasmosis	formation of primary germ layer, endoderm formation, binding, protein binding, extracellular region, proteinaceous extracellular matrix, basement membrane, basal lamina, laminin-5 complex, multicellular organism development, gastrulation, endoderm development, anatomical structure morphogenesis, embryo development, tissue development, cellular process, cell differentiation, extracellular matrix, …	161.464	249.308	123.817	-1.00389	1.29088e-06	0.0004766
ENSRNOG00000022298	Cxcl11	Cytokine-cytokine receptor interaction, Chemokine signaling pathway, Toll-like receptor signaling pathway	G-protein coupled receptor binding, response to molecule of bacterial origin, immune system process, regulation of immune system process, positive regulation of immune system process, regulation of leukocyte migration, positive regulation of leukocyte migration, regulation of leukocyte chemotaxis, positive regulation of leukocyte chemotaxis, receptor binding, cytokine activity, cytokine receptor …	84.1107	32.3083	106.312	1.68785	1.4594e-06	0.000525347
ENSRNOG00000002948	Abcc3	ABC transporters, Bile secretion	nucleotide binding, nucleoside binding, purine nucleoside binding, response to molecule of bacterial origin, catalytic activity, transporter activity, lipid transporter activity, organic acid transmembrane transporter activity, binding, ATP binding, cell, plasma membrane, integral component of plasma membrane, transport, ion transport, anion transport, drug transmembrane transport, lipid transpor…	143.81	204.723	117.704	-0.793337	1.69664e-06	0.000581663
ENSRNOG00000028415	Cdc20	Oocyte meiosis, Viral carcinogenesis, HTLV-I infection, Ubiquitin mediated proteolysis, Cell cycle	reproduction, mitotic sister chromatid segregation, ubiquitin ligase complex, nuclear ubiquitin ligase complex, microtubule cytoskeleton organization, mitotic cell cycle, nuclear division, sister chromatid segregation, spindle pole, binding, protein binding, intracellular, cell, nucleus, nucleoplasm, anaphase-promoting complex, cytoplasm, centrosome, microtubule organizing center, spindle, cytosk…	194.013	129.339	221.731	0.773027	1.6616e-06	0.000581663
ENSRNOG00000052389	AABR07031489.1			107.961	48.0332	133.645	1.45733	1.74475e-06	0.000584249
ENSRNOG00000006617	AABR07060487.1			20.8793	2.82416	28.6172	2.95322	2.70682e-06	0.000885808
ENSRNOG00000022178	Dcdc5		intracellular, cell, cell communication, signal transduction, cellular process, signaling, intracellular signal transduction, cell part, single-organism process, single organism signaling, single-organism cellular process, regulation of biological process, regulation of cellular process, response to stimulus, cellular response to stimulus, biological regulation	47.3212	10.3508	63.1656	2.49901	2.81298e-06	0.000900092
ENSRNOG00000018028	Testin		lytic vacuole, catalytic activity, endopeptidase activity, cysteine-type endopeptidase activity, extracellular region, extracellular space, intracellular, cell, cytoplasm, lysosome, vacuole, proteolysis, metabolic process, peptidase activity, cysteine-type peptidase activity, catabolic process, macromolecule catabolic process, cellular process, hydrolase activity, protein metabolic process, cell …	14.7582	39.989	3.94509	-3.05117	3.18262e-06	0.000966773
ENSRNOG00000023861	Snap91		cell morphogenesis, cell morphogenesis involved in differentiation, regulation of neurotransmitter levels, binding, protein binding, phospholipid binding, 1-phosphatidylinositol binding, intracellular, cell, cytoplasm, plasma membrane, clathrin-coated pit, protein complex assembly, transport, neurotransmitter transport, endocytosis, receptor-mediated endocytosis, cell communication, establishment…	164.756	260.484	123.73	-1.06792	3.2228e-06	0.000966773
ENSRNOG00000030763	Dpp4	Protein digestion and absorption	lytic vacuole, virus receptor activity, behavioral fear response, response to hypoxia, ameboidal-type cell migration, cell activation, protease binding, behavioral defense response, adaptive immune response, immune effector process, immune system process, leukocyte mediated immunity, lymphocyte mediated immunity, T cell mediated immunity, adaptive immune response based on somatic recombination of…	555.726	428.126	610.411	0.510741	3.13157e-06	0.000966773
ENSRNOG00000005451	Dnah11	Huntington's disease		87.5198	29.3739	112.439	1.90102	3.31929e-06	0.000975397
ENSRNOG00000006365	Asb15			207.369	107.051	250.362	1.21805	3.63173e-06	0.00100589
ENSRNOG00000006735	Cdkn2b	FoxO signaling pathway, Pathways in cancer, Viral carcinogenesis, HTLV-I infection, Small cell lung cancer, TGF-beta signaling pathway, Cell cycle		20.4044	45.5226	9.63947	-2.1285	3.52789e-06	0.00100589
ENSRNOG00000018748	Slc16a11			20.6811	6.40696	26.7985	1.90806	3.63263e-06	0.00100589
ENSRNOG00000005614	Txn2		sulfate assimilation, response to hypoxia, catalytic activity, binding, protein binding, intracellular, cell, nucleus, nucleolus, cytoplasm, mitochondrion, protein folding, glycerol ether metabolic process, sulfur compound metabolic process, response to stress, response to oxidative stress, cell communication, response to nutrient, peptide-methionine (S)-S-oxide reductase activity, metabolic proc…	421.649	271.581	485.964	0.83713	3.80995e-06	0.00103508
ENSRNOG00000023993	Kif1a			29.5625	59.1587	16.8784	-1.75056	3.9146e-06	0.00104382
ENSRNOG00000062101	Ace			571.737	747.272	496.507	-0.588846	5.25607e-06	0.00137604
ENSRNOG00000004147	Abca8a	ABC transporters	nucleotide binding, nucleoside binding, purine nucleoside binding, catalytic activity, transporter activity, binding, ATP binding, transport, membrane, integral component of membrane, pyrophosphatase activity, hydrolase activity, hydrolase activity, acting on acid anhydrides, hydrolase activity, acting on acid anhydrides, in phosphorus-containing anhydrides, ATPase activity, purine nucleotide bin…	1101.47	857.877	1205.86	0.490736	6.92563e-06	0.00176881
ENSRNOG00000021796	RGD1565166		binding, protein binding, extracellular region, intracellular, cell, cytoplasm, cytosol, membrane, vesicle, membrane-bounded vesicle, identical protein binding, protein homodimerization activity, organelle, membrane-bounded organelle, extracellular organelle, extracellular region part, intracellular part, cytoplasmic part, cell part, protein dimerization activity, extracellular exosome, extracell…	24.7756	50.1353	13.9072	-1.77831	7.00201e-06	0.00176881
ENSRNOG00000047653	Crybb1		system process, structural molecule activity, structural constituent of eye lens, sensory perception, visual perception, multicellular organismal process, neurological system process, sensory perception of light stimulus	40.3327	6.6614	54.7632	2.86363	7.87448e-06	0.00195491
ENSRNOG00000010697	Hadh	Metabolic pathways, Valine, leucine and isoleucine degradation, Butanoate metabolism, Fatty acid degradation, Fatty acid metabolism, Tryptophan metabolism, Lysine degradation, Fatty acid elongation	nucleotide binding, peptide secretion, regulation of peptide secretion, negative regulation of peptide secretion, catalytic activity, 3-hydroxyacyl-CoA dehydrogenase activity, binding, intracellular, cell, nucleus, nucleoplasm, cytoplasm, mitochondrion, mitochondrial envelope, mitochondrial inner membrane, mitochondrial matrix, organic acid metabolic process, lipid metabolic process, fatty acid m…	410.02	267.509	471.096	0.814109	8.28957e-06	0.00202308
ENSRNOG00000015880	Dpep1		sulfur amino acid metabolic process, response to reactive oxygen species, catalytic activity, aminopeptidase activity, enzyme inhibitor activity, endopeptidase inhibitor activity, cysteine-type endopeptidase inhibitor activity, binding, phospholipid binding, extracellular region, extracellular space, cell, plasma membrane, microvillus, organic acid metabolic process, proteolysis, sulfur compound …	147.442	83.6765	174.771	1.05366	8.45891e-06	0.00203
ENSRNOG00000000658	Acacb	Metabolic pathways, Insulin signaling pathway, Fatty acid biosynthesis, Glucagon signaling pathway, Adipocytokine signaling pathway, AMPK signaling pathway, Insulin resistance, Pyruvate metabolism, Propanoate metabolism		1632.07	1368.15	1745.19	0.350933	1.05373e-05	0.00248732
ENSRNOG00000010897	Nek6		mitotic sister chromatid segregation, nucleotide binding, mitotic cell cycle, nuclear division, magnesium ion binding, sister chromatid segregation, spindle pole, nucleoside binding, purine nucleoside binding, catalytic activity, protein kinase activity, protein serine/threonine kinase activity, signal transducer activity, binding, protein binding, ATP binding, intracellular, cell, nucleus, nucle…	253.675	326.295	222.553	-0.549979	1.1484e-05	0.00253099
ENSRNOG00000010977	Igfbp6		regulation of cell growth, binding, protein binding, insulin-like growth factor binding, extracellular region, extracellular space, intracellular, cell, cytoplasm, Golgi apparatus, cell communication, signal transduction, cell surface receptor signaling pathway, enzyme linked receptor protein signaling pathway, transmembrane receptor protein tyrosine kinase signaling pathway, regulation of signal…	216.758	303.858	179.43	-0.756702	1.10523e-05	0.00253099
ENSRNOG00000017716	Ucp3		response to reactive oxygen species, response to superoxide, response to oxygen radical, response to hypoxia, structural constituent of ribosome, structural molecule activity, transporter activity, intracellular, cell, cytoplasm, mitochondrion, mitochondrial envelope, mitochondrial inner membrane, organic acid metabolic process, translation, peptide metabolic process, lipid metabolic process, fat…	104.449	31.2681	135.812	2.08402	1.10885e-05	0.00253099
ENSRNOG00000021553	Nckap5			54.0765	21.5555	68.0141	1.61341	1.16012e-05	0.00253099
ENSRNOG00000055078	Cyp4b1		catalytic activity, monooxygenase activity, binding, iron ion binding, intracellular, cell, cytoplasm, endoplasmic reticulum, endoplasmic reticulum membrane, cellular aromatic compound metabolic process, drug binding, metabolic process, catabolic process, cellular process, endomembrane system, toxic substance binding, membrane, integral component of membrane, oxidoreductase activity, oxidoreducta…	302.304	189.479	350.657	0.884534	1.13546e-05	0.00253099
ENSRNOG00000012874	Rgma		cell morphogenesis, cell morphogenesis involved in differentiation, regulation of cell growth, embryonic epithelial tube formation, neural tube formation, neural tube closure, glycoprotein binding, morphogenesis of an epithelium, signal transducer activity, receptor activity, receptor binding, binding, protein binding, extracellular region, intracellular, cell, cytoplasm, endoplasmic reticulum, p…	523.313	416.765	568.977	0.448214	1.20585e-05	0.00259149
ENSRNOG00000017163	Pfkp	Metabolic pathways, Thyroid hormone signaling pathway, Glycolysis / Gluconeogenesis, Carbon metabolism, Biosynthesis of amino acids, AMPK signaling pathway, RNA degradation, Galactose metabolism, Central carbon metabolism in cancer, Pentose phosphate pathway, Fructose and mannose metabolism	nucleotide binding, mitophagy, macromitophagy, nucleoside binding, purine nucleoside binding, catalytic activity, 6-phosphofructokinase activity, binding, protein binding, ATP binding, extracellular region, intracellular, cell, nucleus, cytoplasm, cytosol, carbohydrate metabolic process, fructose 6-phosphate metabolic process, organic acid metabolic process, pyruvate metabolic process, generation…	563.419	739.685	487.877	-0.59939	1.32663e-05	0.00272887
ENSRNOG00000048195	Nudt13		catalytic activity, binding, intracellular, cell, cytoplasm, mitochondrion, hydrolase activity, ion binding, cation binding, organelle, membrane-bounded organelle, intracellular organelle, intracellular membrane-bounded organelle, intracellular part, cytoplasmic part, cell part, metal ion binding	169.607	123.485	189.374	0.612868	1.30532e-05	0.00272887
ENSRNOG00000050714	Islr2		cell morphogenesis, cell morphogenesis involved in differentiation, regulation of cell growth, cell, multicellular organism development, nervous system development, axonogenesis, regulation of cell size, anatomical structure morphogenesis, cell surface, cellular process, positive regulation of cell development, regulation of cell morphogenesis involved in differentiation, positive regulation of c…	45.7886	83.633	29.5696	-1.46912	1.32223e-05	0.00272887
ENSRNOG00000019518	Pde4c	cAMP signaling pathway, Purine metabolism, Morphine addiction	peptide secretion, regulation of peptide secretion, negative regulation of peptide secretion, catalytic activity, cyclic-nucleotide phosphodiesterase activity, 3',5'-cyclic-nucleotide phosphodiesterase activity, 3',5'-cyclic-AMP phosphodiesterase activity, binding, extracellular region, extracellular space, cell, cilium, nucleobase-containing compound metabolic process, purine nucleotide metaboli…	73.2429	36.2152	89.1119	1.27582	1.35135e-05	0.00274058
ENSRNOG00000053691	Lama5	Metabolic pathways, PI3K-Akt signaling pathway, Focal adhesion, Pathways in cancer, Amoebiasis, ECM-receptor interaction, Small cell lung cancer, Toxoplasmosis	cell morphogenesis, cell morphogenesis involved in differentiation, urogenital system development, ureteric bud development, branching involved in ureteric bud morphogenesis, ameboidal-type cell migration, morphogenesis of a polarized epithelium, neural crest cell migration, morphogenesis of a branching structure, kidney development, mesonephros development, hair follicle development, morphogenes…	1660.5	2258.55	1404.2	-0.685265	1.43474e-05	0.00286927
ENSRNOG00000010047	Ddit4l2		intracellular, cell, cytoplasm, cell communication, signal transduction, regulation of signal transduction, negative regulation of signal transduction, cellular process, regulation of cell communication, negative regulation of cell communication, regulation of signaling, signaling, negative regulation of signaling, intracellular part, cell part, single-organism process, single organism signaling,…	54.9475	12.3821	73.1899	2.47092	1.45527e-05	0.00287047
ENSRNOG00000016164	Fcrl2			101.248	207.169	55.8535	-1.87243	1.48602e-05	0.00289151
ENSRNOG00000006462	Ero1a	Protein processing in endoplasmic reticulum	response to hypoxia, protein disulfide isomerase activity, catalytic activity, intracellular, cell, cytoplasm, endoplasmic reticulum, endoplasmic reticulum membrane, organic acid metabolic process, protein folding, 'de novo' protein folding, cellular modified amino acid metabolic process, nitrogen compound metabolic process, transport, ion transport, cation transport, calcium ion transport, cellu…	369.651	448.993	335.648	-0.418663	1.65058e-05	0.00307136
ENSRNOG00000010626	Sphk1	Metabolic pathways, Phospholipase D signaling pathway, Calcium signaling pathway, Tuberculosis, Fc gamma R-mediated phagocytosis, VEGF signaling pathway, Sphingolipid metabolism, Sphingolipid signaling pathway		68.4362	117.081	47.5884	-1.28109	1.66377e-05	0.00307136
ENSRNOG00000016483	Myo16		nucleotide binding, cell morphogenesis, nucleoside binding, purine nucleoside binding, motor activity, actin binding, catalytic activity, binding, protein binding, ATP binding, intracellular, cell, nucleus, nucleoplasm, cytoplasm, cytosol, cytoskeleton, cell communication, signal transduction, multicellular organism development, nervous system development, cytoskeletal protein binding, anatomical…	32.7101	4.19579	44.9305	3.14404	1.65886e-05	0.00307136
ENSRNOG00000032550	AABR07025074.1			19.8491	7.03803	25.3395	1.71232	1.62204e-05	0.00307136
ENSRNOG00000028390	Hhipl1		catalytic activity, receptor activity, scavenger receptor activity, binding, carbohydrate metabolic process, transport, endocytosis, receptor-mediated endocytosis, metabolic process, membrane, vesicle-mediated transport, oxidoreductase activity, oxidoreductase activity, acting on CH-OH group of donors, oxidoreductase activity, acting on the CH-OH group of donors, quinone or similar compound as ac…	90.5046	138.296	70.0226	-0.971805	1.76597e-05	0.00319684
ENSRNOG00000051303	AC127084.5			77.6524	36.5899	95.2506	1.35645	1.77614e-05	0.00319684
ENSRNOG00000006604	Thy1	Leukocyte transendothelial migration	cell morphogenesis, cell morphogenesis involved in differentiation, angiogenesis, blood vessel development, eye development, eye photoreceptor cell differentiation, cell activation, regulation of protein phosphorylation, negative regulation of protein phosphorylation, positive regulation of protein phosphorylation, vasculature development, activation of immune response, myeloid leukocyte activati…	235.762	340.395	190.919	-0.830943	2.02544e-05	0.00360053
ENSRNOG00000018267	B3gnt7	Glycosaminoglycan biosynthesis - keratan sulfate	Golgi membrane, catalytic activity, intracellular, cell, cytoplasm, Golgi apparatus, carbohydrate metabolic process, cellular protein modification process, protein glycosylation, metabolic process, galactosyltransferase activity, biosynthetic process, macromolecule biosynthetic process, glycoprotein metabolic process, glycoprotein biosynthetic process, cellular process, endomembrane system, membr…	87.3071	123.254	71.9012	-0.769281	2.10349e-05	0.00369368
ENSRNOG00000005154	Alkal2		MAPK cascade, regulation of protein phosphorylation, positive regulation of protein phosphorylation, receptor binding, binding, protein binding, extracellular region, cellular protein modification process, protein phosphorylation, phosphorus metabolic process, phosphate-containing compound metabolic process, cell communication, signal transduction, multicellular organism development, nervous syst…	13.9294	1.87707	19.0947	2.80414	2.32175e-05	0.00398044
ENSRNOG00000015308	Pbk		MAPK cascade, nucleotide binding, nucleoside binding, purine nucleoside binding, regulation of protein phosphorylation, negative regulation of protein phosphorylation, catalytic activity, protein kinase activity, protein serine/threonine kinase activity, binding, ATP binding, intracellular, cell, nucleus, cellular protein modification process, protein phosphorylation, proteolysis, ubiquitin-depen…	109.495	73.8529	124.77	0.748654	2.32208e-05	0.00398044
ENSRNOG00000031536	Syndig1		receptor binding, binding, protein binding, intracellular, cell, cytoplasm, endosome, early endosome, vacuole, vacuolar membrane, plasma membrane, integral component of plasma membrane, transport, intracellular protein transport, multicellular organism development, nervous system development, synapse assembly, protein localization, cellular process, endosome membrane, endomembrane system, postsyn…	39.6282	18.7348	48.5826	1.32909	2.45347e-05	0.00415617
ENSRNOG00000013774	Lmnb1	Apoptosis	structural molecule activity, binding, protein binding, intracellular, cell, nucleus, nuclear envelope, nuclear inner membrane, lamin filament, nuclear lamina, nucleoplasm, cytoplasm, cytoskeleton, intermediate filament, apoptotic process, multicellular organism development, nervous system development, cell death, response to endogenous stimulus, response to hormone, cellular process, response to…	224.143	167.805	248.288	0.56246	2.52134e-05	0.00422149
ENSRNOG00000005115	Asf1b		nuclear chromosome, chromatin, nuclear chromatin, binding, protein binding, intracellular, cell, nucleus, nucleoplasm, chromosome, DNA packaging, chromatin organization, chromatin assembly or disassembly, nucleosome assembly, DNA replication-dependent nucleosome assembly, DNA replication-independent nucleosome assembly, protein complex assembly, organelle organization, cellular process, cellular …	59.9397	36.3755	70.0386	0.926509	2.62775e-05	0.00434908
ENSRNOG00000011000	Rims1	Retrograde endocannabinoid signaling, Synaptic vesicle cycle		45.2849	17.6943	57.1095	1.63617	2.66751e-05	0.00436471
ENSRNOG00000051706	Tep1		nucleotide binding, telomere maintenance via recombination, telomere maintenance, chromosome, telomeric region, nucleoside binding, purine nucleoside binding, p53 binding, nucleic acid binding, telomerase activity, RNA binding, catalytic activity, RNA-directed DNA polymerase activity, binding, protein binding, ATP binding, intracellular, cell, nucleus, chromosome, telomerase holoenzyme complex, c…	748.167	928.469	670.895	-0.46817	2.82837e-05	0.00457591
ENSRNOG00000000281	Prodh1	Metabolic pathways, Arginine and proline metabolism		209.084	121.167	246.762	1.0201	2.86437e-05	0.00458267
ENSRNOG00000024728	Arhgap22		GTPase activator activity, adherens junction, cell-substrate adherens junction, focal adhesion, cell communication, signal transduction, enzyme activator activity, cellular process, signaling, cell junction, cell-substrate junction, enzyme regulator activity, GTPase regulator activity, positive regulation of catalytic activity, regulation of GTPase activity, positive regulation of GTPase activity…	107.847	146.851	91.1306	-0.682395	3.00109e-05	0.00474865
ENSRNOG00000009871	Piwil2	Dorso-ventral axis formation	reproduction, nuclear division, RNA 5'-end processing, developmental process involved in reproduction, nucleic acid binding, RNA binding, mRNA binding, binding, intracellular, cell, chromosome, cytoplasm, polysome, nucleobase-containing compound metabolic process, DNA metabolic process, DNA modification, DNA alkylation, DNA methylation, chromatin organization, RNA processing, translation, regulat…	149.956	60.3067	188.377	1.62714	3.04701e-05	0.0047689
ENSRNOG00000008137	Cdk18			119.867	164.079	100.919	-0.695728	3.27865e-05	0.00507626
ENSRNOG00000007955	Timp4		reproduction, protease binding, response to molecule of bacterial origin, enzyme inhibitor activity, endopeptidase inhibitor activity, binding, protein binding, extracellular region, proteinaceous extracellular matrix, extracellular space, intracellular, cell, cytoplasm, proteolysis, membrane protein ectodomain proteolysis, cell communication, signal transduction, cell surface receptor signaling …	250.238	138.442	298.15	1.10121	3.38385e-05	0.00518342
ENSRNOG00000014928	Apba1		regulation of neurotransmitter levels, beta-amyloid binding, in utero embryonic development, binding, protein binding, phospholipid binding, phosphatidylinositol-4,5-bisphosphate binding, intracellular, cell, nucleus, cytoplasm, Golgi apparatus, plasma membrane, protein complex assembly, transport, ion transport, anion transport, dicarboxylic acid transport, neurotransmitter transport, amino acid…	98.5497	159.557	72.4036	-1.12917	3.62274e-05	0.00543373
ENSRNOG00000017052	Pianp		cell, plasma membrane, adherens junction, membrane, integral component of membrane, basolateral plasma membrane, cell junction, intrinsic component of membrane, membrane part, plasma membrane part, cell part, anchoring junction, cell periphery, plasma membrane region	57.6956	91.1073	43.3763	-1.05353	3.62087e-05	0.00543373
ENSRNOG00000002916	Ca4	Nitrogen metabolism, Proximal tubule bicarbonate reclamation	catalytic activity, carbonate dehydratase activity, binding, extracellular region, intracellular, cell, cytoplasm, endoplasmic reticulum, rough endoplasmic reticulum, endoplasmic reticulum-Golgi intermediate compartment, Golgi apparatus, trans-Golgi network, plasma membrane, brush border, one-carbon metabolic process, transport, ion transport, anion transport, multicellular organism development, …	212.427	110.719	256.016	1.20198	3.68259e-05	0.00546657
ENSRNOG00000015423	Ccna2	Viral carcinogenesis, Epstein-Barr virus infection, AMPK signaling pathway, Hepatitis B, Progesterone-mediated oocyte maturation, Cell cycle		172.781	124.434	193.501	0.632854	3.86419e-05	0.00567759
ENSRNOG00000009505	Cd164l2		membrane, integral component of membrane, intrinsic component of membrane, membrane part	13.101	28.4447	6.52518	-1.96821	3.99233e-05	0.00580662
ENSRNOG00000029260	Pitpnm2			849.404	703.975	911.731	0.372616	4.1033e-05	0.00590834
ENSRNOG00000004968	Ncapg2		in utero embryonic development, blastocyst development, blastocyst growth, inner cell mass cell proliferation, binding, protein binding, intracellular, cell, nucleus, multicellular organism development, cell proliferation, embryo development, embryo development ending in birth or egg hatching, membrane, multicellular organismal process, developmental process, methylated histone binding, growth, h…	418.21	332.514	454.936	0.451084	4.17062e-05	0.00594582
ENSRNOG00000000699	Selplg			198.939	278.242	164.952	-0.75075	4.29847e-05	0.00606801
ENSRNOG00000048411	Uhrf1			186.337	127.506	211.551	0.725973	4.54435e-05	0.00635283
ENSRNOG00000031855	Actr3b			162.709	118.723	181.56	0.608673	4.61439e-05	0.00638871
ENSRNOG00000008797	Tmpo		chromatin, nucleic acid binding, DNA binding, binding, protein binding, lamin binding, intracellular, cell, nucleus, nuclear envelope, nuclear inner membrane, chromosome, cytoplasm, endoplasmic reticulum, endoplasmic reticulum membrane, nucleobase-containing compound metabolic process, transcription, DNA-templated, regulation of transcription, DNA-templated, cellular aromatic compound metabolic p…	651.493	571.383	685.826	0.262964	4.68713e-05	0.00642761
ENSRNOG00000043201	Coq8a		nucleotide binding, nucleoside binding, purine nucleoside binding, catalytic activity, binding, ATP binding, intracellular, cell, cytoplasm, mitochondrion, coenzyme metabolic process, oxidoreduction coenzyme metabolic process, ubiquinone metabolic process, ubiquinone biosynthetic process, phosphorus metabolic process, phosphate-containing compound metabolic process, metabolic process, biosyntheti…	994.014	745.599	1100.48	0.561035	5.03352e-05	0.00683751
ENSRNOG00000001912	Tecrl		catalytic activity, intracellular, cell, cytoplasm, lipid metabolic process, metabolic process, membrane, integral component of membrane, oxidoreductase activity, oxidoreductase activity, acting on the CH-CH group of donors, intrinsic component of membrane, primary metabolic process, intracellular part, membrane part, cell part, single-organism process, single-organism metabolic process, oxidatio…	705.216	544.877	773.933	0.505496	5.27716e-05	0.00694642
ENSRNOG00000010320	Efnb3	Axon guidance	cell morphogenesis, cell morphogenesis involved in differentiation, cell activation, immune system process, regulation of immune system process, positive regulation of immune system process, regulation of leukocyte activation, positive regulation of leukocyte activation, receptor binding, binding, protein binding, cell, plasma membrane, movement of cell or subcellular component, chemotaxis, cell …	619.854	474.019	682.355	0.524651	5.24301e-05	0.00694642
ENSRNOG00000014232	P2ry1	Neuroactive ligand-receptor interaction, Rap1 signaling pathway, Taste transduction, Platelet activation	reproduction, MAPK cascade, nucleotide binding, G-protein coupled nucleotide receptor activity, G-protein coupled adenosine receptor activity, purinergic nucleotide receptor activity, G-protein coupled receptor binding, cell activation, nucleoside binding, purine nucleoside binding, regulation of protein phosphorylation, positive regulation of protein phosphorylation, adenosine receptor signaling…	174.554	120.905	197.546	0.703714	5.30666e-05	0.00694642
ENSRNOG00000056069	Kif11		nucleotide binding, microtubule cytoskeleton organization, mitotic cell cycle, nuclear division, spindle pole, nucleoside binding, purine nucleoside binding, motor activity, microtubule motor activity, catalytic activity, binding, protein binding, ATP binding, intracellular, cell, cytoplasm, spindle, cytoskeleton, kinesin complex, microtubule, microtubule associated complex, spindle microtubule, …	331.761	231.261	374.832	0.694342	5.17822e-05	0.00694642
ENSRNOG00000006204	Slc30a3		transition metal ion transport, lytic vacuole, transporter activity, zinc ion transmembrane transporter activity, intracellular, cell, cytoplasm, lysosome, lysosomal membrane, endosome, late endosome, vacuole, vacuolar membrane, plasma membrane, transport, ion transport, cation transport, zinc II ion transport, cellular ion homeostasis, cellular metal ion homeostasis, cellular zinc ion homeostasi…	246.972	380.094	189.919	-0.997185	5.93972e-05	0.00770504
ENSRNOG00000006731	Spc25		mitotic cell cycle, nuclear division, chromosome, centromeric region, kinetochore, condensed chromosome kinetochore, condensed chromosome, centromeric region, condensed chromosome, intracellular, cell, nucleus, chromosome, organelle organization, cell cycle, mitotic spindle organization, chromosome segregation, mitotic nuclear division, cellular process, cellular component organization, cell cycl…	71.1993	48.8791	80.7651	0.713049	6.05538e-05	0.00771605
ENSRNOG00000056257	Cacng7	Cardiac muscle contraction, MAPK signaling pathway, Adrenergic signaling in cardiomyocytes, Oxytocin signaling pathway, Dilated cardiomyopathy, Hypertrophic cardiomyopathy (HCM), Arrhythmogenic right ventricular cardiomyopathy (ARVC)	system process, transporter activity, ion channel activity, voltage-gated ion channel activity, voltage-gated calcium channel activity, cation channel activity, calcium channel activity, cell, plasma membrane, integral component of plasma membrane, transport, ion transport, cation transport, calcium ion transport, cell communication, signal transduction, cell surface receptor signaling pathway, g…	27.0123	13.043	32.9992	1.27566	6.05202e-05	0.00771605
ENSRNOG00000015519	Ces1d	Metabolic pathways, Drug metabolism - other enzymes	catalytic activity, sterol esterase activity, triglyceride lipase activity, extracellular region, extracellular space, intracellular, cell, cytoplasm, endoplasmic reticulum, endoplasmic reticulum lumen, lipid particle, cytosol, organic acid metabolic process, lipid metabolic process, fatty acid metabolic process, neutral lipid metabolic process, acylglycerol metabolic process, metabolic process, …	268.423	122.789	330.838	1.4226	6.4e-05	0.00796798
ENSRNOG00000018509	Cx3cr1	Cytokine-cytokine receptor interaction, Chemokine signaling pathway	angiogenesis, blood vessel development, G-protein coupled chemoattractant receptor activity, peptide receptor activity, microglial cell activation, cell activation, vasculature development, positive regulation of neuroblast proliferation, response to molecule of bacterial origin, immune effector process, cell activation involved in immune response, myeloid leukocyte activation, myeloid cell activ…	78.8969	132.397	55.9685	-1.22749	6.4191e-05	0.00796798
ENSRNOG00000032374	Paqr9		steroid hormone receptor activity, signal transducer activity, receptor activity, binding, steroid binding, cell, plasma membrane, cell communication, signal transduction, lipid binding, response to endogenous stimulus, response to hormone, hormone-mediated signaling pathway, cellular process, response to organic substance, response to organic cyclic compound, membrane, integral component of memb…	68.5364	36.1074	82.4346	1.16894	6.35113e-05	0.00796798
ENSRNOG00000010721	Dlgap5		spindle pole, catalytic activity, phosphoprotein phosphatase activity, intracellular, cell, nucleus, cytoplasm, centrosome, microtubule organizing center, spindle, cytoskeleton, cellular protein modification process, protein dephosphorylation, phosphorus metabolic process, phosphate-containing compound metabolic process, metabolic process, cellular process, microtubule cytoskeleton, dephosphoryla…	175.689	124.873	197.468	0.656937	6.61328e-05	0.00813885
ENSRNOG00000053026	Shcbp1			78.3294	52.8547	89.2471	0.74481	7.13858e-05	0.00871088
ENSRNOG00000004197	Asb12		intracellular, cell, cellular protein modification process, cell communication, signal transduction, metabolic process, cellular process, protein ubiquitination, protein metabolic process, signaling, protein modification by small protein conjugation, intracellular signal transduction, protein modification process, macromolecule metabolic process, macromolecule modification, cellular metabolic pro…	173.803	117.193	198.065	0.752091	7.26072e-05	0.00878548
ENSRNOG00000048567	Ankmy1			25.2238	45.7394	16.4314	-1.42295	7.32408e-05	0.00878828
ENSRNOG00000016558	Pllp		extracellular region, cell, transport, ion transport, response to stress, ensheathment of neurons, multicellular organism development, nervous system development, axon ensheathment, response to wounding, cellular process, membrane, integral component of membrane, intrinsic component of membrane, vesicle, membrane-bounded vesicle, multicellular organismal process, developmental process, myelinatio…	73.1138	30.6612	91.3077	1.54373	7.63045e-05	0.00908023
ENSRNOG00000003873	Cpd		catalytic activity, carboxypeptidase activity, metallocarboxypeptidase activity, serine-type carboxypeptidase activity, binding, protein binding, extracellular region, extracellular space, intracellular, cell, nucleus, cytoplasm, Golgi apparatus, trans-Golgi network, plasma membrane, proteolysis, peptide metabolic process, nitrogen compound metabolic process, metabolic process, peptidase activity…	1164.95	1353.81	1084.01	-0.320382	7.93134e-05	0.00936093
ENSRNOG00000013262	Myl1		system process, muscle system process, circulatory system process, heart process, binding, calcium ion binding, intracellular, cell, cytoplasm, cytoskeleton, muscle contraction, striated muscle contraction, blood circulation, actin cytoskeleton, myosin complex, myofibril, multicellular organismal process, macromolecular complex, ion binding, cation binding, organelle, non-membrane-bounded organel…	98.1727	162.412	70.6413	-1.18965	8.69539e-05	0.0100972
ENSRNOG00000049057	Znrf2			499.259	661.112	429.893	-0.619745	8.66869e-05	0.0100972
ENSRNOG00000015529	Cdca3		mitotic cell cycle, nuclear division, intracellular, cell, cytoplasm, cytosol, cellular protein modification process, organelle organization, cell cycle, mitotic nuclear division, metabolic process, cellular process, cellular component organization, protein ubiquitination, protein metabolic process, cell cycle process, protein modification by small protein conjugation, protein modification proces…	82.0546	57.3846	92.6275	0.681345	9.20483e-05	0.0106032
ENSRNOG00000001214	Pfkl	Metabolic pathways, HIF-1 signaling pathway, Glucagon signaling pathway, Glycolysis / Gluconeogenesis, Carbon metabolism, Biosynthesis of amino acids, AMPK signaling pathway, RNA degradation, Galactose metabolism, Central carbon metabolism in cancer, Pentose phosphate pathway, Fructose and mannose metabolism	nucleotide binding, nucleoside binding, purine nucleoside binding, peptide secretion, regulation of peptide secretion, negative regulation of peptide secretion, catalytic activity, 6-phosphofructokinase activity, fructose-2,6-bisphosphate 2-phosphatase activity, binding, protein binding, ATP binding, extracellular region, intracellular, cell, cytoplasm, cytosol, 6-phosphofructokinase complex, car…	604.894	696.887	565.469	-0.300996	9.44807e-05	0.010797
ENSRNOG00000000632	Cdk1	Gap junction, Oocyte meiosis, p53 signaling pathway, Viral carcinogenesis, Epstein-Barr virus infection, Herpes simplex infection, Progesterone-mediated oocyte maturation, Cell cycle	protein import into nucleus, translocation, cell cycle checkpoint, DNA damage checkpoint, G2/M transition of mitotic cell cycle, nucleotide binding, nuclear chromosome, mitotic cell cycle, nuclear division, response to reactive oxygen species, chromosome, telomeric region, nuclear chromosome, telomeric region, nucleoside binding, purine nucleoside binding, chromatin binding, catalytic activity, p…	209.846	149.356	235.77	0.655101	9.756e-05	0.0110611
ENSRNOG00000047314	Tk1	Metabolic pathways, Pyrimidine metabolism, Drug metabolism - other enzymes	reproduction, nucleotide binding, nucleoside binding, purine nucleoside binding, liver development, catalytic activity, thymidine kinase activity, binding, protein binding, ATP binding, intracellular, cell, cytoplasm, nucleobase-containing compound metabolic process, pyrimidine nucleoside metabolic process, DNA metabolic process, protein complex assembly, cellular aromatic compound metabolic proc…	182.101	125.7	206.273	0.710118	9.92738e-05	0.0111675
ENSRNOG00000018338	Vwa1		binding, protein binding, extracellular region, proteinaceous extracellular matrix, basement membrane, interstitial matrix, extracellular space, response to stress, behavior, cellular process, cellular component organization, extracellular matrix organization, extracellular matrix, vesicle, membrane-bounded vesicle, multicellular organismal process, multicellular organismal response to stress, id…	485.373	598.731	436.791	-0.454072	0.000102591	0.0114513
ENSRNOG00000005345	Vsnl1			19.8639	5.05342	26.2112	2.16838	0.000106107	0.0117526
ENSRNOG00000003098	Prom1	Transcriptional misregulation in cancer		422.239	311.681	469.62	0.589871	0.00010911	0.0119021
ENSRNOG00000057822	AABR07044375.2			52.0003	74.9151	42.1796	-0.814035	0.000109035	0.0119021
ENSRNOG00000050843	Mmut	Metabolic pathways, Valine, leucine and isoleucine degradation, Carbon metabolism, Glyoxylate and dicarboxylate metabolism, Propanoate metabolism	sulfur amino acid metabolic process, catalytic activity, methylmalonyl-CoA mutase activity, binding, intracellular, cell, cytoplasm, mitochondrion, organic acid metabolic process, sulfur compound metabolic process, nitrogen compound metabolic process, multicellular organism development, metabolic process, post-embryonic development, cellular process, isomerase activity, intramolecular transferase…	898.057	766.229	954.554	0.316679	0.000111486	0.0120698
ENSRNOG00000022331	Ccdc78			13.1054	2.60395	17.606	2.36812	0.000120011	0.0128958
ENSRNOG00000017149	Fam131b		mitophagy, macromitophagy, positive regulation of defense response to virus by host, immune effector process, immune system process, regulation of immune system process, regulation of immune effector process, regulation of response to biotic stimulus, intracellular, cell, nucleus, nucleoplasm, cytoplasm, autophagy, response to stress, defense response, organelle organization, mitochondrion organi…	38.7313	69.6801	25.4675	-1.41708	0.000125261	0.0132803
ENSRNOG00000049590	RT1-M2	Cell adhesion molecules (CAMs), Endocytosis, Phagosome, Viral carcinogenesis, HTLV-I infection, Epstein-Barr virus infection, Type I diabetes mellitus, Herpes simplex infection, Autoimmune thyroid disease, Allograft rejection, Viral myocarditis, Antigen processing and presentation, Graft-versus-host disease	immune system process, antigen processing and presentation of peptide antigen via MHC class I, antigen binding, receptor binding, binding, protein binding, cell, plasma membrane, immune response, cell surface, membrane, integral component of membrane, antigen processing and presentation, intrinsic component of membrane, macromolecular complex, amide binding, peptide binding, peptide antigen bindi…	5.61169	14.3486	1.86731	-2.42034	0.000125434	0.0132803
ENSRNOG00000013585	Nmnat3			177.139	124.567	199.67	0.676371	0.000127473	0.0133244
ENSRNOG00000016758	Loxl2		cell morphogenesis, cell morphogenesis involved in differentiation, transcription factor activity, protein binding, transcription factor activity, transcription factor binding, skeletal system development, angiogenesis, blood vessel development, response to hypoxia, ameboidal-type cell migration, epithelial to mesenchymal transition, endothelial cell proliferation, vasculature development, sprout…	610.651	766.197	543.989	-0.49337	0.000127701	0.0133244
ENSRNOG00000008210	Ky		intracellular, cell, cytoplasm, multicellular organism development, muscle organ development, neuromuscular junction development, cellular process, cellular component organization, myofibril, sarcomere, Z disc, I band, multicellular organismal process, developmental process, organelle, non-membrane-bounded organelle, intracellular organelle, intracellular non-membrane-bounded organelle, contracti…	220.512	115.442	265.542	1.19475	0.000129164	0.0133801
ENSRNOG00000046254	Adgre1		adaptive immune response, immune system process, signal transducer activity, receptor activity, transmembrane signaling receptor activity, G-protein coupled receptor activity, binding, calcium ion binding, cell, plasma membrane, immune response, cell communication, signal transduction, cell surface receptor signaling pathway, G-protein coupled receptor signaling pathway, external side of plasma m…	284.257	402.153	233.731	-0.780323	0.000133387	0.0137188
ENSRNOG00000005936	Foxm1		G2/M transition of mitotic cell cycle, negative regulation of transcription from RNA polymerase II promoter, MAPK cascade, mitotic cell cycle, regulatory region DNA binding, RNA polymerase II transcription factor activity, sequence-specific DNA binding, regulatory region nucleic acid binding, nucleic acid binding transcription factor activity, blood vessel development, vasculogenesis, liver devel…	184.489	134.11	206.08	0.616059	0.000137268	0.0139191
ENSRNOG00000053047	Top2a	Platinum drug resistance	reproduction, cell cycle checkpoint, nucleotide binding, nuclear chromosome, mitotic cell cycle, nuclear division, magnesium ion binding, resolution of meiotic recombination intermediates, condensed chromosome, sister chromatid segregation, nucleoside binding, purine nucleoside binding, hematopoietic progenitor cell differentiation, immune system process, immune system development, nucleic acid b…	687.959	503.342	767.08	0.606854	0.000136643	0.0139191
ENSRNOG00000011189	Acy1	Metabolic pathways, Biosynthesis of amino acids, 2-Oxocarboxylic acid metabolism, Arginine biosynthesis	catalytic activity, aminoacylase activity, binding, extracellular region, intracellular, cell, cytoplasm, organic acid metabolic process, proteolysis, peptide metabolic process, cellular amino acid metabolic process, nitrogen compound metabolic process, metabolic process, peptidase activity, metalloexopeptidase activity, metallopeptidase activity, exopeptidase activity, zinc ion binding, cataboli…	251.877	190.274	278.278	0.546056	0.000141298	0.0142276
ENSRNOG00000002680	Lamc1	PI3K-Akt signaling pathway, Focal adhesion, Pathways in cancer, Amoebiasis, ECM-receptor interaction, Small cell lung cancer, Prion diseases, Toxoplasmosis	cell morphogenesis, cell morphogenesis involved in differentiation, structural molecule activity, extracellular matrix structural constituent, binding, extracellular region, proteinaceous extracellular matrix, basement membrane, basal lamina, laminin-1 complex, protein complex assembly, movement of cell or subcellular component, cell-substrate junction assembly, cell adhesion, multicellular organ…	2883.4	3249.04	2726.7	-0.252772	0.000145963	0.0145953
ENSRNOG00000009459	Slc35f6		lytic vacuole, extracellular region, intracellular, cell, cytoplasm, mitochondrion, lysosome, lysosomal membrane, vacuole, vacuolar membrane, transport, mitochondrial transport, apoptotic process, organelle organization, mitochondrion organization, mitochondrial membrane organization, cell communication, signal transduction, cell death, cell proliferation, positive regulation of cell proliferatio…	301.388	357.423	277.373	-0.364643	0.000154229	0.0153155
ENSRNOG00000002667	Lamc2	PI3K-Akt signaling pathway, Focal adhesion, Pathways in cancer, Amoebiasis, ECM-receptor interaction, Small cell lung cancer, Toxoplasmosis	binding, protein binding, glycosaminoglycan binding, extracellular region, proteinaceous extracellular matrix, basement membrane, basal lamina, laminin-2 complex, laminin-5 complex, extracellular space, intracellular, cell, cytoplasm, cell cortex, cell adhesion, heparin binding, membrane, biological adhesion, extracellular matrix, macromolecular complex, protein complex, laminin complex, extracel…	773.998	1065.58	649.034	-0.714406	0.000159325	0.0155008
ENSRNOG00000021682	Dcakd		nucleotide binding, nucleoside binding, purine nucleoside binding, catalytic activity, dephospho-CoA kinase activity, binding, ATP binding, intracellular, cell, cytoplasm, mitochondrion, nucleobase-containing compound metabolic process, purine nucleotide metabolic process, purine nucleotide biosynthetic process, cellular aromatic compound metabolic process, coenzyme metabolic process, nucleoside …	383.681	462.663	349.832	-0.402298	0.000158803	0.0155008
ENSRNOG00000054964	Aoah			37.4199	55.0238	29.8754	-0.859579	0.000158278	0.0155008
ENSRNOG00000006641	Dbh	Metabolic pathways, Tyrosine metabolism	reproduction, response to reactive oxygen species, response to acid chemical, skeletal system development, regulation of neurotransmitter levels, temperature homeostasis, cytokine production, blood vessel remodeling, response to amphetamine, immune effector process, immune system process, leukocyte mediated immunity, system process, circulatory system process, vascular process in circulatory syst…	54.608	83.8586	42.072	-0.978311	0.000161606	0.0156172
ENSRNOG00000027839	Ptk2b	Phospholipase D signaling pathway, Calcium signaling pathway, GnRH signaling pathway, Leukocyte transendothelial migration, Chemokine signaling pathway, Natural killer cell mediated cytotoxicity, Hepatitis B	reproduction, MAPK cascade, nucleotide binding, response to reactive oxygen species, cell morphogenesis, response to acid chemical, ossification, angiogenesis, oocyte maturation, regulation of cell growth, blood vessel development, response to hypoxia, ameboidal-type cell migration, cell activation, nucleoside binding, purine nucleoside binding, tissue homeostasis, regulation of protein phosphory…	261.534	361.539	218.674	-0.72277	0.000166099	0.0159444
ENSRNOG00000023410	Apol9a		binding, extracellular region, transport, lipid transport, metabolic process, lipid binding, lipid localization, macromolecule localization, lipoprotein metabolic process, macromolecule metabolic process, single-organism process, single-organism transport, localization, establishment of localization, organic substance transport, organic substance metabolic process, single-organism localization	445.948	332.517	494.561	0.571302	0.000167503	0.0159727
ENSRNOG00000004437	Map2k6	Rap1 signaling pathway, MAPK signaling pathway, Inflammatory mediator regulation of TRP channels, GnRH signaling pathway, Osteoclast differentiation, Fc epsilon RI signaling pathway, Epstein-Barr virus infection, TNF signaling pathway, Influenza A, Toll-like receptor signaling pathway, Toxoplasmosis, Amyotrophic lateral sclerosis (ALS)	reproduction, MAPK cascade, nucleotide binding, activation of MAPK activity, nucleoside binding, purine nucleoside binding, regulation of protein phosphorylation, positive regulation of protein phosphorylation, response to ischemia, system process, muscle system process, circulatory system process, heart process, catalytic activity, protein kinase activity, protein serine/threonine kinase activit…	109.554	72.9921	125.224	0.770544	0.000174414	0.0164472
ENSRNOG00000007110	Ankrd6		MAPK cascade, establishment of planar polarity, morphogenesis of a polarized epithelium, regulation of protein phosphorylation, positive regulation of protein phosphorylation, morphogenesis of an epithelium, intracellular, cell, nucleus, cytoplasm, cellular protein modification process, protein phosphorylation, phosphorus metabolic process, phosphate-containing compound metabolic process, respons…	268.091	340.284	237.151	-0.519101	0.000175906	0.0164472
ENSRNOG00000053869	Ppp1r3d	Insulin signaling pathway, Insulin resistance	polysaccharide biosynthetic process, polysaccharide catabolic process, catalytic activity, phosphoprotein phosphatase activity, binding, protein binding, intracellular, cell, cytoplasm, carbohydrate metabolic process, polysaccharide metabolic process, glycogen metabolic process, glycogen biosynthetic process, regulation of glycogen biosynthetic process, glycogen catabolic process, regulation of g…	417.995	314.914	462.172	0.552017	0.000175039	0.0164472
ENSRNOG00000001270	Hvcn1			75.8146	112.944	59.9021	-0.903756	0.000181158	0.0167444
ENSRNOG00000034075	Ube2ql1	Ubiquitin mediated proteolysis	catalytic activity, ubiquitin-protein transferase activity, intracellular, cell, nucleus, cellular protein modification process, metabolic process, cellular process, protein ubiquitination, transferase activity, protein metabolic process, ubiquitin-like protein transferase activity, protein modification by small protein conjugation, protein modification process, macromolecule metabolic process, o…	319.981	226.524	360.034	0.666115	0.00018141	0.0167444
ENSRNOG00000013598	Melk		nucleotide binding, nucleoside binding, purine nucleoside binding, catalytic activity, protein kinase activity, protein serine/threonine kinase activity, protein tyrosine kinase activity, non-membrane spanning protein tyrosine kinase activity, binding, calcium ion binding, ATP binding, intracellular, cell, nucleus, cytoplasm, plasma membrane, cell cortex, cellular protein modification process, pr…	99.4954	66.055	113.827	0.776046	0.00018662	0.0170073
ENSRNOG00000021174	Macrod1		catalytic activity, intracellular, cell, nucleus, cytoplasm, mitochondrion, nucleobase-containing compound metabolic process, cellular protein modification process, cellular aromatic compound metabolic process, nitrogen compound metabolic process, response to stress, cellular response to DNA damage stimulus, metabolic process, nucleoside metabolic process, cellular process, hydrolase activity, hy…	441.268	273.703	513.082	0.904127	0.000186306	0.0170073
ENSRNOG00000014641	Rpl3l	Ribosome	ribosomal large subunit assembly, structural constituent of ribosome, structural molecule activity, intracellular, cell, cytoplasm, cytosol, ribosome, translation, peptide metabolic process, nitrogen compound metabolic process, organelle organization, metabolic process, biosynthetic process, macromolecule biosynthetic process, cellular process, gene expression, large ribosomal subunit, membrane, …	558.34	386.551	631.963	0.707735	0.000188803	0.017098
ENSRNOG00000003736	Col5a2	Protein digestion and absorption		1584.8	1885.41	1455.96	-0.372685	0.000192004	0.0171718
ENSRNOG00000036615	RGD1560242			4.66455	12.3605	1.36627	-2.49729	0.000190961	0.0171718
ENSRNOG00000025868	Klhl33			55.6749	17.3705	72.0911	1.99231	0.000195435	0.0173708
ENSRNOG00000020281	Kif22		mitotic sister chromatid segregation, nucleotide binding, mitotic cell cycle, nuclear division, chromatin, sister chromatid segregation, nucleoside binding, purine nucleoside binding, nucleic acid binding, DNA binding, motor activity, microtubule motor activity, catalytic activity, binding, protein binding, ATP binding, intracellular, cell, nucleus, chromosome, cytoplasm, spindle, cytoskeleton, k…	237.404	173.476	264.802	0.607322	0.000197817	0.017455
ENSRNOG00000020650	Slc17a7	Glutamatergic synapse, Retrograde endocannabinoid signaling, Synaptic vesicle cycle, Nicotine addiction	regulation of neurotransmitter levels, eye development, system process, neural retina development, receptor activity, transporter activity, ion channel activity, extracellular ligand-gated ion channel activity, excitatory extracellular ligand-gated ion channel activity, extracellular-glutamate-gated ion channel activity, anion channel activity, chloride channel activity, inorganic phosphate trans…	17.0356	4.74913	22.3012	2.01899	0.000198807	0.017455
ENSRNOG00000019019	Fitm1		intracellular, cell, cytoplasm, endoplasmic reticulum, endoplasmic reticulum membrane, lipid metabolic process, phospholipid metabolic process, phosphorus metabolic process, phosphate-containing compound metabolic process, organelle organization, metabolic process, lipid biosynthetic process, phospholipid biosynthetic process, biosynthetic process, cellular process, lipid localization, regulation…	143.917	80.1101	171.263	1.08666	0.00020801	0.0181523
ENSRNOG00000002343	Uchl1	Parkinson's disease	MAPK cascade, cell morphogenesis, cell morphogenesis involved in differentiation, G-protein coupled receptor binding, regulation of protein phosphorylation, negative regulation of protein phosphorylation, response to ischemia, system process, catalytic activity, endopeptidase activity, cysteine-type endopeptidase activity, thiol-dependent ubiquitin-specific protease activity, receptor binding, bi…	34.7108	63.2611	22.4749	-1.45283	0.000218424	0.0183008
ENSRNOG00000004198	Stxbp6		exocyst, binding, protein binding, phospholipid binding, phosphatidylinositol-4,5-bisphosphate binding, intracellular, cell, cytoplasm, plasma membrane, cell cortex, protein complex assembly, transport, exocytosis, post-Golgi vesicle-mediated transport, Golgi to plasma membrane transport, vesicle fusion, organelle organization, protein localization, lipid binding, cellular process, membrane, inte…	211.219	290.82	177.104	-0.712358	0.000221336	0.0183008
ENSRNOG00000010092	Magix			76.5451	35.6125	94.0877	1.37692	0.000222421	0.0183008
ENSRNOG00000013027	Rgl3		guanyl-nucleotide exchange factor activity, Ras guanyl-nucleotide exchange factor activity, binding, protein binding, intracellular, cell, cell communication, signal transduction, small GTPase mediated signal transduction, Ral guanyl-nucleotide exchange factor activity, cellular process, Ras GTPase binding, enzyme binding, signaling, small GTPase binding, intracellular signal transduction, positi…	128.073	169.249	110.427	-0.611556	0.000218209	0.0183008
ENSRNOG00000015921	Esco2			38.085	21.4291	45.2233	1.04324	0.00021582	0.0183008
ENSRNOG00000017693	Slc2a5	Carbohydrate digestion and absorption	system process, circulatory system process, regulation of systemic arterial blood pressure mediated by a chemical signal, regulation of systemic arterial blood pressure, transporter activity, fructose transmembrane transporter activity, glucose transmembrane transporter activity, binding, extracellular region, cell, plasma membrane, integral component of plasma membrane, transport, blood circulat…	21.1814	38.2441	13.8688	-1.40018	0.00021521	0.0183008
ENSRNOG00000019557	Asb18			84.9421	57.1548	96.8509	0.750686	0.000214272	0.0183008
ENSRNOG00000042426	Cyp4v3		catalytic activity, monooxygenase activity, binding, iron ion binding, intracellular, cell, cytoplasm, endoplasmic reticulum, endoplasmic reticulum membrane, organic acid metabolic process, lipid metabolic process, fatty acid metabolic process, metabolic process, cellular process, fatty acid omega-oxidation, endomembrane system, membrane, integral component of membrane, oxidoreductase activity, o…	406.77	496.554	368.292	-0.430091	0.000219636	0.0183008
ENSRNOG00000053479	AABR07029417.1			20.9307	7.65102	26.6219	1.67487	0.000222112	0.0183008
ENSRNOG00000060528	Cacna1g	MAPK signaling pathway, Aldosterone synthesis and secretion, Calcium signaling pathway, Circadian entrainment, Type II diabetes mellitus		425.231	723.208	297.526	-1.27855	0.000217567	0.0183008
ENSRNOG00000016573	Dgat2	Metabolic pathways, Glycerolipid metabolism, Fat digestion and absorption	retinoid metabolic process, catalytic activity, 2-acylglycerol O-acyltransferase activity, diacylglycerol O-acyltransferase activity, binding, protein binding, intracellular, cell, cytoplasm, mitochondrion, endoplasmic reticulum, endoplasmic reticulum membrane, lipid particle, carbohydrate metabolic process, monosaccharide metabolic process, glucose metabolic process, alcohol metabolic process, g…	160.022	107.499	182.532	0.75835	0.000229811	0.0188014
ENSRNOG00000061845	Cttnbp2		binding, protein binding, intracellular, cell, cytoplasm, cell cortex, multicellular organism development, nervous system development, central nervous system development, brain development, synaptic vesicle, endomembrane system, cytoplasmic, membrane-bounded vesicle, SH3 domain binding, protein domain specific binding, transport vesicle, dendrite, cytoplasmic vesicle, vesicle, membrane-bounded ve…	154.848	98.0271	179.2	0.863705	0.000231857	0.0188616
ENSRNOG00000007896	Klhl38		ubiquitin ligase complex, catalytic activity, ubiquitin-protein transferase activity, intracellular, cell, cellular protein modification process, metabolic process, cellular process, protein ubiquitination, transferase activity, protein metabolic process, ubiquitin-like protein transferase activity, cullin-RING ubiquitin ligase complex, Cul3-RING ubiquitin ligase complex, protein modification by …	211.559	145.23	239.985	0.720703	0.000235648	0.0189558
ENSRNOG00000026217	Armc2			141.047	81.4086	166.607	1.02421	0.000235645	0.0189558
ENSRNOG00000000479	Kifc1		reproduction, mitotic sister chromatid segregation, nucleotide binding, microtubule cytoskeleton organization, mitotic cell cycle, nuclear division, sister chromatid segregation, nucleoside binding, purine nucleoside binding, motor activity, microtubule motor activity, catalytic activity, binding, protein binding, ATP binding, intracellular, cell, nucleus, cytoplasm, endosome, early endosome, vac…	160.85	118.439	179.027	0.591941	0.00023698	0.0189571
ENSRNOG00000011439	Grk5	Endocytosis, Chemokine signaling pathway, Morphine addiction	nucleotide binding, nucleoside binding, purine nucleoside binding, desensitization of G-protein coupled receptor protein signaling pathway, catalytic activity, protein kinase activity, protein serine/threonine kinase activity, G-protein coupled receptor kinase activity, binding, ATP binding, intracellular, cell, nucleus, nuclear envelope, cytoplasm, plasma membrane, adherens junction, cell-substr…	455.765	537.077	420.917	-0.350853	0.000244679	0.0193628
ENSRNOG00000018516	Impa2	Metabolic pathways, Inositol phosphate metabolism, Phosphatidylinositol signaling system	magnesium ion binding, catalytic activity, binding, protein binding, intracellular, cell, cytoplasm, carbohydrate metabolic process, inositol metabolic process, inositol biosynthetic process, alcohol metabolic process, lipid metabolic process, phospholipid metabolic process, glycerophospholipid metabolic process, phosphorus metabolic process, phosphate-containing compound metabolic process, cell …	196.523	122.288	228.338	0.895443	0.000244741	0.0193628
ENSRNOG00000059479	Adcy1	Rap1 signaling pathway, Phospholipase D signaling pathway, Gap junction, Pathways in cancer, Ovarian steroidogenesis, Aldosterone synthesis and secretion, Platelet activation, Calcium signaling pathway, Inflammatory mediator regulation of TRP channels, cGMP-PKG signaling pathway, cAMP signaling pathway, Oocyte meiosis, Adrenergic signaling in cardiomyocytes, Vascular smooth muscle contraction, Ci…	nucleotide binding, cell morphogenesis, cell morphogenesis involved in differentiation, system process, catalytic activity, adenylate cyclase activity, binding, extracellular region, intracellular, cell, nucleus, cytoplasm, plasma membrane, nucleobase-containing compound metabolic process, purine nucleotide metabolic process, purine nucleotide biosynthetic process, cAMP biosynthetic process, cell…	32.8875	12.364	41.6833	1.67532	0.000248718	0.0195699
ENSRNOG00000025184	Prss35		catalytic activity, endopeptidase activity, serine-type endopeptidase activity, extracellular region, intracellular, cell, cytoplasm, mitochondrion, proteolysis, metabolic process, peptidase activity, serine-type peptidase activity, hydrolase activity, serine hydrolase activity, protein metabolic process, macromolecule metabolic process, organelle, membrane-bounded organelle, intracellular organe…	80.2341	154.735	48.3053	-1.65928	0.000252079	0.0197266
ENSRNOG00000011777	Spag5		mitotic sister chromatid segregation, microtubule cytoskeleton organization, mitotic cell cycle, nuclear division, chromosome, centromeric region, kinetochore, sister chromatid segregation, intracellular, cell, nucleus, nucleoplasm, chromosome, cytoplasm, centrosome, microtubule organizing center, spindle, cytoskeleton, microtubule, spindle microtubule, organelle organization, cytoskeleton organi…	158.168	113.534	177.296	0.638502	0.00026555	0.0205573
ENSRNOG00000017871	Sidt2			754.527	834.885	720.088	-0.213129	0.000265167	0.0205573
ENSRNOG00000012609	Trdn		microtubule cytoskeleton organization, system process, muscle system process, circulatory system process, heart process, receptor binding, binding, protein binding, intracellular, cell, cytoplasm, endoplasmic reticulum, endoplasmic reticulum membrane, plasma membrane, transport, ion transport, cation transport, calcium ion transport, cellular ion homeostasis, cellular calcium ion homeostasis, cel…	778.405	590.793	858.81	0.538926	0.000268732	0.0206924
ENSRNOG00000028047	Mecr	Metabolic pathways, Fatty acid metabolism, Fatty acid elongation	catalytic activity, receptor binding, binding, protein binding, intracellular, cell, nucleus, cytoplasm, mitochondrion, organic acid metabolic process, lipid metabolic process, fatty acid metabolic process, fatty acid biosynthetic process, metabolic process, zinc ion binding, lipid biosynthetic process, biosynthetic process, cellular process, organic acid biosynthetic process, oxidoreductase acti…	219.617	165.213	242.933	0.553452	0.000270625	0.0207273
ENSRNOG00000017672	Akr1c14		catalytic activity, intracellular, cell, cytoplasm, lipid metabolic process, multicellular organism development, nervous system development, central nervous system development, brain development, metabolic process, steroid metabolic process, steroid dehydrogenase activity, oxidoreductase activity, oxidoreductase activity, acting on CH-OH group of donors, oxidoreductase activity, acting on the CH-…	460.399	344.629	510.015	0.564143	0.000285024	0.0217146
ENSRNOG00000004578	Cthrc1		ossification, osteoblast differentiation, G-protein coupled receptor binding, establishment of planar polarity, morphogenesis of a polarized epithelium, embryonic epithelial tube formation, neural tube formation, neural tube closure, morphogenesis of an epithelium, receptor binding, frizzled binding, binding, protein binding, extracellular region, proteinaceous extracellular matrix, collagen trim…	116.978	192.294	84.6989	-1.17345	0.000289453	0.021936
ENSRNOG00000047085	Lrrtm2		regulation of receptor internalization, negative regulation of receptor internalization, receptor binding, binding, protein binding, cell, plasma membrane, transport, endocytosis, receptor-mediated endocytosis, cell communication, cell-cell signaling, chemical synaptic transmission, multicellular organism development, nervous system development, synapse assembly, metabolic process, negative regul…	6.60186	15.9072	2.61388	-2.22602	0.000292203	0.0220284
ENSRNOG00000000170	Slc30a4		transition metal ion transport, lytic vacuole, transporter activity, zinc ion transmembrane transporter activity, intracellular, cell, cytoplasm, lysosome, lysosomal membrane, endosome, late endosome, vacuole, vacuolar membrane, transport, ion transport, cation transport, zinc II ion transport, cellular ion homeostasis, cellular metal ion homeostasis, cellular zinc ion homeostasis, multicellular …	663.909	758.859	623.216	-0.283687	0.000298081	0.0223545
ENSRNOG00000006444	Fkbp4	Estrogen signaling pathway	reproduction, transition metal ion transport, nucleotide binding, microtubule cytoskeleton organization, protein peptidyl-prolyl isomerization, urogenital system development, nucleoside binding, purine nucleoside binding, developmental process involved in reproduction, nucleic acid binding, RNA binding, peptidyl-prolyl cis-trans isomerase activity, catalytic activity, receptor binding, binding, p…	802.441	579.697	897.903	0.630381	0.000301884	0.0225224
ENSRNOG00000003884	Acmsd			19.6443	6.38888	25.3252	1.83302	0.000315912	0.0232082
ENSRNOG00000015076	Cyp26b1	Metabolic pathways, Retinol metabolism	reproduction, nuclear division, response to acid chemical, skeletal system development, retinoid metabolic process, cell fate determination, establishment of lymphocyte polarity, establishment of T cell polarity, cell activation, retinoic acid binding, immune system process, immune system development, leukocyte differentiation, regulation of immune system process, regulation of leukocyte activati…	148.082	62.6135	184.711	1.54566	0.000314567	0.0232082
ENSRNOG00000054274	Cacnb3	Cardiac muscle contraction, MAPK signaling pathway, Adrenergic signaling in cardiomyocytes, Oxytocin signaling pathway, Dilated cardiomyopathy, Hypertrophic cardiomyopathy (HCM), Arrhythmogenic right ventricular cardiomyopathy (ARVC)	action potential, activation of immune response, immune system process, immune response-activating cell surface receptor signaling pathway, regulation of immune system process, positive regulation of immune system process, immune response-activating signal transduction, immune response-regulating signaling pathway, immune response-regulating cell surface receptor signaling pathway, transporter ac…	100.715	134.248	86.3444	-0.630817	0.00031302	0.0232082
ENSRNOG00000002632	Naca		transcription factor activity, protein binding, transcription factor activity, transcription factor binding, transcription cofactor activity, transcription coactivator activity, binding, protein binding, extracellular region, intracellular, cell, nucleus, cytoplasm, nucleobase-containing compound metabolic process, cellular aromatic compound metabolic process, nitrogen compound metabolic process,…	1940.63	1653.52	2063.67	0.319502	0.000321853	0.0235247
ENSRNOG00000009157	Fut4	Metabolic pathways, Other types of O-glycan biosynthesis, Glycosphingolipid biosynthesis - lacto and neolacto series	Golgi membrane, catalytic activity, intracellular, cell, cytoplasm, Golgi apparatus, Golgi stack, carbohydrate metabolic process, cellular protein modification process, protein glycosylation, metabolic process, fucosyltransferase activity, biosynthetic process, macromolecule biosynthetic process, glycoprotein metabolic process, glycoprotein biosynthetic process, cell surface, cellular process, en…	174.32	225.87	152.228	-0.566187	0.000326859	0.0236398
ENSRNOG00000012342	Ttc29		membrane, integral component of membrane, intrinsic component of membrane, membrane part	8.70668	19.4502	4.10233	-2.00289	0.000328354	0.0236398
ENSRNOG00000031852	Lsamp			135.605	81.7933	158.668	0.947486	0.000327632	0.0236398
ENSRNOG00000013973	Lcn2		response to reactive oxygen species, protease binding, response to molecule of bacterial origin, immune system process, transporter activity, binding, iron ion binding, protein binding, extracellular region, extracellular space, intracellular, cell, cytoplasm, cytosol, protein complex assembly, transport, ion transport, apoptotic process, response to stress, defense response, immune response, res…	144.528	97.6137	164.634	0.748142	0.000335026	0.0240002
ENSRNOG00000014098	Pold2	Metabolic pathways, Pyrimidine metabolism, Purine metabolism, DNA replication, HTLV-I infection, Base excision repair, Nucleotide excision repair, Mismatch repair, Homologous recombination	nuclear chromosome, nucleic acid binding, DNA binding, catalytic activity, DNA-directed DNA polymerase activity, binding, intracellular, cell, nucleus, nucleoplasm, replication fork, chromosome, nucleobase-containing compound metabolic process, DNA metabolic process, DNA replication, DNA-dependent DNA replication, cellular aromatic compound metabolic process, nitrogen compound metabolic process, …	171.855	129.658	189.94	0.547326	0.000342255	0.0243967
ENSRNOG00000030238	Fndc5		receptor binding, hormone activity, binding, protein binding, extracellular region, intracellular, cell, cytoplasm, peroxisome, peroxisomal membrane, endoplasmic reticulum, plasma membrane, cellular process, endomembrane system, response to activity, response to muscle activity, membrane, integral component of membrane, cell differentiation, organelle membrane, intrinsic component of membrane, mi…	668.514	476.396	750.85	0.655257	0.000355823	0.0252389
ENSRNOG00000026679	Scn4b	Adrenergic signaling in cardiomyocytes	action potential, voltage-gated sodium channel complex, regulation of heart rate, regulation of sodium ion transport, system process, muscle system process, circulatory system process, heart process, transporter activity, ion channel activity, voltage-gated ion channel activity, voltage-gated sodium channel activity, cation channel activity, sodium channel activity, binding, protein binding, cell…	626.74	427.194	712.26	0.736164	0.000382955	0.0270302
ENSRNOG00000030022	Myo3b			8.62584	1.57278	11.6486	2.29758	0.000390394	0.0273693
ENSRNOG00000051941	Fam78b			94.4073	65.2142	106.919	0.704731	0.00039156	0.0273693
ENSRNOG00000013968	Comtd1		catalytic activity, intracellular, cell, cytoplasm, mitochondrion, metabolic process, methyltransferase activity, O-methyltransferase activity, membrane, integral component of membrane, transferase activity, transferase activity, transferring one-carbon groups, intrinsic component of membrane, methylation, organelle, membrane-bounded organelle, intracellular organelle, intracellular membrane-boun…	112.887	142.938	100.008	-0.510983	0.000393812	0.0273937
ENSRNOG00000054474	Mastl			126.229	87.0308	143.028	0.710267	0.000407229	0.0281908
ENSRNOG00000000042	Xpr1		receptor activity, intracellular, cell, cytoplasm, Golgi apparatus, plasma membrane, cellular ion homeostasis, response to external stimulus, response to biotic stimulus, response to virus, cellular process, endomembrane system, membrane, integral component of membrane, viral process, cellular homeostasis, cellular anion homeostasis, cellular phosphate ion homeostasis, intrinsic component of memb…	310.753	424.193	262.135	-0.692315	0.000414724	0.0285723
ENSRNOG00000008956	Cdkn2c	Transcriptional misregulation in cancer, HTLV-I infection, Endocrine resistance, Cell cycle	regulation of cyclin-dependent protein serine/threonine kinase activity, G1/S transition of mitotic cell cycle, mitotic cell cycle, regulation of cell growth, regulation of protein phosphorylation, negative regulation of protein phosphorylation, catalytic activity, enzyme inhibitor activity, protein kinase inhibitor activity, cyclin-dependent protein serine/threonine kinase inhibitor activity, bi…	125.051	96.6427	137.226	0.501441	0.000419522	0.0287652
ENSRNOG00000005277	Ptprv		catalytic activity, phosphoprotein phosphatase activity, protein tyrosine phosphatase activity, cellular protein modification process, protein dephosphorylation, phosphorus metabolic process, phosphate-containing compound metabolic process, metabolic process, cellular process, membrane, integral component of membrane, dephosphorylation, hydrolase activity, hydrolase activity, acting on ester bond…	57.9715	99.3033	40.2579	-1.28163	0.000435518	0.0296003
ENSRNOG00000015408	Vil1		cell morphogenesis, ameboidal-type cell migration, ruffle, intestinal D-glucose absorption, system process, actin binding, enzyme inhibitor activity, endopeptidase inhibitor activity, cysteine-type endopeptidase inhibitor activity, binding, calcium ion binding, protein binding, phospholipid binding, phosphatidylinositol-4,5-bisphosphate binding, extracellular region, intracellular, cell, nucleus,…	33.6224	68.799	18.5467	-1.83628	0.000435812	0.0296003
ENSRNOG00000019752	Slc29a1	Alcoholism	response to hypoxia, cellular glucose homeostasis, transporter activity, nucleoside transmembrane transporter activity, cell, plasma membrane, integral component of plasma membrane, transport, response to stress, cell communication, signal transduction, cell surface receptor signaling pathway, cell-cell signaling, chemical synaptic transmission, multicellular organism development, body fluid secr…	446.577	560.954	397.558	-0.495665	0.000442367	0.0297647
ENSRNOG00000027434	Fitm2		cell morphogenesis, intracellular, cell, cytoplasm, mitochondrion, endoplasmic reticulum, endoplasmic reticulum membrane, lipid metabolic process, neutral lipid metabolic process, acylglycerol metabolic process, triglyceride metabolic process, phospholipid metabolic process, phosphorus metabolic process, phosphate-containing compound metabolic process, organelle organization, cytoskeleton organiz…	777.82	558.588	871.777	0.641247	0.000440379	0.0297647
ENSRNOG00000005388	Rassf3		binding, protein binding, intracellular, cell, cytoplasm, plasma membrane, apoptotic process, cell communication, signal transduction, cell death, cellular process, regulation of cell death, programmed cell death, membrane, signaling, identical protein binding, regulation of apoptotic process, regulation of programmed cell death, intracellular part, cell part, single-organism process, single orga…	1056.29	863.985	1138.71	0.397915	0.0004512	0.0302178
ENSRNOG00000015357	Bmper		MAPK cascade, angiogenesis, blood vessel development, urogenital system development, ureteric bud development, ameboidal-type cell migration, cell activation, kidney development, mesonephros development, regulation of protein phosphorylation, positive regulation of protein phosphorylation, endothelial cell proliferation, vasculature development, sprouting angiogenesis, blood vessel endothelial ce…	94.4324	45.2249	115.521	1.33385	0.000460095	0.0305295
ENSRNOG00000021088	Tmod4		system process, muscle system process, actin binding, binding, protein binding, tropomyosin binding, intracellular, cell, cytoplasm, cytoskeleton, striated muscle thin filament, protein complex assembly, muscle contraction, organelle organization, cytoskeleton organization, actin filament organization, regulation of actin polymerization or depolymerization, cytoskeletal protein binding, actin pol…	172.092	95.8085	204.785	1.08793	0.000459101	0.0305295
ENSRNOG00000003208	Ercc6l		nucleotide binding, nucleoside binding, purine nucleoside binding, binding, ATP binding, intracellular, cell, nucleus, nucleoplasm, cytoplasm, centrosome, microtubule organizing center, cytoskeleton, plasma membrane, microtubule cytoskeleton, membrane, purine nucleotide binding, adenyl nucleotide binding, membrane-enclosed lumen, nuclear lumen, ribonucleoside binding, purine ribonucleoside bindin…	56.1597	36.1011	64.7563	0.825668	0.000478016	0.0315732
ENSRNOG00000019161	Cpeb1	Dorso-ventral axis formation, Oocyte meiosis, Progesterone-mediated oocyte maturation	reproduction, nucleotide binding, nuclear division, translation repressor activity, nucleic acid binding, cytoplasmic mRNA processing body, response to acid chemical, response to hypoxia, cytoplasmic translation, response to molecule of bacterial origin, nucleic acid binding, RNA binding, mRNA binding, mRNA 3'-UTR binding, binding, intracellular, cell, nucleus, nucleoplasm, cytoplasm, centrosome,…	52.7311	92.8909	35.5197	-1.36231	0.000490779	0.0318941
ENSRNOG00000021962	Fzd2	mTOR signaling pathway, Proteoglycans in cancer, Pathways in cancer, Melanogenesis, Signaling pathways regulating pluripotency of stem cells, Hippo signaling pathway, HTLV-I infection, Wnt signaling pathway, Basal cell carcinoma	establishment of planar polarity, morphogenesis of a polarized epithelium, cell activation, embryonic epithelial tube formation, neural tube formation, neural tube closure, morphogenesis of an epithelium, heart morphogenesis, system process, membranous septum morphogenesis, muscular septum morphogenesis, outflow tract morphogenesis, cardiac chamber development, cardiac chamber morphogenesis, card…	142.502	195.44	119.814	-0.701304	0.000491734	0.0318941
ENSRNOG00000025596	Ago4		reproduction, nuclear division, cell morphogenesis, cytoplasmic mRNA processing body, developmental process involved in reproduction, nucleic acid binding, RNA binding, double-stranded RNA binding, single-stranded RNA binding, translation initiation factor activity, binding, intracellular, cell, nucleus, cytoplasm, nucleobase-containing compound metabolic process, RNA processing, RNA catabolic pr…	47.1482	70.5783	37.1067	-0.909477	0.000490002	0.0318941
ENSRNOG00000027894	Iqgap3	Regulation of actin cytoskeleton	G1/S transition of mitotic cell cycle, MAPK cascade, activation of MAPK activity, mitotic cell cycle, regulation of protein phosphorylation, positive regulation of protein phosphorylation, binding, protein binding, calmodulin binding, intracellular, cell, cytoplasm, plasma membrane, cell-cell junction, cellular protein modification process, protein phosphorylation, phosphorus metabolic process, p…	290.929	203.956	328.203	0.683659	0.000489302	0.0318941
ENSRNOG00000004078	Eno3	Metabolic pathways, HIF-1 signaling pathway, Glycolysis / Gluconeogenesis, Carbon metabolism, Biosynthesis of amino acids, RNA degradation	phosphopyruvate hydratase complex, magnesium ion binding, catalytic activity, phosphopyruvate hydratase activity, binding, protein binding, extracellular region, extracellular space, intracellular, cell, cytoplasm, cytosol, plasma membrane, carbohydrate metabolic process, organic acid metabolic process, pyruvate metabolic process, generation of precursor metabolites and energy, glycolytic process…	707.101	525.313	785.01	0.578628	0.000506367	0.0326959
ENSRNOG00000006086	Lynx1		extracellular region, cell, plasma membrane, cell communication, signal transduction, cell-cell signaling, chemical synaptic transmission, synaptic transmission, cholinergic, ion channel inhibitor activity, regulation of signal transduction, cell surface, cellular process, regulation of receptor activity, regulation of cell communication, membrane, channel regulator activity, channel inhibitor ac…	544.601	395.875	608.34	0.618564	0.00051754	0.0332227
ENSRNOG00000020020	Wbp1l		membrane, integral component of membrane, intrinsic component of membrane, membrane part	747.865	840.653	708.099	-0.247238	0.000519141	0.0332227
ENSRNOG00000012297	Marchf8		protein polyubiquitination, lytic vacuole, immune system process, antigen processing and presentation of peptide antigen via MHC class II, antigen processing and presentation of peptide or polysaccharide antigen via MHC class II, catalytic activity, ubiquitin-protein transferase activity, receptor binding, binding, protein binding, intracellular, cell, cytoplasm, lysosome, endosome, vacuole, cell…	606.832	675.122	577.565	-0.224805	0.000524702	0.0332694
ENSRNOG00000016294	Cd4	Cell adhesion molecules (CAMs), Hematopoietic cell lineage, Primary immunodeficiency, T cell receptor signaling pathway, Antigen processing and presentation	cell activation, cytokine production, regulation of protein phosphorylation, positive regulation of protein phosphorylation, glycoprotein binding, adaptive immune response, immune system process, adaptive immune response based on somatic recombination of immune receptors built from immunoglobulin superfamily domains, immune system development, leukocyte differentiation, regulation of immune syste…	417.379	525.927	370.859	-0.502848	0.000526803	0.0332694
ENSRNOG00000018242	Camkk1	Oxytocin signaling pathway, Alcoholism, Adipocytokine signaling pathway, AMPK signaling pathway, Longevity regulating pathway		136.781	192.71	112.811	-0.76726	0.000524602	0.0332694
ENSRNOG00000002240	Slc49a4		lytic vacuole, intracellular, cell, cytoplasm, lysosome, lysosomal membrane, vacuole, vacuolar membrane, transport, membrane, integral component of membrane, organelle membrane, intrinsic component of membrane, organelle, membrane-bounded organelle, intracellular organelle, intracellular membrane-bounded organelle, organelle part, intracellular part, membrane part, vacuolar part, cytoplasmic part…	299.999	250.168	321.355	0.359997	0.000530092	0.033331
ENSRNOG00000008680	Loxl1		blood vessel development, acrosomal vesicle, vasculature development, response to molecule of bacterial origin, catalytic activity, binding, copper ion binding, extracellular region, proteinaceous extracellular matrix, basement membrane, intracellular, cell, cytoplasm, multicellular organism development, metabolic process, response to external stimulus, response to biotic stimulus, response to ba…	836.262	1042.56	747.848	-0.478766	0.000537916	0.0336759
ENSRNOG00000002434	Tmem100		cell morphogenesis, cell morphogenesis involved in differentiation, angiogenesis, blood vessel development, vasculogenesis, in utero embryonic development, epithelial to mesenchymal transition, vasculature development, heart morphogenesis, system process, endothelium development, endocardial cushion development, epithelial to mesenchymal transition involved in endocardial cushion formation, endoc…	350.76	455.848	305.723	-0.574776	0.00055067	0.0342337
ENSRNOG00000005378	Gna15	Calcium signaling pathway, Amoebiasis, Chagas disease (American trypanosomiasis)	nucleotide binding, G-protein coupled receptor binding, nucleoside binding, purine nucleoside binding, catalytic activity, GTPase activity, signal transducer activity, receptor binding, binding, protein binding, GTP binding, intracellular, cell, cytoplasm, cytosol, heterotrimeric G-protein complex, plasma membrane, cellular ion homeostasis, cellular calcium ion homeostasis, cellular metal ion hom…	94.5577	137.307	76.2365	-0.840521	0.000551581	0.0342337
ENSRNOG00000001216	Trpm2	Oxytocin signaling pathway		66.3299	112.516	46.5359	-1.2558	0.000557707	0.0343665
ENSRNOG00000020716	Axl	EGFR tyrosine kinase inhibitor resistance	reproduction, nucleotide binding, response to reactive oxygen species, cell morphogenesis, cell morphogenesis involved in differentiation, neuron migration, cell activation, natural killer cell differentiation, phosphatidylserine binding, cytokine production, regulation of cytokine production, negative regulation of cytokine production, nucleoside binding, purine nucleoside binding, regulation of…	1284.94	1492.42	1196.02	-0.319177	0.000558495	0.0343665
ENSRNOG00000002506	Cdkl2			141.675	195.848	118.458	-0.720578	0.000561542	0.034407
ENSRNOG00000014776	Adcy7	Rap1 signaling pathway, Phospholipase D signaling pathway, Gap junction, Pathways in cancer, Ovarian steroidogenesis, Aldosterone synthesis and secretion, Platelet activation, Calcium signaling pathway, Inflammatory mediator regulation of TRP channels, cGMP-PKG signaling pathway, cAMP signaling pathway, Oocyte meiosis, Adrenergic signaling in cardiomyocytes, Vascular smooth muscle contraction, Ci…	reproduction, nucleotide binding, catalytic activity, adenylate cyclase activity, binding, intracellular, cell, plasma membrane, nucleobase-containing compound metabolic process, regulation of nucleotide metabolic process, purine nucleotide metabolic process, purine nucleotide biosynthetic process, cAMP biosynthetic process, cellular aromatic compound metabolic process, nucleoside phosphate metab…	390.291	562.445	316.51	-0.827471	0.000572764	0.0347984
ENSRNOG00000026589	Dpy19l1		mannosyltransferase activity, catalytic activity, intracellular, cell, nucleus, nuclear envelope, nuclear inner membrane, carbohydrate metabolic process, cellular protein modification process, protein glycosylation, metabolic process, biosynthetic process, macromolecule biosynthetic process, glycoprotein metabolic process, glycoprotein biosynthetic process, cellular process, endomembrane system, …	650.619	726.5	618.099	-0.232776	0.000570476	0.0347984
ENSRNOG00000027924	Fam83g		intracellular, cell, nucleus, cytoplasm, cytosol, nucleobase-containing compound metabolic process, transcription, DNA-templated, regulation of transcription, DNA-templated, regulation of transcription from RNA polymerase II promoter, transcription from RNA polymerase II promoter, cellular aromatic compound metabolic process, nitrogen compound metabolic process, cell communication, signal transdu…	6.20877	12.9916	3.30185	-1.70153	0.000578207	0.0349815
ENSRNOG00000000473	Pfdn6		binding, protein binding, intracellular, cell, cytoplasm, protein folding, protein complex assembly, cellular process, cellular component organization, prefoldin complex, cellular component assembly, macromolecular complex, cellular macromolecular complex assembly, protein complex, cellular protein complex assembly, macromolecular complex subunit organization, cellular component biogenesis, intra…	209.665	150.738	234.919	0.636708	0.000584149	0.0351932
ENSRNOG00000006472	Hspa2	MAPK signaling pathway, Endocytosis, Protein processing in endoplasmic reticulum, Estrogen signaling pathway, Measles, Epstein-Barr virus infection, Influenza A, Legionellosis, Spliceosome, Toxoplasmosis, Longevity regulating pathway - multiple species, Antigen processing and presentation	reproduction, regulation of cyclin-dependent protein serine/threonine kinase activity, G2/M transition of mitotic cell cycle, nucleotide binding, nuclear chromosome, mitotic cell cycle, nuclear division, condensed chromosome, condensed nuclear chromosome, synaptonemal complex, male germ cell nucleus, nucleoside binding, purine nucleoside binding, regulation of protein phosphorylation, positive re…	114.237	147.894	99.8129	-0.562605	0.000590912	0.0352612
ENSRNOG00000008843	Eci1	Fatty acid degradation		388.547	277.81	436.007	0.648374	0.000588492	0.0352612
ENSRNOG00000029055	Ttk	Cell cycle		130.695	90.3851	147.971	0.705004	0.000593262	0.0352612
ENSRNOG00000054008	Scamp5		Golgi membrane, cytokine production, regulation of cytokine production, positive regulation of cytokine production, intracellular, cell, cytoplasm, endosome, vacuole, vacuolar membrane, Golgi apparatus, trans-Golgi network, plasma membrane, transport, exocytosis, endocytosis, response to stress, synaptic vesicle, protein localization, protein secretion, cellular process, endosome membrane, endome…	86.1739	127.019	68.6687	-0.877779	0.000595074	0.0352612
ENSRNOG00000039530	Ccl27	Cytokine-cytokine receptor interaction, Chemokine signaling pathway	G-protein coupled receptor binding, immune system process, regulation of immune system process, positive regulation of immune system process, regulation of leukocyte migration, positive regulation of leukocyte migration, regulation of leukocyte chemotaxis, positive regulation of leukocyte chemotaxis, receptor binding, cytokine activity, cytokine receptor binding, binding, protein binding, extrace…	19.2456	31.3532	14.0566	-1.10351	0.000602179	0.0355359
ENSRNOG00000037446	Pxmp2	Peroxisome	binding, protein binding, intracellular, cell, cytoplasm, mitochondrion, peroxisome, peroxisomal membrane, integral component of peroxisomal membrane, membrane, integral component of membrane, organelle membrane, intrinsic component of membrane, intrinsic component of peroxisomal membrane, intrinsic component of organelle membrane, integral component of organelle membrane, microbody membrane, mac…	200.295	151.08	221.387	0.548248	0.00060541	0.0355808
ENSRNOG00000003209	Pcp4l1			184.89	96.1864	222.905	1.20406	0.000613499	0.03562
ENSRNOG00000008001	Rab3b	Tight junction	nucleotide binding, neurotransmitter uptake, regulation of neurotransmitter levels, nucleoside binding, purine nucleoside binding, synaptic transmission, dopaminergic, immune system process, catalytic activity, GTPase activity, binding, protein binding, GTP binding, extracellular region, intracellular, cell, cytoplasm, cytosol, plasma membrane, cellular protein modification process, protein methy…	238.507	152.673	275.293	0.846332	0.000611583	0.03562
ENSRNOG00000012436	Adh6			91.9595	32.7984	117.314	1.8076	0.000613158	0.03562
ENSRNOG00000009211	C3ar1	Neuroactive ligand-receptor interaction, Complement and coagulation cascades, Staphylococcus aureus infection		143.108	208.543	115.064	-0.852322	0.000626609	0.0357397
ENSRNOG00000013097	LOC691485		cell, plasma membrane, membrane, integral component of membrane, intrinsic component of membrane, membrane part, cell part, cell periphery	177.195	111.951	205.157	0.868043	0.000627971	0.0357397
ENSRNOG00000018706	Il15ra	Cytokine-cytokine receptor interaction, Jak-STAT signaling pathway, HTLV-I infection, Intestinal immune network for IgA production		75.7777	50.5411	86.5935	0.765101	0.0006267	0.0357397
ENSRNOG00000051960	Dnajc12			199.615	159.662	216.737	0.438561	0.000627394	0.0357397
ENSRNOG00000057501	Fam81a			74.0078	33.2598	91.4712	1.43249	0.000627756	0.0357397
ENSRNOG00000014828	Avpi1		MAPK cascade, activation of MAPK activity, regulation of protein phosphorylation, positive regulation of protein phosphorylation, cellular protein modification process, protein phosphorylation, phosphorus metabolic process, phosphate-containing compound metabolic process, cell communication, signal transduction, metabolic process, positive regulation of metabolic process, regulation of signal tra…	252.522	310.397	227.719	-0.445179	0.000639071	0.0361592
ENSRNOG00000020107	Stk11ip			236.735	282.66	217.053	-0.379485	0.000640364	0.0361592
ENSRNOG00000001427	Orai2	Calcium signaling pathway	store-operated calcium entry, transporter activity, ion channel activity, cation channel activity, calcium channel activity, cell, transport, ion transport, cation transport, calcium ion transport, cation transmembrane transporter activity, ion transmembrane transporter activity, calcium ion transmembrane transporter activity, channel activity, store-operated calcium channel activity, membrane, i…	143.728	200.726	119.301	-0.745752	0.000644364	0.0362429
ENSRNOG00000024077	Fbxo5	Oocyte meiosis	reproduction, microtubule cytoskeleton organization, mitotic cell cycle, nuclear division, oocyte maturation, developmental process involved in reproduction, binding, protein binding, intracellular, cell, nucleus, nucleoplasm, cytoplasm, spindle, cytoskeleton, protein complex assembly, cellular protein modification process, organelle organization, cytoskeleton organization, microtubule-based proc…	97.7397	71.0165	109.193	0.613627	0.00065341	0.0366088
ENSRNOG00000059956	Bcl6b		negative regulation of transcription from RNA polymerase II promoter, regulatory region DNA binding, transcription regulatory region sequence-specific DNA binding, RNA polymerase II regulatory region sequence-specific DNA binding, RNA polymerase II transcription factor activity, sequence-specific DNA binding, RNA polymerase II regulatory region DNA binding, regulatory region nucleic acid binding,…	599.087	491.603	645.151	0.391444	0.000656896	0.0366614
ENSRNOG00000020544	Sdr39u1		catalytic activity, binding, intracellular, cell, nucleus, organelle, membrane-bounded organelle, intracellular organelle, intracellular membrane-bounded organelle, intracellular part, cell part, cofactor binding, coenzyme binding	206.097	133.478	237.22	0.824926	0.000660514	0.036721
ENSRNOG00000007918	Tbxas1	Metabolic pathways, Platelet activation, Arachidonic acid metabolism	response to acid chemical, prostaglandin biosynthetic process, system process, circulatory system process, vascular process in circulatory system, catalytic activity, monooxygenase activity, thromboxane-A synthase activity, binding, iron ion binding, intracellular, cell, cytoplasm, endoplasmic reticulum, endoplasmic reticulum membrane, organic acid metabolic process, lipid metabolic process, fatt…	112.315	153.929	94.4806	-0.698324	0.000679784	0.0373596
ENSRNOG00000015275	Ska1		microtubule cytoskeleton organization, mitotic cell cycle, nuclear division, chromosome, centromeric region, kinetochore, condensed chromosome kinetochore, condensed chromosome, centromeric region, condensed chromosome, condensed chromosome outer kinetochore, binding, protein binding, intracellular, cell, chromosome, cytoplasm, spindle, cytoskeleton, microtubule, spindle microtubule, organelle or…	59.7394	38.5457	68.8224	0.820169	0.00067887	0.0373596
ENSRNOG00000059491	Fgd4		MAPK cascade, activation of MAPK activity, cell morphogenesis, regulation of protein phosphorylation, positive regulation of protein phosphorylation, actin binding, guanyl-nucleotide exchange factor activity, Ras guanyl-nucleotide exchange factor activity, Rho guanyl-nucleotide exchange factor activity, binding, protein binding, intracellular, cell, cytoplasm, cytoskeleton, cellular protein modif…	108.993	150.492	91.208	-0.716281	0.000675507	0.0373596
ENSRNOG00000016097	Kyat1	Metabolic pathways, Chemical carcinogenesis, Tryptophan metabolism, Selenocompound metabolism		193.247	151.243	211.248	0.479374	0.000682698	0.0373771
ENSRNOG00000028733	Prkar1b			12.3018	3.18711	16.2081	2.03906	0.000687002	0.0374702
ENSRNOG00000013902	P2ry12	Platelet activation	G-protein coupled nucleotide receptor activity, G-protein coupled adenosine receptor activity, purinergic nucleotide receptor activity, ADP receptor activity, cell activation, adenosine receptor signaling pathway, immune system process, regulation of immune system process, regulation of leukocyte migration, signal transducer activity, receptor activity, transmembrane signaling receptor activity, …	77.0114	114.046	61.1393	-0.888637	0.0006908	0.0375352
ENSRNOG00000014727	Fahd1	Metabolic pathways, Tyrosine metabolism	catalytic activity, binding, intracellular, cell, nucleus, nucleoplasm, cytoplasm, mitochondrion, mitochondrial envelope, mitochondrial inner membrane, cytosol, oxaloacetate decarboxylase activity, membrane, hydrolase activity, hydrolase activity, acting on acid carbon-carbon bonds, hydrolase activity, acting on acid carbon-carbon bonds, in ketonic substances, lyase activity, carbon-carbon lyase …	199.022	154.127	218.262	0.499204	0.000698242	0.037797
ENSRNOG00000050251	MGC105649		catalytic activity, NADH dehydrogenase activity, cytochrome-c oxidase activity, transporter activity, intracellular, cell, nucleus, cytoplasm, mitochondrion, mitochondrial envelope, mitochondrial inner membrane, mitochondrial respiratory chain, mitochondrial respiratory chain complex IV, transport, ion transport, cation transport, hydrogen transport, NADH dehydrogenase (ubiquinone) activity, meta…	91.2001	128.193	75.3458	-0.758913	0.000707216	0.0381393
ENSRNOG00000032778	Bub1	Oocyte meiosis, Progesterone-mediated oocyte maturation, Cell cycle	mitotic sister chromatid segregation, cell cycle checkpoint, nucleotide binding, nuclear chromosome, mitotic cell cycle, nuclear division, chromosome, centromeric region, kinetochore, condensed chromosome kinetochore, condensed nuclear chromosome kinetochore, condensed chromosome, centromeric region, condensed nuclear chromosome, centromeric region, condensed chromosome, condensed nuclear chromos…	299.672	231.552	328.867	0.504331	0.000716126	0.0383327
ENSRNOG00000033593	Osbpl9			653.776	734.727	619.083	-0.24671	0.000715984	0.0383327
ENSRNOG00000037148	Adap2		GTPase activator activity, binding, phospholipid binding, 1-phosphatidylinositol binding, phosphatidylinositol-4,5-bisphosphate binding, phosphatidylinositol-3,4,5-trisphosphate binding, intracellular, cell, cytoplasm, mitochondrion, mitochondrial envelope, cytosol, plasma membrane, multicellular organism development, heart development, enzyme activator activity, lipid binding, membrane, enzyme r…	61.6711	83.4408	52.3412	-0.662691	0.000720427	0.0384201
ENSRNOG00000006199	Crppa		cell morphogenesis, cell morphogenesis involved in differentiation, catalytic activity, carbohydrate metabolic process, cellular protein modification process, protein glycosylation, protein O-linked glycosylation, lipid metabolic process, isoprenoid metabolic process, movement of cell or subcellular component, chemotaxis, multicellular organism development, nervous system development, axonogenesi…	153.753	111.11	172.028	0.626097	0.000723496	0.0384414
ENSRNOG00000005015	Rabep1	Endocytosis	GTPase activator activity, receptor binding, binding, protein binding, intracellular, cell, cytoplasm, endosome, early endosome, vacuole, transport, endocytosis, apoptotic process, enzyme activator activity, growth factor activity, protein localization, cell death, cellular process, programmed cell death, endomembrane system, protein transport, cytoplasmic, membrane-bounded vesicle, vesicle-media…	567.563	640.224	536.422	-0.254772	0.000729814	0.0386345
ENSRNOG00000013564	Dok3		receptor binding, insulin receptor binding, binding, protein binding, intracellular, cell, cytoplasm, plasma membrane, cell communication, signal transduction, small GTPase mediated signal transduction, Ras protein signal transduction, cellular process, membrane, signaling, protein complex binding, intracellular signal transduction, intracellular part, cell part, single-organism process, single o…	54.151	80.0709	43.0424	-0.880291	0.000746407	0.0390075
ENSRNOG00000014117	Hmox1	HIF-1 signaling pathway, Mineral absorption, Porphyrin and chlorophyll metabolism	response to reactive oxygen species, angiogenesis, blood vessel development, response to hypoxia, cell activation, cytokine production, regulation of cytokine production, negative regulation of cytokine production, liver development, vasculature development, wound healing involved in inflammatory response, immune effector process, myeloid cell homeostasis, cell activation involved in immune respo…	303.983	410.473	258.344	-0.665928	0.000749644	0.0390075
ENSRNOG00000021157	Ctss			284.49	344.083	258.95	-0.408709	0.000742615	0.0390075
ENSRNOG00000030183	Plod2	Lysine degradation		894.15	1203.68	761.495	-0.659848	0.000750405	0.0390075
ENSRNOG00000032398	RGD1562136		ameboidal-type cell migration, cytokine production, regulation of cytokine production, negative regulation of cytokine production, production of molecular mediator involved in inflammatory response, cytokine production involved in inflammatory response, intracellular, cell, cytoplasm, cilium, movement of cell or subcellular component, response to stress, defense response, inflammatory response, r…	176.08	220.207	157.169	-0.483927	0.000748224	0.0390075
ENSRNOG00000019036	Ldhd	Pyruvate metabolism		283.608	197.297	320.599	0.697602	0.000757163	0.0392172
ENSRNOG00000018709	Patz1			212.586	167.15	232.058	0.470939	0.000773594	0.0399246
ENSRNOG00000019555	Arap1	Endocytosis		866.288	977.881	818.462	-0.256456	0.000776858	0.0399499
ENSRNOG00000059225	AABR07020987.1			11.8909	20.3989	8.24461	-1.21085	0.000787808	0.0402257
ENSRNOG00000060141	Epdr1		lytic vacuole, binding, calcium ion binding, extracellular region, intracellular, cell, cytoplasm, lysosome, vacuole, cell adhesion, cell-matrix adhesion, biological adhesion, cell-substrate adhesion, vesicle, membrane-bounded vesicle, ion binding, cation binding, organelle, membrane-bounded organelle, intracellular organelle, extracellular organelle, intracellular membrane-bounded organelle, ext…	419.144	330.655	457.068	0.465881	0.00078695	0.0402257
ENSRNOG00000012325	Adk	Metabolic pathways, Purine metabolism		469.98	380.368	508.386	0.417576	0.00079401	0.0403991
ENSRNOG00000019162	Emc9		intracellular, cell, cytoplasm, endoplasmic reticulum, endoplasmic reticulum membrane, endomembrane system, membrane, integral component of membrane, integral component of endoplasmic reticulum membrane, intrinsic component of membrane, intrinsic component of endoplasmic reticulum membrane, macromolecular complex, nuclear outer membrane-endoplasmic reticulum membrane network, organelle, membrane-…	50.1092	25.1823	60.7921	1.23883	0.000813462	0.0412431
ENSRNOG00000016432	Samd13		intracellular, cell, cytoplasm, mitochondrion, organelle, membrane-bounded organelle, intracellular organelle, intracellular membrane-bounded organelle, intracellular part, cytoplasmic part, cell part	39.0364	23.8126	45.5609	0.908044	0.000835711	0.0422225
ENSRNOG00000000866	Rbmx	Spliceosome	nucleotide binding, nuclear chromosome, spliceosomal complex assembly, RNA splicing, via transesterification reactions, RNA splicing, via transesterification reactions with bulged adenosine as nucleophile, alternative mRNA splicing, via spliceosome, regulation of alternative mRNA splicing, via spliceosome, mRNA splicing, via spliceosome, chromatin, nuclear chromatin, euchromatin, regulatory regio…	335.54	285.977	356.781	0.318143	0.000853095	0.0429501
ENSRNOG00000019100	Kif2c		mitotic sister chromatid segregation, nucleotide binding, microtubule cytoskeleton organization, mitotic cell cycle, nuclear division, chromosome, centromeric region, kinetochore, condensed chromosome kinetochore, condensed chromosome, centromeric region, condensed chromosome, sister chromatid segregation, nucleoside binding, purine nucleoside binding, motor activity, microtubule motor activity, …	118.331	80.3508	134.608	0.737213	0.000858742	0.0430837
ENSRNOG00000043167	Itga9	Regulation of actin cytoskeleton, PI3K-Akt signaling pathway, Cell adhesion molecules (CAMs), Focal adhesion, Dilated cardiomyopathy, ECM-receptor interaction, Hypertrophic cardiomyopathy (HCM), Arrhythmogenic right ventricular cardiomyopathy (ARVC)		669.529	859.752	588.004	-0.54732	0.000861956	0.0430948
ENSRNOG00000004377	Lpin1	Metabolic pathways, mTOR signaling pathway, Glycerophospholipid metabolism, Glycerolipid metabolism	negative regulation of transcription from RNA polymerase II promoter, transcription factor activity, protein binding, transcription factor activity, transcription factor binding, RNA polymerase II transcription factor binding, transcription cofactor activity, transcription coactivator activity, catalytic activity, binding, protein binding, intracellular, cell, nucleus, transcription factor comple…	496.716	397.413	539.275	0.439429	0.000877945	0.0437423
ENSRNOG00000000700	Tmem119		reproduction, skeletal system development, ossification, osteoblast differentiation, developmental process involved in reproduction, intracellular, cell, cytoplasm, endoplasmic reticulum, plasma membrane, multicellular organism development, gamete generation, spermatogenesis, cell proliferation, positive regulation of cell proliferation, tissue development, cellular process, endomembrane system, …	151.102	282.037	94.9871	-1.56008	0.000883844	0.0438844
ENSRNOG00000007221	Dut	Metabolic pathways, Pyrimidine metabolism	nucleotide binding, magnesium ion binding, liver development, nucleic acid binding, RNA binding, catalytic activity, dUTP diphosphatase activity, receptor binding, binding, protein binding, extracellular region, intracellular, cell, nucleus, nucleoplasm, cytoplasm, mitochondrion, cytosol, nucleobase-containing compound metabolic process, pyrimidine nucleotide metabolic process, pyrimidine nucleot…	114.897	84.0274	128.126	0.602781	0.000907636	0.0443019
ENSRNOG00000009037	Sulf1		reproduction, skeletal system development, cartilage condensation, angiogenesis, blood vessel development, urogenital system development, morphogenesis of a branching structure, cytokine production, regulation of cytokine production, positive regulation of cytokine production, kidney development, endothelial cell proliferation, regulation of endothelial cell proliferation, negative regulation of …	916.526	1192.49	798.256	-0.578458	0.00089602	0.0443019
ENSRNOG00000016810	Stmn1	MAPK signaling pathway, MicroRNAs in cancer	microtubule cytoskeleton organization, mitotic cell cycle, mitotic cytokinesis, cell morphogenesis, cell morphogenesis involved in differentiation, cytokinesis, binding, protein binding, extracellular region, intracellular, cell, cytoplasm, cytosol, cytoskeleton, microtubule, protein complex assembly, movement of cell or subcellular component, organelle organization, cytoskeleton organization, mi…	206.709	165.254	224.475	0.439576	0.000900545	0.0443019
ENSRNOG00000026295	Rbpjl	Viral carcinogenesis, Epstein-Barr virus infection, Notch signaling pathway	regulatory region DNA binding, transcription regulatory region sequence-specific DNA binding, RNA polymerase II regulatory region sequence-specific DNA binding, RNA polymerase II core promoter proximal region sequence-specific DNA binding, RNA polymerase II transcription factor activity, sequence-specific DNA binding, transcription factor activity, RNA polymerase II core promoter proximal region …	12.6949	25.458	7.22493	-1.68563	0.00090633	0.0443019
ENSRNOG00000050841	Ache			50.717	30.9594	59.1845	0.91315	0.000903033	0.0443019
ENSRNOG00000008168	Wnt5b	mTOR signaling pathway, Proteoglycans in cancer, Pathways in cancer, Melanogenesis, Signaling pathways regulating pluripotency of stem cells, Hippo signaling pathway, HTLV-I infection, Axon guidance, Wnt signaling pathway, Basal cell carcinoma	skeletal system development, G-protein coupled receptor binding, chondrocyte differentiation, receptor binding, frizzled binding, binding, protein binding, extracellular region, proteinaceous extracellular matrix, extracellular space, cell, movement of cell or subcellular component, response to stress, cell communication, signal transduction, cell surface receptor signaling pathway, cell-cell sig…	61.8555	34.5828	73.5438	1.06691	0.000913453	0.0444352
ENSRNOG00000000043	Idua	Metabolic pathways, Lysosome, Glycosaminoglycan degradation	lytic vacuole, cell morphogenesis, skeletal system development, catalytic activity, L-iduronidase activity, hydrolase activity, hydrolyzing O-glycosyl compounds, receptor binding, binding, protein binding, extracellular region, intracellular, cell, cytoplasm, lysosome, vacuole, carbohydrate metabolic process, aminoglycan metabolic process, aminoglycan catabolic process, glycosaminoglycan cataboli…	386.527	452.76	358.142	-0.337376	0.000920787	0.0446411
ENSRNOG00000023536	Adgrd1		signal transducer activity, receptor activity, transmembrane signaling receptor activity, G-protein coupled receptor activity, cell, plasma membrane, nucleobase-containing compound metabolic process, regulation of nucleotide metabolic process, purine nucleotide metabolic process, purine nucleotide biosynthetic process, cAMP biosynthetic process, cellular aromatic compound metabolic process, nucle…	165.806	245.896	131.481	-0.898114	0.000924076	0.0446502
ENSRNOG00000034228	Pik3c2g	Metabolic pathways, Inositol phosphate metabolism, Phosphatidylinositol signaling system	nucleotide binding, nucleoside binding, purine nucleoside binding, catalytic activity, binding, ATP binding, phospholipid binding, intracellular, cell, nucleus, nuclear envelope, cytoplasm, Golgi apparatus, plasma membrane, phosphatidylinositol 3-kinase complex, lipid metabolic process, phospholipid metabolic process, glycerophospholipid metabolic process, phosphatidylinositol biosynthetic proces…	32.2206	12.1095	40.8396	1.67425	0.00092864	0.0447207
ENSRNOG00000014806	Pnkd		regulation of neurotransmitter levels, synaptic transmission, dopaminergic, system process, catalytic activity, hydroxyacylglutathione hydrolase activity, intracellular, cell, cytoplasm, mitochondrion, cellular aldehyde metabolic process, organic acid metabolic process, lactate metabolic process, catecholamine metabolic process, cellular aromatic compound metabolic process, nitrogen compound meta…	812.296	629.142	890.79	0.501027	0.000939041	0.0450708
ENSRNOG00000013290	Nrip3		catalytic activity, endopeptidase activity, aspartic-type endopeptidase activity, proteolysis, metabolic process, peptidase activity, hydrolase activity, protein metabolic process, macromolecule metabolic process, primary metabolic process, aspartic-type peptidase activity, peptidase activity, acting on L-amino acid peptides, organic substance metabolic process	93.6589	156.792	66.6019	-1.22289	0.000962802	0.0460578
ENSRNOG00000003784	Rilp	Salmonella infection, Phagosome	lytic vacuole, binding, protein binding, intracellular, cell, cytoplasm, mitochondrion, lysosome, endosome, late endosome, vacuole, vacuolar membrane, cytosol, transport, membrane budding, organelle organization, vacuolar transport, lysosomal transport, metabolic process, endosome to lysosome transport, catabolic process, macromolecule catabolic process, negative regulation of metabolic process, …	192.367	144.68	212.805	0.553495	0.000966484	0.0460808
ENSRNOG00000008445	Dact1		G1/S transition of mitotic cell cycle, negative regulation of transcription from RNA polymerase II promoter, MAPK cascade, mitotic cell cycle, cell morphogenesis, cell morphogenesis involved in differentiation, RNA polymerase II transcription factor binding, gastrulation with mouth forming second, establishment of planar polarity, morphogenesis of a polarized epithelium, regulation of protein pho…	141.792	184.93	123.304	-0.580893	0.000993632	0.0472188
ENSRNOG00000011339	Slk	Oocyte meiosis	nucleotide binding, microtubule cytoskeleton organization, nucleoside binding, purine nucleoside binding, regulation of protein phosphorylation, positive regulation of protein phosphorylation, regulation of cell-matrix adhesion, catalytic activity, protein kinase activity, protein serine/threonine kinase activity, receptor signaling protein serine/threonine kinase activity, signal transducer acti…	1025.97	1280.38	916.935	-0.481232	0.00102002	0.0483135
ENSRNOG00000009503	Depdc1		intracellular, cell, nucleus, nucleoplasm, nucleobase-containing compound metabolic process, transcription, DNA-templated, regulation of transcription, DNA-templated, cellular aromatic compound metabolic process, nitrogen compound metabolic process, cell communication, signal transduction, metabolic process, biosynthetic process, macromolecule biosynthetic process, regulation of biosynthetic proc…	112.832	82.8785	125.67	0.594699	0.00102901	0.0483864
ENSRNOG00000012660	Postn			1430.77	1899.14	1230.04	-0.626225	0.00103109	0.0483864
ENSRNOG00000018551	Olr63	Olfactory transduction	system process, signal transducer activity, receptor activity, transmembrane signaling receptor activity, G-protein coupled receptor activity, olfactory receptor activity, cell, plasma membrane, cell communication, signal transduction, G-protein coupled receptor signaling pathway, sensory perception, sensory perception of chemical stimulus, sensory perception of smell, detection of chemical stimu…	86.4798	113.058	75.0893	-0.583999	0.00103179	0.0483864
ENSRNOG00000022893	Rimbp2		binding, protein binding, cell, plasma membrane, phosphorus metabolic process, phosphate-containing compound metabolic process, metabolic process, negative regulation of metabolic process, cellular process, negative regulation of phosphorus metabolic process, regulation of phosphatase activity, negative regulation of phosphatase activity, membrane, dephosphorylation, regulation of phosphate metab…	301.3	239.156	327.933	0.453823	0.001035	0.0483864
ENSRNOG00000009822	Tlr2	PI3K-Akt signaling pathway, Proteoglycans in cancer, Tuberculosis, Phagosome, Measles, Herpes simplex infection, Amoebiasis, Toll-like receptor signaling pathway, Hepatitis B, Legionellosis, Leishmaniasis, Rheumatoid arthritis, Chagas disease (American trypanosomiasis), Inflammatory bowel disease (IBD), Malaria, Toxoplasmosis	MAPK cascade, response to acid chemical, lipopolysaccharide binding, response to hypoxia, microglial cell activation, cell activation, cytokine production, regulation of cytokine production, negative regulation of cytokine production, positive regulation of cytokine production, regulation of protein phosphorylation, positive regulation of protein phosphorylation, activation of innate immune respo…	198.922	267.291	169.622	-0.652998	0.00103921	0.0484259
ENSRNOG00000004448	Acss3	Metabolic pathways, Propanoate metabolism		105.83	60.2212	125.377	1.04563	0.00104818	0.0486863
ENSRNOG00000026607	Tnfsf18	Cytokine-cytokine receptor interaction		104.589	192.946	66.7209	-1.51798	0.00105978	0.0489082
ENSRNOG00000048924	Islr		extracellular region, vesicle, membrane-bounded vesicle, organelle, membrane-bounded organelle, extracellular organelle, extracellular region part, extracellular exosome, extracellular vesicle	475.492	632.095	408.377	-0.628991	0.00106315	0.0489082
ENSRNOG00000053023	Taz	Glycerophospholipid metabolism	immune system process, immune system development, system process, muscle system process, circulatory system process, heart process, catalytic activity, intracellular, cell, nucleus, cytoplasm, mitochondrion, mitochondrial envelope, cytosol, generation of precursor metabolites and energy, oxidative phosphorylation, nucleobase-containing compound metabolic process, purine nucleotide metabolic proce…	342.59	292.944	363.866	0.311826	0.0010602	0.0489082
ENSRNOG00000015220	Crtac1		binding, calcium ion binding, extracellular region, cell, multicellular organism development, nervous system development, axonal fasciculation, central nervous system development, brain development, cell recognition, neuron recognition, cellular process, cellular component organization, telencephalon development, olfactory bulb development, olfactory lobe development, neurogenesis, cell projectio…	7.52325	19.0843	2.56851	-2.49267	0.0010713	0.0491263
ENSRNOG00000009629	Car2	Gastric acid secretion, Pancreatic secretion, Bile secretion, Nitrogen metabolism, Proximal tubule bicarbonate reclamation, Collecting duct acid secretion	urogenital system development, kidney development, tissue homeostasis, morphogenesis of an epithelium, immune system process, immune system development, leukocyte differentiation, myeloid leukocyte differentiation, regulation of immune system process, positive regulation of immune system process, regulation of myeloid leukocyte differentiation, positive regulation of myeloid leukocyte differentia…	204.791	144.234	230.744	0.674148	0.00108152	0.0494373
ENSRNOG00000020906	Pola2	Metabolic pathways, Pyrimidine metabolism, Purine metabolism, DNA replication		324.309	244.537	358.498	0.55004	0.00108968	0.0496529
ENSRNOG00000013541	Sh2d4a		binding, protein binding, intracellular, cell, cytoplasm, phosphorus metabolic process, phosphate-containing compound metabolic process, metabolic process, negative regulation of metabolic process, cellular process, negative regulation of phosphorus metabolic process, regulation of phosphatase activity, negative regulation of phosphatase activity, dephosphorylation, regulation of phosphate metabo…	143.513	201.883	118.498	-0.763665	0.00109363	0.0496755
ENSRNOG00000017165	Akr1e2		mitophagy, macromitophagy, catalytic activity, extracellular region, autophagy, response to stress, organelle organization, mitochondrion organization, metabolic process, cellular process, cellular component organization, macroautophagy, oxidoreductase activity, oxidoreductase activity, acting on CH-OH group of donors, oxidoreductase activity, acting on the CH-OH group of donors, NAD or NADP as a…	144.27	103.505	161.741	0.639016	0.00111965	0.0505389
ENSRNOG00000017209	Tubb3	Gap junction, Phagosome	nucleotide binding, mitotic cell cycle, nuclear division, cell morphogenesis, cell morphogenesis involved in differentiation, nucleoside binding, purine nucleoside binding, catalytic activity, GTPase activity, structural molecule activity, structural constituent of cytoskeleton, binding, GTP binding, extracellular region, intracellular, cell, nucleus, cytoplasm, cytoskeleton, microtubule, movemen…	82.7964	144.068	56.537	-1.33417	0.00111847	0.0505389
ENSRNOG00000014940	Sfrp5	Wnt signaling pathway	MAPK cascade, establishment of planar polarity, morphogenesis of a polarized epithelium, embryonic epithelial tube formation, neural tube formation, neural tube closure, regulation of protein phosphorylation, negative regulation of protein phosphorylation, morphogenesis of an epithelium, axis elongation, planar cell polarity pathway involved in axis elongation, signal transducer activity, recepto…	15.0887	2.9317	20.2988	2.43755	0.00113214	0.0509426
ENSRNOG00000031665	Ace2	Renin-angiotensin system, Protein digestion and absorption	reproduction, MAPK cascade, virus receptor activity, regulation of protein phosphorylation, negative regulation of protein phosphorylation, glycoprotein binding, neurological system process involved in regulation of systemic arterial blood pressure, regulation of systemic arterial blood pressure by hormone, regulation of systemic arterial blood pressure by circulatory renin-angiotensin, regulatio…	166.048	212.928	145.956	-0.541746	0.00114971	0.0515721
ENSRNOG00000023177	Esrp2			8.94905	1.56105	12.1153	2.35645	0.00115504	0.0516506
ENSRNOG00000019719	Kcna5		G1/S transition of mitotic cell cycle, mitotic cell cycle, response to reactive oxygen species, action potential, response to hypoxia, regulation of heart rate, system process, muscle system process, circulatory system process, heart process, vascular process in circulatory system, receptor binding, transporter activity, ion channel activity, voltage-gated ion channel activity, voltage-gated pota…	83.1693	49.3425	97.6665	0.970783	0.00115913	0.0516726
ENSRNOG00000000569	Vsir		cell activation, cytokine production, regulation of cytokine production, negative regulation of cytokine production, adaptive immune response, immune effector process, cytokine production involved in immune response, T cell cytokine production, immune system process, production of molecular mediator of immune response, leukocyte mediated immunity, lymphocyte mediated immunity, T cell mediated imm…	358.706	432.379	327.132	-0.401355	0.00116652	0.0518417
ENSRNOG00000020853	Scap		Golgi membrane, response to hypoxia, binding, steroid binding, protein binding, intracellular, cell, cytoplasm, endoplasmic reticulum, endoplasmic reticulum membrane, Golgi apparatus, alcohol metabolic process, organic acid metabolic process, nucleobase-containing compound metabolic process, transcription, DNA-templated, regulation of transcription, DNA-templated, regulation of transcription from…	595.041	664.766	565.159	-0.233808	0.00117247	0.0519458
ENSRNOG00000022499	Sgo1	Oocyte meiosis		67.1514	43.8269	77.1476	0.801837	0.00117843	0.0520498
ENSRNOG00000014336	Mcm5	DNA replication, Cell cycle	nucleotide binding, nuclear chromosome, chromosome, telomeric region, nuclear chromosome, telomeric region, nucleoside binding, purine nucleoside binding, nucleic acid binding, DNA binding, DNA helicase activity, chromatin binding, DNA replication origin binding, double-stranded DNA binding, catalytic activity, helicase activity, binding, ATP binding, intracellular, cell, nucleus, nucleoplasm, ch…	191.729	146.312	211.194	0.526512	0.00119847	0.052452
ENSRNOG00000030330	AABR07040095.1			8.14133	0.953444	11.2219	2.64537	0.00119567	0.052452
ENSRNOG00000030449	Gsta4	Glutathione metabolism, Chemical carcinogenesis, Platinum drug resistance, Metabolism of xenobiotics by cytochrome P450, Drug metabolism - cytochrome P450	catalytic activity, glutathione transferase activity, binding, protein binding, intracellular, cell, cytoplasm, mitochondrion, peptide metabolic process, cellular modified amino acid metabolic process, glutathione metabolic process, sulfur compound metabolic process, xenobiotic metabolic process, nitrogen compound metabolic process, response to stress, drug binding, metabolic process, response to…	132.523	85.2549	152.781	0.834198	0.00119356	0.052452
ENSRNOG00000024428	Kif20a		nucleotide binding, microtubule cytoskeleton organization, mitotic cell cycle, mitotic cytokinesis, cytokinesis, cell separation after cytokinesis, microtubule bundle formation, nucleoside binding, purine nucleoside binding, motor activity, microtubule motor activity, catalytic activity, binding, protein binding, ATP binding, intracellular, cell, cytoplasm, Golgi apparatus, spindle, cytoskeleton,…	281.606	218.662	308.582	0.495038	0.00120725	0.0526765
ENSRNOG00000001483	Rcc1l		nucleic acid binding, RNA binding, binding, intracellular, cell, cytoplasm, mitochondrion, organelle, membrane-bounded organelle, intracellular organelle, intracellular membrane-bounded organelle, intracellular part, cytoplasmic part, cell part, poly(A) RNA binding, organic cyclic compound binding, heterocyclic compound binding	271.807	223.831	292.368	0.383874	0.00122223	0.0531689
ENSRNOG00000012051	Ncaph			156.758	116.953	173.817	0.567625	0.00124692	0.0540795
ENSRNOG00000055499	Grid1			9.44335	3.48602	11.9965	1.53461	0.00125187	0.054131
ENSRNOG00000011977	Sema5a	Axon guidance	cell morphogenesis, cell morphogenesis involved in differentiation, angiogenesis, regulation of cell growth, blood vessel development, patterning of blood vessels, ameboidal-type cell migration, neural crest cell migration, morphogenesis of a branching structure, endothelial cell proliferation, regulation of endothelial cell proliferation, positive regulation of endothelial cell proliferation, va…	741.713	1027.69	619.153	-0.730106	0.00125747	0.0542105
ENSRNOG00000011775	Mfap3l		intracellular, cell, nucleus, cytoplasm, plasma membrane, membrane, integral component of membrane, intrinsic component of membrane, organelle, membrane-bounded organelle, intracellular organelle, intracellular membrane-bounded organelle, intracellular part, membrane part, cell part, cell periphery	195.105	271.256	162.469	-0.735945	0.00126631	0.0544286
ENSRNOG00000003997	Pld5		catalytic activity, membrane, integral component of membrane, intrinsic component of membrane, membrane part	19.0694	6.61888	24.4053	1.73748	0.00129735	0.0554672
ENSRNOG00000019174	Chtf18			53.8165	36.583	61.2023	0.726886	0.00129818	0.0554672
ENSRNOG00000015518	Rbp4		reproduction, response to acid chemical, skeletal system development, retinoid metabolic process, eye development, urogenital system development, tissue homeostasis, immune effector process, immune system process, immunoglobulin production, production of molecular mediator of immune response, regulation of immunoglobulin production, positive regulation of immunoglobulin production, regulation of …	25.4933	3.4914	34.9227	2.99966	0.00132246	0.0561712
ENSRNOG00000057996	Phactr3		actin binding, enzyme inhibitor activity, protein phosphatase inhibitor activity, binding, protein binding, intracellular, cell, nucleus, nucleoplasm, cytoskeletal protein binding, protein phosphatase 1 binding, protein phosphatase type 1 regulator activity, nuclear matrix, phosphatase regulator activity, phosphatase inhibitor activity, protein phosphatase regulator activity, enzyme binding, phos…	10.0575	0.983263	13.9464	2.91385	0.00131913	0.0561712
ENSRNOG00000004305	Abl2	ErbB signaling pathway, Ras signaling pathway, Viral myocarditis	MAPK cascade, nucleotide binding, magnesium ion binding, cell morphogenesis, cell morphogenesis involved in differentiation, response to acid chemical, establishment of planar polarity, morphogenesis of a polarized epithelium, cell activation, cytokine production, regulation of cytokine production, positive regulation of cytokine production, nucleoside binding, purine nucleoside binding, phagocyt…	125.095	174.139	104.076	-0.737065	0.00138386	0.0582637
ENSRNOG00000013057	Prc1		microtubule cytoskeleton organization, microtubule bundle formation, binding, protein binding, intracellular, cell, nucleus, nucleoplasm, cytoplasm, spindle, cytoskeleton, plasma membrane, organelle organization, cytoskeleton organization, microtubule-based process, microtubule binding, cytoskeletal protein binding, cell proliferation, positive regulation of cell proliferation, cellular process, …	485.525	375.825	532.539	0.501701	0.00138129	0.0582637
ENSRNOG00000020657	Shc1	EGFR tyrosine kinase inhibitor resistance, Insulin signaling pathway, ErbB signaling pathway, Ras signaling pathway, Phospholipase D signaling pathway, Focal adhesion, Glioma, Neurotrophin signaling pathway, Estrogen signaling pathway, Alcoholism, MicroRNAs in cancer, Chemokine signaling pathway, Prolactin signaling pathway, Endocrine resistance, Natural killer cell mediated cytotoxicity, Bacteri…	MAPK cascade, activation of MAPK activity, response to reactive oxygen species, angiogenesis, blood vessel development, response to hypoxia, phosphotyrosine binding, regulation of protein phosphorylation, positive regulation of protein phosphorylation, vasculature development, system process, circulatory system process, vascular process in circulatory system, receptor binding, cytokine receptor b…	812.703	912.476	769.943	-0.244742	0.0013764	0.0582637
ENSRNOG00000016752	Crispld2		binding, glycosaminoglycan binding, extracellular region, proteinaceous extracellular matrix, intracellular, cell, cytoplasm, multicellular organism development, heparin binding, anatomical structure morphogenesis, cellular process, body morphogenesis, endomembrane system, cytoplasmic, membrane-bounded vesicle, cellular component organization, transport vesicle, extracellular matrix organization,…	926.172	688.549	1028.01	0.577534	0.0013906	0.058377
ENSRNOG00000001653	St3gal6	Metabolic pathways, Glycosphingolipid biosynthesis - lacto and neolacto series		402.447	343.676	427.635	0.314507	0.00140189	0.0584251
ENSRNOG00000007284	Slc2a1	Thyroid hormone signaling pathway, HIF-1 signaling pathway, Pathways in cancer, Glucagon signaling pathway, Adipocytokine signaling pathway, HTLV-I infection, Insulin resistance, Insulin secretion, Renal cell carcinoma, Bile secretion, Central carbon metabolism in cancer	female pronucleus, transporter activity, sugar:proton symporter activity, glucose transmembrane transporter activity, cation:sugar symporter activity, binding, protein binding, extracellular region, extracellular space, intracellular, cell, nucleus, cytoplasm, cytosol, cytoskeleton, plasma membrane, integral component of plasma membrane, caveola, cell-cell junction, cell cortex, protein complex a…	269.809	336.965	241.028	-0.481697	0.0013992	0.0584251
ENSRNOG00000020719	Hrc		regulation of protein phosphorylation, regulation of heart rate, system process, muscle system process, circulatory system process, heart process, binding, calcium ion binding, protein binding, intracellular, cell, cytoplasm, endoplasmic reticulum, endoplasmic reticulum membrane, cytosol, cellular protein modification process, protein phosphorylation, phosphorus metabolic process, phosphate-conta…	1377.43	1141.15	1478.69	0.373535	0.00141111	0.0584251
ENSRNOG00000031041	Rps4y2		nucleic acid binding, RNA binding, structural constituent of ribosome, structural molecule activity, binding, intracellular, cell, cytoplasm, cytosol, ribosome, translation, peptide metabolic process, nitrogen compound metabolic process, metabolic process, biosynthetic process, macromolecule biosynthetic process, cellular process, gene expression, small ribosomal subunit, protein metabolic proces…	130.248	88.0886	148.316	0.745055	0.00140472	0.0584251
ENSRNOG00000047028	Mmp24		Golgi membrane, system process, catalytic activity, endopeptidase activity, metalloendopeptidase activity, binding, calcium ion binding, protein binding, extracellular region, proteinaceous extracellular matrix, intracellular, cell, cytoplasm, Golgi apparatus, trans-Golgi network, plasma membrane, integral component of plasma membrane, proteolysis, cell adhesion, multicellular organism developmen…	29.4929	58.9302	48.0093	-0.290226	0.00141204	0.0584251
ENSRNOG00000020308	Ech1	Peroxisome	catalytic activity, receptor binding, binding, protein binding, extracellular region, intracellular, cell, cytoplasm, mitochondrion, peroxisome, organic acid metabolic process, lipid metabolic process, fatty acid metabolic process, fatty acid beta-oxidation, metabolic process, catabolic process, fatty acid catabolic process, cellular process, membrane, lipid catabolic process, organic acid catabo…	554.996	390.549	625.473	0.67806	0.0014202	0.0585946
ENSRNOG00000007882	Ablim2	Axon guidance	actin binding, binding, protein binding, intracellular, cell, cytoplasm, cytoskeleton, nucleobase-containing compound metabolic process, transcription, DNA-templated, regulation of transcription, DNA-templated, regulation of transcription from RNA polymerase II promoter, transcription from RNA polymerase II promoter, cellular aromatic compound metabolic process, nitrogen compound metabolic proces…	119.3	76.6876	137.563	0.834787	0.00143173	0.0587307
ENSRNOG00000019785	Phtf1		reproduction, intracellular, cell, nucleus, nucleolus, cytoplasm, endoplasmic reticulum, cis-Golgi network, gamete generation, spermatogenesis, endomembrane system, membrane, integral component of membrane, sexual reproduction, reproductive process, intrinsic component of membrane, membrane-enclosed lumen, nuclear lumen, multicellular organismal process, multicellular organism reproduction, organ…	331.809	391.725	306.131	-0.354665	0.00143982	0.0587307
ENSRNOG00000021380	Fads6		lipid metabolic process, metabolic process, membrane, integral component of membrane, intrinsic component of membrane, primary metabolic process, membrane part, single-organism process, single-organism metabolic process, organic substance metabolic process	137.099	83.7212	159.976	0.926047	0.00143885	0.0587307
ENSRNOG00000033688	Cep170b			532.985	664.11	476.789	-0.47722	0.0014289	0.0587307
ENSRNOG00000009385	Pik3cg	Rap1 signaling pathway, Regulation of actin cytoskeleton, Non-alcoholic fatty liver disease (NAFLD), Thyroid hormone signaling pathway, EGFR tyrosine kinase inhibitor resistance, HIF-1 signaling pathway, mTOR signaling pathway, PI3K-Akt signaling pathway, Insulin signaling pathway, Proteoglycans in cancer, ErbB signaling pathway, Ras signaling pathway, FoxO signaling pathway, Phospholipase D sign…	MAPK cascade, regulation of protein phosphorylation, positive regulation of protein phosphorylation, acute inflammatory response, regulation of acute inflammatory response, positive regulation of acute inflammatory response, catalytic activity, receptor binding, binding, protein binding, intracellular, cell, cytoplasm, phosphatidylinositol 3-kinase complex, phosphatidylinositol 3-kinase complex, …	420.326	511.722	381.156	-0.424016	0.00144557	0.0587989
ENSRNOG00000003042	Eef1aknmt			187.917	154.2	202.367	0.389963	0.0014551	0.0590195
ENSRNOG00000007302	Fbn1			3696.8	4709.6	3262.74	-0.529384	0.00146539	0.0591318
ENSRNOG00000036827	Ppp1r1a	Adrenergic signaling in cardiomyocytes, Long-term potentiation	regulation of protein phosphorylation, negative regulation of protein phosphorylation, enzyme inhibitor activity, protein phosphatase inhibitor activity, protein serine/threonine phosphatase inhibitor activity, extracellular region, extracellular space, intracellular, cell, cytoplasm, carbohydrate metabolic process, polysaccharide metabolic process, glycogen metabolic process, cellular glucan met…	105.017	60.5428	124.077	1.02316	0.00146608	0.0591318
ENSRNOG00000005335	Galnt13	Metabolic pathways, Mucin type O-Glycan biosynthesis	Golgi membrane, catalytic activity, polypeptide N-acetylgalactosaminyltransferase activity, binding, intracellular, cell, cytoplasm, Golgi apparatus, carbohydrate metabolic process, cellular protein modification process, protein glycosylation, protein O-linked glycosylation, metabolic process, UDP-glycosyltransferase activity, acetylgalactosaminyltransferase activity, biosynthetic process, macrom…	12.729	2.86033	16.9585	2.21787	0.0015014	0.0598856
ENSRNOG00000006653	Slc38a4		amino acid transmembrane transport, transporter activity, organic acid transmembrane transporter activity, cell, plasma membrane, integral component of plasma membrane, transport, ion transport, cation transport, sodium ion transport, anion transport, amino acid transport, amino acid transmembrane transporter activity, secondary active transmembrane transporter activity, symporter activity, monov…	29.07	12.4461	36.1946	1.4679	0.00149808	0.0598856
ENSRNOG00000009625	Dpysl2	Axon guidance	cell morphogenesis, cell morphogenesis involved in differentiation, regulation of cell growth, response to amphetamine, catalytic activity, binding, protein binding, extracellular region, intracellular, cell, cytoplasm, mitochondrion, cytosol, cytoskeleton, microtubule, transport, ion transport, anion transport, dicarboxylic acid transport, endocytosis, movement of cell or subcellular component, …	588.648	657.778	559.021	-0.234312	0.00149716	0.0598856
ENSRNOG00000016021	Lims2			712.324	574.576	771.359	0.424266	0.00150139	0.0598856
ENSRNOG00000008932	Ncapd3			241.851	186.831	265.431	0.504325	0.00151441	0.0599067
ENSRNOG00000014522	Mlycd	Metabolic pathways, Peroxisome, beta-Alanine metabolism, AMPK signaling pathway, Propanoate metabolism	response to ischemia, catalytic activity, receptor binding, binding, protein binding, intracellular, cell, cytoplasm, mitochondrion, mitochondrial matrix, peroxisome, peroxisomal matrix, cytosol, carbohydrate metabolic process, monosaccharide metabolic process, glucose metabolic process, organic acid metabolic process, acetyl-CoA metabolic process, acetyl-CoA biosynthetic process, regulation of c…	514.355	387.905	568.548	0.5504	0.00150831	0.0599067
ENSRNOG00000033915	Gpt	Metabolic pathways, Carbon metabolism, Biosynthesis of amino acids, Alanine, aspartate and glutamate metabolism, 2-Oxocarboxylic acid metabolism, Arginine biosynthesis	catalytic activity, L-alanine:2-oxoglutarate aminotransferase activity, binding, extracellular region, extracellular space, intracellular, cell, cytoplasm, organic acid metabolic process, cellular amino acid metabolic process, alanine metabolic process, alanine catabolic process, nitrogen compound metabolic process, metabolic process, transaminase activity, catabolic process, biosynthetic process…	178.358	110.729	207.341	0.898939	0.00151426	0.0599067
ENSRNOG00000003587	Vegfd	Rap1 signaling pathway, PI3K-Akt signaling pathway, Ras signaling pathway, Cytokine-cytokine receptor interaction, Focal adhesion, Pathways in cancer, AGE-RAGE signaling pathway in diabetic complications		276.668	381.338	231.809	-0.715703	0.00152278	0.0599625
ENSRNOG00000009539	Khdrbs3		RNA splicing, via transesterification reactions, RNA splicing, via transesterification reactions with bulged adenosine as nucleophile, mRNA splicing, via spliceosome, nucleic acid binding, RNA binding, single-stranded RNA binding, binding, protein binding, intracellular, cell, nucleus, nucleoplasm, nucleobase-containing compound metabolic process, transcription, DNA-templated, regulation of trans…	280.44	207.417	311.736	0.585473	0.0015277	0.0599625
ENSRNOG00000015131	Ube2c	Ubiquitin mediated proteolysis	mitotic sister chromatid segregation, regulation of cyclin-dependent protein serine/threonine kinase activity, ubiquitin ligase complex, nuclear ubiquitin ligase complex, nucleotide binding, protein polyubiquitination, mitotic cell cycle, nuclear division, sister chromatid segregation, nucleoside binding, purine nucleoside binding, regulation of protein phosphorylation, negative regulation of pro…	77.3598	50.6552	88.8046	0.797875	0.00152832	0.0599625
ENSRNOG00000042189	Rab31	Endocytosis		807.832	916.656	761.193	-0.267797	0.00153446	0.0600401
ENSRNOG00000038035	Kif4a		mitotic spindle elongation, mitotic sister chromatid segregation, nucleotide binding, microtubule cytoskeleton organization, mitotic cell cycle, nuclear division, mitotic cytokinesis, sister chromatid segregation, cytokinesis, nucleoside binding, purine nucleoside binding, motor activity, microtubule motor activity, catalytic activity, binding, protein binding, ATP binding, intracellular, cell, n…	187.368	133.621	210.403	0.651087	0.00154142	0.0601486
ENSRNOG00000047708	Gstz1	Metabolic pathways, Tyrosine metabolism		229.676	165.004	257.393	0.63835	0.00154962	0.0603053
ENSRNOG00000014264	AABR07027306.1			147.92	121.21	159.366	0.39201	0.00158727	0.0614796
ENSRNOG00000047367	Card14			24.7404	43.0597	16.8892	-1.30037	0.00158833	0.0614796
ENSRNOG00000058007	Nde1		establishment of mitotic spindle orientation, microtubule cytoskeleton organization, mitotic cell cycle, nuclear division, chromosome, centromeric region, kinetochore, condensed chromosome kinetochore, condensed chromosome, centromeric region, condensed chromosome, spindle pole, neuron migration, binding, protein binding, intracellular, cell, chromosome, cytoplasm, centrosome, microtubule organiz…	391.393	330.508	417.487	0.336138	0.00161452	0.0623256
ENSRNOG00000000605	Hs3st5	Glycosaminoglycan biosynthesis - heparan sulfate / heparin	catalytic activity, proteoglycan metabolic process, cellular protein modification process, protein sulfation, sulfur compound metabolic process, sulfotransferase activity, metabolic process, [heparan sulfate]-glucosamine 3-sulfotransferase 1 activity, biosynthetic process, macromolecule biosynthetic process, glycoprotein metabolic process, glycoprotein biosynthetic process, cellular process, hepa…	114.985	84.1758	128.188	0.60096	0.00163669	0.0630126
ENSRNOG00000004537	Rxrg	Thyroid hormone signaling pathway, Pathways in cancer, Non-small cell lung cancer, PPAR signaling pathway, Adipocytokine signaling pathway, Transcriptional misregulation in cancer, Small cell lung cancer, Thyroid cancer	regulatory region DNA binding, transcription regulatory region sequence-specific DNA binding, RNA polymerase II regulatory region sequence-specific DNA binding, RNA polymerase II transcription factor activity, sequence-specific DNA binding, RNA polymerase II regulatory region DNA binding, regulatory region nucleic acid binding, nucleic acid binding transcription factor activity, response to acid …	323.753	206.091	374.18	0.857317	0.00169977	0.06411
ENSRNOG00000008602	Steap4		transition metal ion transport, Golgi membrane, catalytic activity, binding, extracellular region, intracellular, cell, cytoplasm, endosome, vacuole, Golgi apparatus, plasma membrane, integral component of plasma membrane, transport, ion transport, cation transport, copper ion transport, iron ion transport, metabolic process, cupric reductase activity, cellular process, endomembrane system, coppe…	608.705	534.344	640.574	0.26115	0.00170527	0.06411
ENSRNOG00000016847	Bace1	Alzheimer's disease	beta-amyloid binding, catalytic activity, endopeptidase activity, aspartic-type endopeptidase activity, binding, protein binding, intracellular, cell, cytoplasm, endosome, late endosome, multivesicular body, vacuole, endoplasmic reticulum, Golgi apparatus, trans-Golgi network, plasma membrane, integral component of plasma membrane, proteolysis, membrane protein ectodomain proteolysis, peptide met…	240.228	307.832	211.254	-0.541025	0.00168322	0.06411
ENSRNOG00000021015	Sbsn			69.0532	124.874	45.13	-1.44821	0.00170495	0.06411
ENSRNOG00000025302	Cdca2		intracellular, cell, nucleus, nucleoplasm, chromosome, cytoplasm, cellular protein modification process, protein dephosphorylation, phosphorus metabolic process, phosphate-containing compound metabolic process, chromosome segregation, metabolic process, positive regulation of metabolic process, cellular process, positive regulation of phosphorus metabolic process, positive regulation of macromole…	113.46	84.9582	125.675	0.559423	0.00168709	0.06411
ENSRNOG00000029333	Echdc2		catalytic activity, enoyl-CoA hydratase activity, intracellular, cell, cytoplasm, mitochondrion, organic acid metabolic process, lipid metabolic process, fatty acid metabolic process, fatty acid beta-oxidation, metabolic process, catabolic process, fatty acid catabolic process, cellular process, lipid catabolic process, organic acid catabolic process, lyase activity, carbon-oxygen lyase activity,…	219.177	171.403	239.652	0.481165	0.00170409	0.06411
ENSRNOG00000039668	Col8a1			1033.99	1496.01	835.98	-0.83882	0.00167772	0.06411
ENSRNOG00000039759	Gpr34		signal transducer activity, receptor activity, transmembrane signaling receptor activity, G-protein coupled receptor activity, cell communication, signal transduction, G-protein coupled receptor signaling pathway, cellular process, membrane, integral component of membrane, signaling, intrinsic component of membrane, signaling receptor activity, membrane part, single-organism process, single organ…	97.6577	139.877	79.5639	-0.806226	0.001691	0.06411
ENSRNOG00000060237	Inhbb	Signaling pathways regulating pluripotency of stem cells, TGF-beta signaling pathway	reproduction, MAPK cascade, cytokine production, regulation of cytokine production, negative regulation of cytokine production, regulation of protein phosphorylation, positive regulation of protein phosphorylation, peptide secretion, regulation of peptide secretion, negative regulation of peptide secretion, developmental process involved in reproduction, system process, receptor binding, cytokine…	207.013	356.399	142.991	-1.31156	0.00168522	0.06411
ENSRNOG00000004290	Grb10	mTOR signaling pathway		1063.99	1218.85	997.623	-0.288696	0.00171227	0.0641196
ENSRNOG00000018241	Ank1	Proteoglycans in cancer	myeloid cell homeostasis, immune system process, immune system development, binding, protein binding, intracellular, cell, nucleus, cytoplasm, endoplasmic reticulum, cytoskeleton, plasma membrane, cell cortex, protein targeting, protein targeting to membrane, cellular aromatic compound metabolic process, porphyrin-containing compound metabolic process, porphyrin-containing compound biosynthetic p…	339.651	289.456	361.163	0.318322	0.00171443	0.0641196
ENSRNOG00000010812	Osbpl6		intracellular, cell, nucleus, nuclear envelope, cytoplasm, endoplasmic reticulum, cytosol, plasma membrane, transport, lipid transport, lipid localization, endomembrane system, membrane, organelle membrane, nuclear membrane, organelle envelope, envelope, macromolecule localization, organelle, membrane-bounded organelle, intracellular organelle, intracellular membrane-bounded organelle, organelle …	629.277	505.264	682.425	0.432893	0.00171927	0.064134
ENSRNOG00000017022	Cerk	Sphingolipid metabolism	magnesium ion binding, lipid kinase activity, ceramide kinase activity, catalytic activity, binding, intracellular, cell, cytoplasm, mitochondrion, lipid metabolic process, membrane lipid metabolic process, sphingolipid metabolic process, ceramide metabolic process, phosphorus metabolic process, phosphate-containing compound metabolic process, nitrogen compound metabolic process, metabolic proces…	732.444	808.429	699.878	-0.207741	0.00173501	0.0643878
ENSRNOG00000059015	Triobp			528.744	456.396	559.75	0.293915	0.00173155	0.0643878
ENSRNOG00000000047	Cd82	p53 signaling pathway		273.226	325.383	250.873	-0.37387	0.00175023	0.0646347
ENSRNOG00000003526	Sytl4			100.211	152.619	77.7503	-0.964002	0.00175064	0.0646347
ENSRNOG00000003330	Acsf2		nucleotide binding, nucleoside binding, purine nucleoside binding, catalytic activity, binding, ATP binding, intracellular, cell, cytoplasm, mitochondrion, organic acid metabolic process, lipid metabolic process, fatty acid metabolic process, metabolic process, cellular process, ligase activity, purine nucleotide binding, carboxylic acid metabolic process, adenyl nucleotide binding, ribonucleosid…	801.567	640.012	870.804	0.443652	0.0017846	0.065181
ENSRNOG00000009487	Gpr160		signal transducer activity, receptor activity, transmembrane signaling receptor activity, G-protein coupled receptor activity, cell, plasma membrane, cell communication, signal transduction, G-protein coupled receptor signaling pathway, cellular process, membrane, integral component of membrane, signaling, intrinsic component of membrane, macromolecular complex, signaling receptor activity, prote…	41.1925	60.1635	33.0621	-0.844504	0.00178807	0.065181
ENSRNOG00000010428	Bahd1			335.109	387.769	312.541	-0.310263	0.00177632	0.065181
ENSRNOG00000018962	Ctf1	Cytokine-cytokine receptor interaction, Jak-STAT signaling pathway	regulation of protein phosphorylation, positive regulation of protein phosphorylation, immune system process, receptor binding, cytokine activity, cytokine receptor binding, leukemia inhibitory factor receptor binding, binding, protein binding, extracellular region, extracellular space, cellular protein modification process, protein phosphorylation, phosphorus metabolic process, phosphate-contain…	59.7634	38.8094	68.7437	0.808954	0.00178512	0.065181
ENSRNOG00000023008	Fam131c			225.373	158.49	254.037	0.677237	0.00177182	0.065181
ENSRNOG00000014424	RGD1563354			605.642	723.049	555.324	-0.380161	0.00179512	0.0652422
ENSRNOG00000015774	Mreg			191.01	140.174	212.797	0.598768	0.00179882	0.0652422
ENSRNOG00000052574	AABR07021955.1			256.199	222.792	270.516	0.27888	0.0018184	0.0657867
ENSRNOG00000000920	Phkg1	Insulin signaling pathway, Calcium signaling pathway, Glucagon signaling pathway	nucleotide binding, polysaccharide biosynthetic process, nucleoside binding, purine nucleoside binding, catalytic activity, protein kinase activity, protein serine/threonine kinase activity, calmodulin-dependent protein kinase activity, phosphorylase kinase activity, binding, protein binding, calmodulin binding, ATP binding, intracellular, cell, cytoplasm, phosphorylase kinase complex, carbohydra…	45.9299	19.2275	57.3738	1.529	0.00184719	0.0661634
ENSRNOG00000002775	Npl	Amino sugar and nucleotide sugar metabolism	catalytic activity, intracellular, cell, cytoplasm, carbohydrate metabolic process, N-acetylneuraminate metabolic process, organic acid metabolic process, metabolic process, N-acetylneuraminate lyase activity, catabolic process, cellular process, organic acid catabolic process, lyase activity, carbon-carbon lyase activity, oxo-acid-lyase activity, N-acetylneuraminate catabolic process, carboxylic…	155.096	192.027	139.269	-0.460601	0.00184226	0.0661634
ENSRNOG00000010071	RGD1560010			53.9388	37.5952	60.9433	0.682527	0.00184352	0.0661634
ENSRNOG00000034290	Ccl21	Cytokine-cytokine receptor interaction, NF-kappa B signaling pathway, Chemokine signaling pathway	MAPK cascade, G-protein coupled receptor binding, establishment of lymphocyte polarity, establishment of T cell polarity, immunological synapse formation, cell activation, regulation of protein phosphorylation, positive regulation of protein phosphorylation, regulation of cell-matrix adhesion, positive regulation of cell-matrix adhesion, immune system process, dendritic cell chemotaxis, myeloid d…	324.246	253.124	354.727	0.485236	0.00183651	0.0661634
ENSRNOG00000014465	Oca2		reproduction, lytic vacuole, developmental process involved in reproduction, transporter activity, intracellular, cell, cytoplasm, lysosome, lysosomal membrane, endosome, vacuole, vacuolar membrane, endoplasmic reticulum, endoplasmic reticulum membrane, melanin metabolic process, cellular aromatic compound metabolic process, transport, ion transport, anion transport, gamete generation, germ cell …	16.6641	6.01127	21.2296	1.66473	0.00187886	0.0671308
ENSRNOG00000012629	Rab23		autophagosome assembly, nucleotide binding, cell morphogenesis, skeletal system development, embryonic epithelial tube formation, neural tube formation, neural tube closure, nucleoside binding, purine nucleoside binding, morphogenesis of an epithelium, regionalization, catalytic activity, GTPase activity, binding, GTP binding, extracellular region, intracellular, cell, cytoplasm, endosome, vacuol…	370.575	460.227	332.153	-0.46929	0.00188707	0.0672573
ENSRNOG00000029651	LOC100365958	Metabolic pathways, Retinol metabolism	retinoid metabolic process, catalytic activity, retinol dehydrogenase activity, lipid metabolic process, isoprenoid metabolic process, terpenoid metabolic process, metabolic process, steroid metabolic process, cellular process, diterpenoid metabolic process, steroid dehydrogenase activity, oxidoreductase activity, oxidoreductase activity, acting on CH-OH group of donors, oxidoreductase activity, …	13.5563	22.8039	9.59295	-1.1681	0.00190273	0.067648
ENSRNOG00000021200	Hjv		negative regulation of transcription from RNA polymerase II promoter, glycoprotein binding, catalytic activity, protein kinase activity, protein serine/threonine kinase activity, transmembrane receptor protein serine/threonine kinase activity, signal transducer activity, receptor activity, transmembrane signaling receptor activity, receptor binding, binding, protein binding, extracellular region,…	603.064	435.943	674.687	0.628909	0.00191066	0.0677627
ENSRNOG00000004754	Tc2n		binding, calcium ion binding, intracellular, cell, nucleus, plasma membrane, response to stress, blood coagulation, hemostasis, metabolic process, response to external stimulus, response to wounding, gene expression, regulation of gene expression, membrane, regulation of metabolic process, regulation of blood coagulation, regulation of response to external stimulus, multicellular organismal proce…	58.297	22.257	73.7428	1.68427	0.00192387	0.0680633
ENSRNOG00000018937	Gstm7			541.73	415.858	595.675	0.51739	0.00193879	0.068423
ENSRNOG00000014956	Slc11a1	Mineral absorption, Lysosome		73.1017	108.355	57.9932	-0.890397	0.00194493	0.0684719
ENSRNOG00000015411	Apobec1		immune effector process, immune system process, nucleic acid binding, RNA binding, mRNA binding, catalytic activity, cytidine deaminase activity, cytosine deaminase activity, binding, protein binding, intracellular, cell, nucleus, cytoplasm, nucleobase-containing compound metabolic process, pyrimidine nucleoside metabolic process, cytidine catabolic process, DNA metabolic process, DNA modificatio…	120.041	163.752	101.307	-0.687385	0.00195233	0.0685649
ENSRNOG00000006119	Slc7a15		amino acid transmembrane transport, transporter activity, organic acid transmembrane transporter activity, binding, protein binding, cell, plasma membrane, integral component of plasma membrane, transport, ion transport, anion transport, amino acid transport, amino acid transmembrane transporter activity, L-amino acid transmembrane transporter activity, secondary active transmembrane transporter …	30.0309	13.6207	37.0639	1.38041	0.00198769	0.0691578
ENSRNOG00000012049	Sox7		regulatory region DNA binding, RNA polymerase II transcription factor activity, sequence-specific DNA binding, regulatory region nucleic acid binding, nucleic acid binding transcription factor activity, formation of primary germ layer, endoderm formation, nucleic acid binding, DNA binding, transcription factor activity, sequence-specific DNA binding, transcription factor activity, RNA polymerase …	419.762	347.167	450.875	0.376144	0.00198586	0.0691578
ENSRNOG00000016224	Meak7			56.1119	74.9928	48.0201	-0.63249	0.00198843	0.0691578
ENSRNOG00000021771	Trim29		negative regulation of transcription from RNA polymerase II promoter, p53 binding, binding, protein binding, intracellular, cell, nucleus, nucleoplasm, cytoplasm, cytoskeleton, nucleobase-containing compound metabolic process, transcription, DNA-templated, regulation of transcription, DNA-templated, regulation of transcription from RNA polymerase II promoter, transcription from RNA polymerase II …	4.92994	11.7129	2.02297	-2.07225	0.00197629	0.0691578
ENSRNOG00000001448	Hip1	Huntington's disease	actin binding, binding, protein binding, phospholipid binding, intracellular, cell, cytoplasm, Golgi apparatus, protein complex assembly, proteolysis, transport, endocytosis, receptor-mediated endocytosis, apoptotic process, activation of cysteine-type endopeptidase activity involved in apoptotic process, cell communication, signal transduction, cytoskeletal protein binding, metabolic process, ce…	1516.67	1690.57	1442.14	-0.229146	0.00200853	0.0695261
ENSRNOG00000052064	Parvg	Focal adhesion	actin binding, binding, protein binding, organelle organization, cytoskeleton organization, cell adhesion, cytoskeletal protein binding, cellular process, cellular component organization, biological adhesion, actin filament-based process, actin cytoskeleton organization, actin cytoskeleton reorganization, single-organism process, single-organism cellular process, cellular component organization o…	139.965	204.093	112.481	-0.853824	0.00200867	0.0695261
ENSRNOG00000013578	Trem2	Osteoclast differentiation	MAPK cascade, lipopolysaccharide binding, regulation of protein phosphorylation, positive regulation of protein phosphorylation, regulation of cytokine-mediated signaling pathway, positive regulation of cytokine-mediated signaling pathway, response to molecule of bacterial origin, immune system process, antigen processing and presentation of peptide antigen via MHC class II, antigen processing an…	123.172	178.592	99.4214	-0.838653	0.00201426	0.0695404
ENSRNOG00000024264	Amz1		catalytic activity, binding, proteolysis, metabolic process, peptidase activity, metallopeptidase activity, zinc ion binding, hydrolase activity, protein metabolic process, ion binding, cation binding, macromolecule metabolic process, primary metabolic process, metal ion binding, transition metal ion binding, peptidase activity, acting on L-amino acid peptides, organic substance metabolic process	69.9602	89.2182	61.7068	-0.524797	0.00201874	0.0695404
ENSRNOG00000007102	Acss1	Metabolic pathways, Glycolysis / Gluconeogenesis, Carbon metabolism, Pyruvate metabolism, Propanoate metabolism	nucleotide binding, nucleoside binding, purine nucleoside binding, catalytic activity, acetate-CoA ligase activity, binding, ATP binding, intracellular, cell, cytoplasm, mitochondrion, mitochondrial matrix, organic acid metabolic process, acetate metabolic process, acetyl-CoA metabolic process, acetyl-CoA biosynthetic process, lipid metabolic process, fatty acid metabolic process, fatty acid bios…	1296.56	1081.82	1388.6	0.359879	0.00202826	0.0697016
ENSRNOG00000011684	Auh	Metabolic pathways, Valine, leucine and isoleucine degradation		326.508	264.738	352.98	0.413663	0.0020452	0.0700036
ENSRNOG00000024041	Hils1		reproduction, chromatin, nucleosome, male germ cell nucleus, developmental process involved in reproduction, nucleic acid binding, DNA binding, binding, protein binding, intracellular, cell, nucleus, chromosome, nucleobase-containing compound metabolic process, DNA packaging, chromatin organization, chromatin assembly or disassembly, nucleosome assembly, chromatin silencing, transcription, DNA-te…	17.198	35.7025	9.26749	-1.83779	0.00204874	0.0700036
ENSRNOG00000055991	Tmprss11d		catalytic activity, endopeptidase activity, serine-type endopeptidase activity, extracellular region, cell, plasma membrane, integral component of plasma membrane, proteolysis, metabolic process, peptidase activity, serine-type peptidase activity, cell surface, membrane, integral component of membrane, hydrolase activity, serine hydrolase activity, protein metabolic process, intrinsic component o…	36.17	64.0716	24.2122	-1.36791	0.00205164	0.0700036
ENSRNOG00000008412	Gprc5a		regulation of protein phosphorylation, negative regulation of protein phosphorylation, signal transducer activity, receptor activity, transmembrane signaling receptor activity, G-protein coupled receptor activity, extracellular region, intracellular, cell, plasma membrane, cellular protein modification process, protein phosphorylation, negative regulation of protein kinase activity, phosphorus me…	78.2993	114.425	62.8169	-0.854948	0.00207452	0.0705108
ENSRNOG00000012410	S100a1		negative regulation of transcription from RNA polymerase II promoter, system process, circulatory system process, heart process, binding, calcium ion binding, protein binding, intracellular, cell, nucleus, cytoplasm, endoplasmic reticulum, cytosol, nucleobase-containing compound metabolic process, transcription, DNA-templated, regulation of transcription, DNA-templated, regulation of transcriptio…	81.4285	54.2187	93.0898	0.768881	0.0020763	0.0705108
ENSRNOG00000027784	Tsku			279.384	386.476	233.488	-0.724596	0.00211163	0.0714057
ENSRNOG00000049537	AABR07021544.1			368.251	310.994	392.79	0.335906	0.00211256	0.0714057
ENSRNOG00000008165	Tpx2		microtubule cytoskeleton organization, mitotic cell cycle, nuclear division, spindle pole, regulation of protein phosphorylation, positive regulation of protein phosphorylation, binding, protein binding, intracellular, cell, nucleus, nucleoplasm, spindle, cytoskeleton, microtubule, cellular protein modification process, protein phosphorylation, phosphorus metabolic process, phosphate-containing c…	347.528	267.16	381.972	0.514148	0.00213895	0.0721282
ENSRNOG00000008000	Syt13		SNARE binding, regulation of neurotransmitter levels, binding, protein binding, intracellular, cell, cytoplasm, plasma membrane, integral component of plasma membrane, transport, neurotransmitter transport, exocytosis, vesicle fusion, organelle organization, cell communication, cell-cell signaling, chemical synaptic transmission, neurotransmitter secretion, cellular process, endomembrane system, …	16.8447	33.9781	9.50173	-1.73583	0.00215616	0.0725385
ENSRNOG00000002361	Prkg2	Olfactory transduction, Gap junction, Platelet activation, cGMP-PKG signaling pathway, Circadian entrainment, Renin secretion, Salivary secretion, Long-term depression, Regulation of lipolysis in adipocytes	nucleotide binding, nucleoside binding, purine nucleoside binding, catalytic activity, protein kinase activity, protein serine/threonine kinase activity, cyclic nucleotide-dependent protein kinase activity, cGMP-dependent protein kinase activity, binding, protein binding, ATP binding, intracellular, cell, nucleus, nuclear envelope, plasma membrane, cellular protein modification process, protein p…	6.18276	14.999	2.40439	-2.23251	0.0021629	0.0725957
ENSRNOG00000045999	Tnfaip8l1		intracellular, cell, cytoplasm, cell communication, signal transduction, regulation of signal transduction, negative regulation of signal transduction, cellular process, regulation of cell communication, negative regulation of cell communication, regulation of signaling, signaling, negative regulation of signaling, TOR signaling, regulation of TOR signaling, negative regulation of TOR signaling, …	26.9783	16.4992	31.4693	0.891793	0.00217798	0.072932
ENSRNOG00000005965	Irak4	Neurotrophin signaling pathway, Pertussis, Tuberculosis, Measles, NF-kappa B signaling pathway, Influenza A, Toll-like receptor signaling pathway, Leishmaniasis, Chagas disease (American trypanosomiasis), Toxoplasmosis	MAPK cascade, nucleotide binding, magnesium ion binding, cytokine production, nucleoside binding, purine nucleoside binding, immune effector process, immune system process, leukocyte mediated immunity, myeloid leukocyte mediated immunity, neutrophil mediated immunity, catalytic activity, protein kinase activity, protein serine/threonine kinase activity, receptor binding, cytokine receptor binding…	161.623	193.837	147.817	-0.388731	0.0021883	0.0731076
ENSRNOG00000001544	Cyyr1		membrane, integral component of membrane, intrinsic component of membrane, membrane part	967.948	854.337	1016.64	0.25066	0.00220341	0.0734418
ENSRNOG00000010466	Chpf2	Metabolic pathways, Glycosaminoglycan biosynthesis - chondroitin sulfate / dermatan sulfate	Golgi membrane, catalytic activity, intracellular, cell, cytoplasm, Golgi apparatus, Golgi stack, UDP-glycosyltransferase activity, acetylgalactosaminyltransferase activity, endomembrane system, membrane, transferase activity, transferase activity, transferring glycosyl groups, transferase activity, transferring hexosyl groups, organelle membrane, organelle subcompartment, Golgi cisterna, Golgi c…	284.063	347.19	257.009	-0.432453	0.00220926	0.0734668
ENSRNOG00000033215	RT1-Db1	Cell adhesion molecules (CAMs), Tuberculosis, Phagosome, Systemic lupus erythematosus, Hematopoietic cell lineage, Asthma, HTLV-I infection, Type I diabetes mellitus, Herpes simplex infection, Influenza A, Autoimmune thyroid disease, Staphylococcus aureus infection, Intestinal immune network for IgA production, Leishmaniasis, Rheumatoid arthritis, Allograft rejection, Viral myocarditis, Inflammat…		357.411	487.797	301.531	-0.692151	0.00222014	0.0736584
ENSRNOG00000001079	Daglb	Aldosterone synthesis and secretion, Retrograde endocannabinoid signaling		215.308	250.617	200.176	-0.32277	0.00226117	0.0745234
ENSRNOG00000001383	Slc8b1		peptide secretion, regulation of peptide secretion, transporter activity, calcium:sodium antiporter activity, binding, protein binding, intracellular, cell, cytoplasm, mitochondrion, mitochondrial envelope, mitochondrial inner membrane, cytosol, plasma membrane, transport, ion transport, cation transport, sodium ion transport, calcium ion transport, mitochondrial transport, mitochondrial calcium …	171.748	212.09	154.459	-0.454923	0.00226841	0.0745234
ENSRNOG00000012756	Slc25a43		structural constituent of ribosome, structural molecule activity, intracellular, cell, cytoplasm, mitochondrion, translation, peptide metabolic process, nitrogen compound metabolic process, transport, metabolic process, biosynthetic process, macromolecule biosynthetic process, cellular process, gene expression, membrane, integral component of membrane, protein metabolic process, intrinsic compone…	20.8933	32.9044	15.7457	-1.01768	0.00227209	0.0745234
ENSRNOG00000018414	Csf1r	Rap1 signaling pathway, PI3K-Akt signaling pathway, Ras signaling pathway, Cytokine-cytokine receptor interaction, Endocytosis, Pathways in cancer, Osteoclast differentiation, Transcriptional misregulation in cancer, Hematopoietic cell lineage		978.493	1170.86	896.052	-0.385531	0.00226535	0.0745234
ENSRNOG00000024039	Serinc5			833.549	750.743	869.037	0.210837	0.00225809	0.0745234
ENSRNOG00000005038	Ube2t	Fanconi anemia pathway	nucleotide binding, protein polyubiquitination, nucleoside binding, purine nucleoside binding, chromatin binding, catalytic activity, ubiquitin-protein transferase activity, binding, protein binding, ATP binding, intracellular, cell, nucleus, cytoplasm, nucleobase-containing compound metabolic process, DNA metabolic process, DNA repair, cellular protein modification process, protein monoubiquitin…	38.031	25.8378	43.2567	0.721628	0.00227861	0.0745676
ENSRNOG00000012347	Gata2		reproduction, negative regulation of transcription from RNA polymerase II promoter, regulatory region DNA binding, transcription regulatory region sequence-specific DNA binding, RNA polymerase II regulatory region sequence-specific DNA binding, RNA polymerase II core promoter sequence-specific DNA binding, RNA polymerase II distal enhancer sequence-specific DNA binding, RNA polymerase II transcri…	269.287	220.601	290.153	0.393811	0.00231276	0.0755134
ENSRNOG00000001426	Prkrip1		regulation of protein phosphorylation, negative regulation of protein phosphorylation, system process, renal system process, nucleic acid binding, RNA binding, double-stranded RNA binding, enzyme inhibitor activity, protein kinase inhibitor activity, binding, protein binding, extracellular region, intracellular, cell, nucleus, nucleolus, cellular protein modification process, protein phosphorylat…	243.237	286.649	224.632	-0.350335	0.00234323	0.0763352
ENSRNOG00000002436	Mmd			318.192	272.681	337.696	0.307496	0.00238151	0.0774071
ENSRNOG00000012196	Asah2	Metabolic pathways, Sphingolipid metabolism, Sphingolipid signaling pathway	catalytic activity, intracellular, cell, cytoplasm, mitochondrion, plasma membrane, lipid metabolic process, membrane lipid metabolic process, sphingolipid metabolic process, nitrogen compound metabolic process, apoptotic process, metabolic process, cell death, cellular process, response to organic substance, programmed cell death, membrane, integral component of membrane, hydrolase activity, hyd…	264.831	356.177	225.682	-0.655967	0.00239684	0.0777301
ENSRNOG00000013654	Cbln2		extracellular region, extracellular space, multicellular organism development, nervous system development, synapse assembly, cellular process, cellular component organization, cellular component assembly, multicellular organismal process, developmental process, cellular component biogenesis, regulation of cellular component biogenesis, positive regulation of cellular component biogenesis, extrace…	6.83684	0.316021	9.63147	3.01409	0.00240668	0.0778735
ENSRNOG00000001621	C2cd2			362.102	411.866	340.775	-0.272628	0.00243231	0.0783509
ENSRNOG00000005857	Lrrc3b		membrane, integral component of membrane, intrinsic component of membrane, membrane part	104.001	68.7135	119.125	0.785023	0.00243045	0.0783509
ENSRNOG00000000567	Unc5b	Axon guidance	cell morphogenesis, cell morphogenesis involved in differentiation, signal transducer activity, receptor activity, transmembrane signaling receptor activity, netrin receptor activity, binding, protein binding, cell, plasma membrane, apoptotic process, movement of cell or subcellular component, chemotaxis, cell communication, signal transduction, cell surface receptor signaling pathway, multicellu…	1064.56	1301.46	963.035	-0.434078	0.00243808	0.0783615
ENSRNOG00000001124	Rnft2		binding, zinc ion binding, membrane, integral component of membrane, intrinsic component of membrane, ion binding, cation binding, membrane part, metal ion binding, transition metal ion binding	35.9959	48.8585	30.4833	-0.663252	0.0024493	0.0785467
ENSRNOG00000001700	Whrn		tissue homeostasis, retina homeostasis, photoreceptor inner segment, stereocilia coupling link, stereocilia ankle link, stereocilia ankle link complex, system process, binding, protein binding, intracellular, cell, cytoplasm, microtubule organizing center, cytoskeleton, actin filament, plasma membrane, cilium, multicellular organism development, nervous system development, central nervous system …	553.778	451.699	597.526	0.402861	0.00247122	0.0790734
ENSRNOG00000009580	Lca5		tissue homeostasis, retina homeostasis, binding, protein binding, intracellular, cell, cytoplasm, microtubule organizing center, cytoskeleton, cilium, axoneme, transport, intracellular protein transport, movement of cell or subcellular component, organelle organization, microtubule-based process, microtubule-based movement, protein localization, cellular process, transport along microtubule, prot…	32.2553	21.2419	36.9753	0.771778	0.00249404	0.0795872
ENSRNOG00000010031	Vtn	PI3K-Akt signaling pathway, Proteoglycans in cancer, Focal adhesion, Complement and coagulation cascades, ECM-receptor interaction	formation of primary germ layer, endoderm formation, pattern binding, liver development, regulation of protein phosphorylation, positive regulation of protein phosphorylation, immune system process, receptor activity, scavenger receptor activity, receptor binding, integrin binding, binding, protein binding, collagen binding, glycosaminoglycan binding, extracellular region, proteinaceous extracell…	339.566	251.238	377.421	0.585206	0.00249833	0.0795872
ENSRNOG00000009478	RGD1359108		lytic vacuole, binding, protein binding, extracellular region, extracellular space, intracellular, cell, nucleus, nucleoplasm, cytoplasm, lysosome, endosome, vacuole, autophagosome, cytoskeleton, transport, endocytosis, autophagy, cellular process, endomembrane system, actin cytoskeleton, vesicle-mediated transport, Ras GTPase binding, Rab GTPase binding, enzyme binding, small GTPase binding, cyt…	146.409	176.827	133.373	-0.404229	0.0025267	0.0803135
ENSRNOG00000012031	St8sia2			6.15767	13.524	3.0007	-1.86011	0.00254225	0.0806295
ENSRNOG00000027787	Cdc6	Cell cycle	mitotic sister chromatid segregation, regulation of cyclin-dependent protein serine/threonine kinase activity, mitotic cell cycle, nuclear division, sister chromatid segregation, cytokinesis, spindle pole, regulation of protein phosphorylation, positive regulation of protein phosphorylation, chromatin binding, binding, protein binding, intracellular, cell, nucleus, nucleoplasm, cytoplasm, Golgi a…	51.616	35.3752	58.5764	0.711787	0.00255455	0.0808418
ENSRNOG00000000302	Sesn1	p53 signaling pathway, Longevity regulating pathway		513.719	425.574	551.495	0.373164	0.00257227	0.0808692
ENSRNOG00000014426	Lox		blood vessel development, vasculature development, catalytic activity, protein-lysine 6-oxidase activity, binding, copper ion binding, extracellular region, proteinaceous extracellular matrix, collagen trimer, extracellular space, intracellular, cell, nucleus, response to stress, multicellular organism development, heart development, metabolic process, response to wounding, response to endogenous…	963.161	1283.42	825.906	-0.635326	0.00256347	0.0808692
ENSRNOG00000022094	Lacc1		binding, copper ion binding, ion binding, cation binding, metal ion binding, transition metal ion binding	66.3973	88.6541	56.8587	-0.631836	0.00256868	0.0808692
ENSRNOG00000011929	Abcd3	Peroxisome, ABC transporters	very long-chain fatty acid metabolic process, nucleotide binding, nucleoside binding, purine nucleoside binding, catalytic activity, transporter activity, lipid transporter activity, long-chain fatty acid transporter activity, binding, protein binding, ATP binding, intracellular, cell, cytoplasm, mitochondrion, mitochondrial envelope, mitochondrial inner membrane, peroxisome, peroxisomal membrane…	563.531	488.621	595.635	0.285183	0.00258269	0.08102
ENSRNOG00000008025	Bend5		intracellular, cell, cytoplasm, Golgi apparatus, nucleobase-containing compound metabolic process, transcription, DNA-templated, regulation of transcription, DNA-templated, cellular aromatic compound metabolic process, nitrogen compound metabolic process, metabolic process, biosynthetic process, macromolecule biosynthetic process, regulation of biosynthetic process, negative regulation of biosynt…	30.3394	15.1691	36.8409	1.22671	0.00259049	0.081088
ENSRNOG00000017272	Mrps27			396.88	324.425	427.932	0.398424	0.00262732	0.0820624
ENSRNOG00000013738	LOC100174910		intracellular, cell, cytoplasm, mitochondrion, metabolic process, organelle, membrane-bounded organelle, intracellular organelle, intracellular membrane-bounded organelle, intracellular part, cytoplasmic part, cell part, single-organism process, single-organism metabolic process, oxidation-reduction process	151.507	119.105	165.393	0.470305	0.00264282	0.0822368
ENSRNOG00000042419	Acyp2	Pyruvate metabolism	catalytic activity, acylphosphatase activity, intracellular, cell, cytoplasm, mitochondrion, hydrolase activity, hydrolase activity, acting on acid anhydrides, hydrolase activity, acting on acid anhydrides, in phosphorus-containing anhydrides, organelle, membrane-bounded organelle, intracellular organelle, intracellular membrane-bounded organelle, intracellular part, cytoplasmic part, cell part	192.15	152.76	209.031	0.449926	0.00264432	0.0822368
ENSRNOG00000007514	Sox12		regulatory region DNA binding, transcription regulatory region sequence-specific DNA binding, RNA polymerase II transcription factor activity, sequence-specific DNA binding, transcription factor activity, RNA polymerase II core promoter proximal region sequence-specific binding, transcription factor activity, protein binding, transcription factor activity, transcription factor binding, regulatory…	90.49	69.0021	99.6991	0.524581	0.00269112	0.0831534
ENSRNOG00000038572	Ncapg			98.9491	67.0588	112.616	0.739316	0.00269031	0.0831534
ENSRNOG00000046139	Syt14			51.4123	34.7881	58.5369	0.734304	0.00268118	0.0831534
ENSRNOG00000001205	Agpat3	Metabolic pathways, Glycerophospholipid metabolism, Phospholipase D signaling pathway, Glycerolipid metabolism	catalytic activity, intracellular, cell, cytoplasm, endoplasmic reticulum, plasma membrane, endomembrane system, membrane, integral component of membrane, transferase activity, transferase activity, transferring acyl groups, transferase activity, transferring acyl groups other than amino-acyl groups, intrinsic component of membrane, lysophosphatidic acid acyltransferase activity, organelle, membr…	678.31	527.674	742.869	0.49267	0.00270044	0.0832391
ENSRNOG00000039856	Lrrc73			8.99498	15.8646	6.05084	-1.25814	0.00270546	0.0832391
ENSRNOG00000021966	Il17rd		signal transducer activity, receptor activity, transmembrane signaling receptor activity, cytokine receptor activity, intracellular, cell, nucleus, nucleoplasm, cytoplasm, Golgi apparatus, plasma membrane, integral component of plasma membrane, cell communication, signal transduction, cell surface receptor signaling pathway, cellular process, response to organic substance, endomembrane system, me…	27.3663	43.932	20.2668	-1.07914	0.00272649	0.0837072
ENSRNOG00000014844	Kif21a			269.909	375.353	224.718	-0.737565	0.00274127	0.0839821
ENSRNOG00000042889	Alpg			11.8515	3.15191	15.5799	1.99759	0.00275681	0.0841004
ENSRNOG00000048190	Rgmb			141.104	113.788	152.812	0.4222	0.002751	0.0841004
ENSRNOG00000018690	Rgs17			61.7294	38.3414	71.7529	0.886958	0.00276339	0.0841226
ENSRNOG00000025898	LOC690142			8.65788	1.62704	11.6711	2.27003	0.00277585	0.0843237
ENSRNOG00000004009	Xpnpep2	Protein digestion and absorption	catalytic activity, aminopeptidase activity, binding, extracellular region, proteolysis, metabolic process, peptidase activity, exopeptidase activity, hydrolase activity, protein metabolic process, vesicle, membrane-bounded vesicle, ion binding, cation binding, macromolecule metabolic process, organelle, membrane-bounded organelle, extracellular organelle, primary metabolic process, extracellular…	188.782	132.617	212.852	0.678515	0.00278627	0.0844622
ENSRNOG00000012655	Adamts6		blood vessel development, vasculature development, cardiac chamber development, cardiac septum development, catalytic activity, endopeptidase activity, metalloendopeptidase activity, binding, extracellular region, proteinaceous extracellular matrix, proteolysis, multicellular organism development, heart development, metabolic process, peptidase activity, metallopeptidase activity, zinc ion bindin…	109.739	157.593	89.2296	-0.813658	0.0028076	0.0849298
ENSRNOG00000042516	AC130146.1			23.2831	8.15743	29.7655	1.7483	0.00282212	0.0851901
ENSRNOG00000023176	Kidins220	Neurotrophin signaling pathway		1227.89	1441.86	1136.19	-0.343456	0.00284626	0.0857391
ENSRNOG00000052061	Ppef2		MAPK cascade, regulation of protein phosphorylation, negative regulation of protein phosphorylation, system process, catalytic activity, phosphoprotein phosphatase activity, binding, iron ion binding, calcium ion binding, protein binding, cellular protein modification process, protein phosphorylation, protein dephosphorylation, phosphorus metabolic process, phosphate-containing compound metabolic…	74.2774	49.0981	85.0686	0.780732	0.00287827	0.0865223
ENSRNOG00000039544	Kcnd1		transporter activity, ion channel activity, voltage-gated ion channel activity, voltage-gated potassium channel activity, A-type (transient outward) potassium channel activity, cation channel activity, potassium channel activity, binding, protein binding, cell, plasma membrane, integral component of plasma membrane, protein complex assembly, transport, ion transport, cation transport, potassium i…	39.0229	56.0215	31.7379	-0.800546	0.00288579	0.0865676
ENSRNOG00000004226	Irak3	Neurotrophin signaling pathway	MAPK cascade, nucleotide binding, magnesium ion binding, cytokine production, regulation of cytokine production, negative regulation of cytokine production, nucleoside binding, purine nucleoside binding, regulation of protein phosphorylation, negative regulation of protein phosphorylation, activation of innate immune response, pattern recognition receptor signaling pathway, toll-like receptor sig…	302.711	371.577	273.198	-0.442321	0.00289185	0.0865691
ENSRNOG00000002711	Nuf2		mitotic cell cycle, nuclear division, chromosome, centromeric region, kinetochore, condensed chromosome kinetochore, condensed chromosome, centromeric region, condensed chromosome, intracellular, cell, nucleus, chromosome, organelle organization, cell cycle, mitotic nuclear division, cellular process, membrane, cellular component organization, cell cycle process, Ndc80 complex, macromolecular com…	119.451	90.992	131.647	0.528016	0.00289988	0.0866293
ENSRNOG00000029264	Kcnn1	Insulin secretion	transporter activity, ion channel activity, calcium activated cation channel activity, cation channel activity, potassium channel activity, binding, protein binding, calmodulin binding, intracellular, cell, cytoplasm, plasma membrane, transport, ion transport, cation transport, potassium ion transport, cation transmembrane transporter activity, cellular process, ion transmembrane transporter acti…	49.3313	34.6698	55.6148	0.666477	0.00291155	0.0867981
ENSRNOG00000016346	Prkcd	Inflammatory mediator regulation of TRP channels, Vascular smooth muscle contraction, Neurotrophin signaling pathway, GnRH signaling pathway, Estrogen signaling pathway, AGE-RAGE signaling pathway in diabetic complications, Tight junction, Chemokine signaling pathway, Type II diabetes mellitus, Insulin resistance, Fc gamma R-mediated phagocytosis	MAPK cascade, nucleotide binding, response to reactive oxygen species, response to acid chemical, response to hypoxia, cell activation, cytokine production, nucleoside binding, purine nucleoside binding, regulation of protein phosphorylation, negative regulation of protein phosphorylation, positive regulation of protein phosphorylation, adaptive immune response, immune effector process, myeloid l…	517.765	622.972	472.676	-0.397579	0.00292198	0.086929
ENSRNOG00000004327	Ddc	Metabolic pathways, Dopaminergic synapse, Amphetamine addiction, Alcoholism, Serotonergic synapse, Tryptophan metabolism, Tyrosine metabolism, Histidine metabolism, Phenylalanine metabolism, Cocaine addiction		350.238	275.571	382.237	0.470588	0.0029329	0.0870739
ENSRNOG00000011134	Lama2	PI3K-Akt signaling pathway, Focal adhesion, Pathways in cancer, Amoebiasis, Dilated cardiomyopathy, ECM-receptor interaction, Small cell lung cancer, Hypertrophic cardiomyopathy (HCM), Arrhythmogenic right ventricular cardiomyopathy (ARVC), Viral myocarditis, Toxoplasmosis		2723.22	3106.57	2558.93	-0.279682	0.00293989	0.0871019
ENSRNOG00000014751	Ret	Endocytosis, Pathways in cancer, Thyroid cancer, Central carbon metabolism in cancer	MAPK cascade, nucleotide binding, cell morphogenesis, cell morphogenesis involved in differentiation, response to acid chemical, eye development, urogenital system development, metanephros development, ureteric bud development, ameboidal-type cell migration, neural crest cell migration, kidney development, mesonephros development, embryonic epithelial tube formation, nucleoside binding, purine nu…	128.978	88.9262	146.143	0.710402	0.00295248	0.0872952
ENSRNOG00000061128	Pelo	mRNA surveillance pathway	cell morphogenesis, cell morphogenesis involved in differentiation, nuclear-transcribed mRNA catabolic process, epithelial cell development, epithelial cell morphogenesis, catalytic activity, nuclease activity, endonuclease activity, binding, intracellular, cell, nucleus, cytoplasm, nucleobase-containing compound metabolic process, transcription, DNA-templated, regulation of transcription, DNA-te…	334.853	382.962	314.234	-0.284539	0.00297159	0.0876801
ENSRNOG00000018285	Kcna2		action potential, system process, transporter activity, ion channel activity, voltage-gated ion channel activity, voltage-gated potassium channel activity, delayed rectifier potassium channel activity, cation channel activity, potassium channel activity, binding, protein binding, intracellular, cell, cytoplasm, endosome, vacuole, endoplasmic reticulum, endoplasmic reticulum membrane, plasma membr…	219.832	145.881	251.525	0.781783	0.00298288	0.0877364
ENSRNOG00000049075	Fabp5	PPAR signaling pathway	transporter activity, binding, fatty acid binding, extracellular region, intracellular, cell, cytoplasm, carbohydrate metabolic process, monosaccharide metabolic process, glucose metabolic process, lipid metabolic process, phosphatidylcholine biosynthetic process, nitrogen compound metabolic process, transport, response to stress, metabolic process, lipid binding, carbohydrate transport, hexose t…	246.836	193.161	269.84	0.480186	0.00298568	0.0877364
ENSRNOG00000000307	Mical1		nucleotide binding, regulation of protein phosphorylation, negative regulation of protein phosphorylation, actin binding, catalytic activity, monooxygenase activity, binding, protein binding, intracellular, cell, cytoplasm, cytoskeleton, cellular protein modification process, protein phosphorylation, proteolysis, sulfur compound metabolic process, phosphorus metabolic process, phosphate-containin…	224.583	259.184	209.754	-0.303978	0.00300464	0.0879345
ENSRNOG00000001158	Abcg1	ABC transporters	nucleotide binding, nucleoside binding, purine nucleoside binding, catalytic activity, transporter activity, lipid transporter activity, binding, protein binding, ATP binding, phospholipid transporter activity, intracellular, cell, nucleus, nucleoplasm, cytoplasm, mitochondrion, endosome, vacuole, Golgi apparatus, plasma membrane, alcohol metabolic process, nucleobase-containing compound metaboli…	271.841	352.242	237.383	-0.567378	0.00300165	0.0879345
ENSRNOG00000004503	L3hypdh	Arginine and proline metabolism	catalytic activity, lyase activity, carbon-oxygen lyase activity, hydro-lyase activity	50.8571	30.4858	59.5876	0.944324	0.00304204	0.0888272
ENSRNOG00000031232	Nrp2		cell morphogenesis, cell morphogenesis involved in differentiation, angiogenesis, blood vessel development, ameboidal-type cell migration, neural crest cell migration, neuron migration, vasculature development, regionalization, catalytic activity, protein kinase activity, protein tyrosine kinase activity, transmembrane receptor protein tyrosine kinase activity, signal transducer activity, recepto…	1158.29	1018.87	1218.04	0.257353	0.00304748	0.0888272
ENSRNOG00000015541	Gnb3	PI3K-Akt signaling pathway, Taste transduction, Ras signaling pathway, Pathways in cancer, Circadian entrainment, Dopaminergic synapse, Alcoholism, Serotonergic synapse, Cholinergic synapse, Glutamatergic synapse, Chemokine signaling pathway, Retrograde endocannabinoid signaling, GABAergic synapse, Morphine addiction	signal transducer activity, binding, protein binding, extracellular region, cell, cell communication, signal transduction, cytoskeletal protein binding, cellular process, enzyme binding, signaling, dendrite, spectrin binding, vesicle, membrane-bounded vesicle, somatodendritic compartment, cell projection, neuron projection, organelle, membrane-bounded organelle, extracellular organelle, cell body…	452.977	353.934	495.424	0.484019	0.00307511	0.0893194
ENSRNOG00000017020	Inpp5d	Inositol phosphate metabolism, Phosphatidylinositol signaling system, Fc epsilon RI signaling pathway, Fc gamma R-mediated phagocytosis, B cell receptor signaling pathway	cell activation, cytokine production, regulation of cytokine production, negative regulation of cytokine production, tissue homeostasis, adaptive immune response, immune effector process, myeloid cell homeostasis, immune system process, leukocyte mediated immunity, lymphocyte mediated immunity, adaptive immune response based on somatic recombination of immune receptors built from immunoglobulin s…	364.196	460.041	323.12	-0.508365	0.00307677	0.0893194
ENSRNOG00000053577	Gramd1b		membrane, integral component of membrane, intrinsic component of membrane, membrane part	151.562	189.475	135.313	-0.482676	0.00309653	0.0897122
ENSRNOG00000003977	Dusp1	MAPK signaling pathway, Serotonergic synapse	reproduction, mitotic sister chromatid segregation, cell cycle checkpoint, MAPK cascade, inactivation of MAPK activity, mitotic cell cycle, nuclear division, response to reactive oxygen species, sister chromatid segregation, response to acid chemical, formation of primary germ layer, endoderm formation, regulation of protein phosphorylation, negative regulation of protein phosphorylation, catalyt…	602.155	470.191	658.711	0.485521	0.00312739	0.090243
ENSRNOG00000005023	Agr2		glycoprotein binding, columnar/cuboidal epithelial cell differentiation, glandular epithelial cell differentiation, dystroglycan binding, receptor binding, epidermal growth factor receptor binding, binding, protein binding, extracellular region, extracellular space, intracellular, cell, cytoplasm, mitochondrion, endoplasmic reticulum, transport, response to stress, ER-nucleus signaling pathway, r…	24.2045	3.12747	33.2375	3.05225	0.00312684	0.090243
ENSRNOG00000003243	Wdr81		reproduction, establishment of mitotic spindle orientation, microtubule cytoskeleton organization, mitotic cell cycle, chromosome, centromeric region, kinetochore, developmental process involved in reproduction, binding, protein binding, intracellular, cell, chromosome, cytoplasm, mitochondrion, centrosome, microtubule organizing center, cytoskeleton, microtubule, microtubule associated complex, …	327.458	413.996	290.371	-0.510241	0.00313471	0.0902734
ENSRNOG00000008040	Pimreg		intracellular, cell, nucleus, nucleolus, cytoplasm, membrane-enclosed lumen, nuclear lumen, organelle, membrane-bounded organelle, non-membrane-bounded organelle, intracellular organelle, intracellular membrane-bounded organelle, intracellular non-membrane-bounded organelle, organelle lumen, organelle part, intracellular part, nuclear part, intracellular organelle part, cell part, intracellular o…	126.035	91.4365	140.863	0.617965	0.00316331	0.0905538
ENSRNOG00000024345	Pard3b			308.342	427.649	257.21	-0.731251	0.00315865	0.0905538
ENSRNOG00000032929	Incenp			208.053	166.503	225.86	0.437615	0.00316283	0.0905538
ENSRNOG00000056226	AABR07066944.1			38.3722	25.8442	43.7414	0.737002	0.00317615	0.0907408
ENSRNOG00000015206	Alad	Metabolic pathways, Porphyrin and chlorophyll metabolism	response to acid chemical, response to hypoxia, response to molecule of bacterial origin, catalytic activity, porphobilinogen synthase activity, binding, protein binding, extracellular region, extracellular space, intracellular, cell, nucleus, cytoplasm, cytosol, protein complex assembly, cellular aromatic compound metabolic process, porphyrin-containing compound metabolic process, porphyrin-cont…	250.138	194.437	274.01	0.492779	0.00321266	0.0915208
ENSRNOG00000059507	Lamc3	PI3K-Akt signaling pathway, Focal adhesion, Pathways in cancer, Amoebiasis, ECM-receptor interaction, Small cell lung cancer, Toxoplasmosis		41.9696	9.47039	55.8978	2.44206	0.00321616	0.0915208
ENSRNOG00000047319	Caprin2			171.869	206.574	156.996	-0.393738	0.00325508	0.0924454
ENSRNOG00000007583	Pygb	Metabolic pathways, Insulin signaling pathway, Glucagon signaling pathway, Starch and sucrose metabolism, Insulin resistance	polysaccharide catabolic process, catalytic activity, phosphorylase activity, binding, protein binding, extracellular region, intracellular, cell, cytoplasm, carbohydrate metabolic process, polysaccharide metabolic process, glycogen metabolic process, glycogen catabolic process, cellular glucan metabolic process, generation of precursor metabolites and energy, energy reserve metabolic process, dr…	909.902	787.692	962.277	0.288489	0.00326161	0.0924486
ENSRNOG00000019342	Sult1a1	Chemical carcinogenesis	nucleotide binding, nucleoside binding, purine nucleoside binding, system process, circulatory system process, catalytic activity, aryl sulfotransferase activity, binding, protein binding, intracellular, cell, cytoplasm, cytosol, catecholamine metabolic process, lipid metabolic process, cellular aromatic compound metabolic process, sulfur compound metabolic process, xenobiotic metabolic process, …	158.952	92.8287	187.291	1.00486	0.00327063	0.0925221
ENSRNOG00000016595	Hhex	Transcriptional misregulation in cancer, Maturity onset diabetes of the young	regulation of cyclin-dependent protein serine/threonine kinase activity, negative regulation of transcription from RNA polymerase II promoter, regulatory region DNA binding, transcription regulatory region sequence-specific DNA binding, RNA polymerase II regulatory region sequence-specific DNA binding, RNA polymerase II core promoter proximal region sequence-specific DNA binding, RNA polymerase I…	131.17	103.355	143.09	0.465479	0.00329679	0.0929104
ENSRNOG00000048043	F2r			637.813	749.123	590.108	-0.343704	0.00329726	0.0929104
ENSRNOG00000002879	Psen2	Alzheimer's disease, Neurotrophin signaling pathway, Notch signaling pathway	negative regulation of transcription from RNA polymerase II promoter, Golgi membrane, chromosome, centromeric region, kinetochore, response to hypoxia, cell fate specification, somitogenesis, cell activation, receptor recycling, regulation of receptor recycling, positive regulation of receptor recycling, regulation of protein phosphorylation, negative regulation of protein phosphorylation, hair f…	359.216	404.957	339.613	-0.253195	0.00335248	0.0942819
ENSRNOG00000004048	Lrrk2	Parkinson's disease		687.493	851.554	617.182	-0.46376	0.00336346	0.0944063
ENSRNOG00000008965	Socs2			379.213	324.032	402.863	0.313282	0.00338038	0.0944717
ENSRNOG00000014075	Clybl		magnesium ion binding, catalytic activity, malate synthase activity, binding, intracellular, cell, cytoplasm, mitochondrion, transferase activity, transferase activity, transferring acyl groups, ion binding, cation binding, organelle, membrane-bounded organelle, intracellular organelle, intracellular membrane-bounded organelle, intracellular part, cytoplasmic part, cell part, metal ion binding, t…	252.658	198.774	275.751	0.470221	0.00337811	0.0944717
ENSRNOG00000055962	Bgn		regulation of protein phosphorylation, negative regulation of protein phosphorylation, blood vessel remodeling, enzyme inhibitor activity, protein kinase inhibitor activity, binding, glycosaminoglycan binding, extracellular region, proteinaceous extracellular matrix, intracellular, cell, cytoplasm, plasma membrane, aminoglycan metabolic process, proteoglycan metabolic process, cellular protein mo…	1439.21	1607.83	1366.94	-0.234013	0.00338574	0.0944717
ENSRNOG00000061102	Taf9b	Herpes simplex infection, Basal transcription factors	negative regulation of transcription from RNA polymerase II promoter, histone acetyltransferase complex, DNA-directed RNA polymerase complex, regulation of cell growth, binding, protein binding, intracellular, cell, nucleus, nucleoplasm, transcription factor complex, transcription factor TFIID complex, nucleobase-containing compound metabolic process, transcription, DNA-templated, DNA-templated t…	235.045	198.914	250.53	0.331351	0.00339203	0.0944717
ENSRNOG00000039415	Fchsd1			119.025	150.734	105.435	-0.511565	0.00343988	0.0956193
ENSRNOG00000046858	Arxes2	Protein export	catalytic activity, intracellular, cell, cytoplasm, endoplasmic reticulum, signal peptidase complex, endoplasmic reticulum membrane, signal peptide processing, proteolysis, peptide metabolic process, nitrogen compound metabolic process, metabolic process, peptidase activity, cellular process, gene expression, endomembrane system, membrane, integral component of membrane, protein processing, hydro…	12.2638	4.74278	15.4871	1.52152	0.00348621	0.0966875
ENSRNOG00000055411	AC128836.1			13.4731	27.0283	7.66376	-1.69382	0.00349174	0.0966875
ENSRNOG00000061373	Loxl3		cell morphogenesis, cell morphogenesis involved in differentiation, epithelial to mesenchymal transition, catalytic activity, receptor activity, scavenger receptor activity, binding, copper ion binding, extracellular region, nucleobase-containing compound metabolic process, transcription, DNA-templated, regulation of transcription, DNA-templated, cellular aromatic compound metabolic process, nitr…	219.135	299.434	184.721	-0.693913	0.00349973	0.0967228
ENSRNOG00000002469	Trim7			85.645	63.9721	94.9333	0.562211	0.00354654	0.0974555
ENSRNOG00000019914	Tlcd3b		catalytic activity, intracellular, cell, cytoplasm, endoplasmic reticulum, Golgi apparatus, lipid metabolic process, membrane lipid metabolic process, sphingolipid metabolic process, ceramide metabolic process, nitrogen compound metabolic process, metabolic process, lipid biosynthetic process, biosynthetic process, cellular process, endomembrane system, membrane, integral component of membrane, N…	119.436	159.309	102.348	-0.633347	0.00354576	0.0974555
ENSRNOG00000040040	Ndufaf6		catalytic activity, transporter activity, intracellular, cell, nucleus, cytoplasm, mitochondrion, mitochondrial envelope, mitochondrial inner membrane, protein complex assembly, transport, organelle organization, mitochondrion organization, metabolic process, biosynthetic process, cellular process, NADH dehydrogenase complex assembly, membrane, integral component of membrane, cellular component o…	172.792	132.522	190.051	0.516877	0.003542	0.0974555
ENSRNOG00000021872	Zfp213		nucleic acid binding transcription factor activity, nucleic acid binding, DNA binding, transcription factor activity, sequence-specific DNA binding, binding, intracellular, cell, nucleus, nucleobase-containing compound metabolic process, transcription, DNA-templated, regulation of transcription, DNA-templated, cellular aromatic compound metabolic process, nitrogen compound metabolic process, meta…	117.941	90.8066	129.57	0.508149	0.00356282	0.0977162
ENSRNOG00000059168	LOC102550392			28.0485	14.6763	33.7795	1.14965	0.00357949	0.0979868
ENSRNOG00000016280	Btrc	Hedgehog signaling pathway, Oocyte meiosis, Hippo signaling pathway, Ubiquitin mediated proteolysis, Wnt signaling pathway, Circadian rhythm		508.668	624.008	459.236	-0.441503	0.00358693	0.0980043
ENSRNOG00000005286	Coch			5.72859	0	68.4738	6.1184	0.00359445	0.0980237
ENSRNOG00000017933	Ccdc3		extracellular region, intracellular, cell, cytoplasm, endoplasmic reticulum, lipid metabolic process, metabolic process, lipid biosynthetic process, biosynthetic process, regulation of biosynthetic process, positive regulation of biosynthetic process, positive regulation of metabolic process, cellular process, endomembrane system, regulation of lipid metabolic process, regulation of metabolic pro…	39.4746	66.1435	28.0451	-1.20895	0.00360153	0.0980309
ENSRNOG00000020867	Numbl	Notch signaling pathway		229.127	286.819	204.402	-0.486711	0.00361152	0.0981176
ENSRNOG00000007069	Adhfe1		catalytic activity, binding, intracellular, cell, cytoplasm, mitochondrion, transport, hydrogen transport, metabolic process, molecular hydrogen transport, oxidoreductase activity, oxidoreductase activity, acting on CH-OH group of donors, oxidoreductase activity, acting on the CH-OH group of donors, NAD or NADP as acceptor, ion binding, cation binding, organelle, membrane-bounded organelle, intra…	295.595	234.254	321.883	0.456792	0.00365908	0.0989534
ENSRNOG00000012835	Espl1	Oocyte meiosis, Cell cycle	reproduction, mitotic sister chromatid segregation, meiotic spindle organization, mitotic cell cycle, nuclear division, sister chromatid segregation, catalytic activity, endopeptidase activity, cysteine-type endopeptidase activity, intracellular, cell, nucleus, cytoplasm, centrosome, microtubule organizing center, spindle, cytoskeleton, proteolysis, organelle organization, cell cycle, chromosome …	108.665	77.7073	121.932	0.643291	0.00366978	0.0989534
ENSRNOG00000016308	Il10ra	Cytokine-cytokine receptor interaction, Tuberculosis, Jak-STAT signaling pathway, Epstein-Barr virus infection, Toxoplasmosis	response to molecule of bacterial origin, signal transducer activity, receptor activity, transmembrane signaling receptor activity, cytokine receptor activity, interleukin-10 receptor activity, binding, protein binding, cell, plasma membrane, cell communication, signal transduction, cell surface receptor signaling pathway, response to external stimulus, response to biotic stimulus, response to ba…	80.3206	111.491	66.9618	-0.727014	0.00366002	0.0989534
ENSRNOG00000038241	LOC100359752			13.6667	24.7257	8.92714	-1.37376	0.00366575	0.0989534
ENSRNOG00000019680	Mst1		reproduction, response to hypoxia, regulation of protein phosphorylation, morphogenesis of an epithelium, immune system process, regulation of immune system process, regulation of leukocyte migration, regulation of leukocyte chemotaxis, catalytic activity, endopeptidase activity, serine-type endopeptidase activity, receptor binding, binding, protein binding, extracellular region, extracellular sp…	21.614	10.1538	26.5255	1.30324	0.00367857	0.099005
ENSRNOG00000002303	Kcnj12	Oxytocin signaling pathway, Cholinergic synapse		115.941	86.5089	128.555	0.566061	0.00370114	0.0994267
ENSRNOG00000059903	Thbs3	PI3K-Akt signaling pathway, Focal adhesion, Phagosome, ECM-receptor interaction, Malaria		293.498	409.341	243.851	-0.744922	0.00371934	0.0997294
ENSRNOG00000057988	Pfkm	Metabolic pathways, Glycolysis / Gluconeogenesis, Carbon metabolism, Biosynthesis of amino acids, AMPK signaling pathway, RNA degradation, Galactose metabolism, Central carbon metabolism in cancer, Pentose phosphate pathway, Fructose and mannose metabolism	nucleotide binding, polysaccharide catabolic process, cellular glucose homeostasis, nucleoside binding, purine nucleoside binding, peptide secretion, regulation of peptide secretion, positive regulation of peptide secretion, catalytic activity, 6-phosphofructokinase activity, binding, protein binding, ATP binding, extracellular region, intracellular, cell, cytoplasm, cytosol, plasma membrane, cil…	1327.21	1099.92	1424.62	0.372874	0.00378614	0.101332
ENSRNOG00000009902	Lrrc46			22.5418	12.4617	26.8619	1.04943	0.00379402	0.101355
ENSRNOG00000018668	Glg1	Cell adhesion molecules (CAMs)	Golgi membrane, skeletal system development, chondrocyte differentiation, binding, protein binding, extracellular region, proteinaceous extracellular matrix, intracellular, cell, cytoplasm, Golgi apparatus, Golgi stack, Golgi medial cisterna, proteolysis, transport, intracellular protein transport, cell communication, signal transduction, cell surface receptor signaling pathway, enzyme linked rec…	1784.46	2081.38	1657.21	-0.328609	0.00381833	0.101815
ENSRNOG00000005619	Misp3			10.6212	1.94306	14.3404	2.38195	0.0038318	0.101985
ENSRNOG00000000415	Asf1a		nuclear chromosome, chromatin, nuclear chromatin, ossification, osteoblast differentiation, chromatin binding, binding, protein binding, intracellular, cell, nucleus, chromosome, nucleobase-containing compound metabolic process, DNA metabolic process, DNA repair, DNA packaging, chromatin organization, chromatin assembly or disassembly, nucleosome assembly, DNA replication-dependent nucleosome ass…	254.378	215.796	270.913	0.326809	0.00385169	0.102137
ENSRNOG00000007258	Sbspon		pattern binding, immune system process, receptor activity, scavenger receptor activity, binding, extracellular region, transport, endocytosis, receptor-mediated endocytosis, immune response, vesicle-mediated transport, carbohydrate binding, polysaccharide binding, extracellular matrix, cargo receptor activity, extracellular region part, response to stimulus, localization, establishment of localiz…	33.3342	11.1678	42.834	1.84898	0.00384898	0.102137
ENSRNOG00000021095	Fxyd3		regulation of sodium ion transport, transporter activity, ion channel activity, binding, protein binding, extracellular region, intracellular, cell, cytoplasm, endoplasmic reticulum, endoplasmic reticulum membrane, plasma membrane, integral component of plasma membrane, transport, ion transport, cation transport, sodium ion transport, regulation of metal ion transport, endomembrane system, ion tr…	12.5224	3.83089	16.2474	1.83602	0.00386271	0.102241
ENSRNOG00000020792	Etv4	Transcriptional misregulation in cancer		84.3776	124.922	67.0014	-0.888891	0.00389634	0.102942
ENSRNOG00000003634	Zfp354a		negative regulation of transcription from RNA polymerase II promoter, nucleic acid binding transcription factor activity, response to acid chemical, urogenital system development, response to hypoxia, kidney development, nucleic acid binding, DNA binding, transcription factor activity, sequence-specific DNA binding, binding, intracellular, cell, nucleus, nucleolus, nucleobase-containing compound …	149.737	125.448	160.147	0.349829	0.0039156	0.103073
ENSRNOG00000039300	Ahcyl2	Metabolic pathways, Cysteine and methionine metabolism	sulfur amino acid metabolic process, intracellular, cell, cytoplasm, cytosol, organic acid metabolic process, nucleobase-containing compound metabolic process, cellular aromatic compound metabolic process, one-carbon metabolic process, coenzyme metabolic process, sulfur compound metabolic process, nitrogen compound metabolic process, metabolic process, aspartate family amino acid metabolic proces…	167.041	213.914	146.952	-0.538629	0.00391556	0.103073
ENSRNOG00000018390	Pld3	Metabolic pathways, Glycerophospholipid metabolism, Ether lipid metabolism	catalytic activity, phospholipase activity, phospholipase D activity, extracellular region, intracellular, cell, cytoplasm, endoplasmic reticulum, endoplasmic reticulum membrane, lipid metabolic process, phosphoric diester hydrolase activity, metabolic process, catabolic process, endomembrane system, membrane, integral component of membrane, lipid catabolic process, lipase activity, hydrolase act…	303.275	354.33	281.394	-0.331449	0.00393447	0.10338
ENSRNOG00000028156	Pld1	Metabolic pathways, Glycerophospholipid metabolism, Ras signaling pathway, Phospholipase D signaling pathway, Endocytosis, Pancreatic cancer, Choline metabolism in cancer, cAMP signaling pathway, GnRH signaling pathway, Glutamatergic synapse, Fc gamma R-mediated phagocytosis, Ether lipid metabolism, Sphingolipid signaling pathway		358.283	421.484	331.198	-0.346853	0.00395339	0.103688
ENSRNOG00000003622	Cybb	HIF-1 signaling pathway, Phagosome, Osteoclast differentiation, Leukocyte transendothelial migration, AGE-RAGE signaling pathway in diabetic complications	nucleotide binding, response to acid chemical, angiogenesis, blood vessel development, response to hypoxia, cytokine production, regulation of cytokine production, positive regulation of cytokine production, vasculature development, immune system process, catalytic activity, binding, protein binding, intracellular, cell, nucleus, nuclear envelope, cytoplasm, mitochondrion, endoplasmic reticulum, …	739.126	921.311	661.047	-0.47832	0.00397705	0.104119
ENSRNOG00000027204	Map6		microtubule cytoskeleton organization, cell morphogenesis, cell morphogenesis involved in differentiation, binding, protein binding, calmodulin binding, intracellular, cell, cytoplasm, Golgi apparatus, cytoskeleton, microtubule, transport, organelle organization, cytoskeleton organization, microtubule-based process, multicellular organism development, nervous system development, microtubule bindi…	174.631	222.915	153.938	-0.531257	0.00398638	0.104174
ENSRNOG00000005854	Angpt1	Rap1 signaling pathway, HIF-1 signaling pathway, PI3K-Akt signaling pathway, Ras signaling pathway, Rheumatoid arthritis	reproduction, MAPK cascade, angiogenesis, ovarian follicle development, blood vessel development, urogenital system development, response to hypoxia, ameboidal-type cell migration, in utero embryonic development, cytokine production, regulation of cytokine production, negative regulation of cytokine production, kidney development, regulation of protein phosphorylation, negative regulation of prot…	173.379	103.862	203.172	0.961296	0.00400734	0.104532
ENSRNOG00000009773	Elovl4	Fatty acid elongation	very long-chain fatty acid metabolic process, catalytic activity, fatty acid synthase activity, intracellular, cell, cytoplasm, endoplasmic reticulum, endoplasmic reticulum membrane, organic acid metabolic process, lipid metabolic process, fatty acid metabolic process, fatty acid biosynthetic process, unsaturated fatty acid biosynthetic process, acyl-CoA metabolic process, coenzyme metabolic proc…	26.3475	15.2849	31.0886	0.978524	0.00401852	0.104607
ENSRNOG00000017577	Bphl		catalytic activity, hydrolase activity, hydrolyzing O-glycosyl compounds, poly(ADP-ribose) glycohydrolase activity, extracellular region, intracellular, cell, nucleus, nucleoplasm, cytoplasm, mitochondrion, organic acid metabolic process, cellular amino acid metabolic process, nitrogen compound metabolic process, metabolic process, cellular process, hydrolase activity, hydrolase activity, acting …	177.048	132.639	196.081	0.560448	0.00403929	0.104607
ENSRNOG00000017637	Fbp2	Metabolic pathways, Insulin signaling pathway, Glycolysis / Gluconeogenesis, Carbon metabolism, AMPK signaling pathway, Pentose phosphate pathway, Fructose and mannose metabolism	catalytic activity, binding, extracellular region, intracellular, cell, nucleus, cytoplasm, carbohydrate metabolic process, monosaccharide metabolic process, fructose metabolic process, fructose catabolic process, glucose metabolic process, gluconeogenesis, phosphorus metabolic process, phosphate-containing compound metabolic process, metabolic process, catabolic process, biosynthetic process, ce…	14.3512	5.68987	18.0632	1.51074	0.00403531	0.104607
ENSRNOG00000055300	Ncapd2			297.713	239.441	322.687	0.428914	0.00403886	0.104607
ENSRNOG00000003403	Slc35f5		transport, membrane, integral component of membrane, intrinsic component of membrane, membrane part, localization, establishment of localization	749.127	647.822	792.544	0.290487	0.00407079	0.105216
ENSRNOG00000011383	Ndufs4	Oxidative phosphorylation, Metabolic pathways, Non-alcoholic fatty liver disease (NAFLD), Alzheimer's disease, Parkinson's disease, Huntington's disease	regulation of protein phosphorylation, catalytic activity, NADH dehydrogenase activity, intracellular, cell, cytoplasm, mitochondrion, mitochondrial envelope, mitochondrial inner membrane, mitochondrial respiratory chain, mitochondrial respiratory chain complex I, generation of precursor metabolites and energy, protein complex assembly, cellular protein modification process, protein phosphorylati…	600.863	501.057	643.637	0.360636	0.00409267	0.105216
ENSRNOG00000020607	Bckdha	Metabolic pathways, Valine, leucine and isoleucine degradation, Propanoate metabolism	catalytic activity, alpha-ketoacid dehydrogenase activity, 3-methyl-2-oxobutanoate dehydrogenase (2-methylpropanoyl-transferring) activity, binding, protein binding, intracellular, cell, cytoplasm, mitochondrion, mitochondrial matrix, mitochondrial alpha-ketoglutarate dehydrogenase complex, organic acid metabolic process, nitrogen compound metabolic process, response to nutrient, metabolic proces…	597.863	507.21	636.715	0.327487	0.00409931	0.105216
ENSRNOG00000027808	Lilra5	Osteoclast differentiation		69.289	101.783	55.3629	-0.866784	0.0040791	0.105216
ENSRNOG00000051235	C2	Complement and coagulation cascades, Pertussis, Systemic lupus erythematosus, Staphylococcus aureus infection	immune effector process, activation of immune response, immune system process, regulation of immune system process, positive regulation of immune system process, catalytic activity, endopeptidase activity, serine-type endopeptidase activity, signal transducer activity, receptor activity, transmembrane signaling receptor activity, G-protein coupled receptor activity, binding, protein binding, extr…	78.806	110.798	65.0953	-0.75827	0.00408679	0.105216
ENSRNOG00000031162	Ccl24	Chemokine signaling pathway	MAPK cascade, cell morphogenesis, angiogenesis, blood vessel development, G-protein coupled receptor binding, regulation of protein phosphorylation, positive regulation of protein phosphorylation, endothelial cell proliferation, regulation of endothelial cell proliferation, positive regulation of endothelial cell proliferation, vasculature development, immune system process, monocyte chemotaxis, …	81.3975	59.2091	90.9068	0.610191	0.00414208	0.106124
ENSRNOG00000014960	Bard1		reproduction, ubiquitin ligase complex, nuclear ubiquitin ligase complex, protein polyubiquitination, nucleic acid binding, RNA binding, catalytic activity, ubiquitin-protein transferase activity, binding, protein binding, intracellular, cell, nucleus, nucleoplasm, cytoplasm, nucleobase-containing compound metabolic process, DNA metabolic process, DNA repair, cellular protein modification process…	75.1286	51.7695	85.1397	0.706973	0.0041544	0.106251
ENSRNOG00000012273	Dmtn		cell morphogenesis, cell morphogenesis involved in differentiation, ameboidal-type cell migration, cell activation, regulation of protein phosphorylation, negative regulation of protein phosphorylation, regulation of cell-matrix adhesion, negative regulation of cell-matrix adhesion, myeloid cell homeostasis, immune system process, immune system development, platelet degranulation, actin binding, …	91.3963	49.6939	109.269	1.12114	0.00421224	0.107539
ENSRNOG00000047450	Lmo3		MAPK cascade, regulation of protein phosphorylation, negative regulation of protein phosphorylation, binding, intracellular, cell, cytoplasm, cellular protein modification process, protein phosphorylation, phosphorus metabolic process, phosphate-containing compound metabolic process, cell communication, signal transduction, metabolic process, zinc ion binding, response to endogenous stimulus, res…	31.6541	10.1772	40.8584	1.90495	0.00422343	0.107634
ENSRNOG00000009686	Aqp7	PPAR signaling pathway, Regulation of lipolysis in adipocytes	reproduction, system process, renal system process, renal water homeostasis, renal water transport, transporter activity, water transmembrane transporter activity, intracellular, cell, cytoplasm, plasma membrane, integral component of plasma membrane, brush border, cell-cell junction, transport, ion transport, water transport, cell volume homeostasis, gamete generation, spermatogenesis, regulatio…	328.042	191.559	386.535	1.00903	0.00423299	0.107687
ENSRNOG00000020729	Stc2		reproduction, response to hypoxia, placenta development, maternal placenta development, store-operated calcium entry, developmental process involved in reproduction, receptor binding, hormone activity, binding, protein binding, extracellular region, extracellular space, intracellular, cell, cytoplasm, endoplasmic reticulum, Golgi apparatus, transport, ion transport, cation transport, calcium ion …	77.0876	51.3796	88.1053	0.766505	0.00424553	0.107816
ENSRNOG00000026286	Nhlrc1	Ubiquitin mediated proteolysis	protein polyubiquitination, catalytic activity, ubiquitin-protein transferase activity, binding, intracellular, cell, nucleus, cytoplasm, endoplasmic reticulum, cellular protein modification process, proteolysis, ubiquitin-dependent protein catabolic process, autophagy, metabolic process, zinc ion binding, catabolic process, macromolecule catabolic process, positive regulation of metabolic proces…	46.2046	33.0672	51.8349	0.633107	0.0042549	0.107863
ENSRNOG00000012109	Otulinl			121.374	173.781	98.9142	-0.806786	0.00428024	0.108315
ENSRNOG00000008174	Appl2		histone deacetylase complex, extracellular region, intracellular, cell, nucleus, nucleoplasm, cytoplasm, endosome, vacuole, vacuolar membrane, cell proliferation, endosome membrane, endomembrane system, membrane, NuRD complex, transcriptional repressor complex, organelle membrane, membrane-enclosed lumen, nuclear lumen, vesicle, membrane-bounded vesicle, macromolecular complex, organelle, membran…	340.276	413.277	308.99	-0.418374	0.00431078	0.108888
ENSRNOG00000012830	Paqr8		steroid hormone receptor activity, signal transducer activity, receptor activity, binding, steroid binding, cell, plasma membrane, cell communication, signal transduction, lipid binding, response to endogenous stimulus, response to hormone, hormone-mediated signaling pathway, cellular process, response to organic substance, response to organic cyclic compound, membrane, integral component of memb…	90.8577	143.711	68.2062	-1.0642	0.00431801	0.108888
ENSRNOG00000012826	Creb3l2	Huntington's disease, PI3K-Akt signaling pathway, Prostate cancer, Aldosterone synthesis and secretion, cGMP-PKG signaling pathway, cAMP signaling pathway, Adrenergic signaling in cardiomyocytes, Dopaminergic synapse, Estrogen signaling pathway, Melanogenesis, Glucagon signaling pathway, Amphetamine addiction, Alcoholism, Thyroid hormone synthesis, Viral carcinogenesis, TNF signaling pathway, AMP…	regulatory region DNA binding, transcription regulatory region sequence-specific DNA binding, RNA polymerase II regulatory region sequence-specific DNA binding, RNA polymerase II core promoter proximal region sequence-specific DNA binding, RNA polymerase II transcription factor activity, sequence-specific DNA binding, transcription factor activity, RNA polymerase II core promoter proximal region …	562.884	662.188	520.325	-0.347235	0.00432922	0.10898
ENSRNOG00000012827	Mlf1	Transcriptional misregulation in cancer	hematopoietic progenitor cell differentiation, myeloid progenitor cell differentiation, immune system process, immune system development, nucleic acid binding, DNA binding, binding, protein binding, intracellular, cell, nucleus, cytoplasm, cilium, nucleobase-containing compound metabolic process, transcription, DNA-templated, cellular aromatic compound metabolic process, nitrogen compound metabol…	370.483	288.966	405.418	0.487082	0.00440488	0.110691
ENSRNOG00000015117	Lrrc39			876.625	682.145	959.973	0.492304	0.00442941	0.110728
ENSRNOG00000016135	Fars2	Aminoacyl-tRNA biosynthesis		266.901	220.637	286.729	0.37651	0.00442624	0.110728
ENSRNOG00000054560	Sh2d3c			543.302	472.78	573.526	0.278153	0.00441578	0.110728
ENSRNOG00000012111	Poli	Fanconi anemia pathway	DNA synthesis involved in DNA repair, nucleic acid binding, DNA binding, damaged DNA binding, catalytic activity, DNA-directed DNA polymerase activity, binding, intracellular, cell, nucleus, nucleobase-containing compound metabolic process, DNA metabolic process, DNA repair, postreplication repair, cellular aromatic compound metabolic process, nitrogen compound metabolic process, response to stre…	49.4977	65.3513	42.7032	-0.602385	0.00444081	0.11082
ENSRNOG00000007447	Pla2g4b	Metabolic pathways, Glycerophospholipid metabolism, MAPK signaling pathway, Ras signaling pathway, Phospholipase D signaling pathway, Choline metabolism in cancer, Ovarian steroidogenesis, Platelet activation, Inflammatory mediator regulation of TRP channels, Vascular smooth muscle contraction, GnRH signaling pathway, Oxytocin signaling pathway, Arachidonic acid metabolism, Linoleic acid metaboli…		212.978	180.89	226.731	0.324261	0.00445337	0.110823
ENSRNOG00000019073	Ikbkb	Non-alcoholic fatty liver disease (NAFLD), mTOR signaling pathway, PI3K-Akt signaling pathway, Insulin signaling pathway, MAPK signaling pathway, Ras signaling pathway, FoxO signaling pathway, Hepatitis C, Pathways in cancer, Pancreatic cancer, Prostate cancer, Neurotrophin signaling pathway, Adipocytokine signaling pathway, Osteoclast differentiation, Apoptosis, NF-kappa B signaling pathway, Mic…	nucleotide binding, response to acid chemical, leukocyte homeostasis, B cell homeostasis, nucleoside binding, purine nucleoside binding, endothelial cell development, regulation of sodium ion transport, epithelial cell development, response to molecule of bacterial origin, lymphocyte homeostasis, immune system process, system process, skeletal muscle contraction, muscle system process, endotheliu…	507.051	587.733	472.473	-0.31433	0.00445631	0.110823
ENSRNOG00000007866	Clec2dl1		binding, cell, plasma membrane, membrane, integral component of membrane, carbohydrate binding, intrinsic component of membrane, membrane part, cell part, cell periphery	6.07289	15.0405	2.22961	-2.31229	0.00457164	0.113495
ENSRNOG00000024650	Ckap2		microtubule cytoskeleton organization, mitotic cell cycle, mitotic cytokinesis, cytokinesis, intracellular, cell, cytoplasm, centrosome, microtubule organizing center, cytoskeleton, microtubule, cytoplasmic microtubule, nucleobase-containing compound metabolic process, transcription, DNA-templated, regulation of transcription, DNA-templated, regulation of transcription from RNA polymerase II prom…	191.852	142.734	212.902	0.573544	0.00461136	0.114088
ENSRNOG00000027711	Usp32		catalytic activity, thiol-dependent ubiquitin-specific protease activity, binding, calcium ion binding, intracellular, cell, cytoplasm, Golgi apparatus, cellular protein modification process, proteolysis, ubiquitin-dependent protein catabolic process, metabolic process, peptidase activity, cysteine-type peptidase activity, catabolic process, macromolecule catabolic process, cellular process, endo…	784.115	932.629	720.466	-0.371919	0.00460406	0.114088
ENSRNOG00000008857	Adamts10			625.992	731.646	580.712	-0.332811	0.00464762	0.114787
ENSRNOG00000007118	Eva1a		intracellular, cell, plasma membrane, membrane, integral component of membrane, intrinsic component of membrane, organelle, membrane-bounded organelle, intracellular organelle, intracellular membrane-bounded organelle, intracellular part, membrane part, cell part, cell periphery	105.812	82.0035	116.016	0.495461	0.00469329	0.115717
ENSRNOG00000057713	Cav2	Proteoglycans in cancer, Endocytosis, Focal adhesion, Bacterial invasion of epithelial cells	Golgi membrane, SNARE binding, MAPK cascade, mitotic cell cycle, nuclear division, G-protein coupled receptor binding, acrosomal vesicle, membrane raft assembly, regulation of protein phosphorylation, positive regulation of protein phosphorylation, endothelial cell proliferation, regulation of endothelial cell proliferation, negative regulation of endothelial cell proliferation, positive regulati…	808.652	675.115	865.883	0.358569	0.00473834	0.116628
ENSRNOG00000062220	Cenpp			40.3051	28.5627	45.3375	0.648401	0.00476095	0.116984
ENSRNOG00000022946	Slc22a3	Choline metabolism in cancer	mitophagy, macromitophagy, neurotransmitter uptake, regulation of neurotransmitter levels, transporter activity, dopamine transmembrane transporter activity, binding, protein binding, cell, plasma membrane, integral component of plasma membrane, transport, ion transport, cation transport, neurotransmitter transport, autophagy, response to stress, organelle organization, mitochondrion organization…	77.0492	46.054	90.3328	0.956817	0.00479772	0.117287
ENSRNOG00000048577	Zfp955a		nucleic acid binding, binding, intracellular, cell, nucleobase-containing compound metabolic process, transcription, DNA-templated, regulation of transcription, DNA-templated, cellular aromatic compound metabolic process, nitrogen compound metabolic process, metabolic process, biosynthetic process, macromolecule biosynthetic process, regulation of biosynthetic process, cellular process, gene expr…	407.695	318.534	445.907	0.484007	0.00479404	0.117287
ENSRNOG00000051993	Gdf10		reproduction, MAPK cascade, ossification, osteoblast differentiation, regulation of protein phosphorylation, positive regulation of protein phosphorylation, receptor binding, cytokine activity, cytokine receptor binding, transforming growth factor beta receptor binding, binding, protein binding, extracellular region, extracellular space, nucleobase-containing compound metabolic process, transcrip…	17.5015	2.51449	23.9245	2.82618	0.00479465	0.117287
ENSRNOG00000017820	Nqo2		MAPK cascade, regulation of protein phosphorylation, positive regulation of protein phosphorylation, system process, catalytic activity, binding, extracellular region, intracellular, cell, nucleus, nucleoplasm, cytoplasm, cellular protein modification process, protein phosphorylation, phosphorus metabolic process, phosphate-containing compound metabolic process, apoptotic process, cell communicat…	275.413	216.806	300.53	0.469259	0.00485718	0.117742
ENSRNOG00000019270	P2ry6	Neuroactive ligand-receptor interaction	G-protein coupled nucleotide receptor activity, purinergic nucleotide receptor activity, signal transducer activity, receptor activity, transmembrane signaling receptor activity, G-protein coupled receptor activity, cell, plasma membrane, transport, ion transport, anion transport, chloride transport, movement of cell or subcellular component, cell communication, signal transduction, cell surface …	130.096	173.282	111.587	-0.630378	0.00485189	0.117742
ENSRNOG00000020013	Psrc1		mitotic sister chromatid segregation, regulation of cyclin-dependent protein serine/threonine kinase activity, microtubule cytoskeleton organization, mitotic cell cycle, nuclear division, sister chromatid segregation, spindle pole, regulation of cell growth, microtubule bundle formation, regulation of protein phosphorylation, positive regulation of protein phosphorylation, binding, protein bindin…	35.9884	23.8459	41.1924	0.763975	0.00484585	0.117742
ENSRNOG00000038328	Gjc2		transporter activity, gap junction channel activity, cell, plasma membrane, cell-cell junction, gap junction, connexin complex, transport, cell communication, cell-cell signaling, response to toxic substance, cellular process, channel activity, membrane, integral component of membrane, passive transmembrane transporter activity, wide pore channel activity, transmembrane transporter activity, sign…	43.8352	28.5319	50.3937	0.799317	0.00483811	0.117742
ENSRNOG00000060356	Kif15		nucleotide binding, nucleoside binding, purine nucleoside binding, motor activity, microtubule motor activity, catalytic activity, binding, protein binding, ATP binding, intracellular, cell, cytoplasm, spindle, cytoskeleton, kinesin complex, microtubule, microtubule associated complex, movement of cell or subcellular component, microtubule-based process, microtubule-based movement, microtubule bi…	150.591	113.748	166.381	0.544668	0.00484149	0.117742
ENSRNOG00000015385	Pink1	Parkinson's disease	autophagosome assembly, nucleotide binding, mitochondrial fission, magnesium ion binding, response to reactive oxygen species, mitophagy, macromitophagy, chromatin, response to hypoxia, release of cytochrome c from mitochondria, nucleoside binding, purine nucleoside binding, regulation of protein phosphorylation, positive regulation of protein phosphorylation, synaptic transmission, dopaminergic,…	1205.35	986.002	1299.36	0.397786	0.00487351	0.117939
ENSRNOG00000010688	Nrgn		system process, binding, protein binding, calmodulin binding, phospholipid binding, phosphatidylinositol-3,4,5-trisphosphate binding, intracellular, cell, nucleus, cytoplasm, mitochondrion, mitochondrial envelope, Golgi apparatus, Golgi-associated vesicle, cell communication, cell-cell signaling, chemical synaptic transmission, multicellular organism development, nervous system development, centr…	62.3038	30.5654	75.906	1.28475	0.00492647	0.11803
ENSRNOG00000015218	Nsmce1			227.248	181.081	247.034	0.445958	0.00489101	0.11803
ENSRNOG00000019791	Sipa1l2	Rap1 signaling pathway	GTPase activator activity, cell communication, signal transduction, small GTPase mediated signal transduction, enzyme activator activity, regulation of signal transduction, cellular process, regulation of cell communication, regulation of signaling, signaling, enzyme regulator activity, GTPase regulator activity, intracellular signal transduction, positive regulation of catalytic activity, regula…	745.446	865.277	694.09	-0.317629	0.00492078	0.11803
ENSRNOG00000023338	Tspan2		immune system process, immune system development, leukocyte differentiation, myeloid leukocyte differentiation, cell, plasma membrane, integral component of plasma membrane, response to stress, defense response, inflammatory response, cell communication, signal transduction, cell surface receptor signaling pathway, ensheathment of neurons, multicellular organism development, nervous system develo…	695.635	610.964	731.923	0.260216	0.00492249	0.11803
ENSRNOG00000036865	Krt77			15.1516	0.316021	21.5097	4.09629	0.0049134	0.11803
ENSRNOG00000059878	Rad51ap1		regulation of DNA recombination, double-strand break repair via homologous recombination, recombinational repair, nucleic acid binding, DNA binding, double-stranded DNA binding, single-stranded DNA binding, RNA binding, binding, intracellular, cell, nucleus, nucleobase-containing compound metabolic process, DNA metabolic process, DNA repair, regulation of DNA repair, double-strand break repair, D…	65.0718	49.6856	71.6659	0.519701	0.00491816	0.11803
ENSRNOG00000004275	Egfl6			35.4356	14.7572	44.2978	1.52343	0.00493518	0.118043
ENSRNOG00000001342	Wdr66			14.3685	6.97204	17.5384	1.21749	0.00499084	0.119167
ENSRNOG00000011313	Sorcs1		membrane, integral component of membrane, intrinsic component of membrane, membrane part	50.3263	84.1822	35.8166	-1.2102	0.00499874	0.119167
ENSRNOG00000014080	Kif23	MicroRNAs in cancer		289.879	227.569	316.583	0.474503	0.00502232	0.119531
ENSRNOG00000003307	Gcdh	Metabolic pathways, Fatty acid degradation, Tryptophan metabolism, Lysine degradation	fatty-acyl-CoA binding, nucleotide binding, catalytic activity, acyl-CoA dehydrogenase activity, glutaryl-CoA dehydrogenase activity, binding, intracellular, cell, cytoplasm, mitochondrion, mitochondrial envelope, mitochondrial inner membrane, organic acid metabolic process, lipid metabolic process, fatty acid metabolic process, fatty acid beta-oxidation, acyl-CoA metabolic process, coenzyme meta…	493.992	414.277	528.155	0.349616	0.00506383	0.120296
ENSRNOG00000055328	AABR07017268.1			208.106	164.886	226.629	0.456489	0.00507117	0.120296
ENSRNOG00000038319	Akr1c19		catalytic activity, metabolic process, oxidoreductase activity, single-organism process, single-organism metabolic process, oxidation-reduction process	107.233	72.0416	122.315	0.755562	0.00509112	0.120571
ENSRNOG00000062158	AC134224.3			317.695	239.188	351.341	0.55281	0.00512687	0.121218
ENSRNOG00000036829	Nckap1l	Regulation of actin cytoskeleton		401.732	518.972	351.487	-0.560866	0.00515266	0.121628
ENSRNOG00000019181	Synpo		stress fiber, actin binding, binding, protein binding, intracellular, cell, nucleus, cytoplasm, cytoskeleton, plasma membrane, cell-cell junction, bicellular tight junction, organelle organization, cytoskeleton organization, actin filament organization, cytoskeletal protein binding, cellular process, positive regulation of organelle organization, postsynaptic density, actin cytoskeleton, membrane…	718.73	815.518	677.25	-0.267667	0.00519402	0.122404
ENSRNOG00000003287	Fbxw10			76.8192	43.8054	90.968	1.03746	0.00522635	0.122697
ENSRNOG00000003840	Slit2	Axon guidance	reproduction, cell morphogenesis, cell morphogenesis involved in differentiation, angiogenesis, ovarian follicle development, luteolysis, regulation of cell growth, blood vessel development, urogenital system development, metanephros development, ureteric bud development, ameboidal-type cell migration, in utero embryonic development, morphogenesis of a branching structure, kidney development, mes…	122.085	156.241	107.446	-0.535994	0.00523753	0.122697
ENSRNOG00000004249	Tlr7	Measles, Influenza A, Toll-like receptor signaling pathway	lytic vacuole, microglial cell activation, cell activation, cytokine production, regulation of cytokine production, positive regulation of cytokine production, regulation of protein phosphorylation, activation of innate immune response, pattern recognition receptor signaling pathway, toll-like receptor signaling pathway, immune effector process, activation of immune response, myeloid leukocyte ac…	239.605	316.703	206.563	-0.614128	0.00524908	0.122697
ENSRNOG00000054251	Clec7a	Tuberculosis, Phagosome	cell activation, activation of innate immune response, pattern recognition receptor signaling pathway, response to molecule of fungal origin, immune effector process, activation of immune response, cell activation involved in immune response, leukocyte activation involved in immune response, immune system process, regulation of immune system process, positive regulation of immune system process, …	170.953	258.106	133.602	-0.944847	0.00522054	0.122697
ENSRNOG00000057852	Cacng6	Cardiac muscle contraction, MAPK signaling pathway, Adrenergic signaling in cardiomyocytes, Oxytocin signaling pathway, Dilated cardiomyopathy, Hypertrophic cardiomyopathy (HCM), Arrhythmogenic right ventricular cardiomyopathy (ARVC)	transporter activity, ion channel activity, voltage-gated ion channel activity, cation channel activity, calcium channel activity, transport, ion transport, cation transport, calcium ion transport, cation transmembrane transporter activity, ion transmembrane transporter activity, calcium ion transmembrane transporter activity, channel activity, membrane, integral component of membrane, passive tr…	68.6792	39.4151	81.2209	1.02461	0.00524145	0.122697
ENSRNOG00000015142	Timm21		intracellular, cell, cytoplasm, mitochondrion, mitochondrial envelope, mitochondrial inner membrane, mitochondrial inner membrane presequence translocase complex, protein complex assembly, protein targeting, protein targeting to mitochondrion, transport, mitochondrial transport, intracellular protein transport, organelle organization, mitochondrion organization, protein localization, respiratory …	392.388	322.727	422.243	0.386712	0.00527855	0.122831
ENSRNOG00000027278	Pramef8		receptor binding, binding, protein binding, nucleobase-containing compound metabolic process, transcription, DNA-templated, regulation of transcription, DNA-templated, cellular aromatic compound metabolic process, nitrogen compound metabolic process, apoptotic process, cell communication, signal transduction, transcription factor binding, metabolic process, cell death, cell proliferation, positiv…	122.246	144.106	112.878	-0.349622	0.0052804	0.122831
ENSRNOG00000033693	Naip2			66.9842	100.668	52.5484	-0.924947	0.00526553	0.122831
ENSRNOG00000018286	Chrna1	Neuroactive ligand-receptor interaction	action potential, system process, skeletal muscle contraction, muscle system process, signal transducer activity, receptor activity, transmembrane signaling receptor activity, acetylcholine-activated cation-selective channel activity, transporter activity, ion channel activity, extracellular ligand-gated ion channel activity, excitatory extracellular ligand-gated ion channel activity, cation chan…	26.1522	46.1436	17.5845	-1.34297	0.00533238	0.12384
ENSRNOG00000058089	AABR07042471.1			5.72127	0.643775	7.89735	2.43636	0.0053731	0.124585
ENSRNOG00000001442	Por		nucleotide binding, skeletal system development, chondrocyte differentiation, endochondral bone growth, growth plate cartilage development, growth plate cartilage chondrocyte proliferation, regulation of growth plate cartilage chondrocyte proliferation, catalytic activity, NADPH-hemoprotein reductase activity, cytochrome-b5 reductase activity, acting on NAD(P)H, binding, protein binding, intracel…	800	893.35	759.993	-0.232957	0.00539447	0.124879
ENSRNOG00000009514	Mme	Alzheimer's disease, Renin-angiotensin system, Protein digestion and absorption, Hematopoietic cell lineage	urogenital system development, kidney development, system process, catalytic activity, endopeptidase activity, metalloendopeptidase activity, binding, extracellular region, intracellular, cell, cytoplasm, plasma membrane, brush border, adherens junction, cell-substrate adherens junction, focal adhesion, proteolysis, peptide metabolic process, nitrogen compound metabolic process, multicellular org…	24.6347	12.7949	29.709	1.15453	0.00543504	0.125015
ENSRNOG00000010701	Depdc1b		intracellular, cell, movement of cell or subcellular component, cell communication, signal transduction, cell surface receptor signaling pathway, cell-cell signaling, regulation of signal transduction, positive regulation of signal transduction, cellular process, regulation of cell communication, positive regulation of cell communication, Wnt signaling pathway, cell migration, regulation of signa…	35.5438	22.32	41.2111	0.856053	0.00543136	0.125015
ENSRNOG00000032328	Diras2		nucleotide binding, nucleoside binding, purine nucleoside binding, binding, GTP binding, intracellular, cell, plasma membrane, cell communication, signal transduction, small GTPase mediated signal transduction, cellular process, membrane, purine nucleotide binding, guanyl nucleotide binding, signaling, ribonucleoside binding, purine ribonucleoside binding, ribonucleotide binding, purine ribonucle…	11.5218	2.87206	15.2289	2.06739	0.00543135	0.125015
ENSRNOG00000047625	Atg4d	Regulation of autophagy	autophagosome assembly, mitophagy, catalytic activity, endopeptidase activity, cysteine-type endopeptidase activity, intracellular, cell, cytoplasm, cytosol, cellular protein modification process, protein lipidation, C-terminal protein lipidation, proteolysis, protein targeting, protein targeting to membrane, transport, intracellular protein transport, autophagy, organelle organization, mitochond…	335.681	274.29	361.991	0.398979	0.00541972	0.125015
ENSRNOG00000000588	Slc16a10	Thyroid hormone signaling pathway, Protein digestion and absorption		57.7375	41.3718	64.7514	0.633918	0.00546319	0.125462
ENSRNOG00000015763	Nat8f3		gastrulation with mouth forming second, catalytic activity, multicellular organism development, gastrulation, N-acetyltransferase activity, anatomical structure morphogenesis, embryo development, membrane, integral component of membrane, acetyltransferase activity, N-acyltransferase activity, transferase activity, transferase activity, transferring acyl groups, transferase activity, transferring …	30.3199	47.6047	22.9121	-1.02336	0.00547236	0.125472
ENSRNOG00000011250	Inmt	Tryptophan metabolism, Selenocompound metabolism	catalytic activity, thioether S-methyltransferase activity, intracellular, cell, cytoplasm, cytosol, nitrogen compound metabolic process, metabolic process, methyltransferase activity, S-methyltransferase activity, S-adenosylmethionine-dependent methyltransferase activity, amine metabolic process, transferase activity, transferase activity, transferring one-carbon groups, amine N-methyltransferas…	6.55056	13.3809	3.62325	-1.63718	0.0054846	0.125553
ENSRNOG00000020309	Gfra3		cell morphogenesis, cell morphogenesis involved in differentiation, neuron migration, signal transducer activity, receptor activity, transmembrane signaling receptor activity, intracellular, cell, cytoplasm, plasma membrane, movement of cell or subcellular component, chemotaxis, multicellular organism development, nervous system development, axonogenesis, axon guidance, axon guidance receptor act…	85.6283	52.9866	99.6175	0.898207	0.00551795	0.126116
ENSRNOG00000046005	Scd2	Fatty acid metabolism, PPAR signaling pathway, Biosynthesis of unsaturated fatty acids, AMPK signaling pathway	response to acid chemical, catalytic activity, stearoyl-CoA 9-desaturase activity, binding, intracellular, cell, cytoplasm, endoplasmic reticulum, endoplasmic reticulum membrane, organic acid metabolic process, lipid metabolic process, fatty acid metabolic process, fatty acid biosynthetic process, ensheathment of neurons, multicellular organism development, nervous system development, metabolic p…	919.773	1055.03	861.804	-0.29155	0.00559011	0.127563
ENSRNOG00000024562	Tgfbrap1			373.216	429.306	349.178	-0.297273	0.00561796	0.127995
ENSRNOG00000015406	Pgm5			413.765	360.352	436.656	0.276394	0.00562689	0.127996
ENSRNOG00000003802	Pttg1	Oocyte meiosis, HTLV-I infection, Cell cycle	reproduction, mitotic sister chromatid segregation, mitotic cell cycle, nuclear division, sister chromatid segregation, regulation of cell growth, enzyme inhibitor activity, endopeptidase inhibitor activity, cysteine-type endopeptidase inhibitor activity, binding, protein binding, intracellular, cell, nucleus, cytoplasm, nucleobase-containing compound metabolic process, DNA metabolic process, DNA…	74.4806	53.8731	83.3124	0.619644	0.00563972	0.128086
ENSRNOG00000014010	Gfra2		regulation of protein phosphorylation, negative regulation of protein phosphorylation, positive regulation of protein phosphorylation, signal transducer activity, receptor activity, transmembrane signaling receptor activity, cytokine receptor activity, cellular protein modification process, protein phosphorylation, phosphorus metabolic process, phosphate-containing compound metabolic process, cel…	94.8731	61.8878	109.01	0.806778	0.00566495	0.128089
ENSRNOG00000019536	Smim3		multicellular organism development, nervous system development, membrane, integral component of membrane, intrinsic component of membrane, multicellular organismal process, developmental process, membrane part, single-organism process, single-multicellular organism process, single-organism developmental process, system development, anatomical structure development	341.975	293.489	362.754	0.30475	0.00565062	0.128089
ENSRNOG00000060021	Txlnb			1459.23	1278.32	1536.77	0.265468	0.00566657	0.128089
ENSRNOG00000009334	Knstrn		mitotic sister chromatid segregation, microtubule cytoskeleton organization, mitotic cell cycle, nuclear division, chromosome, centromeric region, kinetochore, condensed chromosome kinetochore, condensed chromosome, centromeric region, condensed chromosome, sister chromatid segregation, spindle pole, intracellular, cell, nucleus, chromosome, cytoplasm, spindle, cytoskeleton, microtubule, organell…	99.5604	70.2938	112.103	0.665791	0.00569159	0.128453
ENSRNOG00000016647	Pla2g2c	Metabolic pathways, Glycerophospholipid metabolism, Ras signaling pathway, Vascular smooth muscle contraction, Arachidonic acid metabolism, Linoleic acid metabolism, alpha-Linolenic acid metabolism, Pancreatic secretion, Ether lipid metabolism, Fat digestion and absorption	catalytic activity, phospholipase activity, phospholipase A2 activity, binding, calcium ion binding, extracellular region, lipid metabolic process, metabolic process, catabolic process, membrane, integral component of membrane, lipid catabolic process, lipase activity, hydrolase activity, hydrolase activity, acting on ester bonds, intrinsic component of membrane, ion binding, cation binding, prim…	12.5043	4.42676	15.9661	1.64449	0.00570633	0.128584
ENSRNOG00000002129	Lrrc8b		intracellular, cell, cytoplasm, plasma membrane, transport, ion transport, anion transport, membrane, integral component of membrane, intrinsic component of membrane, ion transmembrane transport, intracellular part, membrane part, cell part, localization, establishment of localization, transmembrane transport, cell periphery, anion transmembrane transport	294.183	257.105	310.074	0.2693	0.00573642	0.128754
ENSRNOG00000003470	Fundc1		mitophagy, response to hypoxia, intracellular, cell, cytoplasm, mitochondrion, mitochondrial envelope, mitochondrial outer membrane, autophagy, response to stress, organelle organization, mitochondrion organization, response to abiotic stimulus, cellular process, membrane, integral component of membrane, cellular component organization, outer membrane, cellular component disassembly, organelle me…	284.368	234.274	305.837	0.38313	0.00574067	0.128754
ENSRNOG00000021713	Kif18b		mitotic sister chromatid segregation, nucleotide binding, microtubule cytoskeleton organization, astral microtubule, mitotic cell cycle, nuclear division, sister chromatid segregation, nucleoside binding, purine nucleoside binding, motor activity, microtubule motor activity, catalytic activity, binding, protein binding, ATP binding, intracellular, cell, nucleus, cytoplasm, aster, spindle, cytoske…	174.303	132.674	192.144	0.530959	0.00573437	0.128754
ENSRNOG00000017259	Tacc3	RNA transport		239.268	203.399	254.64	0.322727	0.00576031	0.128993
ENSRNOG00000003189	Cited1			44.8629	28.8101	51.7426	0.823169	0.005772	0.129013
ENSRNOG00000004763	Sirpa	Osteoclast differentiation	hematopoietic progenitor cell differentiation, immune system process, immune system development, binding, protein binding, extracellular region, cell, plasma membrane, integral component of plasma membrane, transport, endocytosis, phagocytosis, phagocytosis, recognition, phagocytosis, engulfment, movement of cell or subcellular component, organelle organization, cytoskeleton organization, actin f…	656.656	766.529	609.568	-0.33007	0.00577911	0.129013
ENSRNOG00000013231	Ptafr	Neuroactive ligand-receptor interaction, Calcium signaling pathway, Staphylococcus aureus infection	reproduction, response to acid chemical, lipopolysaccharide binding, G-protein coupled nucleotide receptor activity, purinergic nucleotide receptor activity, cell activation, cytokine production, regulation of cytokine production, positive regulation of cytokine production, lipopolysaccharide receptor activity, response to molecule of bacterial origin, immune effector process, cell activation inv…	264.041	330.088	235.735	-0.483941	0.00579248	0.129111
ENSRNOG00000021381	Ccdc68		intracellular, cell, cell communication, signal transduction, cellular process, signaling, intracellular signal transduction, cell part, single-organism process, single organism signaling, single-organism cellular process, regulation of biological process, regulation of cellular process, response to stimulus, cellular response to stimulus, biological regulation	21.4674	10.8381	26.0229	1.19074	0.00581111	0.129127
ENSRNOG00000045992	Tlr8	Toll-like receptor signaling pathway	microglial cell activation, cell activation, cytokine production, regulation of cytokine production, positive regulation of cytokine production, regulation of protein phosphorylation, activation of innate immune response, pattern recognition receptor signaling pathway, toll-like receptor signaling pathway, immune effector process, activation of immune response, myeloid leukocyte activation, immun…	176.869	234.944	151.979	-0.625112	0.00580913	0.129127
ENSRNOG00000016403	Olah	Metabolic pathways, Fatty acid biosynthesis	catalytic activity, fatty acid synthase activity, oleoyl-[acyl-carrier-protein] hydrolase activity, intracellular, cell, cytoplasm, cytosol, organic acid metabolic process, lipid metabolic process, fatty acid metabolic process, fatty acid biosynthetic process, acyl-CoA metabolic process, coenzyme metabolic process, sulfur compound metabolic process, metabolic process, lipid biosynthetic process, …	68.0535	40.881	79.6988	0.946252	0.00585122	0.129818
ENSRNOG00000028872	Rai14		intracellular, cell, nucleus, nucleoplasm, cytoplasm, mitochondrion, cytoskeleton, cell cortex, actin cytoskeleton, membrane-enclosed lumen, nuclear lumen, organelle, membrane-bounded organelle, non-membrane-bounded organelle, intracellular organelle, intracellular membrane-bounded organelle, intracellular non-membrane-bounded organelle, organelle lumen, organelle part, intracellular part, nuclea…	647.862	795.765	584.476	-0.444545	0.00588848	0.130443
ENSRNOG00000024178	Cenpt		mitotic cell cycle, nuclear division, chromosome, centromeric region, kinetochore, condensed chromosome kinetochore, condensed chromosome, centromeric region, condensed chromosome, nucleic acid binding, DNA binding, binding, protein binding, intracellular, cell, nucleus, chromosome, protein complex assembly, organelle organization, cell cycle, chromosome segregation, mitotic nuclear division, cel…	61.6571	46.2558	68.2577	0.551483	0.00592812	0.130919
ENSRNOG00000025781	Sec31b	Protein processing in endoplasmic reticulum		180.089	144.217	195.462	0.436039	0.00591959	0.130919
ENSRNOG00000006588	Meox2		regulatory region DNA binding, transcription regulatory region sequence-specific DNA binding, RNA polymerase II regulatory region sequence-specific DNA binding, RNA polymerase II core promoter proximal region sequence-specific DNA binding, RNA polymerase II distal enhancer sequence-specific DNA binding, RNA polymerase II transcription factor activity, sequence-specific DNA binding, transcription …	334.854	277.985	359.227	0.368718	0.00596708	0.1315
ENSRNOG00000011470	Tsc1	mTOR signaling pathway, PI3K-Akt signaling pathway, Insulin signaling pathway, Phospholipase D signaling pathway, Choline metabolism in cancer, AMPK signaling pathway, Longevity regulating pathway	urogenital system development, cell activation, kidney development, embryonic epithelial tube formation, neural tube formation, neural tube closure, regulation of protein phosphorylation, regulation of cell-matrix adhesion, positive regulation of cell-matrix adhesion, morphogenesis of an epithelium, adaptive immune response, immune effector process, cell activation involved in immune response, ly…	261.698	321.471	236.082	-0.443783	0.00598186	0.1315
ENSRNOG00000025946	Igf2bp2		nucleotide binding, nucleic acid binding, RNA binding, mRNA binding, mRNA 3'-UTR binding, binding, intracellular, cell, nucleus, cytoplasm, cytoskeleton, small molecule binding, organelle, membrane-bounded organelle, non-membrane-bounded organelle, intracellular organelle, intracellular membrane-bounded organelle, intracellular non-membrane-bounded organelle, intracellular part, cell part, poly(A…	101.651	136.522	86.7069	-0.6489	0.00598078	0.1315
ENSRNOG00000033335	Cenpi			70.6315	48.0664	80.3022	0.728558	0.00601621	0.132054
ENSRNOG00000002194	Coq2	Metabolic pathways, Ubiquinone and other terpenoid-quinone biosynthesis	4-hydroxybenzoate decaprenyltransferase activity, polyprenyltransferase activity, catalytic activity, prenyltransferase activity, intracellular, cell, cytoplasm, mitochondrion, mitochondrial envelope, mitochondrial inner membrane, carbohydrate metabolic process, alcohol metabolic process, glycerol metabolic process, lipid metabolic process, isoprenoid metabolic process, coenzyme metabolic process…	286.697	235.385	308.689	0.389683	0.00608769	0.13342
ENSRNOG00000047307	Cntfr	Cytokine-cytokine receptor interaction, Jak-STAT signaling pathway	reproduction, suckling behavior, developmental process involved in reproduction, brainstem development, signal transducer activity, receptor activity, transmembrane signaling receptor activity, cytokine receptor activity, ciliary neurotrophic factor receptor activity, receptor binding, binding, protein binding, extracellular region, extracellular space, cell, plasma membrane, integral component o…	62.018	13.3145	82.8909	2.55104	0.00609898	0.133464
ENSRNOG00000009197	Asb4		ubiquitin ligase complex, blood vessel development, vasculogenesis, vasculature development, catalytic activity, ubiquitin-protein transferase activity, binding, protein binding, intracellular, cell, cellular protein modification process, cell communication, signal transduction, multicellular organism development, metabolic process, anatomical structure morphogenesis, cellular process, protein ub…	59.396	32.8548	70.7708	1.08404	0.00610958	0.133474
ENSRNOG00000055281	Dcbld2		regulation of cell growth, cell, plasma membrane, integral component of plasma membrane, response to stress, response to wounding, cell surface, cellular process, membrane, integral component of membrane, cellular component organization, cell growth, negative regulation of cell growth, intrinsic component of membrane, intrinsic component of plasma membrane, growth, regulation of growth, wound hea…	688.32	832.746	626.423	-0.410169	0.00611796	0.133474
ENSRNOG00000006237	Gpr37l1		MAPK cascade, response to reactive oxygen species, peptide receptor activity, regulation of protein phosphorylation, positive regulation of protein phosphorylation, signal transducer activity, receptor activity, transmembrane signaling receptor activity, G-protein coupled receptor activity, binding, cell, plasma membrane, cellular protein modification process, protein phosphorylation, phosphorus …	41.0083	22.3464	49.0062	1.09891	0.00620367	0.133923
ENSRNOG00000009346	Zbtb26		nucleic acid binding, binding, ion binding, cation binding, metal ion binding, organic cyclic compound binding, heterocyclic compound binding	78.3723	100.272	68.9866	-0.533087	0.00616583	0.133923
ENSRNOG00000012584	Aamdc		intracellular, cell, cytoplasm, nucleobase-containing compound metabolic process, transcription, DNA-templated, regulation of transcription, DNA-templated, regulation of transcription from RNA polymerase II promoter, transcription from RNA polymerase II promoter, cellular aromatic compound metabolic process, nitrogen compound metabolic process, apoptotic process, metabolic process, cell death, bi…	82.3572	55.7436	93.763	0.739866	0.00619887	0.133923
ENSRNOG00000013876	Mipep			396.838	356.175	414.265	0.217401	0.00617645	0.133923
ENSRNOG00000021586	Gpr39		cellular glucose homeostasis, gastric acid secretion, response to dietary excess, diet induced thermogenesis, peptide secretion, regulation of peptide secretion, positive regulation of peptide secretion, system process, signal transducer activity, receptor activity, transmembrane signaling receptor activity, G-protein coupled receptor activity, lipid metabolic process, transport, ion transport, c…	38.2205	57.2386	30.0698	-0.906463	0.00619969	0.133923
ENSRNOG00000056753	Hectd2			384.407	461.747	351.262	-0.393574	0.00619336	0.133923
ENSRNOG00000062294	AC111847.1			9.45796	3.16462	12.1551	1.65937	0.00615635	0.133923
ENSRNOG00000009370	Tbkbp1	RIG-I-like receptor signaling pathway	immune system process, response to stress, defense response, immune response, innate immune response, response to stimulus	357.134	459.99	313.053	-0.553727	0.00630152	0.133996
ENSRNOG00000010134	Acot2	Metabolic pathways, Ovarian steroidogenesis, Biosynthesis of unsaturated fatty acids, Fatty acid elongation		387.559	290.594	429.115	0.560761	0.00630112	0.133996
ENSRNOG00000010386	H2ax	Alcoholism, Systemic lupus erythematosus	reproduction, cell cycle checkpoint, DNA damage checkpoint, nuclear chromosome, double-strand break repair via homologous recombination, recombinational repair, chromosome, telomeric region, chromatin, nucleosome, nuclear chromatin, condensed chromosome, condensed nuclear chromosome, sex chromosome, male germ cell nucleus, XY body, nucleic acid binding, DNA binding, damaged DNA binding, binding, …	273.624	233.878	290.658	0.312367	0.00628551	0.133996
ENSRNOG00000016136	Pdcd1lg2	Cell adhesion molecules (CAMs)	cell activation, cytokine production, regulation of cytokine production, negative regulation of cytokine production, immune system process, regulation of immune system process, negative regulation of immune system process, positive regulation of immune system process, regulation of leukocyte activation, negative regulation of leukocyte activation, positive regulation of leukocyte activation, extr…	115.6	84.7802	128.809	0.597672	0.00628732	0.133996
ENSRNOG00000018126	Abca1	ABC transporters, Fat digestion and absorption		623.584	875.802	515.491	-0.763508	0.00626824	0.133996
ENSRNOG00000024703	Dock5		system process, muscle system process, circulatory system process, vascular process in circulatory system, regulation of vascular smooth muscle contraction, guanyl-nucleotide exchange factor activity, intracellular, cell, cytoplasm, movement of cell or subcellular component, muscle contraction, regulation of muscle contraction, smooth muscle contraction, regulation of smooth muscle contraction, c…	170.433	232.652	143.768	-0.690619	0.00625188	0.133996
ENSRNOG00000024961	Usp35		catalytic activity, thiol-dependent ubiquitin-specific protease activity, cellular protein modification process, proteolysis, ubiquitin-dependent protein catabolic process, metabolic process, peptidase activity, cysteine-type peptidase activity, catabolic process, macromolecule catabolic process, cellular process, protein deubiquitination, hydrolase activity, protein metabolic process, ubiquitin-…	39.2774	53.8494	33.0322	-0.688574	0.00627067	0.133996
ENSRNOG00000025198	Gas2l3		microtubule cytoskeleton organization, actin binding, binding, protein binding, intracellular, cell, cytoskeleton, organelle organization, cytoskeleton organization, microtubule-based process, microtubule binding, cytoskeletal protein binding, cellular process, actin cytoskeleton, microtubule cytoskeleton, tubulin binding, cellular component organization, actin filament-based process, actin cytos…	192.581	145.262	212.86	0.548114	0.00627206	0.133996
ENSRNOG00000031915	Hdac10	Alcoholism, Viral carcinogenesis	histone deacetylase complex, negative regulation of transcription from RNA polymerase II promoter, catalytic activity, histone deacetylase activity, binding, protein binding, intracellular, cell, nucleus, nucleoplasm, cytoplasm, nucleobase-containing compound metabolic process, chromatin organization, transcription, DNA-templated, regulation of transcription, DNA-templated, regulation of transcri…	105.378	128.776	95.35	-0.429673	0.00630227	0.133996
ENSRNOG00000033517	LOC100360791			59.8818	43.4954	66.9045	0.60985	0.0063094	0.133996
ENSRNOG00000058271	Chpt1	Metabolic pathways, Glycerophospholipid metabolism, Choline metabolism in cancer, Ether lipid metabolism	Golgi membrane, catalytic activity, diacylglycerol cholinephosphotransferase activity, binding, intracellular, cell, cytoplasm, Golgi apparatus, lipid metabolic process, phospholipid metabolic process, glycerophospholipid metabolic process, phosphatidylcholine biosynthetic process, CDP-choline pathway, platelet activating factor biosynthetic process, phosphorus metabolic process, phosphate-contai…	562.922	446.11	612.985	0.457574	0.00626552	0.133996
ENSRNOG00000021866	Bola3			224.091	186.586	240.165	0.36247	0.00635326	0.134712
ENSRNOG00000042962	Pdss2	Terpenoid backbone biosynthesis	trans-hexaprenyltranstransferase activity, catalytic activity, binding, protein binding, intracellular, cell, cytoplasm, mitochondrion, protein complex assembly, lipid metabolic process, isoprenoid metabolic process, coenzyme metabolic process, oxidoreduction coenzyme metabolic process, ubiquinone metabolic process, ubiquinone biosynthetic process, metabolic process, isoprenoid biosynthetic proce…	325.971	276.795	347.046	0.325257	0.00636184	0.134712
ENSRNOG00000054860	Clec12a		membrane, integral component of membrane, intrinsic component of membrane, membrane part	60.3309	90.166	47.5444	-0.909191	0.00637602	0.134814
ENSRNOG00000003984	Apln		temperature homeostasis, G-protein coupled receptor binding, regulation of the force of heart contraction, peptide secretion, regulation of peptide secretion, positive regulation of peptide secretion, system process, circulatory system process, heart process, vascular process in circulatory system, receptor binding, hormone activity, binding, protein binding, extracellular region, extracellular s…	426.959	281.511	489.294	0.795341	0.00640193	0.135163
ENSRNOG00000012447	Setd6		catalytic activity, binding, protein binding, intracellular, cell, nucleus, cytoplasm, nucleobase-containing compound metabolic process, chromatin organization, transcription, DNA-templated, regulation of transcription, DNA-templated, cellular protein modification process, protein methylation, cellular aromatic compound metabolic process, nitrogen compound metabolic process, response to stress, d…	96.8851	78.2386	104.876	0.418107	0.0064646	0.136287
ENSRNOG00000015895	B4galt6	Metabolic pathways, Sphingolipid metabolism	Golgi membrane, catalytic activity, binding, intracellular, cell, cytoplasm, Golgi apparatus, Golgi stack, carbohydrate metabolic process, cellular protein modification process, protein glycosylation, lipid metabolic process, membrane lipid metabolic process, glycolipid metabolic process, sphingolipid metabolic process, glycosphingolipid metabolic process, glycosphingolipid biosynthetic process, …	618.149	717.174	575.71	-0.316488	0.00650173	0.136869
ENSRNOG00000003964	Nsmce2		mitotic sister chromatid segregation, mitotic cell cycle, nuclear division, telomere maintenance via recombination, telomere maintenance, double-strand break repair via homologous recombination, recombinational repair, chromosome, telomeric region, condensed chromosome, sister chromatid segregation, catalytic activity, ubiquitin-protein transferase activity, binding, intracellular, cell, nucleus,…	187.16	157.996	199.659	0.335753	0.00653507	0.136965
ENSRNOG00000010890	Bmp1		MAPK cascade, skeletal system development, regulation of protein phosphorylation, positive regulation of protein phosphorylation, catalytic activity, endopeptidase activity, metalloendopeptidase activity, receptor binding, cytokine activity, cytokine receptor binding, transforming growth factor beta receptor binding, binding, calcium ion binding, protein binding, extracellular region, extracellul…	671.352	787.445	621.597	-0.34071	0.00654338	0.136965
ENSRNOG00000018867	Klhdc7a		ubiquitin ligase complex, catalytic activity, ubiquitin-protein transferase activity, intracellular, cell, cellular protein modification process, metabolic process, cellular process, protein ubiquitination, transferase activity, protein metabolic process, ubiquitin-like protein transferase activity, cullin-RING ubiquitin ligase complex, Cul3-RING ubiquitin ligase complex, protein modification by …	48.4525	30.0346	56.3459	0.885813	0.00652183	0.136965
ENSRNOG00000032596	RT1-T24-1	Cell adhesion molecules (CAMs), Endocytosis, Phagosome, Viral carcinogenesis, HTLV-I infection, Epstein-Barr virus infection, Type I diabetes mellitus, Herpes simplex infection, Autoimmune thyroid disease, Allograft rejection, Viral myocarditis, Antigen processing and presentation, Graft-versus-host disease	immune system process, antigen processing and presentation of peptide antigen via MHC class I, antigen binding, receptor binding, binding, protein binding, cell, plasma membrane, immune response, membrane, integral component of membrane, antigen processing and presentation, intrinsic component of membrane, macromolecular complex, amide binding, peptide binding, peptide antigen binding, MHC protei…	53.2645	37.9359	59.834	0.643777	0.00654434	0.136965
ENSRNOG00000019308	Arrb2	Olfactory transduction, Hedgehog signaling pathway, MAPK signaling pathway, Endocytosis, Dopaminergic synapse, Chemokine signaling pathway, Morphine addiction	reproduction, MAPK cascade, ovarian follicle development, G-protein coupled receptor binding, cytokine production, regulation of cytokine production, negative regulation of cytokine production, release of cytochrome c from mitochondria, cell killing, leukocyte mediated cytotoxicity, regulation of leukocyte mediated cytotoxicity, negative regulation of leukocyte mediated cytotoxicity, regulation o…	203.172	240.551	187.152	-0.360432	0.00656868	0.137275
ENSRNOG00000059350	Ppp1r3a	Insulin signaling pathway, Insulin resistance	membrane, integral component of membrane, intrinsic component of membrane, membrane part	806.069	687.146	857.035	0.318322	0.00658738	0.137466
ENSRNOG00000026238	Insyn1			177.694	225.565	157.178	-0.518376	0.00662523	0.138056
ENSRNOG00000014409	Myl7	Regulation of actin cytoskeleton, Focal adhesion, Leukocyte transendothelial migration, Tight junction		121.922	21.5504	164.939	2.87943	0.0066527	0.138428
ENSRNOG00000022067	Tlr5	Salmonella infection, Toll-like receptor signaling pathway, Legionellosis, Inflammatory bowel disease (IBD)		102.667	156.068	79.7805	-0.959308	0.00669502	0.138907
ENSRNOG00000025100	Ikbke	Hepatitis C, Measles, Herpes simplex infection, Influenza A, Toll-like receptor signaling pathway, RIG-I-like receptor signaling pathway, Cytosolic DNA-sensing pathway, Hepatitis B	nucleotide binding, nucleoside binding, purine nucleoside binding, immune system process, catalytic activity, protein kinase activity, protein serine/threonine kinase activity, receptor signaling protein serine/threonine kinase activity, NF-kappaB-inducing kinase activity, signal transducer activity, receptor signaling protein activity, binding, protein binding, ATP binding, intracellular, cell, …	120.275	161.594	102.567	-0.650707	0.0066871	0.138907
ENSRNOG00000009662	Rspo4			7.44155	2.25908	9.66261	1.71002	0.00674976	0.139822
ENSRNOG00000020030	Crlf1		urogenital system development, ureteric bud development, kidney development, mesonephros development, regulation of protein phosphorylation, positive regulation of protein phosphorylation, receptor binding, cytokine activity, cytokine receptor binding, ciliary neurotrophic factor receptor binding, binding, protein binding, extracellular region, extracellular space, cellular protein modification p…	339.822	500.72	270.866	-0.883984	0.00675853	0.139822
ENSRNOG00000047578	Ccdc28b		cell morphogenesis, intracellular, cell, centrosome, microtubule organizing center, cytoskeleton, organelle organization, anatomical structure morphogenesis, cellular process, cellular component assembly involved in morphogenesis, microtubule cytoskeleton, cellular component organization, cellular component assembly, cell projection organization, cell projection assembly, developmental process, c…	64.0538	40.892	73.9803	0.839837	0.00678338	0.140135
ENSRNOG00000006591	Fam163b		membrane, integral component of membrane, intrinsic component of membrane, membrane part	91.5699	132.725	73.9321	-0.835609	0.00679611	0.140196
ENSRNOG00000007142	B3gat1	Other types of O-glycan biosynthesis		133.635	234.942	90.2184	-1.37103	0.00684847	0.140643
ENSRNOG00000021230	Ubox5	Ubiquitin mediated proteolysis	protein polyubiquitination, catalytic activity, ubiquitin-protein transferase activity, binding, protein binding, intracellular, cell, nucleus, nucleoplasm, cellular protein modification process, metabolic process, zinc ion binding, cellular process, protein ubiquitination, nuclear body, transferase activity, protein metabolic process, ubiquitin-like protein transferase activity, enzyme binding, …	242.124	210.211	255.802	0.281971	0.00685198	0.140643
ENSRNOG00000023389	Ephx4		catalytic activity, hydrolase activity	14.188	3.51584	18.7619	2.12965	0.00685683	0.140643
ENSRNOG00000046261	Acp5	Lysosome, Osteoclast differentiation, Rheumatoid arthritis		87.9652	115.664	76.0944	-0.597659	0.00684231	0.140643
ENSRNOG00000046460	AABR07022144.1			166.494	127.318	183.285	0.522217	0.00687625	0.140841
ENSRNOG00000058870	Mroh7		extracellular region, extracellular space, membrane, integral component of membrane, intrinsic component of membrane, extracellular region part, membrane part	39.2559	56.4162	31.9015	-0.803304	0.00688734	0.140868
ENSRNOG00000005274	Vrk1		nucleotide binding, cell morphogenesis, nucleoside binding, purine nucleoside binding, chromatin binding, catalytic activity, protein kinase activity, protein serine/threonine kinase activity, binding, protein binding, ATP binding, intracellular, cell, nucleus, nucleoplasm, nucleolus, cytoplasm, Golgi apparatus, Golgi stack, chromatin organization, cellular protein modification process, protein p…	128.138	106.917	137.232	0.357175	0.00691458	0.141024
ENSRNOG00000061429	Rph3al		SNARE binding, binding, calcium ion binding, protein binding, intracellular, cell, cytoplasm, plasma membrane, transport, intracellular protein transport, exocytosis, vesicle fusion, organelle organization, cell communication, signal transduction, G-protein coupled receptor signaling pathway, protein localization, regulation of G-protein coupled receptor protein signaling pathway, protein secreti…	142.397	106.797	157.654	0.557558	0.00691116	0.141024
ENSRNOG00000020374	Tmem8a			67.5815	85.4748	59.913	-0.505531	0.00695749	0.141699
ENSRNOG00000036659	Fn3k		catalytic activity, amino sugar metabolic process, phosphorus metabolic process, phosphate-containing compound metabolic process, metabolic process, tissue development, cellular process, kinase activity, phosphorylation, transferase activity, transferase activity, transferring phosphorus-containing groups, cell differentiation, fructosamine-3-kinase activity, fructosamine metabolic process, epith…	96.9349	69.5237	108.683	0.637155	0.00698876	0.142134
ENSRNOG00000013994	Enpp1	Metabolic pathways, Nicotinate and nicotinamide metabolism, Purine metabolism, Pantothenate and CoA biosynthesis, Starch and sucrose metabolism	nucleotide binding, polysaccharide biosynthetic process, lytic vacuole, ossification, regulation of cell growth, pattern binding, nucleoside binding, purine nucleoside binding, regulation of protein phosphorylation, negative regulation of protein phosphorylation, immune system process, nucleic acid binding, catalytic activity, nuclease activity, exonuclease activity, phosphodiesterase I activity,…	591.941	732.928	531.518	-0.462807	0.0070164	0.142315
ENSRNOG00000029501	Hoga1	Metabolic pathways, Arginine and proline metabolism, Glyoxylate and dicarboxylate metabolism	catalytic activity, binding, protein binding, extracellular region, intracellular, cell, cytoplasm, mitochondrion, organic acid metabolic process, pyruvate metabolic process, cellular modified amino acid metabolic process, nitrogen compound metabolic process, metabolic process, 4-hydroxy-2-oxoglutarate aldolase activity, catabolic process, biosynthetic process, glyoxylate catabolic process, cellu…	45.1197	70.1347	34.399	-1.00685	0.00701741	0.142315
ENSRNOG00000004242	Pole2	Metabolic pathways, Pyrimidine metabolism, Purine metabolism, DNA replication, HTLV-I infection, Base excision repair, Nucleotide excision repair	nucleotide-excision repair complex, nuclear chromosome, DNA synthesis involved in DNA repair, nucleic acid binding, DNA binding, catalytic activity, DNA-directed DNA polymerase activity, binding, intracellular, cell, nucleus, nucleoplasm, replication fork, chromosome, nucleobase-containing compound metabolic process, DNA metabolic process, DNA replication, DNA-dependent DNA replication, DNA repai…	32.1904	21.6494	36.7081	0.735403	0.00703023	0.142369
ENSRNOG00000013194	Rps6ka2	mTOR signaling pathway, MAPK signaling pathway, Oocyte meiosis, Long-term potentiation, Neurotrophin signaling pathway, Insulin resistance, Progesterone-mediated oocyte maturation	reproduction, nucleotide binding, nuclear division, magnesium ion binding, oocyte maturation, nucleoside binding, purine nucleoside binding, neurological system process involved in regulation of systemic arterial blood pressure, regulation of systemic arterial blood pressure by hormone, regulation of blood volume by renin-angiotensin, brain renin-angiotensin system, developmental process involved…	767.47	630.692	826.09	0.388822	0.00703982	0.142369
ENSRNOG00000004589	Galnt16	Metabolic pathways, Mucin type O-Glycan biosynthesis	Golgi membrane, catalytic activity, binding, extracellular region, intracellular, cell, cytoplasm, Golgi apparatus, carbohydrate metabolic process, cellular protein modification process, protein glycosylation, metabolic process, biosynthetic process, macromolecule biosynthetic process, glycoprotein metabolic process, glycoprotein biosynthetic process, cellular process, endomembrane system, membra…	389.968	515.346	336.235	-0.614586	0.00705385	0.142452
ENSRNOG00000001821	Adipoq	Non-alcoholic fatty liver disease (NAFLD), PPAR signaling pathway, Adipocytokine signaling pathway, AMPK signaling pathway, Type II diabetes mellitus, Longevity regulating pathway	MAPK cascade, urogenital system development, metanephros development, response to hypoxia, cytokine production, regulation of cytokine production, negative regulation of cytokine production, positive regulation of cytokine production, kidney development, regulation of protein phosphorylation, negative regulation of protein phosphorylation, positive regulation of protein phosphorylation, regulatio…	44.2731	1.26946	62.7032	4.81094	0.0070934	0.14305
ENSRNOG00000006649	Thrb	Neuroactive ligand-receptor interaction, Thyroid hormone signaling pathway	reproduction, negative regulation of transcription from RNA polymerase II promoter, nuclear chromosome, chromatin, nuclear chromatin, RNA polymerase II transcription factor activity, sequence-specific DNA binding, nucleic acid binding transcription factor activity, skeletal system development, ossification, chondrocyte differentiation, system process, circulatory system process, heart process, nu…	588.617	487.399	631.996	0.374136	0.00711676	0.143124
ENSRNOG00000010661	Gzmk		catalytic activity, endopeptidase activity, serine-type endopeptidase activity, proteolysis, metabolic process, peptidase activity, serine-type peptidase activity, hydrolase activity, serine hydrolase activity, protein metabolic process, macromolecule metabolic process, primary metabolic process, peptidase activity, acting on L-amino acid peptides, organic substance metabolic process	21.961	14.0462	25.353	0.808563	0.00711693	0.143124
ENSRNOG00000055295	Pecr	Fatty acid metabolism, Peroxisome, Biosynthesis of unsaturated fatty acids	catalytic activity, receptor binding, binding, protein binding, intracellular, cell, cytoplasm, mitochondrion, peroxisome, peroxisomal membrane, alcohol metabolic process, organic acid metabolic process, lipid metabolic process, fatty acid metabolic process, fatty acid biosynthetic process, isoprenoid metabolic process, terpenoid metabolic process, metabolic process, lipid biosynthetic process, b…	191.158	144.516	211.147	0.543887	0.0071709	0.144008
ENSRNOG00000018964	Gss	Metabolic pathways, Glutathione metabolism, Cysteine and methionine metabolism	nucleotide binding, magnesium ion binding, response to acid chemical, nucleoside binding, purine nucleoside binding, catalytic activity, glutathione synthase activity, binding, protein binding, ATP binding, extracellular region, intracellular, cell, cytoplasm, cytosol, peptide metabolic process, cellular modified amino acid metabolic process, glutathione metabolic process, glutathione biosyntheti…	185.619	216.74	172.281	-0.329494	0.00721816	0.144545
ENSRNOG00000026415	Col14a1	Protein digestion and absorption		1710.5	2067.78	1557.39	-0.408728	0.00723781	0.144545
ENSRNOG00000027747	Ninl			27.8834	48.5701	19.0176	-1.3082	0.00723757	0.144545
ENSRNOG00000028036	Adamts7			458.285	516.115	433.5	-0.251129	0.00723162	0.144545
ENSRNOG00000048169	Tuba8	Gap junction, Phagosome, Apoptosis	nucleotide binding, nucleoside binding, purine nucleoside binding, catalytic activity, GTPase activity, structural molecule activity, structural constituent of cytoskeleton, binding, GTP binding, intracellular, cell, cytoplasm, cytoskeleton, microtubule, organelle organization, cytoskeleton organization, microtubule-based process, cellular process, microtubule cytoskeleton, cellular component org…	549.043	422.113	603.441	0.514559	0.00725024	0.144593
ENSRNOG00000004621	Rtn4		cell morphogenesis, cell morphogenesis involved in differentiation, angiogenesis, regulation of cell growth, blood vessel development, morphogenesis of a branching structure, epithelial to mesenchymal transition, vasculature development, heart morphogenesis, system process, nucleic acid binding, RNA binding, binding, protein binding, extracellular region, intracellular, cell, nucleus, nuclear env…	1282.2	1515.8	1182.08	-0.358477	0.00735058	0.145653
ENSRNOG00000012007	Slc38a7		sulfur amino acid transmembrane transporter activity, amino acid transmembrane transport, transporter activity, L-histidine transmembrane transporter activity, dicarboxylic acid transmembrane transporter activity, L-glutamate transmembrane transporter activity, organic acid transmembrane transporter activity, cell, transport, ion transport, cation transport, sodium ion transport, anion transport,…	233.858	273.325	216.944	-0.331928	0.00731739	0.145653
ENSRNOG00000012168	Fbxl21		ubiquitin ligase complex, intracellular, cell, nucleus, cytoplasm, cytosol, cellular protein modification process, circadian rhythm, metabolic process, response to radiation, response to light stimulus, response to external stimulus, response to abiotic stimulus, photoperiodism, entrainment of circadian clock, cellular process, protein ubiquitination, SCF ubiquitin ligase complex, protein metabol…	60.9796	83.5604	51.3022	-0.693111	0.0073641	0.145653
ENSRNOG00000012679	Oard1			153.913	118.851	168.939	0.503782	0.00736133	0.145653
ENSRNOG00000017495	Klhdc3		reproduction, nuclear chromosome, chromatin, nuclear chromatin, chromatin binding, binding, intracellular, cell, nucleus, chromosome, cytoplasm, cell cycle, cellular process, reproductive process, membrane-enclosed lumen, nuclear lumen, macromolecular complex, organelle, membrane-bounded organelle, non-membrane-bounded organelle, intracellular organelle, intracellular membrane-bounded organelle, …	487.866	412.759	520.055	0.332644	0.00733164	0.145653
ENSRNOG00000021098	Rasgrp2	Rap1 signaling pathway, MAPK signaling pathway, Ras signaling pathway, Pathways in cancer, Platelet activation, Chemokine signaling pathway	ruffle, guanyl-nucleotide exchange factor activity, binding, calcium ion binding, intracellular, cell, cytoplasm, cytosol, plasma membrane, cell communication, signal transduction, small GTPase mediated signal transduction, cellular process, response to inorganic substance, response to metal ion, membrane, signaling, cell junction, cell leading edge, cell projection membrane, leading edge membran…	109.826	88.7108	118.876	0.418186	0.00735857	0.145653
ENSRNOG00000010183	Gask1b		Golgi membrane, intracellular, cell, cytoplasm, Golgi apparatus, endomembrane system, membrane, integral component of membrane, organelle membrane, intrinsic component of membrane, organelle, membrane-bounded organelle, intracellular organelle, intracellular membrane-bounded organelle, organelle part, intracellular part, membrane part, Golgi apparatus part, cytoplasmic part, intracellular organel…	1198.87	1446.96	1092.54	-0.405015	0.00738459	0.145858
ENSRNOG00000007036	Tgfbr1	MAPK signaling pathway, Cytokine-cytokine receptor interaction, FoxO signaling pathway, Endocytosis, Pathways in cancer, Pancreatic cancer, Osteoclast differentiation, AGE-RAGE signaling pathway in diabetic complications, Hippo signaling pathway, HTLV-I infection, Hepatitis B, TGF-beta signaling pathway, Colorectal cancer, Chronic myeloid leukemia, Adherens junction, Chagas disease (American tryp…		358.076	444.015	321.246	-0.465693	0.00741324	0.145909
ENSRNOG00000013220	Arhgap45		binding, intracellular, cell, cell communication, signal transduction, cellular process, membrane, signaling, intracellular signal transduction, ion binding, cation binding, cell part, single-organism process, single organism signaling, single-organism cellular process, metal ion binding, regulation of biological process, regulation of cellular process, response to stimulus, cellular response to …	309.216	389.218	274.93	-0.499979	0.00741756	0.145909
ENSRNOG00000015297	RGD1561662			24.5239	39.6998	18.02	-1.0975	0.00739953	0.145909
ENSRNOG00000007890	Usp1	Fanconi anemia pathway	skeletal system development, catalytic activity, thiol-dependent ubiquitin-specific protease activity, intracellular, cell, nucleus, nucleobase-containing compound metabolic process, DNA metabolic process, DNA repair, regulation of DNA repair, cellular protein modification process, proteolysis, ubiquitin-dependent protein catabolic process, cellular aromatic compound metabolic process, nitrogen c…	444.985	397.957	465.14	0.224529	0.00747365	0.146812
ENSRNOG00000005082	Irf6		regulatory region DNA binding, regulatory region nucleic acid binding, nucleic acid binding transcription factor activity, nucleic acid binding, DNA binding, transcription factor activity, sequence-specific DNA binding, binding, extracellular region, intracellular, cell, cytoplasm, nucleobase-containing compound metabolic process, transcription, DNA-templated, regulation of transcription, DNA-tem…	162.03	117.233	181.229	0.624115	0.00749399	0.146892
ENSRNOG00000059073	Slamf1	Measles	MAPK cascade, myeloid dendritic cell activation, cell activation, natural killer cell differentiation, natural killer cell proliferation, cytokine production, regulation of cytokine production, negative regulation of cytokine production, positive regulation of cytokine production, regulation of protein phosphorylation, positive regulation of protein phosphorylation, leukocyte chemotaxis involved …	29.7528	18.1047	34.7448	0.90381	0.00749814	0.146892
ENSRNOG00000013437	LOC691083		intracellular, cell, cytoplasm, mitochondrion, organelle, membrane-bounded organelle, intracellular organelle, intracellular membrane-bounded organelle, intracellular part, cytoplasmic part, cell part	30.2548	18.0876	35.4693	0.934052	0.00755587	0.147621
ENSRNOG00000055089	Slc44a1	Choline metabolism in cancer		826.365	937.698	778.65	-0.267833	0.00755065	0.147621
ENSRNOG00000015631	Ippk	Metabolic pathways, Inositol phosphate metabolism, Phosphatidylinositol signaling system	nucleotide binding, mitophagy, macromitophagy, nucleoside binding, purine nucleoside binding, catalytic activity, binding, ATP binding, intracellular, cell, nucleus, cytoplasm, carbohydrate metabolic process, inositol metabolic process, alcohol metabolic process, phosphorus metabolic process, phosphate-containing compound metabolic process, autophagy, response to stress, organelle organization, m…	197.537	241.387	178.744	-0.431365	0.00758596	0.147756
ENSRNOG00000018254	Sncaip	Parkinson's disease	regulation of neurotransmitter levels, binding, protein binding, intracellular, cell, cytoplasm, catecholamine metabolic process, cellular aromatic compound metabolic process, nitrogen compound metabolic process, transport, neurotransmitter transport, cell communication, cell-cell signaling, chemical synaptic transmission, neurotransmitter secretion, metabolic process, cell death, catechol-contai…	161.048	123.454	177.159	0.517551	0.00758448	0.147756
ENSRNOG00000022847	Dop1a			438.806	512.083	407.402	-0.329204	0.00759353	0.147756
ENSRNOG00000006052	Sulf2		skeletal system development, urogenital system development, cytokine production, regulation of cytokine production, positive regulation of cytokine production, kidney development, liver development, chondrocyte differentiation, chondrocyte development, system process, muscle system process, renal system process, glomerular filtration, catalytic activity, arylsulfatase activity, binding, calcium i…	1065.49	1238.77	991.226	-0.321335	0.00762852	0.148037
ENSRNOG00000017619	Aldh1a1	Metabolic pathways, Retinol metabolism	reproduction, response to acid chemical, retinoid metabolic process, eye development, urogenital system development, retinal dehydrogenase activity, kidney development, liver development, morphogenesis of an epithelium, optic cup morphogenesis involved in camera-type eye development, retinoic acid biosynthetic process, catalytic activity, 3-chloroallyl aldehyde dehydrogenase activity, aldehyde de…	473.069	416.517	497.306	0.255196	0.0076242	0.148037
ENSRNOG00000060087	Adra1b			262.602	200.399	289.26	0.527289	0.00767049	0.148651
ENSRNOG00000002159	Gpat3	Metabolic pathways, Glycerophospholipid metabolism, Glycerolipid metabolism	catalytic activity, 1-acylglycerol-3-phosphate O-acyltransferase activity, glycerol-3-phosphate O-acyltransferase activity, intracellular, cell, cytoplasm, endoplasmic reticulum, endoplasmic reticulum membrane, lipid metabolic process, neutral lipid metabolic process, acylglycerol metabolic process, triglyceride metabolic process, phospholipid metabolic process, glycerophospholipid metabolic proc…	196.811	141.597	220.474	0.635195	0.00768491	0.14873
ENSRNOG00000021004	Rasip1		angiogenesis, blood vessel development, vasculogenesis, morphogenesis of a branching structure, vasculature development, morphogenesis of an epithelium, autophagy, multicellular organism development, anatomical structure morphogenesis, tissue development, cellular process, regulation of autophagy, negative regulation of autophagy, cell differentiation, multicellular organismal process, developmen…	515.012	438.678	547.726	0.31964	0.00770525	0.148923
ENSRNOG00000005386	Kitlg	Rap1 signaling pathway, PI3K-Akt signaling pathway, Ras signaling pathway, Cytokine-cytokine receptor interaction, Phospholipase D signaling pathway, Pathways in cancer, Melanogenesis, Hematopoietic cell lineage	reproduction, MAPK cascade, ovarian follicle development, ameboidal-type cell migration, neural crest cell migration, leukocyte homeostasis, regulation of protein phosphorylation, positive regulation of protein phosphorylation, myeloid cell homeostasis, immune system process, immune system development, leukocyte differentiation, myeloid leukocyte differentiation, regulation of immune system proce…	1397.65	1262.26	1455.68	0.20553	0.00773451	0.149288
ENSRNOG00000032339	Rasl12		nucleotide binding, nucleoside binding, purine nucleoside binding, binding, GTP binding, intracellular, cell, cell communication, signal transduction, small GTPase mediated signal transduction, cellular process, membrane, purine nucleotide binding, guanyl nucleotide binding, signaling, ribonucleoside binding, purine ribonucleoside binding, ribonucleotide binding, purine ribonucleotide binding, gu…	133.465	97.9952	148.666	0.596317	0.00775776	0.149537
ENSRNOG00000016306	Adgrv1			40.6674	20.9249	49.1284	1.19306	0.00778183	0.1498
ENSRNOG00000048733	Nup62	RNA transport	reproduction, MAPK cascade, mitotic cell cycle, nuclear division, spindle pole, regulation of protein phosphorylation, negative regulation of protein phosphorylation, receptor binding, structural molecule activity, transporter activity, nucleocytoplasmic transporter activity, binding, protein binding, phospholipid binding, intracellular, cell, nucleus, nuclear envelope, annulate lamellae, nuclear…	326.293	289.847	341.913	0.237584	0.00781319	0.150003
ENSRNOG00000053159	AABR07022162.1			4.90135	9.49924	2.93082	-1.41738	0.00780332	0.150003
ENSRNOG00000007606	Rnf43		G-protein coupled receptor binding, catalytic activity, ubiquitin-protein transferase activity, receptor binding, frizzled binding, binding, protein binding, cell, plasma membrane, integral component of plasma membrane, cellular protein modification process, proteolysis, ubiquitin-dependent protein catabolic process, cell communication, signal transduction, cell surface receptor signaling pathway…	28.6337	19.3551	32.6103	0.723514	0.00788711	0.150743
ENSRNOG00000026293	Jun	Salmonella infection, Non-alcoholic fatty liver disease (NAFLD), MAPK signaling pathway, ErbB signaling pathway, Focal adhesion, Pathways in cancer, Choline metabolism in cancer, cAMP signaling pathway, Neurotrophin signaling pathway, GnRH signaling pathway, Estrogen signaling pathway, Oxytocin signaling pathway, Amphetamine addiction, Pertussis, Osteoclast differentiation, AGE-RAGE signaling pat…	negative regulation of transcription from RNA polymerase II promoter, MAPK cascade, nuclear chromosome, response to reactive oxygen species, chromatin, nuclear chromatin, euchromatin, regulatory region DNA binding, transcription regulatory region sequence-specific DNA binding, RNA polymerase II regulatory region sequence-specific DNA binding, RNA polymerase II core promoter proximal region sequen…	742.305	664.071	775.833	0.224097	0.0078862	0.150743
ENSRNOG00000056881	LOC102546868			15.7326	4.44582	20.5699	1.9858	0.00789363	0.150743
ENSRNOG00000060773	Sertad4			244.711	330.101	208.115	-0.662973	0.00786728	0.150743
ENSRNOG00000007830	Apold1		angiogenesis, blood vessel development, response to hypoxia, cell activation, vasculature development, endothelium development, binding, extracellular region, cell, plasma membrane, transport, lipid transport, response to stress, multicellular organism development, metabolic process, lipid binding, response to abiotic stimulus, anatomical structure morphogenesis, tissue development, cellular proc…	557.18	455.199	600.886	0.399826	0.00791731	0.150795
ENSRNOG00000016870	Pcif1		extracellular region, intracellular, cell, nucleus, nucleoplasm, cytoskeleton, phosphorus metabolic process, phosphate-containing compound metabolic process, metabolic process, negative regulation of metabolic process, cellular process, negative regulation of phosphorus metabolic process, regulation of phosphatase activity, negative regulation of phosphatase activity, microtubule cytoskeleton, de…	310.41	268.972	328.169	0.286017	0.00790919	0.150795
ENSRNOG00000009325	Fuca1	Lysosome, Other glycan degradation		430.93	490.068	405.585	-0.272367	0.00797739	0.151739
ENSRNOG00000000528	Fgd2		MAPK cascade, ruffle, regulation of protein phosphorylation, positive regulation of protein phosphorylation, guanyl-nucleotide exchange factor activity, Ras guanyl-nucleotide exchange factor activity, Rho guanyl-nucleotide exchange factor activity, binding, phospholipid binding, intracellular, cell, nucleus, cytoplasm, endosome, early endosome, vacuole, cellular protein modification process, prot…	111.285	153.535	93.1773	-0.714479	0.00799342	0.151843
ENSRNOG00000001276	Pcnt			573.909	477.246	615.336	0.365965	0.00803078	0.151952
ENSRNOG00000004928	Sntg2		receptor binding, structural molecule activity, binding, protein binding, protein domain specific binding, PDZ domain binding, neuroligin family protein binding	13.6148	24.0671	9.13532	-1.3064	0.0080115	0.151952
ENSRNOG00000014029	Klhl13	Ubiquitin mediated proteolysis		387.168	335.889	409.144	0.283857	0.00802139	0.151952
ENSRNOG00000004740	Mmadhc		intracellular, cell, cytoplasm, mitochondrion, cellular aromatic compound metabolic process, coenzyme metabolic process, vitamin metabolic process, water-soluble vitamin metabolic process, nitrogen compound metabolic process, metabolic process, biosynthetic process, coenzyme biosynthetic process, cobalamin metabolic process, cellular process, tetrapyrrole metabolic process, organelle, membrane-bo…	359.539	306.05	382.463	0.320612	0.00812457	0.152724
ENSRNOG00000007515	Kif3a	Hedgehog signaling pathway	nucleotide binding, cell morphogenesis, urogenital system development, in utero embryonic development, kidney development, nucleoside binding, purine nucleoside binding, heart looping, morphogenesis of an epithelium, regionalization, heart morphogenesis, embryonic heart tube morphogenesis, motor activity, microtubule motor activity, catalytic activity, binding, protein binding, ATP binding, extra…	204.548	248.178	185.849	-0.415303	0.00811388	0.152724
ENSRNOG00000018967	Wdr59	mTOR signaling pathway		313.12	368.684	289.307	-0.34871	0.00810827	0.152724
ENSRNOG00000019022	Fam89a			62.8406	43.6509	71.0648	0.690605	0.00813525	0.152724
ENSRNOG00000019433	Rab3a	Insulin secretion, Synaptic vesicle cycle	nucleotide binding, cell morphogenesis, cell morphogenesis involved in differentiation, regulation of neurotransmitter levels, acrosomal vesicle, ATPase activator activity, nucleoside binding, purine nucleoside binding, system process, respiratory system process, catalytic activity, GTPase activity, binding, protein binding, GTP binding, extracellular region, intracellular, cell, cytoplasm, endos…	229.54	172.989	253.776	0.550234	0.00809403	0.152724
ENSRNOG00000057357	AABR07001054.2			12.8879	4.79166	16.3577	1.58353	0.00813137	0.152724
ENSRNOG00000016239	Zadh2			336.572	276.443	362.342	0.389136	0.00816226	0.153032
ENSRNOG00000021294	Mstn		reproduction, MAPK cascade, mitophagy, macromitophagy, regulation of protein phosphorylation, positive regulation of protein phosphorylation, positive regulation of defense response to virus by host, immune effector process, immune system process, regulation of immune system process, regulation of immune effector process, regulation of response to biotic stimulus, system process, muscle system pr…	56.6689	18.9352	72.8404	1.88909	0.00820673	0.153201
ENSRNOG00000021403	Rhob		nucleotide binding, response to reactive oxygen species, angiogenesis, blood vessel development, ameboidal-type cell migration, nucleoside binding, purine nucleoside binding, vasculature development, morphogenesis of an epithelium, endothelium development, morphogenesis of an endothelium, binding, GTP binding, extracellular region, intracellular, cell, nucleus, cytoplasm, endosome, early endosome…	759.458	681.567	792.839	0.217876	0.00820664	0.153201
ENSRNOG00000022261	Cenpu		chromosome, centromeric region, kinetochore, condensed chromosome kinetochore, condensed chromosome, centromeric region, condensed chromosome, intracellular, cell, nucleus, chromosome, cytoplasm, microtubule organizing center, cytoskeleton, nucleobase-containing compound metabolic process, transcription, DNA-templated, regulation of transcription, DNA-templated, cellular aromatic compound metabol…	27.3149	17.8527	31.3701	0.77989	0.00818787	0.153201
ENSRNOG00000031136	Ntng1	Cell adhesion molecules (CAMs), Axon guidance		45.5834	33.0056	50.9738	0.612012	0.00821386	0.153201
ENSRNOG00000013072	Plxna4			166.743	234.088	137.881	-0.759352	0.00827164	0.153986
ENSRNOG00000017210	Slc22a23		transporter activity, cell, plasma membrane, integral component of plasma membrane, transport, ion transport, anion transport, anion transmembrane transporter activity, organic anion transmembrane transporter activity, ion transmembrane transporter activity, organic anion transport, membrane, integral component of membrane, transmembrane transporter activity, substrate-specific transmembrane tran…	379.346	316.287	406.372	0.360556	0.00827731	0.153986
ENSRNOG00000009906	Slfnl1		nucleotide binding, nucleoside binding, purine nucleoside binding, binding, ATP binding, purine nucleotide binding, adenyl nucleotide binding, ribonucleoside binding, purine ribonucleoside binding, ribonucleotide binding, purine ribonucleotide binding, adenyl ribonucleotide binding, purine ribonucleoside triphosphate binding, small molecule binding, organic cyclic compound binding, carbohydrate d…	16.1334	23.5191	12.9681	-0.811768	0.00830926	0.154182
ENSRNOG00000023013	Marchf3		lytic vacuole, catalytic activity, binding, intracellular, cell, cytoplasm, lysosome, endosome, early endosome, vacuole, vacuolar membrane, cellular protein modification process, transport, endocytosis, metabolic process, zinc ion binding, cellular process, endosome membrane, endomembrane system, vesicle membrane, membrane, integral component of membrane, cytoplasmic, membrane-bounded vesicle, ve…	99.6653	126.819	88.028	-0.521774	0.00829861	0.154182
ENSRNOG00000019942	Fbxo17		ubiquitin ligase complex, glycoprotein binding, binding, intracellular, cell, SCF ubiquitin ligase complex, cullin-RING ubiquitin ligase complex, macromolecular complex, protein complex, intracellular part, cell part, carbohydrate derivative binding, catalytic complex, transferase complex	24.7411	38.958	18.6481	-1.02409	0.00833107	0.154387
ENSRNOG00000013069	Sapcd2		intracellular, cell, nucleus, nucleolus, cytoplasm, membrane-enclosed lumen, nuclear lumen, organelle, membrane-bounded organelle, non-membrane-bounded organelle, intracellular organelle, intracellular membrane-bounded organelle, intracellular non-membrane-bounded organelle, organelle lumen, organelle part, intracellular part, nuclear part, intracellular organelle part, cell part, intracellular o…	47.1416	29.4524	54.7227	0.871709	0.00840688	0.155561
ENSRNOG00000054344	Ier2			309.32	257.754	331.42	0.361427	0.008416	0.155561
ENSRNOG00000015614	Ppp1r16b		angiogenesis, blood vessel development, endothelial cell development, endothelial cell proliferation, regulation of endothelial cell proliferation, positive regulation of endothelial cell proliferation, vasculature development, sprouting angiogenesis, blood vessel endothelial cell proliferation involved in sprouting angiogenesis, epithelial cell development, endothelium development, intracellular…	249.635	217.346	263.473	0.276507	0.00848348	0.156607
ENSRNOG00000008283	B4galt5	Mucin type O-Glycan biosynthesis	catalytic activity, extracellular region, carbohydrate metabolic process, metabolic process, transferase activity, transferase activity, transferring glycosyl groups, vesicle, membrane-bounded vesicle, organelle, membrane-bounded organelle, extracellular organelle, primary metabolic process, extracellular region part, extracellular exosome, organic substance metabolic process, extracellular vesic…	361.383	450.502	323.189	-0.477899	0.00850828	0.156663
ENSRNOG00000039110	Lsmem1		intracellular, cell, cytoplasm, membrane, integral component of membrane, intrinsic component of membrane, intracellular part, membrane part, cell part	209.445	160.95	230.228	0.513766	0.00850764	0.156663
ENSRNOG00000021702	Mcmdc2		nucleotide binding, nucleoside binding, purine nucleoside binding, nucleic acid binding, DNA binding, binding, ATP binding, nucleobase-containing compound metabolic process, DNA metabolic process, DNA replication, cellular aromatic compound metabolic process, nitrogen compound metabolic process, metabolic process, biosynthetic process, macromolecule biosynthetic process, cellular process, purine …	54.8902	71.596	47.7305	-0.575063	0.00852194	0.156714
ENSRNOG00000009819	Vezf1		angiogenesis, blood vessel development, endothelial cell development, vasculature development, epithelial cell development, endothelium development, nucleic acid binding, binding, intracellular, cell, nucleus, nucleoplasm, nucleolus, multicellular organism development, anatomical structure morphogenesis, tissue development, cellular process, cell differentiation, epithelial cell differentiation, …	694.076	630.122	721.485	0.195048	0.00854809	0.156795
ENSRNOG00000010633	Acsl1	Metabolic pathways, Fatty acid biosynthesis, Fatty acid degradation, Fatty acid metabolism, PPAR signaling pathway, Peroxisome, Adipocytokine signaling pathway	nucleotide binding, long-chain fatty acid metabolic process, nucleoside binding, purine nucleoside binding, regulation of protein phosphorylation, positive regulation of protein phosphorylation, catalytic activity, acetate-CoA ligase activity, long-chain fatty acid-CoA ligase activity, binding, ATP binding, intracellular, cell, cytoplasm, mitochondrion, mitochondrial envelope, mitochondrial outer…	1944.31	1652.14	2069.52	0.324782	0.00854739	0.156795
ENSRNOG00000007034	Hipk2		negative regulation of transcription from RNA polymerase II promoter, MAPK cascade, nucleotide binding, transcription factor activity, protein binding, transcription factor activity, transcription factor binding, transcription factor activity, RNA polymerase II transcription factor binding, RNA polymerase II transcription factor binding, RNA polymerase II activating transcription factor binding, …	888.426	1162.43	770.995	-0.591724	0.00859042	0.157132
ENSRNOG00000008237	Unc13b	Synaptic vesicle cycle	regulation of neurotransmitter levels, binding, intracellular, cell, cytoplasm, Golgi apparatus, cytosol, plasma membrane, protein complex assembly, transport, neurotransmitter transport, exocytosis, vesicle docking involved in exocytosis, cell communication, signal transduction, cell-cell signaling, chemical synaptic transmission, neurotransmitter secretion, neuron-neuron synaptic transmission, …	476.557	552.382	444.06	-0.314275	0.0085992	0.157132
ENSRNOG00000048166	Arhgap19		cell communication, signal transduction, cellular process, signaling, single-organism process, single organism signaling, single-organism cellular process, regulation of biological process, regulation of cellular process, response to stimulus, cellular response to stimulus, biological regulation	112.742	87.3642	123.618	0.495984	0.00858933	0.157132
ENSRNOG00000003174	Tapt1			434.699	391.756	453.103	0.209387	0.00864578	0.157235
ENSRNOG00000016543	Trim63		ubiquitin ligase complex, system process, muscle system process, cardiac muscle hypertrophy, catalytic activity, ubiquitin-protein transferase activity, binding, protein binding, intracellular, cell, nucleus, cytoplasm, cellular protein modification process, proteolysis, ubiquitin-dependent protein catabolic process, muscle contraction, cytoskeletal protein binding, metabolic process, zinc ion bi…	496.14	428.596	525.088	0.292326	0.0086485	0.157235
ENSRNOG00000042561	Cks1b	Pathways in cancer, Small cell lung cancer	mitotic cell cycle, regulation of protein phosphorylation, nucleobase-containing compound metabolic process, transcription, DNA-templated, regulation of transcription, DNA-templated, cellular protein modification process, protein phosphorylation, cellular aromatic compound metabolic process, phosphorus metabolic process, phosphate-containing compound metabolic process, nitrogen compound metabolic…	191.989	165.921	203.161	0.29054	0.00863625	0.157235
ENSRNOG00000052880	Prph	Amyotrophic lateral sclerosis (ALS)	photoreceptor outer segment, structural molecule activity, binding, protein binding, extracellular region, intracellular, cell, cytoplasm, cytoskeleton, intermediate filament, neurofilament, plasma membrane, cilium, organelle organization, cytoskeleton organization, cellular process, membrane, cellular component organization, axon, organelle membrane, cell projection membrane, nonmotile primary c…	128.917	150.043	119.863	-0.321583	0.00863928	0.157235
ENSRNOG00000015505	Mfap5		microfibril, immune system process, immune system development, extracellular region, proteinaceous extracellular matrix, multicellular organism development, cellular process, cellular component organization, hemopoiesis, extracellular matrix organization, extracellular matrix, multicellular organismal process, developmental process, extracellular structure organization, fibril, extracellular fibr…	337.488	387.494	316.057	-0.293147	0.0086737	0.157494
ENSRNOG00000004493	Tasp1		catalytic activity, endopeptidase activity, threonine-type endopeptidase activity, nucleobase-containing compound metabolic process, transcription, DNA-templated, regulation of transcription, DNA-templated, proteolysis, cellular aromatic compound metabolic process, nitrogen compound metabolic process, metabolic process, peptidase activity, biosynthetic process, macromolecule biosynthetic process,…	177.94	145.984	191.636	0.390216	0.0087201	0.157834
ENSRNOG00000010165	Tnfaip2		exocyst, SNARE binding, binding, protein binding, intracellular, cell, cytoplasm, cell cortex, transport, exocytosis, protein localization, cellular process, vesicle-mediated transport, protein complex localization, secretion by cell, macromolecular complex, macromolecule localization, cellular protein localization, cellular protein complex localization, protein complex, intracellular part, cytop…	385.94	454.086	356.734	-0.34725	0.00872532	0.157834
ENSRNOG00000059500	Cdkn1c	Cell cycle	reproduction, negative regulation of transcription from RNA polymerase II promoter, mitotic cell cycle, nuclear division, skeletal system development, eye development, urogenital system development, in utero embryonic development, kidney development, placenta development, embryonic placenta development, regulation of protein phosphorylation, negative regulation of protein phosphorylation, lens de…	45.0424	25.3302	53.4905	1.04929	0.00872439	0.157834
ENSRNOG00000007886	Orm1		response to acid chemical, cytokine production, regulation of cytokine production, negative regulation of cytokine production, response to molecule of bacterial origin, immune system process, inflammatory response to antigenic stimulus, acute inflammatory response to antigenic stimulus, chronic inflammatory response to antigenic stimulus, acute inflammatory response, chronic inflammatory response…	44.789	73.5429	32.4659	-1.15538	0.00875672	0.157976
ENSRNOG00000016976	Clcn7		nucleotide binding, lytic vacuole, nucleoside binding, purine nucleoside binding, transporter activity, ion channel activity, voltage-gated ion channel activity, voltage-gated chloride channel activity, anion channel activity, chloride channel activity, binding, ATP binding, intracellular, cell, cytoplasm, lysosome, lysosomal membrane, vacuole, vacuolar membrane, transport, ion transport, anion t…	242.789	276.455	228.36	-0.274636	0.00875257	0.157976
ENSRNOG00000042536	Pde4d	cAMP signaling pathway, Purine metabolism, Morphine addiction	nucleotide binding, G-protein coupled receptor binding, cytokine production, regulation of cytokine production, positive regulation of cytokine production, endothelial cell development, regulation of protein phosphorylation, negative regulation of protein phosphorylation, regulation of systemic arterial blood pressure by norepinephrine-epinephrine, positive regulation of heart rate by epinephrine…	233.281	280.038	213.242	-0.391526	0.00877184	0.157976
ENSRNOG00000060693	Catsperg			52.1778	75.6574	42.1151	-0.830232	0.00877704	0.157976
ENSRNOG00000029826	Cep164		cell morphogenesis, extracellular region, extracellular space, intracellular, cell, nucleus, nucleoplasm, cytoplasm, centrosome, centriole, microtubule organizing center, cytoskeleton, cilium, organelle organization, anatomical structure morphogenesis, cellular process, cellular component assembly involved in morphogenesis, microtubule cytoskeleton, cellular component organization, cellular compo…	361.339	468.697	315.329	-0.570305	0.00880716	0.15832
ENSRNOG00000011669	Gstcd		extracellular region, intracellular, cell, cytoplasm, vesicle, membrane-bounded vesicle, organelle, membrane-bounded organelle, extracellular organelle, extracellular region part, intracellular part, cell part, extracellular exosome, extracellular vesicle	73.2663	57.351	80.0872	0.474715	0.00882522	0.158447
ENSRNOG00000014227	Mrgprx3			6.52062	12.6321	3.90141	-1.47574	0.00884387	0.158584
ENSRNOG00000010797	Esm1		angiogenesis, regulation of cell growth, blood vessel development, vasculature development, sprouting angiogenesis, receptor binding, hepatocyte growth factor receptor binding, integrin binding, binding, protein binding, insulin-like growth factor binding, extracellular region, cell communication, signal transduction, cell surface receptor signaling pathway, enzyme linked receptor protein signali…	96.7973	129.146	82.9334	-0.632819	0.00889956	0.158595
ENSRNOG00000014197	Tmem51		membrane, integral component of membrane, intrinsic component of membrane, membrane part	157.263	199.424	139.195	-0.515621	0.00889867	0.158595
ENSRNOG00000018602	Camta1		RNA polymerase II transcription factor activity, sequence-specific DNA binding, transcription factor activity, RNA polymerase II core promoter proximal region sequence-specific binding, nucleic acid binding transcription factor activity, transcriptional activator activity, RNA polymerase II core promoter proximal region sequence-specific binding, transcriptional activator activity, RNA polymerase…	453.469	621.668	381.383	-0.703443	0.00889307	0.158595
ENSRNOG00000021433	Arhgef39		guanyl-nucleotide exchange factor activity, Ras guanyl-nucleotide exchange factor activity, Rho guanyl-nucleotide exchange factor activity, cell, plasma membrane, movement of cell or subcellular component, cell communication, signal transduction, small GTPase mediated signal transduction, Ras protein signal transduction, Rho protein signal transduction, regulation of signal transduction, cellular…	48.8157	34.1351	55.1074	0.67528	0.00888278	0.158595
ENSRNOG00000061085	Fancd2	Fanconi anemia pathway	reproduction, nuclear division, condensed chromosome, cell activation, immune system process, immune system development, leukocyte differentiation, regulation of immune system process, regulation of leukocyte activation, binding, protein binding, intracellular, cell, nucleus, chromosome, nucleolus, cytoplasm, nucleobase-containing compound metabolic process, DNA metabolic process, DNA repair, tra…	114.655	89.0743	125.618	0.491295	0.00888446	0.158595
ENSRNOG00000030404	Arrb1	Olfactory transduction, Hedgehog signaling pathway, MAPK signaling pathway, Endocytosis, Chemokine signaling pathway, Morphine addiction	reproduction, MAPK cascade, activation of MAPK activity, chromatin, regulatory region DNA binding, regulatory region nucleic acid binding, ovarian follicle development, G-protein coupled receptor binding, cellular glucose homeostasis, cytokine production, regulation of cytokine production, negative regulation of cytokine production, regulation of protein phosphorylation, negative regulation of pr…	198.959	237.216	182.564	-0.375993	0.00893048	0.158949
ENSRNOG00000003221	Myoc		MAPK cascade, cell morphogenesis, cell morphogenesis involved in differentiation, skeletal system development, ossification, osteoblast differentiation, G-protein coupled receptor binding, regulation of protein phosphorylation, regulation of cell-matrix adhesion, negative regulation of cell-matrix adhesion, positive regulation of cell-matrix adhesion, fibronectin binding, system process, muscle s…	72.102	12.5798	97.6116	2.8603	0.00902384	0.160413
ENSRNOG00000002331	Aldh3a1	Metabolic pathways, Chemical carcinogenesis, Metabolism of xenobiotics by cytochrome P450, Drug metabolism - cytochrome P450, beta-Alanine metabolism, Glycolysis / Gluconeogenesis, Tyrosine metabolism, Histidine metabolism, Phenylalanine metabolism	response to hypoxia, catalytic activity, 3-chloroallyl aldehyde dehydrogenase activity, aldehyde dehydrogenase (NAD) activity, aldehyde dehydrogenase [NAD(P)+] activity, aldo-keto reductase (NADP) activity, extracellular region, extracellular space, intracellular, cell, nucleus, nucleoplasm, cytoplasm, endoplasmic reticulum, cytosol, plasma membrane, cellular aldehyde metabolic process, response …	78.0583	32.802	97.4539	1.54234	0.00913234	0.161102
ENSRNOG00000011154	Adgrf5		cell activation, tissue homeostasis, myeloid leukocyte activation, immune system process, regulation of immune system process, negative regulation of immune system process, regulation of leukocyte activation, negative regulation of leukocyte activation, signal transducer activity, receptor activity, transmembrane signaling receptor activity, G-protein coupled receptor activity, intracellular, cel…	2751.16	2466.14	2873.31	0.220376	0.00912049	0.161102
ENSRNOG00000014761	Rasd2		nucleotide binding, nucleoside binding, purine nucleoside binding, synaptic transmission, dopaminergic, binding, protein binding, GTP binding, intracellular, cell, plasma membrane, cellular protein modification process, cell communication, signal transduction, small GTPase mediated signal transduction, cell-cell signaling, chemical synaptic transmission, neuron-neuron synaptic transmission, behav…	114.28	75.8718	130.74	0.77717	0.00913303	0.161102
ENSRNOG00000017805	Duoxa2	Thyroid hormone synthesis	intracellular, cell, cytoplasm, endoplasmic reticulum, endoplasmic reticulum membrane, cellular modified amino acid metabolic process, thyroid hormone generation, cellular aromatic compound metabolic process, nitrogen compound metabolic process, transport, response to stress, defense response, inflammatory response, protein localization, metabolic process, response to external stimulus, cellular …	5.5294	1.26408	7.35739	1.88412	0.00913706	0.161102
ENSRNOG00000050071	Cdc45	Cell cycle	G1/S transition of mitotic cell cycle, nuclear chromosome, mitotic cell cycle, double-strand break repair via homologous recombination, recombinational repair, double-strand break repair via break-induced replication, nucleic acid binding, DNA binding, DNA helicase activity, chromatin binding, DNA replication origin binding, double-stranded DNA binding, single-stranded DNA binding, catalytic acti…	83.0075	63.2506	91.4747	0.525348	0.00912775	0.161102
ENSRNOG00000058539	Ccnb1	FoxO signaling pathway, Oocyte meiosis, p53 signaling pathway, Progesterone-mediated oocyte maturation, Cell cycle	reproduction, mitotic sister chromatid segregation, cell cycle checkpoint, nuclear chromosome, mitotic cell cycle, nuclear division, chromosome, centromeric region, kinetochore, condensed chromosome kinetochore, condensed nuclear chromosome kinetochore, condensed chromosome, centromeric region, condensed nuclear chromosome, centromeric region, condensed chromosome, condensed nuclear chromosome, s…	129.168	99.9087	141.707	0.500009	0.00909564	0.161102
ENSRNOG00000060348	Zdhhc23		catalytic activity, binding, cellular protein modification process, protein lipidation, plasma membrane organization, protein localization, metabolic process, zinc ion binding, biosynthetic process, macromolecule biosynthetic process, cellular process, endomembrane system organization, membrane, integral component of membrane, cellular component organization, palmitoyltransferase activity, S-acyl…	34.4149	50.0138	27.7296	-0.828351	0.00914094	0.161102
ENSRNOG00000008082	Rgs6			550.9	431.755	601.961	0.478514	0.00918025	0.161226
ENSRNOG00000014288	Fn1	Regulation of actin cytoskeleton, PI3K-Akt signaling pathway, Proteoglycans in cancer, Focal adhesion, Pathways in cancer, AGE-RAGE signaling pathway in diabetic complications, Amoebiasis, ECM-receptor interaction, Small cell lung cancer, Bacterial invasion of epithelial cells		3082.8	3793.08	2778.4	-0.448976	0.00917376	0.161226
ENSRNOG00000053550	Itga1	Regulation of actin cytoskeleton, PI3K-Akt signaling pathway, Focal adhesion, Hematopoietic cell lineage, Dilated cardiomyopathy, ECM-receptor interaction, Hypertrophic cardiomyopathy (HCM), Arrhythmogenic right ventricular cardiomyopathy (ARVC)	MAPK cascade, activation of MAPK activity, cell morphogenesis, acrosomal vesicle, regulation of protein phosphorylation, positive regulation of protein phosphorylation, immune system process, system process, circulatory system process, vascular process in circulatory system, receptor binding, binding, protein binding, collagen binding, extracellular region, intracellular, cell, cytoplasm, plasma …	731.046	894.407	661.035	-0.435636	0.00918157	0.161226
ENSRNOG00000000248	Srsf2	Herpes simplex infection, Spliceosome	nucleotide binding, mitotic cell cycle, nuclear division, RNA splicing, via transesterification reactions, RNA splicing, via transesterification reactions with bulged adenosine as nucleophile, alternative mRNA splicing, via spliceosome, regulation of alternative mRNA splicing, via spliceosome, mRNA splicing, via spliceosome, nucleic acid binding, RNA binding, protein kinase C binding, binding, pr…	619.801	567.093	642.391	0.179569	0.00922432	0.161324
ENSRNOG00000016733	Rab13	Tight junction	reproduction, nucleotide binding, ameboidal-type cell migration, nucleoside binding, purine nucleoside binding, epithelial cell development, developmental process involved in reproduction, catalytic activity, GTPase activity, binding, protein binding, GTP binding, extracellular region, intracellular, cell, cytoplasm, endosome, vacuole, vacuolar membrane, Golgi apparatus, trans-Golgi network, plas…	207.291	237.881	194.181	-0.291482	0.00923719	0.161324
ENSRNOG00000019491	Stard10			128.514	83.719	147.712	0.811763	0.00921767	0.161324
ENSRNOG00000021780	Rad51d	Homologous recombination	reproduction, recombinase activity, nucleotide binding, DNA secondary structure binding, nuclear chromosome, nuclear division, four-way junction DNA binding, meiotic DNA recombinase assembly, telomere maintenance, double-strand break repair via homologous recombination, recombinational repair, DNA recombinase assembly, chromosome, telomeric region, nuclear chromosome, telomeric region, nucleoside…	141.365	164.702	131.363	-0.324096	0.00924318	0.161324
ENSRNOG00000026647	Cxcl16	Cytokine-cytokine receptor interaction, Chemokine signaling pathway	regulation of cell growth, G-protein coupled receptor binding, response to molecule of bacterial origin, immune system process, receptor activity, low-density lipoprotein receptor activity, scavenger receptor activity, receptor binding, cytokine activity, cytokine receptor binding, binding, protein binding, extracellular region, extracellular space, transport, endocytosis, receptor-mediated endoc…	422.653	491.029	393.35	-0.319269	0.0092396	0.161324
ENSRNOG00000002167	Dmp1		ossification, binding, protein binding, extracellular region, proteinaceous extracellular matrix, intracellular, cell, nucleus, nucleolus, cytoplasm, cell adhesion, multicellular organism development, anatomical structure morphogenesis, organ morphogenesis, tissue development, cellular process, regulation of cell-substrate adhesion, positive regulation of cell-substrate adhesion, cellular compone…	58.7704	80.4094	49.4965	-0.689013	0.00932691	0.162
ENSRNOG00000009772	Kirrel3		cell morphogenesis, urogenital system development, neuron migration, kidney development, aggressive behavior, inter-male aggressive behavior, immune system process, immune system development, extracellular region, cell, plasma membrane, movement of cell or subcellular component, cell adhesion, homophilic cell adhesion via plasma membrane adhesion molecules, multicellular organism development, ner…	11.848	19.8341	8.42542	-1.14432	0.00929752	0.162
ENSRNOG00000050655	P4ha1	Metabolic pathways, Arginine and proline metabolism	catalytic activity, procollagen-proline 4-dioxygenase activity, binding, iron ion binding, intracellular, cell, cytoplasm, mitochondrion, endoplasmic reticulum, endoplasmic reticulum lumen, organic acid metabolic process, cellular protein modification process, cellular modified amino acid metabolic process, nitrogen compound metabolic process, metabolic process, cellular process, endomembrane sys…	619.064	692.08	587.771	-0.235316	0.00932542	0.162
ENSRNOG00000056462	Tmf1			601.349	689.709	563.48	-0.291155	0.00931399	0.162
ENSRNOG00000010777	Tox			93.2203	68.7076	103.726	0.58723	0.00939502	0.162541
ENSRNOG00000011208	Rapsn			58.6005	41.4747	65.9402	0.656269	0.00938287	0.162541
ENSRNOG00000016773	Sap130		histone deacetylase complex, negative regulation of transcription from RNA polymerase II promoter, histone acetyltransferase complex, nuclear chromosome, chromatin, nuclear chromatin, transcription factor activity, protein binding, transcription factor activity, transcription factor binding, transcription cofactor activity, transcription coactivator activity, catalytic activity, histone acetyltra…	463.952	529.643	435.799	-0.28077	0.0094032	0.162541
ENSRNOG00000060262	Prps1	Metabolic pathways, Purine metabolism, Carbon metabolism, Biosynthesis of amino acids, Pentose phosphate pathway	nucleotide binding, magnesium ion binding, nucleoside binding, purine nucleoside binding, ribose phosphate diphosphokinase complex, catalytic activity, ribose phosphate diphosphokinase activity, binding, protein binding, ATP binding, 5-phosphoribose 1-diphosphate biosynthetic process, organic acid metabolic process, nucleobase-containing compound metabolic process, purine nucleobase metabolic pro…	246.551	216.426	259.462	0.260548	0.0093746	0.162541
ENSRNOG00000012058	Egflam		binding, calcium ion binding, glycosaminoglycan binding, extracellular region, proteinaceous extracellular matrix, basement membrane, interstitial matrix, cell, aminoglycan metabolic process, proteoglycan metabolic process, cellular protein modification process, sulfur compound metabolic process, nitrogen compound metabolic process, cell adhesion, metabolic process, glycoprotein metabolic process…	307.979	249.603	332.997	0.414434	0.00943847	0.162593
ENSRNOG00000016833	Ide	Alzheimer's disease		961.699	1082.22	910.047	-0.249729	0.00944011	0.162593
ENSRNOG00000026143	Ckap2l		intracellular, cell, centrosome, microtubule organizing center, cytoskeleton, microtubule cytoskeleton, organelle, non-membrane-bounded organelle, intracellular organelle, intracellular non-membrane-bounded organelle, organelle part, intracellular part, cytoskeletal part, intracellular organelle part, cell part	118.152	84.058	132.763	0.653163	0.00942718	0.162593
ENSRNOG00000052758	Fam49a		intracellular, cell, cell part	761.345	840.387	727.47	-0.207901	0.00946027	0.162746
ENSRNOG00000022748	Tmem126a		intracellular, cell, cytoplasm, mitochondrion, mitochondrial envelope, mitochondrial inner membrane, multicellular organism development, nervous system development, membrane, integral component of membrane, organelle inner membrane, cranial nerve development, optic nerve development, nerve development, organelle membrane, intrinsic component of membrane, mitochondrial membrane, organelle envelope…	290.869	224.991	319.102	0.502268	0.0095343	0.163824
ENSRNOG00000042944	Cenpw		mitotic cell cycle, nuclear division, chromosome, centromeric region, kinetochore, condensed chromosome kinetochore, condensed chromosome, centromeric region, condensed chromosome, nucleic acid binding, DNA binding, binding, protein binding, intracellular, cell, nucleus, chromosome, protein complex assembly, organelle organization, cell cycle, chromosome segregation, mitotic nuclear division, cel…	39.0613	26.2325	44.5593	0.742416	0.00965776	0.165748
ENSRNOG00000050819	Birc5	Pathways in cancer, Platinum drug resistance, Apoptosis, Apoptosis - multiple species, Hippo signaling pathway, Hepatitis B, Colorectal cancer	G2/M transition of mitotic cell cycle, microtubule cytoskeleton organization, nuclear chromosome, mitotic cell cycle, nuclear division, chromosome, centromeric region, kinetochore, condensed chromosome kinetochore, condensed chromosome, centromeric region, condensed chromosome, cellular glucose homeostasis, peptide secretion, regulation of peptide secretion, catalytic activity, ubiquitin-protein …	61.7319	43.7809	69.4251	0.653206	0.00967656	0.165872
ENSRNOG00000046050	Dennd1c			129.514	177.926	108.766	-0.704935	0.00969172	0.165935
ENSRNOG00000007230	Kank3			451.061	389.116	477.608	0.294941	0.00972652	0.166135
ENSRNOG00000016618	Tmem52		membrane, integral component of membrane, intrinsic component of membrane, membrane part	13.8885	3.44888	18.3626	2.12176	0.00972301	0.166135
ENSRNOG00000022337	Slitrk6		cell morphogenesis, cell morphogenesis involved in differentiation, eye development, startle response, epithelial cell development, columnar/cuboidal epithelial cell differentiation, columnar/cuboidal epithelial cell development, lens development in camera-type eye, auditory receptor cell morphogenesis, system process, cell, plasma membrane, integral component of plasma membrane, multicellular or…	108.329	75.6041	122.354	0.687315	0.00975633	0.16625
ENSRNOG00000055648	Haus7		microtubule cytoskeleton organization, binding, protein binding, intracellular, cell, nucleus, nucleolus, cytoplasm, centrosome, microtubule organizing center, cytoskeleton, microtubule associated complex, plasma membrane, organelle organization, cytoskeleton organization, microtubule-based process, cell cycle, spindle organization, cellular process, microtubule cytoskeleton, membrane, cellular c…	135.818	162.397	124.426	-0.381538	0.00974797	0.16625
ENSRNOG00000000634	Cabcoco1			281.064	222.238	306.275	0.460945	0.00984084	0.166585
ENSRNOG00000002941	Uhmk1		nucleotide binding, nuclear-transcribed mRNA catabolic process, nonsense-mediated decay, RNA splicing, via transesterification reactions, RNA splicing, via transesterification reactions with bulged adenosine as nucleophile, alternative mRNA splicing, via spliceosome, regulation of alternative mRNA splicing, via spliceosome, mRNA splicing, via spliceosome, nuclear-transcribed mRNA catabolic proces…	111.019	133.381	101.435	-0.391626	0.00984492	0.166585
ENSRNOG00000020482	Nfatc4	cGMP-PKG signaling pathway, Oxytocin signaling pathway, HTLV-I infection, Axon guidance, Hepatitis B, Wnt signaling pathway	negative regulation of transcription from RNA polymerase II promoter, cell morphogenesis, cell morphogenesis involved in differentiation, regulatory region DNA binding, transcription regulatory region sequence-specific DNA binding, RNA polymerase II regulatory region sequence-specific DNA binding, RNA polymerase II core promoter proximal region sequence-specific DNA binding, RNA polymerase II tra…	201.705	257.662	177.724	-0.533337	0.00984164	0.166585
ENSRNOG00000025757	Myh6	Cardiac muscle contraction, Thyroid hormone signaling pathway, Adrenergic signaling in cardiomyocytes, Tight junction, Dilated cardiomyopathy, Hypertrophic cardiomyopathy (HCM), Viral myocarditis		3820.29	3221.27	4077.01	0.339784	0.00982425	0.166585
ENSRNOG00000030210	Fndc1			1127.25	1546.98	947.368	-0.706866	0.00980689	0.166585
ENSRNOG00000032942	Neu1	Lysosome, Sphingolipid metabolism, Other glycan degradation	lytic vacuole, ganglioside metabolic process, catalytic activity, exo-alpha-sialidase activity, hydrolase activity, hydrolyzing O-glycosyl compounds, binding, protein binding, extracellular region, intracellular, cell, cytoplasm, lysosome, lysosomal membrane, vacuole, vacuolar membrane, vacuolar lumen, plasma membrane, carbohydrate metabolic process, lipid metabolic process, membrane lipid metabo…	229.594	262.101	215.662	-0.280171	0.00984542	0.166585
ENSRNOG00000007900	Tspan33		binding, protein binding, cell, plasma membrane, integral component of plasma membrane, plasma membrane organization, cell communication, signal transduction, cell surface receptor signaling pathway, Notch signaling pathway, protein localization, metabolic process, regulation of Notch signaling pathway, regulation of signal transduction, positive regulation of signal transduction, cell surface, c…	19.1639	31.2033	14.0041	-1.10185	0.00987316	0.166859
ENSRNOG00000014265	Tnfrsf19	Cytokine-cytokine receptor interaction	MAPK cascade, regulation of protein phosphorylation, positive regulation of protein phosphorylation, hair follicle development, receptor activity, cell, plasma membrane, cellular protein modification process, protein phosphorylation, phosphorus metabolic process, phosphate-containing compound metabolic process, response to stress, cell communication, signal transduction, I-kappaB kinase/NF-kappaB…	30.0905	12.3351	37.6999	1.5371	0.00990645	0.167225
ENSRNOG00000006841	Ano4			64.6099	45.4136	72.8368	0.669792	0.00995954	0.167504
ENSRNOG00000010263	Cldn11	Cell adhesion molecules (CAMs), Hepatitis C, Leukocyte transendothelial migration, Tight junction	reproduction, structural molecule activity, binding, protein binding, extracellular region, cell, plasma membrane, cell-cell junction, bicellular tight junction, cell adhesion, ensheathment of neurons, multicellular organism development, gamete generation, spermatogenesis, nervous system development, axon ensheathment, cellular process, membrane, integral component of membrane, calcium-independen…	17.0683	2.82513	23.1725	2.65978	0.00995194	0.167504
ENSRNOG00000013793	C1qtnf9			384.064	293.615	422.828	0.524647	0.00996954	0.167504
ENSRNOG00000053181	Aqp6		transporter activity, ion channel activity, anion channel activity, water transmembrane transporter activity, intracellular, cell, cytoplasm, plasma membrane, integral component of plasma membrane, transport, ion transport, anion transport, water transport, cell volume homeostasis, multicellular organism development, regulation of cell size, anion transmembrane transporter activity, carbohydrate …	6.33142	1.60895	8.35534	1.84232	0.00996003	0.167504
ENSRNOG00000021812	Scx		regulatory region DNA binding, transcription regulatory region sequence-specific DNA binding, RNA polymerase II regulatory region sequence-specific DNA binding, RNA polymerase II distal enhancer sequence-specific DNA binding, RNA polymerase II transcription factor activity, sequence-specific DNA binding, RNA polymerase II regulatory region DNA binding, regulatory region nucleic acid binding, nucl…	145.905	100.359	165.425	0.715403	0.00998662	0.167596
ENSRNOG00000018938	Mkx		negative regulation of transcription from RNA polymerase II promoter, regulatory region DNA binding, transcription regulatory region sequence-specific DNA binding, RNA polymerase II regulatory region sequence-specific DNA binding, RNA polymerase II core promoter proximal region sequence-specific DNA binding, RNA polymerase II transcription factor activity, sequence-specific DNA binding, transcrip…	11.3369	4.10438	14.4365	1.59654	0.0100157	0.167889
ENSRNOG00000019205	Gnpat	Glycerophospholipid metabolism, Peroxisome	response to acid chemical, catalytic activity, receptor binding, binding, protein binding, intracellular, cell, cytoplasm, mitochondrion, peroxisome, peroxisomal membrane, lipid metabolic process, phospholipid metabolic process, glycerophospholipid metabolic process, glycerol ether metabolic process, phosphorus metabolic process, phosphate-containing compound metabolic process, response to stress…	645.055	536.883	691.414	0.364343	0.0100541	0.168336
ENSRNOG00000019316	Sh3bp4		response to acid chemical, regulation of cell growth, GDP-dissociation inhibitor activity, binding, protein binding, extracellular region, intracellular, cell, nucleus, cytoplasm, clathrin-coated pit, transport, endocytosis, autophagy, cell communication, signal transduction, protein localization, cell proliferation, negative regulation of cell proliferation, response to endogenous stimulus, regu…	511.32	447.07	538.856	0.268851	0.0101022	0.168945
ENSRNOG00000006483	Heatr5a			453.771	521.964	424.546	-0.297398	0.0101162	0.168983
ENSRNOG00000027739	Cndp1	Metabolic pathways, beta-Alanine metabolism, Arginine and proline metabolism, Histidine metabolism	catalytic activity, carboxypeptidase activity, binding, intracellular, cell, cytoplasm, cytosol, proteolysis, peptide metabolic process, nitrogen compound metabolic process, metabolic process, peptidase activity, metalloexopeptidase activity, metallopeptidase activity, exopeptidase activity, zinc ion binding, catabolic process, cellular process, hydrolase activity, dipeptidase activity, regulatio…	143.419	199.414	119.421	-0.734898	0.0101577	0.169479
ENSRNOG00000022565	Lrrc25		membrane, integral component of membrane, intrinsic component of membrane, membrane part	139.494	184.766	120.092	-0.617383	0.0101701	0.169489
ENSRNOG00000012944	Casp9	Alzheimer's disease, Parkinson's disease, Huntington's disease, Thyroid hormone signaling pathway, PI3K-Akt signaling pathway, Pathways in cancer, Pancreatic cancer, Endometrial cancer, Prostate cancer, Non-small cell lung cancer, Tuberculosis, p53 signaling pathway, Platinum drug resistance, Apoptosis, Apoptosis - multiple species, Influenza A, Hepatitis B, Legionellosis, VEGF signaling pathway,…	response to molecule of bacterial origin, catalytic activity, endopeptidase activity, cysteine-type endopeptidase activity, binding, protein binding, intracellular, cell, nucleus, cytoplasm, mitochondrion, cytosol, proteolysis, apoptotic process, activation of cysteine-type endopeptidase activity involved in apoptotic process, response to stress, cellular response to DNA damage stimulus, cell com…	162.618	186.854	152.231	-0.2939	0.0101839	0.169523
ENSRNOG00000000470	Vps52		SNARE binding, GARP complex, binding, protein binding, intracellular, cell, cytoplasm, endosome, vacuole, vacuolar membrane, Golgi apparatus, transport, vacuolar transport, lysosomal transport, multicellular organism development, ectoderm development, ectodermal digestive tract development, protein localization, anatomical structure morphogenesis, embryo development, tissue development, cellular …	538.014	631.156	498.096	-0.340964	0.010271	0.170166
ENSRNOG00000000795	RT1-N3	Cell adhesion molecules (CAMs), Endocytosis, Phagosome, Viral carcinogenesis, HTLV-I infection, Epstein-Barr virus infection, Type I diabetes mellitus, Herpes simplex infection, Autoimmune thyroid disease, Allograft rejection, Viral myocarditis, Antigen processing and presentation, Graft-versus-host disease		247.867	203.708	266.792	0.38754	0.010268	0.170166
ENSRNOG00000003680	Gabrb2	Neuroactive ligand-receptor interaction, Serotonergic synapse, Retrograde endocannabinoid signaling, GABAergic synapse, Morphine addiction, Nicotine addiction	system process, signal transducer activity, receptor activity, transmembrane signaling receptor activity, GABA-A receptor activity, transporter activity, ion channel activity, extracellular ligand-gated ion channel activity, inhibitory extracellular ligand-gated ion channel activity, anion channel activity, chloride channel activity, binding, protein binding, extracellular region, intracellular, …	27.0044	13.9593	32.5952	1.16722	0.0102668	0.170166
ENSRNOG00000008798	Pipox	Metabolic pathways, Peroxisome, Lysine degradation, Glycine, serine and threonine metabolism	catalytic activity, receptor binding, binding, protein binding, intracellular, cell, cytoplasm, peroxisome, organic acid metabolic process, acetyl-CoA metabolic process, cellular amino acid metabolic process, lysine metabolic process, lysine catabolic process, cellular modified amino acid metabolic process, acyl-CoA metabolic process, cellular aromatic compound metabolic process, coenzyme metabol…	6.32217	2.22291	8.079	1.49417	0.0102831	0.170166
ENSRNOG00000012580	Ccdc141		intracellular, cell, cytoplasm, centrosome, microtubule organizing center, cytoskeleton, movement of cell or subcellular component, multicellular organism development, nervous system development, central nervous system development, brain development, cellular process, microtubule cytoskeleton, membrane, integral component of membrane, cell migration, telencephalon development, pallium development…	1481.24	1311.33	1554.05	0.24484	0.0102403	0.170166
ENSRNOG00000023943	Gbp1			386.997	525.493	327.642	-0.6799	0.0102934	0.170166
ENSRNOG00000000565	Sgpl1	Metabolic pathways, Sphingolipid metabolism, Sphingolipid signaling pathway	reproduction, skeletal system development, luteinization, blood vessel development, vasculogenesis, urogenital system development, ameboidal-type cell migration, kidney development, vasculature development, immune system process, immune system development, developmental process involved in reproduction, catalytic activity, binding, intracellular, cell, cytoplasm, endoplasmic reticulum, endoplasmi…	438.125	508.401	408.007	-0.316677	0.0103077	0.170207
ENSRNOG00000003310	Tmem63a			275.475	328.174	252.889	-0.374652	0.0103556	0.17021
ENSRNOG00000010150	Strbp			254.14	221.246	268.237	0.276715	0.0103788	0.17021
ENSRNOG00000011201	Cmtm8		intracellular, cell, nucleus, nucleoplasm, membrane, integral component of membrane, intrinsic component of membrane, membrane-enclosed lumen, nuclear lumen, organelle, membrane-bounded organelle, intracellular organelle, intracellular membrane-bounded organelle, organelle lumen, organelle part, intracellular part, membrane part, nuclear part, intracellular organelle part, cell part, intracellula…	116.801	90.0507	128.266	0.5056	0.0103566	0.17021
ENSRNOG00000011654	Plk4	FoxO signaling pathway		187.595	147.646	204.716	0.468777	0.0103426	0.17021
ENSRNOG00000014461	Galns	Metabolic pathways, Lysosome, Glycosaminoglycan degradation	lytic vacuole, catalytic activity, binding, extracellular region, intracellular, cell, cytoplasm, lysosome, vacuole, sulfuric ester hydrolase activity, hydrolase activity, hydrolase activity, acting on ester bonds, vesicle, membrane-bounded vesicle, ion binding, cation binding, organelle, membrane-bounded organelle, intracellular organelle, extracellular organelle, intracellular membrane-bounded …	255.932	339.627	220.062	-0.62374	0.0103731	0.17021
ENSRNOG00000049766	Sctr	Neuroactive ligand-receptor interaction, Pancreatic secretion, Bile secretion	signal transducer activity, receptor activity, transmembrane signaling receptor activity, G-protein coupled receptor activity, binding, intracellular, cell, cytoplasm, cytoskeleton, microtubule, cytoplasmic microtubule, plasma membrane, nucleobase-containing compound metabolic process, regulation of nucleotide metabolic process, purine nucleotide metabolic process, purine nucleotide biosynthetic …	115.102	76.5873	131.608	0.773274	0.0103694	0.17021
ENSRNOG00000061998	AABR07044421.1			20.9555	9.70921	25.7754	1.32206	0.0103979	0.17033
ENSRNOG00000003134	Slc4a4	Pancreatic secretion, Bile secretion, Proximal tubule bicarbonate reclamation	transporter activity, inorganic anion exchanger activity, extracellular region, cell, plasma membrane, integral component of plasma membrane, transport, ion transport, cation transport, sodium ion transport, anion transport, cellular ion homeostasis, regulation of pH, cation transmembrane transporter activity, anion transmembrane transporter activity, sodium:bicarbonate symporter activity, organi…	246.252	308.215	219.697	-0.486542	0.0104811	0.170878
ENSRNOG00000003847	Gid4			735.324	624.256	782.924	0.326265	0.0104682	0.170878
ENSRNOG00000007755	Pm20d2		catalytic activity, extracellular region, intracellular, cell, nucleus, nucleoplasm, proteolysis, metabolic process, peptidase activity, exopeptidase activity, cellular process, hydrolase activity, dipeptidase activity, regulation of metabolic process, protein metabolic process, regulation of cellular metabolic process, membrane-enclosed lumen, nuclear lumen, vesicle, membrane-bounded vesicle, re…	47.5631	35.9168	52.5544	0.536728	0.0104907	0.170878
ENSRNOG00000011653	Washc2c	Endocytosis	cell morphogenesis, cell morphogenesis involved in differentiation, binding, phospholipid binding, phosphatidylinositol-4,5-bisphosphate binding, phosphatidylinositol-3,4,5-trisphosphate binding, intracellular, cell, nucleus, nucleolus, cytoplasm, endosome, early endosome, vacuole, vacuolar membrane, cytosol, plasma membrane, protein complex assembly, transport, organelle organization, cytoskelet…	841.555	936.574	800.832	-0.225634	0.0104571	0.170878
ENSRNOG00000061524	AABR07068285.2			54.17	68.6176	47.9781	-0.507315	0.0104506	0.170878
ENSRNOG00000003772	Csrp2		binding, intracellular, cell, nucleus, adherens junction, cell-substrate adherens junction, focal adhesion, multicellular organism development, zinc ion binding, cellular process, cell junction, cell-substrate junction, cell differentiation, multicellular organismal process, developmental process, muscle cell differentiation, ion binding, cation binding, organelle, membrane-bounded organelle, int…	181.264	244.223	154.282	-0.659204	0.0105473	0.171025
ENSRNOG00000017003	Plxna1	Axon guidance		689.139	858.611	616.508	-0.477225	0.010521	0.171025
ENSRNOG00000018350	Shtn1		cell morphogenesis, cell morphogenesis involved in differentiation, regulation of cell growth, neuron migration, actin binding, binding, protein binding, intracellular, cell, cytoplasm, cytosol, cytoskeleton, microtubule, microtubule associated complex, movement of cell or subcellular component, substrate-dependent cell migration, substrate-dependent cell migration, cell extension, organelle orga…	77.9076	107.494	65.2279	-0.7121	0.0105407	0.171025
ENSRNOG00000020242	Art5		catalytic activity, NAD+ ADP-ribosyltransferase activity, NAD+ nucleosidase activity, NAD(P)+-protein-arginine ADP-ribosyltransferase activity, extracellular region, carbohydrate metabolic process, cellular protein modification process, protein ADP-ribosylation, protein glycosylation, metabolic process, biosynthetic process, macromolecule biosynthetic process, glycoprotein metabolic process, glyc…	6.9582	1.88245	9.13352	1.81377	0.0105398	0.171025
ENSRNOG00000015773	Il21r	Cytokine-cytokine receptor interaction, Jak-STAT signaling pathway, Inflammatory bowel disease (IBD)	signal transducer activity, receptor activity, transmembrane signaling receptor activity, cytokine receptor activity, cell communication, signal transduction, cell surface receptor signaling pathway, cellular process, response to organic substance, membrane, cytokine-mediated signaling pathway, signaling, response to cytokine, signaling receptor activity, response to chemical, single-organism pro…	77.9035	108.248	64.8985	-0.729294	0.010576	0.171298
ENSRNOG00000000247	Mfsd11		membrane, integral component of membrane, intrinsic component of membrane, membrane part	221.576	253.644	207.833	-0.286135	0.0106692	0.172614
ENSRNOG00000056151	AABR07007642.1			103.381	123.833	94.6153	-0.38469	0.0107067	0.173025
ENSRNOG00000013379	Zfp422		nucleic acid binding, DNA binding, binding, intracellular, cell, nucleus, nucleoplasm, nucleobase-containing compound metabolic process, transcription, DNA-templated, regulation of transcription, DNA-templated, cellular aromatic compound metabolic process, nitrogen compound metabolic process, multicellular organism development, metabolic process, biosynthetic process, macromolecule biosynthetic p…	306.803	273.08	321.256	0.23361	0.0107328	0.173253
ENSRNOG00000012091	Ppa2	Oxidative phosphorylation		314.499	254.273	340.31	0.419044	0.0107832	0.173678
ENSRNOG00000012318	Aspm		reproduction, microtubule cytoskeleton organization, nuclear division, spindle pole, neuron migration, positive regulation of neuroblast proliferation, developmental process involved in reproduction, binding, protein binding, calmodulin binding, intracellular, cell, nucleus, cytoplasm, spindle, cytoskeleton, microtubule, movement of cell or subcellular component, organelle organization, cytoskele…	335.519	252.498	371.099	0.55371	0.0107743	0.173678
ENSRNOG00000022922	Slc25a12			550.218	478.279	581.049	0.280275	0.0108334	0.174291
ENSRNOG00000018815	Plk1	FoxO signaling pathway, Oocyte meiosis, Progesterone-mediated oocyte maturation, Cell cycle	reproduction, mitotic sister chromatid segregation, cell cycle checkpoint, regulation of cyclin-dependent protein serine/threonine kinase activity, G2/M transition of mitotic cell cycle, negative regulation of transcription from RNA polymerase II promoter, nucleotide binding, microtubule cytoskeleton organization, nuclear chromosome, mitotic cell cycle, nuclear division, mitotic cytokinesis, chro…	130.965	101.916	143.415	0.488754	0.0108631	0.174573
ENSRNOG00000028703	Slc39a6		transition metal ion transport, transporter activity, zinc ion transmembrane transporter activity, intracellular, cell, cytoplasm, endoplasmic reticulum, plasma membrane, integral component of plasma membrane, transport, ion transport, cation transport, zinc II ion transport, cellular ion homeostasis, cellular metal ion homeostasis, cellular zinc ion homeostasis, cation transmembrane transporter …	248.287	308.562	222.455	-0.470242	0.0108791	0.174636
ENSRNOG00000002746	Fstl1		binding, calcium ion binding, glycosaminoglycan binding, extracellular region, extracellular space, response to stress, heparin binding, response to external stimulus, response to extracellular stimulus, response to nutrient levels, vesicle, membrane-bounded vesicle, response to starvation, ion binding, cation binding, organelle, membrane-bounded organelle, extracellular organelle, extracellular …	1145.43	1271.8	1091.28	-0.220668	0.0109314	0.174944
ENSRNOG00000007084	Marchf10		catalytic activity, binding, cellular protein modification process, metabolic process, zinc ion binding, cellular process, protein ubiquitination, ligase activity, protein metabolic process, protein modification by small protein conjugation, protein modification process, ion binding, cation binding, macromolecule metabolic process, macromolecule modification, cellular metabolic process, primary m…	18.3281	8.24689	22.6486	1.35472	0.0109345	0.174944
ENSRNOG00000011203	Farp1		cell morphogenesis, cell morphogenesis involved in differentiation, guanyl-nucleotide exchange factor activity, Ras guanyl-nucleotide exchange factor activity, Rho guanyl-nucleotide exchange factor activity, binding, protein binding, intracellular, cell, cytoplasm, cytosol, cytoskeleton, plasma membrane, phosphorus metabolic process, phosphate-containing compound metabolic process, cell communica…	426.101	474.536	405.343	-0.226856	0.0109347	0.174944
ENSRNOG00000019328	Phgdh	Metabolic pathways, Carbon metabolism, Biosynthesis of amino acids, Glycine, serine and threonine metabolism	nucleotide binding, catalytic activity, phosphoglycerate dehydrogenase activity, binding, extracellular region, cell, organic acid metabolic process, cellular amino acid metabolic process, glutamine metabolic process, glycine metabolic process, L-serine metabolic process, L-serine biosynthetic process, threonine metabolic process, sulfur compound metabolic process, nitrogen compound metabolic pro…	70.6098	38.1732	84.5112	1.12625	0.0110334	0.176327
ENSRNOG00000019659	Aspa	Metabolic pathways, Histidine metabolism, Alanine, aspartate and glutamate metabolism	catalytic activity, binding, extracellular region, intracellular, cell, nucleus, cytoplasm, cytosol, ensheathment of neurons, multicellular organism development, nervous system development, central nervous system development, axon ensheathment, cellular process, glial cell differentiation, positive regulation of cell development, oligodendrocyte development, regulation of gliogenesis, positive re…	56.0942	82.0687	44.9623	-0.853855	0.0110712	0.176734
ENSRNOG00000015596	Efhd1		binding, calcium ion binding, extracellular region, intracellular, cell, cytoplasm, mitochondrion, mitochondrial envelope, mitochondrial inner membrane, multicellular organism development, nervous system development, cellular process, membrane, cellular component organization, organelle inner membrane, neurogenesis, cell projection organization, cell differentiation, neuron differentiation, organ…	236.908	172.681	264.434	0.611911	0.0110898	0.176835
ENSRNOG00000020068	Ndufaf3		intracellular, cell, nucleus, cytoplasm, mitochondrion, mitochondrial envelope, mitochondrial inner membrane, protein complex assembly, organelle organization, mitochondrion organization, cellular process, NADH dehydrogenase complex assembly, membrane, cellular component organization, organelle inner membrane, cellular component assembly, organelle membrane, mitochondrial membrane, organelle enve…	249.087	200.462	269.927	0.427396	0.0111261	0.177218
ENSRNOG00000015113	Mocos		catalytic activity, binding, coenzyme metabolic process, Mo-molybdopterin cofactor biosynthetic process, phosphorus metabolic process, phosphate-containing compound metabolic process, nitrogen compound metabolic process, metabolic process, Mo-molybdopterin cofactor sulfurase activity, biosynthetic process, coenzyme biosynthetic process, cellular process, transferase activity, lyase activity, hete…	73.8268	98.5202	63.2439	-0.63143	0.0111779	0.177669
ENSRNOG00000018394	Chrdl2			6.00604	1.91324	7.7601	1.58832	0.0111791	0.177669
ENSRNOG00000018217	Syt5		SNARE binding, regulation of neurotransmitter levels, phosphatidylserine binding, binding, calcium ion binding, protein binding, phospholipid binding, calcium-dependent phospholipid binding, phosphatidylinositol-4,5-bisphosphate binding, intracellular, cell, cytoplasm, endosome, vacuole, vacuolar membrane, plasma membrane, transport, neurotransmitter transport, exocytosis, endocytosis, receptor-m…	33.9589	45.4674	29.0267	-0.629972	0.0112387	0.178419
ENSRNOG00000004727	Nup37	RNA transport	chromosome, centromeric region, kinetochore, transporter activity, intracellular, cell, nucleus, nuclear envelope, nuclear pore, nucleoplasm, chromosome, transport, endomembrane system, channel activity, porin activity, membrane, integral component of membrane, passive transmembrane transporter activity, wide pore channel activity, transmembrane transporter activity, nuclear pore outer ring, intr…	136.91	116.667	145.586	0.317035	0.0112803	0.178555
ENSRNOG00000004834	Llgl2	Hippo signaling pathway, Tight junction		282.357	345.02	255.502	-0.431889	0.0113316	0.178555
ENSRNOG00000013269	Tnfsf10	Cytokine-cytokine receptor interaction, FoxO signaling pathway, Apoptosis, Measles, Influenza A, Natural killer cell mediated cytotoxicity	reproduction, release of cytochrome c from mitochondria, immune system process, developmental process involved in reproduction, receptor binding, cytokine activity, cytokine receptor binding, tumor necrosis factor receptor binding, binding, protein binding, extracellular region, extracellular space, proteolysis, apoptotic process, immune response, organelle organization, mitochondrion organizatio…	443.549	349.884	483.692	0.466075	0.0112804	0.178555
ENSRNOG00000016907	Ppp5c	MAPK signaling pathway	nucleotide binding, response to reactive oxygen species, nucleoside binding, purine nucleoside binding, regulation of protein phosphorylation, negative regulation of protein phosphorylation, G-protein alpha-subunit binding, nucleic acid binding, RNA binding, catalytic activity, phosphoprotein phosphatase activity, signal transducer activity, binding, protein binding, ATP binding, intracellular, c…	528.112	468.347	553.725	0.241119	0.0112981	0.178555
ENSRNOG00000017808	Klf15			298.175	237.79	324.055	0.444942	0.0113341	0.178555
ENSRNOG00000018122	Tspan17			83.6009	102.059	75.6903	-0.426351	0.0113249	0.178555
ENSRNOG00000037211	Kif14			69.5775	48.0694	78.7953	0.701481	0.0113196	0.178555
ENSRNOG00000003374	Ccdc85a			68.4326	52.3289	75.3341	0.517409	0.0113923	0.179081
ENSRNOG00000024885	Asb10			110.161	61.1768	131.154	1.08777	0.0113856	0.179081
ENSRNOG00000011260	Cmbl	Metabolic pathways	catalytic activity, extracellular region, intracellular, cell, cytoplasm, cytosol, hydrolase activity, vesicle, membrane-bounded vesicle, organelle, membrane-bounded organelle, extracellular organelle, extracellular region part, intracellular part, cytoplasmic part, cell part, extracellular exosome, extracellular vesicle	294.83	214.224	329.375	0.618262	0.0114405	0.179641
ENSRNOG00000014104	Myo5b		nucleotide binding, nucleoside binding, purine nucleoside binding, motor activity, actin binding, catalytic activity, receptor binding, binding, protein binding, calmodulin binding, ATP binding, extracellular region, intracellular, cell, cytoplasm, cytoskeleton, brush border, cell cortex, transport, cytoskeletal protein binding, protein localization, protein transport, actin cytoskeleton, vesicle…	157.663	117.032	175.076	0.57702	0.0114835	0.180121
ENSRNOG00000028566	Pld4	Metabolic pathways, Glycerophospholipid metabolism, Ether lipid metabolism	Golgi membrane, hematopoietic progenitor cell differentiation, immune system process, immune system development, catalytic activity, intracellular, cell, nucleus, cytoplasm, endoplasmic reticulum, Golgi apparatus, trans-Golgi network, transport, endocytosis, phagocytosis, multicellular organism development, cellular process, endomembrane system, membrane, integral component of membrane, cytoplasm…	307.669	374.511	279.023	-0.423313	0.0115035	0.180238
ENSRNOG00000001030	Tsc22d1			1235.4	1409.97	1160.58	-0.280601	0.0115237	0.180358
ENSRNOG00000046660	Gpc6			251.901	330.317	218.294	-0.595345	0.0115453	0.1805
ENSRNOG00000026585	Lrrc66		regulation of protein phosphorylation, negative regulation of protein phosphorylation, enzyme inhibitor activity, protein kinase inhibitor activity, intracellular, cell, cytoplasm, cellular protein modification process, protein phosphorylation, negative regulation of protein kinase activity, phosphorus metabolic process, phosphate-containing compound metabolic process, cell communication, signal …	6.36636	2.53258	8.00941	1.35071	0.0116929	0.182411
ENSRNOG00000046326	Rp1l1		microtubule cytoskeleton organization, cell morphogenesis, microtubule bundle formation, eye development, photoreceptor outer segment, tissue homeostasis, retina homeostasis, extracellular region, intracellular, cell, cytoskeleton, cilium, axoneme, organelle organization, cytoskeleton organization, microtubule-based process, cell communication, signal transduction, multicellular organism developm…	13.4774	6.98915	16.2581	1.11116	0.0116887	0.182411
ENSRNOG00000000536	Mdga1			65.9344	84.4627	57.9937	-0.534735	0.0117192	0.182625
ENSRNOG00000004279	Adgra3			240.23	211.588	252.505	0.253954	0.0117591	0.183047
ENSRNOG00000004487	Nek2			26.2031	18.1281	29.6638	0.68084	0.0118034	0.18354
ENSRNOG00000026186	Syde2			200.828	243.892	182.372	-0.417368	0.011859	0.184205
ENSRNOG00000021026	Zfp687		binding, ion binding, cation binding, metal ion binding	185.581	215.715	172.666	-0.319479	0.011884	0.184394
ENSRNOG00000005413	Creb3l1	Huntington's disease, PI3K-Akt signaling pathway, Prostate cancer, Aldosterone synthesis and secretion, cGMP-PKG signaling pathway, cAMP signaling pathway, Adrenergic signaling in cardiomyocytes, Dopaminergic synapse, Estrogen signaling pathway, Melanogenesis, Glucagon signaling pathway, Amphetamine addiction, Alcoholism, Thyroid hormone synthesis, Viral carcinogenesis, TNF signaling pathway, AMP…	regulatory region DNA binding, RNA polymerase II transcription factor activity, sequence-specific DNA binding, transcription factor activity, RNA polymerase II core promoter proximal region sequence-specific binding, regulatory region nucleic acid binding, nucleic acid binding transcription factor activity, transcriptional activator activity, RNA polymerase II core promoter proximal region sequen…	275.932	234.393	293.734	0.324342	0.0119283	0.184397
ENSRNOG00000007810	Gdf6	Hippo signaling pathway, TGF-beta signaling pathway	MAPK cascade, skeletal system development, regulation of protein phosphorylation, positive regulation of protein phosphorylation, chondrocyte differentiation, receptor binding, cytokine activity, cytokine receptor binding, transforming growth factor beta receptor binding, binding, protein binding, extracellular region, extracellular space, nucleobase-containing compound metabolic process, transcr…	124.534	261.545	65.8143	-1.97434	0.0119354	0.184397
ENSRNOG00000015568	Plpp5		catalytic activity, cell, plasma membrane, integral component of plasma membrane, lipid metabolic process, phospholipid metabolic process, phosphorus metabolic process, phosphate-containing compound metabolic process, cell communication, signal transduction, metabolic process, phosphatidate phosphatase activity, cellular process, membrane, integral component of membrane, dephosphorylation, hydrol…	151.103	175.494	140.65	-0.317293	0.0119227	0.184397
ENSRNOG00000019404	Hhatl		intracellular, cell, cytoplasm, endoplasmic reticulum, cellular protein modification process, protein lipidation, N-terminal protein lipidation, N-terminal protein palmitoylation, metabolic process, biosynthetic process, macromolecule biosynthetic process, regulation of biosynthetic process, negative regulation of biosynthetic process, negative regulation of metabolic process, cellular process, r…	489.807	388.28	533.319	0.456894	0.0119084	0.184397
ENSRNOG00000021474	Siglec5			107.169	171.923	79.4169	-1.10456	0.0120127	0.184798
ENSRNOG00000046772	Fam83c		binding, protein binding, enzyme binding, kinase binding, protein kinase binding	9.26386	16.2222	6.2817	-1.24192	0.0119769	0.184798
ENSRNOG00000047817	Enox1			29.2481	42.5687	23.5393	-0.828197	0.0120081	0.184798
ENSRNOG00000050323	Srsf1	Herpes simplex infection, Spliceosome	nucleotide binding, spliceosomal complex assembly, RNA splicing, via transesterification reactions, RNA splicing, via transesterification reactions with bulged adenosine as nucleophile, alternative mRNA splicing, via spliceosome, mRNA 5'-splice site recognition, mRNA splicing, via spliceosome, in utero embryonic development, liver development, system process, muscle system process, circulatory sy…	1004.28	932.635	1034.99	0.150079	0.0120028	0.184798
ENSRNOG00000001796	Dgkg	Metabolic pathways, Glycerophospholipid metabolism, Phospholipase D signaling pathway, Choline metabolism in cancer, Phosphatidylinositol signaling system, Glycerolipid metabolism	nucleotide binding, nucleoside binding, purine nucleoside binding, catalytic activity, diacylglycerol kinase activity, binding, calcium ion binding, ATP binding, intracellular, cell, phosphorus metabolic process, phosphate-containing compound metabolic process, cell communication, signal transduction, G-protein coupled receptor signaling pathway, protein kinase C-activating G-protein coupled rece…	56.151	81.6987	45.202	-0.839908	0.0120831	0.185148
ENSRNOG00000011394	Kif3c		nucleotide binding, nucleoside binding, purine nucleoside binding, motor activity, microtubule motor activity, catalytic activity, binding, protein binding, ATP binding, intracellular, cell, cytoplasm, cytoskeleton, kinesin complex, microtubule, microtubule associated complex, transport, movement of cell or subcellular component, microtubule-based process, microtubule-based movement, multicellula…	99.5515	130.954	86.0932	-0.599408	0.0120697	0.185148
ENSRNOG00000011419	Aldh6a1	Metabolic pathways, Valine, leucine and isoleucine degradation, Inositol phosphate metabolism, beta-Alanine metabolism, Carbon metabolism, Propanoate metabolism	fatty-acyl-CoA binding, nucleic acid binding, RNA binding, catalytic activity, aldehyde dehydrogenase (NAD) activity, methylmalonate-semialdehyde dehydrogenase (acylating) activity, binding, extracellular region, intracellular, cell, nucleus, nucleoplasm, cytoplasm, mitochondrion, organic acid metabolic process, nucleobase-containing compound metabolic process, pyrimidine nucleobase metabolic pro…	1522.97	1364.24	1591	0.221687	0.0120997	0.185148
ENSRNOG00000049911	LOC102556347	Metabolic pathways, Arachidonic acid metabolism, Chemical carcinogenesis, Metabolism of xenobiotics by cytochrome P450		13.9582	6.32826	17.2281	1.31462	0.0120753	0.185148
ENSRNOG00000055111	AABR07000658.2			81.0593	62.3082	89.0955	0.509063	0.0120985	0.185148
ENSRNOG00000017226	Slc2a4	Insulin signaling pathway, FoxO signaling pathway, Adipocytokine signaling pathway, AMPK signaling pathway, Type II diabetes mellitus, Insulin resistance	response to hypoxia, transporter activity, glucose transmembrane transporter activity, binding, protein binding, extracellular region, intracellular, cell, cytoplasm, endosome, late endosome, multivesicular body, vacuole, Golgi apparatus, Golgi-associated vesicle, cytosol, plasma membrane, integral component of plasma membrane, clathrin-coated pit, transport, response to stress, response to osmot…	939.473	781.383	1007.23	0.365872	0.0121913	0.186351
ENSRNOG00000015396	Sptan1	Apoptosis, Tight junction		2877.16	3114.86	2775.28	-0.166477	0.0122196	0.186585
ENSRNOG00000046313	Basp1			95.1255	119.512	84.6743	-0.492238	0.0122356	0.186631
ENSRNOG00000047204	Gp6			8.28924	2.8486	10.6209	1.59432	0.0122703	0.186964
ENSRNOG00000007364	Rab15		nucleotide binding, regulation of neurotransmitter levels, nucleoside binding, purine nucleoside binding, binding, GTP binding, extracellular region, intracellular, cell, cytoplasm, endosome, vacuole, vacuolar membrane, plasma membrane, cilium, transport, neurotransmitter transport, exocytosis, cell communication, signal transduction, small GTPase mediated signal transduction, cell-cell signaling…	24.7199	40.4225	17.9902	-1.12516	0.0123161	0.187462
ENSRNOG00000031993	Prim1	Metabolic pathways, Pyrimidine metabolism, Purine metabolism, DNA replication		210.388	181.202	222.896	0.297291	0.0123495	0.187574
ENSRNOG00000037567	RGD1309730			190.075	159.013	203.387	0.353113	0.0123466	0.187574
ENSRNOG00000003278	Map3k14	MAPK signaling pathway, Osteoclast differentiation, Apoptosis, NF-kappa B signaling pathway, HTLV-I infection, Epstein-Barr virus infection, TNF signaling pathway, Intestinal immune network for IgA production, T cell receptor signaling pathway	nucleotide binding, nucleoside binding, purine nucleoside binding, immune system process, catalytic activity, protein kinase activity, protein serine/threonine kinase activity, receptor signaling protein serine/threonine kinase activity, NF-kappaB-inducing kinase activity, signal transducer activity, receptor signaling protein activity, binding, ATP binding, intracellular, cell, cytoplasm, cellul…	129.296	159.464	116.367	-0.451225	0.012397	0.188098
ENSRNOG00000000568	Slc29a3		lytic vacuole, transporter activity, nucleoside transmembrane transporter activity, intracellular, cell, cytoplasm, lysosome, lysosomal membrane, endosome, late endosome, vacuole, vacuolar membrane, transport, endosome membrane, endomembrane system, nucleoside transport, nucleobase-containing compound transport, nucleobase-containing compound transmembrane transporter activity, membrane, integral…	189.393	228.565	172.605	-0.403092	0.0124716	0.188388
ENSRNOG00000001314	Fam20c		skeletal system development, ossification, osteoblast differentiation, columnar/cuboidal epithelial cell differentiation, immune system process, immune system development, leukocyte differentiation, myeloid leukocyte differentiation, catalytic activity, protein kinase activity, protein serine/threonine kinase activity, binding, calcium ion binding, extracellular region, extracellular space, intra…	464.215	528.582	436.628	-0.275148	0.0124816	0.188388
ENSRNOG00000020388	Inpp5f		receptor recycling, regulation of receptor recycling, positive regulation of receptor recycling, regulation of protein phosphorylation, negative regulation of protein phosphorylation, system process, muscle system process, muscle hypertrophy in response to stress, cardiac muscle hypertrophy, catalytic activity, binding, protein binding, intracellular, cell, cytoplasm, endosome, early endosome, va…	334.58	386.242	312.44	-0.30505	0.0124562	0.188388
ENSRNOG00000024595	Cers6	Metabolic pathways, Sphingolipid metabolism, Sphingolipid signaling pathway		50.1838	70.3588	41.5373	-0.746362	0.0124723	0.188388
ENSRNOG00000037331	Cd33	Hematopoietic cell lineage		72.3681	100.817	60.1758	-0.734945	0.0124497	0.188388
ENSRNOG00000002292	Hnrnpd		nucleotide binding, nuclear-transcribed mRNA catabolic process, exonucleolytic, response to reactive oxygen species, nuclear-transcribed mRNA catabolic process, response to acid chemical, liver development, nucleic acid binding, DNA binding, AT DNA binding, chromatin binding, double-stranded DNA binding, RNA binding, mRNA binding, mRNA 3'-UTR binding, binding, protein binding, extracellular regio…	423.002	369.364	445.989	0.271294	0.0125316	0.188748
ENSRNOG00000003759	Galc	Metabolic pathways, Lysosome, Sphingolipid metabolism		65.3831	89.4995	55.0475	-0.69126	0.0125314	0.188748
ENSRNOG00000003253	Qdpr	Metabolic pathways, Folate biosynthesis	nucleotide binding, liver development, catalytic activity, 6,7-dihydropteridine reductase activity, binding, protein binding, extracellular region, intracellular, cell, cytoplasm, mitochondrion, cytosol, organic acid metabolic process, cellular amino acid metabolic process, L-phenylalanine metabolic process, L-phenylalanine catabolic process, cellular aromatic compound metabolic process, tetrahyd…	297.372	248.002	318.531	0.359803	0.0125759	0.188823
ENSRNOG00000013304	Arg1	Metabolic pathways, Biosynthesis of amino acids, Amoebiasis, Arginine and proline metabolism, Arginine biosynthesis	reproduction, urea cycle, response to reactive oxygen species, response to acid chemical, liver development, endothelial cell proliferation, regulation of endothelial cell proliferation, positive regulation of endothelial cell proliferation, response to molecule of bacterial origin, catalytic activity, arginase activity, binding, extracellular region, extracellular space, intracellular, cell, nuc…	31.2881	19.0733	36.523	0.9025	0.0125729	0.188823
ENSRNOG00000055995	AABR07021213.1			7.26596	2.83589	9.16456	1.40591	0.01257	0.188823
ENSRNOG00000001816	Rfc4	DNA replication, Nucleotide excision repair, Mismatch repair	nucleotide binding, nucleoside binding, purine nucleoside binding, nucleic acid binding, DNA binding, DNA clamp loader activity, catalytic activity, binding, protein binding, ATP binding, intracellular, cell, replication fork, DNA replication factor C complex, chromosome, nucleobase-containing compound metabolic process, DNA metabolic process, DNA replication, DNA-dependent DNA replication, regul…	94.8023	74.5438	103.484	0.467903	0.0126103	0.189142
ENSRNOG00000053699	AC096809.1			17.5077	10.2198	20.6311	0.947068	0.0126396	0.189383
ENSRNOG00000014083	Iqsec3	Endocytosis	guanyl-nucleotide exchange factor activity, ARF guanyl-nucleotide exchange factor activity, intracellular, cell, cytoplasm, plasma membrane, organelle organization, cytoskeleton organization, cell communication, signal transduction, small GTPase mediated signal transduction, Ras protein signal transduction, regulation of signal transduction, cellular process, regulation of cell communication, mem…	47.2069	29.3683	54.8521	0.879044	0.0126903	0.189946
ENSRNOG00000027098	Sez6l2		intracellular, cell, cytoplasm, endoplasmic reticulum, cell communication, signal transduction, multicellular organism development, nervous system development, central nervous system development, brain development, behavior, locomotory behavior, adult locomotory behavior, regulation of signal transduction, cellular process, regulation of cell communication, endomembrane system, membrane, integral…	176.26	152.068	186.628	0.293704	0.012719	0.190178
ENSRNOG00000002294	Snx29			170.99	204.775	156.51	-0.385624	0.0127601	0.190595
ENSRNOG00000003205	Ldb2			104.289	76.9904	115.989	0.585003	0.0128328	0.191383
ENSRNOG00000028662	AABR07049821.2			22.0829	30.7881	18.3521	-0.716	0.0128395	0.191383
ENSRNOG00000001259	Cux2		negative regulation of transcription from RNA polymerase II promoter, cell morphogenesis, cell morphogenesis involved in differentiation, regulatory region DNA binding, transcription regulatory region sequence-specific DNA binding, RNA polymerase II regulatory region sequence-specific DNA binding, RNA polymerase II core promoter proximal region sequence-specific DNA binding, RNA polymerase II tra…	187.167	221.185	172.587	-0.356106	0.01288	0.19159
ENSRNOG00000009848	Il18	Salmonella infection, Cytokine-cytokine receptor interaction, Tuberculosis, Influenza A, Cytosolic DNA-sensing pathway, Legionellosis, NOD-like receptor signaling pathway, African trypanosomiasis, Rheumatoid arthritis, Inflammatory bowel disease (IBD), Malaria	reproduction, MAPK cascade, response to reactive oxygen species, ossification, angiogenesis, blood vessel development, osteoblast differentiation, response to hypoxia, cell activation, leukocyte homeostasis, neutrophil homeostasis, neutrophil apoptotic process, natural killer cell proliferation, cytokine production, regulation of cytokine production, positive regulation of cytokine production, NK…	81.0042	108.593	69.1805	-0.643011	0.0128756	0.19159
ENSRNOG00000042729	Efhc1		binding, calcium ion binding, protein binding, intracellular, cell, centrosome, microtubule organizing center, spindle, cytoskeleton, cilium, axoneme, movement of cell or subcellular component, multicellular organism development, nervous system development, central nervous system development, brain development, protein C-terminus binding, cellular process, microtubule cytoskeleton, cell migration…	99.1267	123.181	88.8175	-0.467381	0.0128993	0.191679
ENSRNOG00000054174	AABR07030351.1			5.60103	1.2812	7.45239	1.88957	0.0129246	0.191857
ENSRNOG00000001704	Runx1	Pathways in cancer, Transcriptional misregulation in cancer, Chronic myeloid leukemia, Acute myeloid leukemia	reproduction, nucleotide binding, regulatory region DNA binding, transcription regulatory region sequence-specific DNA binding, RNA polymerase II regulatory region sequence-specific DNA binding, RNA polymerase II transcription factor activity, sequence-specific DNA binding, RNA polymerase II regulatory region DNA binding, core promoter binding, regulatory region nucleic acid binding, nucleic acid…	74.893	114.747	57.8126	-0.976778	0.013057	0.192672
ENSRNOG00000004063	Sh3pxd2b			177.972	235.353	153.38	-0.614457	0.0130445	0.192672
ENSRNOG00000004794	Rtn1		intracellular, cell, cytoplasm, endoplasmic reticulum, endoplasmic reticulum membrane, smooth endoplasmic reticulum, multicellular organism development, nervous system development, cellular process, endomembrane system, membrane, integral component of membrane, neurogenesis, cell differentiation, neuron differentiation, intrinsic component of membrane, multicellular organismal process, developmen…	309.903	260.422	331.109	0.345277	0.0130631	0.192672
ENSRNOG00000009073	Tnni1			59.7121	31.7088	71.7135	1.15254	0.0130581	0.192672
ENSRNOG00000018461	Pdgfrb	Rap1 signaling pathway, Regulation of actin cytoskeleton, EGFR tyrosine kinase inhibitor resistance, PI3K-Akt signaling pathway, MAPK signaling pathway, Ras signaling pathway, Cytokine-cytokine receptor interaction, Phospholipase D signaling pathway, Focal adhesion, Gap junction, Pathways in cancer, Glioma, Prostate cancer, Melanoma, Choline metabolism in cancer, Calcium signaling pathway, MicroR…	reproduction, MAPK cascade, nucleotide binding, mitotic cell cycle, nuclear division, response to reactive oxygen species, lytic vacuole, response to acid chemical, skeletal system development, angiogenesis, blood vessel development, vasculogenesis, eye development, urogenital system development, metanephros development, in utero embryonic development, cell activation, kidney development, nucleos…	1343.52	1506.28	1273.77	-0.241708	0.0129941	0.192672
ENSRNOG00000021264	Pcna	DNA replication, HTLV-I infection, Hepatitis B, Base excision repair, Nucleotide excision repair, Cell cycle, Mismatch repair	reproduction, negative regulation of transcription from RNA polymerase II promoter, nuclear chromosome, mitotic cell cycle, response to reactive oxygen species, cyclin-dependent protein kinase holoenzyme complex, mismatch base pair DNA N-glycosylase activity, purine-specific mismatch base pair DNA N-glycosylase activity, telomere maintenance, DNA synthesis involved in DNA repair, chromosome, telo…	305.547	260.109	325.021	0.320311	0.0130732	0.192672
ENSRNOG00000022796	Fgfbp3		MAPK cascade, regulation of protein phosphorylation, positive regulation of protein phosphorylation, system process, circulatory system process, vascular process in circulatory system, binding, protein binding, glycosaminoglycan binding, extracellular region, intracellular, cell, cellular protein modification process, protein phosphorylation, phosphorus metabolic process, phosphate-containing com…	38.1304	27.917	42.5075	0.589347	0.0130146	0.192672
ENSRNOG00000017752	Mccc2	Metabolic pathways, Valine, leucine and isoleucine degradation	nucleotide binding, nucleoside binding, purine nucleoside binding, catalytic activity, methylcrotonoyl-CoA carboxylase activity, binding, ATP binding, intracellular, cell, cytoplasm, mitochondrion, mitochondrial matrix, organic acid metabolic process, nucleobase-containing compound metabolic process, purine nucleotide metabolic process, cellular amino acid metabolic process, leucine metabolic pro…	649.362	569.554	683.566	0.262825	0.0130882	0.192696
ENSRNOG00000015625	MGC116202			25.5426	37.1186	20.5814	-0.820704	0.0131109	0.192833
ENSRNOG00000004936	Sdc2	Proteoglycans in cancer, Cell adhesion molecules (CAMs), Malaria	cell morphogenesis, cell morphogenesis involved in differentiation, response to hypoxia, binding, protein binding, cell, plasma membrane, movement of cell or subcellular component, response to stress, multicellular organism development, nervous system development, response to wounding, response to abiotic stimulus, anatomical structure morphogenesis, response to endogenous stimulus, cell surface,…	674.686	754.854	640.328	-0.237045	0.0131717	0.193206
ENSRNOG00000032703	Rasgrp3	Rap1 signaling pathway, MAPK signaling pathway, Ras signaling pathway, Pathways in cancer, B cell receptor signaling pathway		1196.3	1070.27	1250.31	0.224117	0.0131715	0.193206
ENSRNOG00000033143	Cep295nl		cell, cilium, motile cilium, cell projection, organelle, cell part	11.3727	19.4167	7.92525	-1.19378	0.0131765	0.193206
ENSRNOG00000051232	Gbe1			766.22	851.255	729.776	-0.221855	0.0131937	0.193261
ENSRNOG00000003228	Mid1ip1		microtubule cytoskeleton organization, binding, protein binding, intracellular, cell, nucleus, cytoplasm, cytosol, cytoskeleton, microtubule, organic acid metabolic process, protein complex assembly, lipid metabolic process, fatty acid metabolic process, fatty acid biosynthetic process, organelle organization, cytoskeleton organization, microtubule-based process, microtubule depolymerization, neg…	412.701	357.644	436.297	0.286064	0.0132278	0.193565
ENSRNOG00000024061	Rarb	Pathways in cancer, Non-small cell lung cancer, Small cell lung cancer	negative regulation of transcription from RNA polymerase II promoter, regulatory region DNA binding, transcription regulatory region sequence-specific DNA binding, RNA polymerase II regulatory region sequence-specific DNA binding, RNA polymerase II transcription factor activity, sequence-specific DNA binding, RNA polymerase II regulatory region DNA binding, regulatory region nucleic acid binding,…	285.974	236.656	307.11	0.37457	0.0133809	0.195606
ENSRNOG00000016358	Apba2		regulation of neurotransmitter levels, beta-amyloid binding, in utero embryonic development, binding, protein binding, phospholipid binding, phosphatidylinositol-4,5-bisphosphate binding, intracellular, cell, cytoplasm, plasma membrane, transport, neurotransmitter transport, exocytosis, cell communication, cell-cell signaling, chemical synaptic transmission, neurotransmitter secretion, multicellu…	6.65842	1.90053	8.69752	1.7413	0.013402	0.195715
ENSRNOG00000001191	Tchp		cell morphogenesis, regulation of cell growth, intracellular, cell, cytoplasm, mitochondrion, centrosome, microtubule organizing center, cytoskeleton, intermediate filament, plasma membrane, cell-cell junction, cilium, cell cortex, apoptotic process, organelle organization, cell death, anatomical structure morphogenesis, cellular process, negative regulation of organelle organization, cellular co…	199.252	226.137	187.729	-0.267247	0.0134641	0.196422
ENSRNOG00000000525	Pi16		regulation of cell growth, system process, muscle system process, physiological muscle hypertrophy, cardiac muscle hypertrophy, physiological cardiac muscle hypertrophy, extracellular region, extracellular space, multicellular organism development, heart development, muscle organ development, tissue development, cellular process, regulation of cardiac muscle hypertrophy, negative regulation of ca…	632.716	808.404	557.421	-0.535506	0.0136189	0.19711
ENSRNOG00000000824	Dse	Metabolic pathways, Glycosaminoglycan biosynthesis - chondroitin sulfate / dermatan sulfate	catalytic activity, intracellular, cell, cytoplasm, endoplasmic reticulum, Golgi apparatus, aminoglycan metabolic process, aminoglycan biosynthetic process, glycosaminoglycan biosynthetic process, proteoglycan metabolic process, sulfur compound metabolic process, nitrogen compound metabolic process, metabolic process, biosynthetic process, macromolecule biosynthetic process, glycoprotein metaboli…	439.167	534.728	398.212	-0.424347	0.0136344	0.19711
ENSRNOG00000003452	Asb9			253.986	206.094	274.511	0.411822	0.0135399	0.19711
ENSRNOG00000007459	Pcnx1		membrane, integral component of membrane, intrinsic component of membrane, membrane part	1678.02	1955.66	1559.03	-0.326826	0.0135883	0.19711
ENSRNOG00000010058	Spry2	MicroRNAs in cancer	establishment of mitotic spindle orientation, MAPK cascade, microtubule cytoskeleton organization, mitotic cell cycle, morphogenesis of a branching structure, regulation of protein phosphorylation, negative regulation of protein phosphorylation, positive regulation of protein phosphorylation, morphogenesis of an epithelium, system process, axis elongation, binding, protein binding, intracellular,…	256.357	219.409	272.191	0.309732	0.0135928	0.19711
ENSRNOG00000012565	Cln8		age-dependent response to oxidative stress, neurotransmitter uptake, regulation of neurotransmitter levels, eye development, tissue homeostasis, retina homeostasis, system process, intracellular, cell, cytoplasm, mitochondrion, endoplasmic reticulum, endoplasmic reticulum membrane, endoplasmic reticulum-Golgi intermediate compartment, alcohol metabolic process, lipid metabolic process, membrane l…	298.793	337.566	282.176	-0.257738	0.0136302	0.19711
ENSRNOG00000018615	Cenph			76.4397	56.1747	85.1247	0.591049	0.0136137	0.19711
ENSRNOG00000026136	Tnfaip8			290.083	239.088	311.939	0.38232	0.013556	0.19711
ENSRNOG00000030285	Epha3	Axon guidance		145.918	105.788	163.116	0.619965	0.0136282	0.19711
ENSRNOG00000007905	Itga7	Regulation of actin cytoskeleton, PI3K-Akt signaling pathway, Focal adhesion, Dilated cardiomyopathy, ECM-receptor interaction, Hypertrophic cardiomyopathy (HCM), Arrhythmogenic right ventricular cardiomyopathy (ARVC)	cell morphogenesis, blood vessel development, formation of primary germ layer, endoderm formation, vasculature development, receptor binding, integrin binding, binding, protein binding, intracellular, cell, cytoplasm, plasma membrane, integral component of plasma membrane, adherens junction, cell-substrate adherens junction, muscle tendon junction, movement of cell or subcellular component, cell …	1474.06	1331.71	1535.07	0.204875	0.0136799	0.197372
ENSRNOG00000010840	Adamtsl3			443.449	591.312	380.078	-0.63627	0.0136685	0.197372
ENSRNOG00000011863	Gins3		intracellular, cell, nucleus, nucleoplasm, nucleobase-containing compound metabolic process, DNA metabolic process, DNA replication, cellular aromatic compound metabolic process, nitrogen compound metabolic process, metabolic process, biosynthetic process, macromolecule biosynthetic process, cellular process, membrane-enclosed lumen, nuclear lumen, cellular nitrogen compound metabolic process, ce…	55.2301	43.2518	60.3636	0.471648	0.0137175	0.197716
ENSRNOG00000009910	Swap70		nucleotide binding, cell activation, nucleoside binding, purine nucleoside binding, somatic diversification of immune receptors, somatic recombination of immunoglobulin genes involved in immune response, somatic diversification of immunoglobulins involved in immune response, adaptive immune response, immune effector process, cell activation involved in immune response, lymphocyte activation invol…	567.806	627.348	542.288	-0.209846	0.0137587	0.197913
ENSRNOG00000055190	AABR07032393.1			4.02733	0.625689	5.48518	1.99609	0.013753	0.197913
ENSRNOG00000002353	Rab3gap2		autophagosome assembly, guanyl-nucleotide exchange factor activity, Ras guanyl-nucleotide exchange factor activity, GTPase activator activity, binding, protein binding, intracellular, cell, cytoplasm, plasma membrane, cellular protein modification process, protein lipidation, autophagy, organelle organization, endoplasmic reticulum organization, vacuole organization, enzyme activator activity, pr…	560.705	673.406	512.404	-0.393521	0.0138037	0.198144
ENSRNOG00000006766	Laptm4b	Lysosome	cell, transport, endomembrane system, membrane, integral component of membrane, intrinsic component of membrane, membrane part, cell part, localization, establishment of localization	444.691	384.292	470.576	0.291539	0.0138089	0.198144
ENSRNOG00000010665	Ccr7	Cytokine-cytokine receptor interaction, Transcriptional misregulation in cancer, Chemokine signaling pathway	G-protein coupled chemoattractant receptor activity, peptide receptor activity, immunological synapse formation, cell activation, cytokine production, regulation of cytokine production, positive regulation of cytokine production, response to molecule of bacterial origin, activation of immune response, immune system process, dendritic cell chemotaxis, myeloid dendritic cell chemotaxis, immune resp…	25.6113	38.5452	20.0683	-0.908429	0.013816	0.198144
ENSRNOG00000058034	AABR07020815.1			25.4123	38.5156	19.7966	-0.926077	0.01385	0.198434
ENSRNOG00000052016	AABR07010868.1			59.2629	42.1971	66.5768	0.645592	0.01387	0.198523
ENSRNOG00000032846	Cdpf1			98.1963	75.7265	107.826	0.504227	0.0139132	0.198944
ENSRNOG00000056219	Olr1	PPAR signaling pathway, Phagosome		267.986	561.332	142.266	-1.97272	0.0139451	0.199202
ENSRNOG00000003453	Lypd1		behavioral fear response, cell activation, behavioral defense response, receptor binding, binding, protein binding, extracellular region, cell, plasma membrane, response to stress, defense response, plasma membrane organization, cell communication, signal transduction, cell-cell signaling, chemical synaptic transmission, synaptic transmission, cholinergic, behavior, protein localization, response…	100.129	62.8466	116.107	0.875142	0.013984	0.19922
ENSRNOG00000020332	Tnnt3			118.287	167.592	97.1566	-0.780379	0.0139878	0.19922
ENSRNOG00000046229	AC130940.1			12.5123	5.18443	15.6528	1.42905	0.0139715	0.19922
ENSRNOG00000000774	Gabbr1	Neuroactive ligand-receptor interaction, Taste transduction, cAMP signaling pathway, Estrogen signaling pathway, GABAergic synapse, Morphine addiction	ossification, osteoblast differentiation, peptide secretion, regulation of peptide secretion, positive regulation of peptide secretion, signal transducer activity, receptor activity, transmembrane signaling receptor activity, G-protein coupled receptor activity, G-protein coupled GABA receptor activity, binding, protein binding, extracellular region, extracellular space, intracellular, cell, cyto…	486.207	557.59	455.614	-0.290813	0.0140555	0.199337
ENSRNOG00000016377	Cep55		mitotic cell cycle, nuclear division, mitotic cytokinesis, cytokinesis, cell separation after cytokinesis, extracellular region, intracellular, cell, cytoplasm, centrosome, centriole, microtubule organizing center, cytoskeleton, organelle organization, cell cycle, mitotic nuclear division, protein localization, cell surface, cellular process, microtubule cytoskeleton, membrane, cellular component…	129.96	101.124	142.318	0.488892	0.0140757	0.199337
ENSRNOG00000016643	Lpcat2	Metabolic pathways, Glycerophospholipid metabolism, Ether lipid metabolism	Golgi membrane, catalytic activity, 1-acylglycerol-3-phosphate O-acyltransferase activity, binding, calcium ion binding, intracellular, cell, cytoplasm, endoplasmic reticulum, endoplasmic reticulum membrane, Golgi apparatus, Golgi stack, lipid particle, lipid metabolic process, phospholipid metabolic process, glycerophospholipid metabolic process, platelet activating factor biosynthetic process, …	100.837	128.676	88.9058	-0.52842	0.0140522	0.199337
ENSRNOG00000018057	Mrpl2	Ribosome	organellar ribosome, organellar large ribosomal subunit, nucleic acid binding, RNA binding, structural constituent of ribosome, catalytic activity, structural molecule activity, binding, intracellular, cell, cytoplasm, mitochondrion, mitochondrial matrix, mitochondrial ribosome, mitochondrial large ribosomal subunit, ribosome, translation, peptide metabolic process, nitrogen compound metabolic pr…	208.436	171.848	224.117	0.381176	0.0140792	0.199337
ENSRNOG00000021931	Uba6	Ubiquitin mediated proteolysis	system process, catalytic activity, ubiquitin activating enzyme activity, intracellular, cell, cytoplasm, cytosol, cellular protein modification process, proteolysis, ubiquitin-dependent protein catabolic process, multicellular organism development, nervous system development, central nervous system development, brain development, behavior, learning or memory, learning, locomotory behavior, metab…	441.77	528.903	404.427	-0.386285	0.0140408	0.199337
ENSRNOG00000060703	Troap			120.436	91.2804	132.931	0.537392	0.0140732	0.199337
ENSRNOG00000013974	Fahd2a		catalytic activity, binding, intracellular, cell, cytoplasm, mitochondrion, hydrolase activity, ion binding, cation binding, organelle, membrane-bounded organelle, intracellular organelle, intracellular membrane-bounded organelle, intracellular part, cytoplasmic part, cell part, metal ion binding	265.717	221.763	284.554	0.358258	0.0141384	0.199816
ENSRNOG00000061925	AABR07059159.1			24.785	16.8117	28.202	0.713241	0.0141407	0.199816
ENSRNOG00000024365	Ect2			207.617	155.743	229.848	0.558549	0.0143098	0.202007
ENSRNOG00000001399	Tbx5			203.103	163.839	219.931	0.422542	0.0143476	0.202143
ENSRNOG00000059406	Ier5			342.8	297.906	362.04	0.280439	0.0143422	0.202143
ENSRNOG00000049033	Racgap1		reproduction, mitotic spindle elongation, mitotic sister chromatid segregation, microtubule cytoskeleton organization, mitotic cell cycle, nuclear division, mitotic cytokinesis, sister chromatid segregation, cytokinesis, assembly of actomyosin apparatus involved in cytokinesis, actomyosin contractile ring assembly, GTPase activator activity, binding, protein binding, phospholipid binding, phospha…	117.636	91.3385	128.907	0.492475	0.0143623	0.202153
ENSRNOG00000013777	Rnf166		protein polyubiquitination, catalytic activity, ubiquitin-protein transferase activity, binding, protein binding, intracellular, cell, cellular protein modification process, proteolysis, ubiquitin-dependent protein catabolic process, metabolic process, zinc ion binding, catabolic process, macromolecule catabolic process, positive regulation of metabolic process, regulation of catabolic process, p…	264.344	231.677	278.344	0.263719	0.0144263	0.202855
ENSRNOG00000011476	Nars2	Aminoacyl-tRNA biosynthesis	nucleotide binding, nucleoside binding, purine nucleoside binding, nucleic acid binding, catalytic activity, aminoacyl-tRNA ligase activity, asparagine-tRNA ligase activity, binding, ATP binding, intracellular, cell, cytoplasm, mitochondrion, organic acid metabolic process, nucleobase-containing compound metabolic process, tRNA metabolic process, translation, tRNA aminoacylation for protein trans…	189.401	161.386	201.407	0.317831	0.0144594	0.203013
ENSRNOG00000019553	Ipo4		protein import into nucleus, docking, protein import into nucleus, translocation, nuclear chromosome, chromatin, nuclear chromatin, signal sequence binding, transporter activity, binding, protein binding, intracellular, cell, nucleus, nuclear envelope, chromosome, cytoplasm, DNA packaging, chromatin organization, chromatin assembly or disassembly, nucleosome assembly, DNA replication-dependent nu…	522.519	585.854	495.375	-0.241573	0.0144725	0.203013
ENSRNOG00000023538	Aldh5a1	Metabolic pathways, Butanoate metabolism, Alanine, aspartate and glutamate metabolism	nucleotide binding, regulation of neurotransmitter levels, catalytic activity, aldehyde dehydrogenase (NAD) activity, succinate-semialdehyde dehydrogenase (NAD+) activity, binding, intracellular, cell, cytoplasm, mitochondrion, carbohydrate metabolic process, monosaccharide metabolic process, glucose metabolic process, organic acid metabolic process, acetate metabolic process, generation of precu…	555.193	473.891	590.037	0.315653	0.0144826	0.203013
ENSRNOG00000037845	Cysltr1	Neuroactive ligand-receptor interaction, Calcium signaling pathway	angiogenesis, blood vessel development, cysteinyl leukotriene receptor activity, peptide receptor activity, vasculature development, immune system process, inflammatory response to antigenic stimulus, system process, circulatory system process, vascular process in circulatory system, signal transducer activity, receptor activity, transmembrane signaling receptor activity, G-protein coupled recept…	84.8172	122.421	68.7012	-0.824337	0.0145147	0.203013
ENSRNOG00000047546	Gas2l2		microtubule cytoskeleton organization, microtubule bundle formation, stress fiber, actin binding, binding, protein binding, intracellular, cell, cytoplasm, cytoskeleton, microtubule, organelle organization, cytoskeleton organization, microtubule-based process, microtubule depolymerization, negative regulation of microtubule depolymerization, microtubule binding, cytoskeletal protein binding, cyto…	4.93874	1.25138	6.51903	1.73974	0.0145115	0.203013
ENSRNOG00000050794	Pdlim4		binding, protein binding, organelle organization, cytoskeleton organization, cytoskeletal protein binding, zinc ion binding, cellular process, cellular component organization, actin filament-based process, actin cytoskeleton organization, actinin binding, ion binding, cation binding, single-organism process, single-organism cellular process, metal ion binding, transition metal ion binding, cellul…	227.151	187.626	244.091	0.377793	0.0145221	0.203013
ENSRNOG00000013433	Gnrh1			23.9926	10.888	29.6089	1.36445	0.0145732	0.203488
[truncated: 16,014 more rows]

## Sheet: COMP_vs_DECOMP-l
Ensembl gene id	Ensembl gene	KEGG PATHWAY terms	KEGG PATHWAY ids	Gene Ontology terms	Gene Ontology ids	baseMean	baseMeanA DECOMP-l	baseMeanB COMP	log2FoldChange COMP/DECOMP-l	pvalue	padj
[truncated: 17,323 more rows]

[truncated: 15 more sheets: CTRL_vs_DECOMP-e, CTRL_vs_DECOMP-l, DECOMP-e_vs_DECOMP-l, GO early decomp vs comp all, GO early decomp vs comp select, GO late decomp vs comp all, GO late decomp vs comp selected, GO early decomp vs CTRL all, GO early decomp vs CTRL select, GO late decomp vs CTRL all, GO late decomp vs CTRL selected, GO late vs early decomp all, GO late vs early decomp select, Collective GOs, Figure 5e genes]
