# Supplementary material for: Transcriptional profiling unveils molecular subgroups of adaptive and maladaptive right ventricular remodeling in pulmonary hypertension
Source: Nat Cardiovasc Res. 2023 Sep 28;2(10):917–36. doi: 10.1038/s44161-023-00338-3 (PMC11358157; doi:10.1038/s44161-023-00338-3)
Supplement: Supplementary file 9 — List of DEGs and enriched pathways in human RV clusters. Collective Gene Ontology terms and their associated DEGs in human RV. List of DEGs and enriched pathways in human RV subgroups. [file 44161_2023_338_MOESM9_ESM.xlsx]

## Sheet: Overview
DESeq2 results:
basemean >= 5, -0.585 <= log2fc >= 0.585, fdr <= 0.05
Contrasts	filtered
Cluster_1_vs_Normal	3427
Cluster_2_vs_Normal	5562
Cluster_3_vs_Normal	12
Cluster_4_vs_Normal	6082
Cluster_5_vs_Normal	2061
#DEG (basemean >= 5, -1 <= log2fc >= 1, fdr <= 0.05)
Cluster E vs C	1263
Cluster E vs D	1038
PAH vs nonPAH	534

## Sheet: Cluster B vs Normal
Ensembl gene id	Ensembl gene	Ensembl biotype	Ensembl chr	KEGG PATHWAY terms	KEGG PATHWAY ids	Gene Ontology terms	Gene Ontology ids	baseMean	baseMeanA Cluster_1	baseMeanB Normal	log2FoldChange Normal/Cluster_1	pvalue	padj
ENSG00000172915	NBEA	protein_coding	chr13			binding, protein binding, intracellular, cell, cytoplasm, Golgi apparatus, trans-Golgi network, cytosol, plasma membrane, protein localization, endomembrane system, membrane, enzyme binding, kinase binding, protein kinase binding, organelle subcompartment, macromolecule localization, organelle, membrane-bounded organelle, intracellular organelle, intracellular membrane-bounded organelle, organell…	GO:0005488, GO:0005515, GO:0005622, GO:0005623, GO:0005737, GO:0005794, GO:0005802, GO:0005829, GO:0005886, GO:0008104, GO:0012505, GO:0016020, GO:0019899, GO:0019900, GO:0019901, GO:0031984, GO:0033036, GO:0043226, GO:0043227, GO:0043229, GO:0043231, GO:0044422, GO:0044424, GO:0044431, GO:0044444, GO:0044446, GO:0044464, GO:0051179, GO:0071944, GO:0098791	899.957	564.148	1003.28	0.829464	5.77133e-26	1.20863e-21
ENSG00000269821	KCNQ1OT1	antisense	chr11					662.484	218.625	799.055	1.86506	1.98756e-21	2.08117e-17
ENSG00000080200	CRYBG3	protein_coding	chr3			binding, carbohydrate binding	GO:0005488, GO:0030246	1217.84	797.746	1347.09	0.755112	6.2377e-21	4.35433e-17
ENSG00000271533	Z83843.1	sense_intronic	chrX					203.29	106.176	233.171	1.12758	9.98686e-20	5.22862e-16
ENSG00000173889	PHC3	protein_coding	chr3			ubiquitin ligase complex, nuclear ubiquitin ligase complex, nucleic acid binding, DNA binding, binding, protein binding, intracellular, cell, nucleus, nucleoplasm, cytoskeleton, cellular protein modification process, multicellular organism development, metabolic process, zinc ion binding, cellular process, actin cytoskeleton, protein sumoylation, peptidyl-amino acid modification, peptidyl-lysine …	GO:0000151, GO:0000152, GO:0003676, GO:0003677, GO:0005488, GO:0005515, GO:0005622, GO:0005623, GO:0005634, GO:0005654, GO:0005856, GO:0006464, GO:0007275, GO:0008152, GO:0008270, GO:0009987, GO:0015629, GO:0016925, GO:0018193, GO:0018205, GO:0019538, GO:0031519, GO:0031974, GO:0031981, GO:0032446, GO:0032501, GO:0032502, GO:0032991, GO:0035102, GO:0036211, GO:0043167, GO:0043169, GO:0043170, GO:…	980.584	764.178	1047.17	0.454006	9.51511e-19	3.98531e-15
ENSG00000143321	HDGF	protein_coding	chr1			negative regulation of transcription from RNA polymerase II promoter, nucleotide binding, transcription factor activity, protein binding, transcription factor activity, transcription factor binding, transcription factor activity, RNA polymerase II transcription factor binding, RNA polymerase II transcription cofactor activity, RNA polymerase II transcription corepressor activity, transcriptional …	GO:0000122, GO:0000166, GO:0000988, GO:0000989, GO:0001076, GO:0001104, GO:0001106, GO:0001191, GO:0001221, GO:0001222, GO:0003676, GO:0003677, GO:0003712, GO:0003714, GO:0003723, GO:0005102, GO:0005488, GO:0005515, GO:0005539, GO:0005576, GO:0005615, GO:0005622, GO:0005623, GO:0005634, GO:0005654, GO:0005737, GO:0006139, GO:0006351, GO:0006355, GO:0006357, GO:0006366, GO:0006725, GO:0006807, GO:…	740.147	1143.87	615.924	-0.892016	3.70376e-18	1.10806e-14
ENSG00000196263	ZNF471	protein_coding	chr19			nucleic acid binding transcription factor activity, nucleic acid binding, DNA binding, transcription factor activity, sequence-specific DNA binding, binding, intracellular, cell, nucleus, nucleobase-containing compound metabolic process, transcription, DNA-templated, regulation of transcription, DNA-templated, cellular aromatic compound metabolic process, nitrogen compound metabolic process, meta…	GO:0001071, GO:0003676, GO:0003677, GO:0003700, GO:0005488, GO:0005622, GO:0005623, GO:0005634, GO:0006139, GO:0006351, GO:0006355, GO:0006725, GO:0006807, GO:0008152, GO:0009058, GO:0009059, GO:0009889, GO:0009987, GO:0010467, GO:0010468, GO:0010556, GO:0016070, GO:0018130, GO:0019219, GO:0019222, GO:0019438, GO:0031323, GO:0031326, GO:0032774, GO:0034641, GO:0034645, GO:0034654, GO:0043167, GO:…	145.483	76.9222	166.578	1.10473	3.40967e-18	1.10806e-14
ENSG00000103415	HMOX2	protein_coding	chr16	Mineral absorption, Porphyrin and chlorophyll metabolism	hsa04978, hsa00860	response to hypoxia, catalytic activity, heme oxygenase (decyclizing) activity, binding, protein binding, intracellular, cell, cytoplasm, endoplasmic reticulum, endoplasmic reticulum membrane, plasma membrane, cellular aromatic compound metabolic process, porphyrin-containing compound metabolic process, porphyrin-containing compound catabolic process, heme oxidation, nitrogen compound metabolic p…	GO:0001666, GO:0003824, GO:0004392, GO:0005488, GO:0005515, GO:0005622, GO:0005623, GO:0005737, GO:0005783, GO:0005789, GO:0005886, GO:0006725, GO:0006778, GO:0006787, GO:0006788, GO:0006807, GO:0006873, GO:0006875, GO:0006879, GO:0006950, GO:0008152, GO:0009056, GO:0009628, GO:0009987, GO:0012505, GO:0016020, GO:0016491, GO:0016705, GO:0019439, GO:0019725, GO:0030003, GO:0033013, GO:0033015, GO:…	358.495	599.122	284.456	-1.07199	8.87676e-18	2.06552e-14
ENSG00000122417	ODF2L	protein_coding	chr1			intracellular, cell, centrosome, microtubule organizing center, cytoskeleton, microtubule cytoskeleton, organelle, non-membrane-bounded organelle, intracellular organelle, intracellular non-membrane-bounded organelle, organelle part, intracellular part, cytoskeletal part, intracellular organelle part, cell part	GO:0005622, GO:0005623, GO:0005813, GO:0005815, GO:0005856, GO:0015630, GO:0043226, GO:0043228, GO:0043229, GO:0043232, GO:0044422, GO:0044424, GO:0044430, GO:0044446, GO:0044464	172.88	79.1682	201.714	1.33834	8.63245e-18	2.06552e-14
ENSG00000122008	POLK	protein_coding	chr5	Fanconi anemia pathway	hsa03460	DNA synthesis involved in DNA repair, nucleic acid binding, DNA binding, damaged DNA binding, catalytic activity, DNA-directed DNA polymerase activity, binding, intracellular, cell, nucleus, nucleoplasm, nucleobase-containing compound metabolic process, DNA metabolic process, DNA replication, DNA repair, transcription-coupled nucleotide-excision repair, nucleotide-excision repair, nucleotide-exci…	GO:0000731, GO:0003676, GO:0003677, GO:0003684, GO:0003824, GO:0003887, GO:0005488, GO:0005622, GO:0005623, GO:0005634, GO:0005654, GO:0006139, GO:0006259, GO:0006260, GO:0006281, GO:0006283, GO:0006289, GO:0006296, GO:0006297, GO:0006301, GO:0006725, GO:0006807, GO:0006950, GO:0006974, GO:0008152, GO:0009058, GO:0009059, GO:0009987, GO:0016740, GO:0016772, GO:0016779, GO:0018130, GO:0019438, GO:…	310.674	200.698	344.512	0.776538	2.84768e-17	5.96362e-14
ENSG00000135164	DMTF1	protein_coding	chr7			nucleic acid binding transcription factor activity, nucleic acid binding, DNA binding, transcription factor activity, sequence-specific DNA binding, binding, intracellular, cell, nucleus, nucleoplasm, cytoplasm, nucleobase-containing compound metabolic process, transcription, DNA-templated, regulation of transcription, DNA-templated, cellular aromatic compound metabolic process, nitrogen compound…	GO:0001071, GO:0003676, GO:0003677, GO:0003700, GO:0005488, GO:0005622, GO:0005623, GO:0005634, GO:0005654, GO:0005737, GO:0006139, GO:0006351, GO:0006355, GO:0006725, GO:0006807, GO:0007049, GO:0008152, GO:0009058, GO:0009059, GO:0009889, GO:0009987, GO:0010467, GO:0010468, GO:0010556, GO:0016070, GO:0018130, GO:0019219, GO:0019222, GO:0019438, GO:0031323, GO:0031326, GO:0031974, GO:0031981, GO:…	501.209	320.768	556.729	0.793546	7.04854e-17	1.34191e-13
ENSG00000166595	CIAO2B	protein_coding	chr16			binding, protein binding, intracellular, cell, nucleus, nucleoplasm, cytoplasm, spindle, cytosol, cytoskeleton, sulfur compound metabolic process, chromosome segregation, metabolic process, biosynthetic process, cellular process, microtubule cytoskeleton, cellular component organization, iron-sulfur cluster assembly, cellular component assembly, metallo-sulfur cluster assembly, membrane-enclosed …	GO:0005488, GO:0005515, GO:0005622, GO:0005623, GO:0005634, GO:0005654, GO:0005737, GO:0005819, GO:0005829, GO:0005856, GO:0006790, GO:0007059, GO:0008152, GO:0009058, GO:0009987, GO:0015630, GO:0016043, GO:0016226, GO:0022607, GO:0031163, GO:0031974, GO:0031981, GO:0032991, GO:0043226, GO:0043227, GO:0043228, GO:0043229, GO:0043231, GO:0043232, GO:0043233, GO:0043234, GO:0044085, GO:0044237, GO:…	223.191	371.96	177.415	-1.06378	1.1548e-16	2.01531e-13
ENSG00000015479	MATR3	protein_coding	chr5			nucleotide binding, nucleic acid binding, RNA binding, structural molecule activity, binding, protein binding, intracellular, cell, nucleus, nuclear envelope, nuclear inner membrane, nucleoplasm, metabolic process, zinc ion binding, gene expression, regulation of gene expression, posttranscriptional regulation of gene expression, endomembrane system, membrane, nuclear matrix, regulation of metabo…	GO:0000166, GO:0003676, GO:0003723, GO:0005198, GO:0005488, GO:0005515, GO:0005622, GO:0005623, GO:0005634, GO:0005635, GO:0005637, GO:0005654, GO:0008152, GO:0008270, GO:0010467, GO:0010468, GO:0010608, GO:0012505, GO:0016020, GO:0016363, GO:0019222, GO:0019866, GO:0031090, GO:0031965, GO:0031967, GO:0031974, GO:0031975, GO:0031981, GO:0034399, GO:0036094, GO:0043167, GO:0043169, GO:0043170, GO:…	205.986	120.131	232.403	0.946249	1.34173e-16	2.16143e-13
ENSG00000139746	RBM26	protein_coding	chr13			nucleotide binding, nucleic acid binding, RNA binding, binding, protein binding, nucleobase-containing compound metabolic process, RNA processing, mRNA processing, cellular aromatic compound metabolic process, phosphorus metabolic process, phosphate-containing compound metabolic process, nitrogen compound metabolic process, metabolic process, negative regulation of metabolic process, cellular pro…	GO:0000166, GO:0003676, GO:0003723, GO:0005488, GO:0005515, GO:0006139, GO:0006396, GO:0006397, GO:0006725, GO:0006793, GO:0006796, GO:0006807, GO:0008152, GO:0009892, GO:0009987, GO:0010467, GO:0010563, GO:0010921, GO:0010923, GO:0016070, GO:0016071, GO:0016311, GO:0019220, GO:0019222, GO:0031323, GO:0031324, GO:0034641, GO:0035303, GO:0035305, GO:0036094, GO:0043086, GO:0043167, GO:0043169, GO:…	475.335	315.534	524.504	0.73134	1.46012e-16	2.18413e-13
ENSG00000079459	FDFT1	protein_coding	chr8	Metabolic pathways, Steroid biosynthesis	hsa01100, hsa00100	catalytic activity, farnesyl-diphosphate farnesyltransferase activity, farnesyltranstransferase activity, prenyltransferase activity, intracellular, cell, cytoplasm, endoplasmic reticulum, endoplasmic reticulum membrane, alcohol metabolic process, lipid metabolic process, phospholipid metabolic process, steroid biosynthetic process, cholesterol biosynthetic process, isoprenoid metabolic process, …	GO:0003824, GO:0004310, GO:0004311, GO:0004659, GO:0005622, GO:0005623, GO:0005737, GO:0005783, GO:0005789, GO:0006066, GO:0006629, GO:0006644, GO:0006694, GO:0006695, GO:0006720, GO:0006721, GO:0006793, GO:0006796, GO:0008152, GO:0008202, GO:0008203, GO:0008299, GO:0008610, GO:0009058, GO:0009987, GO:0012505, GO:0016020, GO:0016021, GO:0016125, GO:0016126, GO:0016491, GO:0016740, GO:0016765, GO:…	429.405	669.322	355.584	-0.910611	1.77134e-16	2.47302e-13
ENSG00000100897	DCAF11	protein_coding	chr14			ubiquitin ligase complex, binding, protein binding, intracellular, cell, nucleus, nucleoplasm, cellular protein modification process, metabolic process, cellular process, protein ubiquitination, protein metabolic process, cullin-RING ubiquitin ligase complex, membrane-enclosed lumen, nuclear lumen, protein modification by small protein conjugation, macromolecular complex, protein modification pro…	GO:0000151, GO:0005488, GO:0005515, GO:0005622, GO:0005623, GO:0005634, GO:0005654, GO:0006464, GO:0008152, GO:0009987, GO:0016567, GO:0019538, GO:0031461, GO:0031974, GO:0031981, GO:0032446, GO:0032991, GO:0036211, GO:0043170, GO:0043226, GO:0043227, GO:0043229, GO:0043231, GO:0043233, GO:0043234, GO:0043412, GO:0044237, GO:0044238, GO:0044260, GO:0044267, GO:0044422, GO:0044424, GO:0044428, GO:…	511.304	802.756	421.626	-0.927378	8.38705e-16	1.09776e-12
ENSG00000104904	OAZ1	protein_coding	chr19			enzyme inhibitor activity, binding, protein binding, intracellular, cell, cytoplasm, cytosol, organic acid metabolic process, cellular amino acid metabolic process, regulation of cellular amino acid metabolic process, cellular biogenic amine metabolic process, polyamine metabolic process, polyamine biosynthetic process, nitrogen compound metabolic process, transport, intracellular protein transpo…	GO:0004857, GO:0005488, GO:0005515, GO:0005622, GO:0005623, GO:0005737, GO:0005829, GO:0006082, GO:0006520, GO:0006521, GO:0006576, GO:0006595, GO:0006596, GO:0006807, GO:0006810, GO:0006886, GO:0008073, GO:0008104, GO:0008152, GO:0009056, GO:0009057, GO:0009058, GO:0009308, GO:0009309, GO:0009893, GO:0009894, GO:0009896, GO:0009987, GO:0010565, GO:0010604, GO:0015031, GO:0015846, GO:0019222, GO:…	1318.49	2418.93	979.899	-1.30279	9.78406e-16	1.20528e-12
ENSG00000149231	CCDC82	protein_coding	chr11					275.318	151.575	313.393	1.04305	1.11067e-15	1.2922e-12
ENSG00000119707	RBM25	protein_coding	chr14	Spliceosome	hsa03040	nucleotide binding, RNA splicing, via transesterification reactions, RNA splicing, via transesterification reactions with bulged adenosine as nucleophile, alternative mRNA splicing, via spliceosome, regulation of alternative mRNA splicing, via spliceosome, mRNA splicing, via spliceosome, nucleic acid binding, RNA binding, mRNA binding, binding, protein binding, intracellular, cell, nucleus, nucle…	GO:0000166, GO:0000375, GO:0000377, GO:0000380, GO:0000381, GO:0000398, GO:0003676, GO:0003723, GO:0003729, GO:0005488, GO:0005515, GO:0005622, GO:0005623, GO:0005634, GO:0005654, GO:0005681, GO:0005737, GO:0006139, GO:0006396, GO:0006397, GO:0006725, GO:0006807, GO:0006915, GO:0008152, GO:0008219, GO:0008380, GO:0009987, GO:0010467, GO:0010468, GO:0010941, GO:0012501, GO:0016070, GO:0016071, GO:…	719.395	418.793	811.889	0.95338	3.08683e-15	3.40234e-12
ENSG00000167986	DDB1	protein_coding	chr11	Hepatitis B, Ubiquitin mediated proteolysis, Viral carcinogenesis, Nucleotide excision repair	hsa05161, hsa04120, hsa05203, hsa03420	ubiquitin ligase complex, nuclear chromosome, mitotic cell cycle, nucleotide-excision repair, DNA damage recognition, nucleotide-excision repair, DNA duplex unwinding, chromosome, telomeric region, nuclear chromosome, telomeric region, nucleic acid binding, DNA binding, damaged DNA binding, binding, protein binding, extracellular region, extracellular space, intracellular, cell, nucleus, nucleopl…	GO:0000151, GO:0000228, GO:0000278, GO:0000715, GO:0000717, GO:0000781, GO:0000784, GO:0003676, GO:0003677, GO:0003684, GO:0005488, GO:0005515, GO:0005576, GO:0005615, GO:0005622, GO:0005623, GO:0005634, GO:0005654, GO:0005694, GO:0005737, GO:0006139, GO:0006259, GO:0006281, GO:0006283, GO:0006289, GO:0006293, GO:0006294, GO:0006295, GO:0006296, GO:0006325, GO:0006461, GO:0006464, GO:0006508, GO:…	1398.34	2189.57	1154.88	-0.922309	8.63063e-15	9.03714e-12
ENSG00000188227	ZNF793	protein_coding	chr19			regulatory region DNA binding, transcription regulatory region sequence-specific DNA binding, RNA polymerase II regulatory region sequence-specific DNA binding, RNA polymerase II regulatory region DNA binding, regulatory region nucleic acid binding, nucleic acid binding transcription factor activity, nucleic acid binding, DNA binding, double-stranded DNA binding, transcription factor activity, se…	GO:0000975, GO:0000976, GO:0000977, GO:0001012, GO:0001067, GO:0001071, GO:0003676, GO:0003677, GO:0003690, GO:0003700, GO:0005488, GO:0005622, GO:0005623, GO:0005634, GO:0006139, GO:0006351, GO:0006355, GO:0006725, GO:0006807, GO:0008152, GO:0009058, GO:0009059, GO:0009889, GO:0009987, GO:0010467, GO:0010468, GO:0010556, GO:0016070, GO:0018130, GO:0019219, GO:0019222, GO:0019438, GO:0031323, GO:…	103.708	53.8638	119.044	1.12964	1.04811e-14	1.04521e-11
ENSG00000122786	CALD1	protein_coding	chr7	Vascular smooth muscle contraction	hsa04270	system process, muscle system process, actin binding, binding, protein binding, calmodulin binding, tropomyosin binding, intracellular, cell, cytoplasm, cytosol, cytoskeleton, plasma membrane, cell cortex, movement of cell or subcellular component, muscle contraction, cytoskeletal protein binding, cellular process, actin cytoskeleton, membrane, myosin binding, myofibril, actin cap, cortical cytos…	GO:0003008, GO:0003012, GO:0003779, GO:0005488, GO:0005515, GO:0005516, GO:0005523, GO:0005622, GO:0005623, GO:0005737, GO:0005829, GO:0005856, GO:0005886, GO:0005938, GO:0006928, GO:0006936, GO:0008092, GO:0009987, GO:0015629, GO:0016020, GO:0017022, GO:0030016, GO:0030478, GO:0030863, GO:0030864, GO:0032501, GO:0043226, GO:0043228, GO:0043229, GO:0043232, GO:0043292, GO:0044422, GO:0044424, GO:…	1517.06	900.72	1706.7	0.921302	1.20949e-14	1.15133e-11
ENSG00000143669	LYST	protein_coding	chr1			response to protozoan, cell killing, leukocyte mediated cytotoxicity, natural killer cell mediated immunity, immune effector process, immune system process, leukocyte mediated immunity, lymphocyte mediated immunity, binding, protein binding, intracellular, cell, cytoplasm, cytoskeleton, transport, movement of cell or subcellular component, chemotaxis, response to stress, defense response, immune …	GO:0001562, GO:0001906, GO:0001909, GO:0002228, GO:0002252, GO:0002376, GO:0002443, GO:0002449, GO:0005488, GO:0005515, GO:0005622, GO:0005623, GO:0005737, GO:0005856, GO:0006810, GO:0006928, GO:0006935, GO:0006950, GO:0006952, GO:0006955, GO:0006996, GO:0007033, GO:0007034, GO:0007040, GO:0007041, GO:0008104, GO:0008333, GO:0009605, GO:0009607, GO:0009615, GO:0009617, GO:0009987, GO:0010256, GO:…	522.031	324.763	582.729	0.841476	1.71827e-14	1.56452e-11
ENSG00000197601	FAR1	protein_coding	chr11	Peroxisome	hsa04146	catalytic activity, intracellular, cell, cytoplasm, peroxisome, peroxisomal membrane, peroxisomal matrix, lipid metabolic process, acyl-CoA metabolic process, phospholipid metabolic process, glycerophospholipid metabolic process, glycerol ether metabolic process, coenzyme metabolic process, sulfur compound metabolic process, phosphorus metabolic process, phosphate-containing compound metabolic pr…	GO:0003824, GO:0005622, GO:0005623, GO:0005737, GO:0005777, GO:0005778, GO:0005782, GO:0006629, GO:0006637, GO:0006644, GO:0006650, GO:0006662, GO:0006732, GO:0006790, GO:0006793, GO:0006796, GO:0008152, GO:0008610, GO:0008611, GO:0008654, GO:0009058, GO:0009987, GO:0010025, GO:0010166, GO:0016020, GO:0016021, GO:0016491, GO:0016620, GO:0016903, GO:0018904, GO:0019637, GO:0031090, GO:0031224, GO:…	448.326	346.213	479.745	0.469452	2.34324e-14	2.04468e-11
ENSG00000136051	WASHC4	protein_coding	chr12	Endocytosis	hsa04144	intracellular, cell, nucleus, nucleoplasm, cytoplasm, endosome, early endosome, vacuole, cytosol, transport, organelle organization, endosome organization, vacuole organization, vacuolar transport, protein localization, cellular process, endomembrane system organization, endomembrane system, protein transport, cellular component organization, endosomal transport, BLOC complex, BLOC-1 complex, mem…	GO:0005622, GO:0005623, GO:0005634, GO:0005654, GO:0005737, GO:0005768, GO:0005769, GO:0005773, GO:0005829, GO:0006810, GO:0006996, GO:0007032, GO:0007033, GO:0007034, GO:0008104, GO:0009987, GO:0010256, GO:0012505, GO:0015031, GO:0016043, GO:0016197, GO:0031082, GO:0031083, GO:0031974, GO:0031981, GO:0032991, GO:0033036, GO:0043226, GO:0043227, GO:0043229, GO:0043231, GO:0043233, GO:0043234, GO:…	539.566	394.634	584.16	0.564667	2.67209e-14	2.23835e-11
ENSG00000196967	ZNF585A	protein_coding	chr19			nucleic acid binding transcription factor activity, nucleic acid binding, transcription factor activity, sequence-specific DNA binding, binding, intracellular, cell, nucleus, nucleobase-containing compound metabolic process, transcription, DNA-templated, regulation of transcription, DNA-templated, cellular aromatic compound metabolic process, nitrogen compound metabolic process, metabolic process…	GO:0001071, GO:0003676, GO:0003700, GO:0005488, GO:0005622, GO:0005623, GO:0005634, GO:0006139, GO:0006351, GO:0006355, GO:0006725, GO:0006807, GO:0008152, GO:0009058, GO:0009059, GO:0009889, GO:0009987, GO:0010467, GO:0010468, GO:0010556, GO:0016070, GO:0018130, GO:0019219, GO:0019222, GO:0019438, GO:0031323, GO:0031326, GO:0032774, GO:0034641, GO:0034645, GO:0034654, GO:0043167, GO:0043169, GO:…	137.965	93.4671	151.656	0.692402	3.4593e-14	2.78633e-11
ENSG00000061987	MON2	protein_coding	chr12			binding, protein binding, extracellular region, intracellular, cell, cytoplasm, cytosol, transport, post-Golgi vesicle-mediated transport, Golgi to endosome transport, Golgi to vacuole transport, vacuolar transport, protein localization, protein transport, vesicle-mediated transport, endosomal transport, cytosolic transport, vesicle, membrane-bounded vesicle, macromolecule localization, organelle…	GO:0005488, GO:0005515, GO:0005576, GO:0005622, GO:0005623, GO:0005737, GO:0005829, GO:0006810, GO:0006892, GO:0006895, GO:0006896, GO:0007034, GO:0008104, GO:0015031, GO:0016192, GO:0016197, GO:0016482, GO:0031982, GO:0031988, GO:0033036, GO:0043226, GO:0043227, GO:0043230, GO:0044421, GO:0044424, GO:0044444, GO:0044464, GO:0045184, GO:0046907, GO:0048193, GO:0051179, GO:0051234, GO:0051641, GO:…	655.899	485.715	708.263	0.543244	3.76586e-14	2.8166e-11
ENSG00000144357	UBR3	protein_coding	chr2			ubiquitin ligase complex, in utero embryonic development, suckling behavior, system process, catalytic activity, ubiquitin-protein transferase activity, binding, intracellular, cell, cytoplasm, cellular protein modification process, proteolysis, ubiquitin-dependent protein catabolic process, multicellular organism development, sensory perception, sensory perception of chemical stimulus, sensory p…	GO:0000151, GO:0001701, GO:0001967, GO:0003008, GO:0003824, GO:0004842, GO:0005488, GO:0005622, GO:0005623, GO:0005737, GO:0006464, GO:0006508, GO:0006511, GO:0007275, GO:0007600, GO:0007606, GO:0007608, GO:0007610, GO:0007631, GO:0007635, GO:0008152, GO:0008270, GO:0009056, GO:0009057, GO:0009790, GO:0009792, GO:0009987, GO:0010498, GO:0016020, GO:0016021, GO:0016567, GO:0016740, GO:0016874, GO:…	1973.26	1607.83	2085.7	0.375212	3.71107e-14	2.8166e-11
ENSG00000162601	MYSM1	protein_coding	chr1			transcription factor activity, protein binding, transcription factor activity, transcription factor binding, hair follicle development, nucleic acid binding, DNA binding, transcription cofactor activity, transcription coactivator activity, catalytic activity, thiol-dependent ubiquitin-specific protease activity, binding, protein binding, intracellular, cell, nucleus, nucleobase-containing compoun…	GO:0000988, GO:0000989, GO:0001942, GO:0003676, GO:0003677, GO:0003712, GO:0003713, GO:0003824, GO:0004843, GO:0005488, GO:0005515, GO:0005622, GO:0005623, GO:0005634, GO:0006139, GO:0006325, GO:0006338, GO:0006351, GO:0006355, GO:0006357, GO:0006366, GO:0006464, GO:0006508, GO:0006725, GO:0006807, GO:0006928, GO:0006996, GO:0007275, GO:0008152, GO:0008233, GO:0008234, GO:0008237, GO:0008544, GO:…	546.957	331.063	613.385	0.887685	4.68046e-14	3.37994e-11
ENSG00000011638	TMEM159	protein_coding	chr16			binding, protein binding, membrane, integral component of membrane, intrinsic component of membrane, membrane part	GO:0005488, GO:0005515, GO:0016020, GO:0016021, GO:0031224, GO:0044425	577.66	1033.96	437.261	-1.23971	5.77017e-14	3.95129e-11
ENSG00000183808	RBM12B	protein_coding	chr8			nucleotide binding, nucleic acid binding, RNA binding, binding, protein binding, small molecule binding, poly(A) RNA binding, organic cyclic compound binding, nucleoside phosphate binding, heterocyclic compound binding	GO:0000166, GO:0003676, GO:0003723, GO:0005488, GO:0005515, GO:0036094, GO:0044822, GO:0097159, GO:1901265, GO:1901363	457.459	327.019	497.594	0.604089	5.849e-14	3.95129e-11
ENSG00000137312	FLOT1	protein_coding	chr6	Insulin signaling pathway	hsa04910	lytic vacuole, syncytium formation by plasma membrane fusion, cell morphogenesis, cell morphogenesis involved in differentiation, membrane raft assembly, cytokine production, regulation of cytokine production, positive regulation of cytokine production, uropod, regulation of protein phosphorylation, positive regulation of protein phosphorylation, synaptic transmission, dopaminergic, protease bind…	GO:0000323, GO:0000768, GO:0000902, GO:0000904, GO:0001765, GO:0001816, GO:0001817, GO:0001819, GO:0001931, GO:0001932, GO:0001934, GO:0001963, GO:0002020, GO:0002090, GO:0002218, GO:0002221, GO:0002224, GO:0002253, GO:0002376, GO:0002682, GO:0002684, GO:0002757, GO:0002758, GO:0002764, GO:0005102, GO:0005488, GO:0005515, GO:0005576, GO:0005622, GO:0005623, GO:0005634, GO:0005737, GO:0005764, GO:…	745.591	1129.92	627.337	-0.847887	6.99017e-14	4.57463e-11
ENSG00000184226	PCDH9	protein_coding	chr13			binding, calcium ion binding, cell, plasma membrane, cell-cell junction, cell adhesion, homophilic cell adhesion via plasma membrane adhesion molecules, multicellular organism development, nervous system development, central nervous system development, brain development, membrane, integral component of membrane, biological adhesion, cell junction, growth cone, site of polarized growth, forebrain …	GO:0005488, GO:0005509, GO:0005623, GO:0005886, GO:0005911, GO:0007155, GO:0007156, GO:0007275, GO:0007399, GO:0007417, GO:0007420, GO:0016020, GO:0016021, GO:0022610, GO:0030054, GO:0030426, GO:0030427, GO:0030900, GO:0031224, GO:0032501, GO:0032502, GO:0042995, GO:0043005, GO:0043167, GO:0043169, GO:0044291, GO:0044425, GO:0044463, GO:0044464, GO:0044699, GO:0044707, GO:0044767, GO:0046872, GO:…	1368.43	872.168	1521.13	0.801763	1.01147e-13	6.41884e-11
ENSG00000132530	XAF1	protein_coding	chr17			immune system process, binding, intracellular, cell, nucleus, cytoplasm, mitochondrion, cytosol, protein complex assembly, apoptotic process, response to stress, defense response, immune response, cell communication, signal transduction, cell surface receptor signaling pathway, cell death, zinc ion binding, cellular process, response to organic substance, programmed cell death, cellular component…	GO:0002376, GO:0005488, GO:0005622, GO:0005623, GO:0005634, GO:0005737, GO:0005739, GO:0005829, GO:0006461, GO:0006915, GO:0006950, GO:0006952, GO:0006955, GO:0007154, GO:0007165, GO:0007166, GO:0008219, GO:0008270, GO:0009987, GO:0010033, GO:0012501, GO:0016043, GO:0019221, GO:0022607, GO:0023052, GO:0031333, GO:0034097, GO:0034340, GO:0035456, GO:0042221, GO:0043167, GO:0043169, GO:0043226, GO:…	458.765	167.492	548.388	1.70514	1.06148e-13	6.53811e-11
ENSG00000106244	PDAP1	protein_coding	chr7			nucleic acid binding, RNA binding, binding, cell communication, signal transduction, cell proliferation, cellular process, signaling, single-organism process, single organism signaling, single-organism cellular process, poly(A) RNA binding, regulation of biological process, regulation of cellular process, response to stimulus, cellular response to stimulus, biological regulation, organic cyclic c…	GO:0003676, GO:0003723, GO:0005488, GO:0007154, GO:0007165, GO:0008283, GO:0009987, GO:0023052, GO:0044699, GO:0044700, GO:0044763, GO:0044822, GO:0050789, GO:0050794, GO:0050896, GO:0051716, GO:0065007, GO:0097159, GO:1901363	268.219	350.061	243.037	-0.524622	1.29625e-13	7.75604e-11
ENSG00000089693	MLF2	protein_coding	chr12			binding, protein binding, intracellular, cell, nucleus, cytoplasm, response to stress, defense response, membrane, organelle, membrane-bounded organelle, intracellular organelle, intracellular membrane-bounded organelle, intracellular part, cell part, response to stimulus	GO:0005488, GO:0005515, GO:0005622, GO:0005623, GO:0005634, GO:0005737, GO:0006950, GO:0006952, GO:0016020, GO:0043226, GO:0043227, GO:0043229, GO:0043231, GO:0044424, GO:0044464, GO:0050896	434.811	651.872	368.023	-0.82309	1.45151e-13	8.44375e-11
ENSG00000082438	COBLL1	protein_coding	chr2			actin binding, actin monomer binding, binding, protein binding, extracellular region, protein complex assembly, organelle organization, cytoskeleton organization, actin filament organization, cytoskeletal protein binding, actin polymerization or depolymerization, cellular process, cellular component organization, cellular component assembly, actin filament-based process, actin cytoskeleton organi…	GO:0003779, GO:0003785, GO:0005488, GO:0005515, GO:0005576, GO:0006461, GO:0006996, GO:0007010, GO:0007015, GO:0008092, GO:0008154, GO:0009987, GO:0016043, GO:0022607, GO:0030029, GO:0030036, GO:0030041, GO:0031982, GO:0031988, GO:0034622, GO:0043226, GO:0043227, GO:0043230, GO:0043623, GO:0043933, GO:0044085, GO:0044421, GO:0044699, GO:0044763, GO:0051258, GO:0051639, GO:0065003, GO:0070062, GO:…	431.072	242.015	489.243	1.01245	1.59564e-13	9.03134e-11
ENSG00000060749	QSER1	protein_coding	chr11					582.344	435.67	627.474	0.525308	1.72779e-13	9.35943e-11
ENSG00000172757	CFL1	protein_coding	chr11	Regulation of actin cytoskeleton, Fc gamma R-mediated phagocytosis, Pertussis, Axon guidance	hsa04810, hsa04666, hsa05133, hsa04360	cell morphogenesis, cell morphogenesis involved in differentiation, ruffle, actin binding, binding, protein binding, extracellular region, extracellular space, intracellular, cell, nucleus, cytoplasm, cytoskeleton, plasma membrane, adherens junction, cell-substrate adherens junction, focal adhesion, apoptotic process, organelle organization, cytoskeleton organization, actin filament organization,…	GO:0000902, GO:0000904, GO:0001726, GO:0003779, GO:0005488, GO:0005515, GO:0005576, GO:0005615, GO:0005622, GO:0005623, GO:0005634, GO:0005737, GO:0005856, GO:0005886, GO:0005912, GO:0005924, GO:0005925, GO:0006915, GO:0006996, GO:0007010, GO:0007015, GO:0007154, GO:0007165, GO:0007264, GO:0007265, GO:0007266, GO:0007275, GO:0007399, GO:0008092, GO:0008154, GO:0008219, GO:0009605, GO:0009607, GO:…	764.252	1297.4	600.207	-1.1108	1.78769e-13	9.35943e-11
ENSG00000179950	PUF60	protein_coding	chr8	Spliceosome	hsa03040	nucleotide binding, cyclin-dependent protein kinase holoenzyme complex, nucleic acid binding, DNA binding, RNA binding, binding, protein binding, intracellular, cell, nucleus, nucleoplasm, nucleobase-containing compound metabolic process, transcription, DNA-templated, regulation of transcription, DNA-templated, RNA processing, mRNA processing, cellular aromatic compound metabolic process, nitroge…	GO:0000166, GO:0000307, GO:0003676, GO:0003677, GO:0003723, GO:0005488, GO:0005515, GO:0005622, GO:0005623, GO:0005634, GO:0005654, GO:0006139, GO:0006351, GO:0006355, GO:0006396, GO:0006397, GO:0006725, GO:0006807, GO:0006915, GO:0008152, GO:0008219, GO:0008380, GO:0009058, GO:0009059, GO:0009889, GO:0009987, GO:0010467, GO:0010468, GO:0010556, GO:0012501, GO:0016070, GO:0016071, GO:0018130, GO:…	363.027	506.318	318.938	-0.665097	1.76186e-13	9.35943e-11
ENSG00000083642	PDS5B	protein_coding	chr13			mitotic sister chromatid segregation, nucleotide binding, mitotic cell cycle, nuclear division, chromosome, centromeric region, chromatin, sister chromatid segregation, nucleoside binding, purine nucleoside binding, nucleic acid binding, DNA binding, binding, protein binding, ATP binding, intracellular, cell, nucleus, nucleoplasm, chromosome, cytoplasm, cytosol, organelle organization, cell cycle…	GO:0000070, GO:0000166, GO:0000278, GO:0000280, GO:0000775, GO:0000785, GO:0000819, GO:0001882, GO:0001883, GO:0003676, GO:0003677, GO:0005488, GO:0005515, GO:0005524, GO:0005622, GO:0005623, GO:0005634, GO:0005654, GO:0005694, GO:0005737, GO:0005829, GO:0006996, GO:0007049, GO:0007059, GO:0007062, GO:0007064, GO:0007067, GO:0008283, GO:0008285, GO:0009987, GO:0016043, GO:0017076, GO:0022402, GO:…	417.842	250.11	469.452	0.905729	1.89641e-13	9.68649e-11
ENSG00000058272	PPP1R12A	protein_coding	chr12	cAMP signaling pathway, Proteoglycans in cancer, cGMP-PKG signaling pathway, Regulation of actin cytoskeleton, Oxytocin signaling pathway, Vascular smooth muscle contraction, Platelet activation, Focal adhesion	hsa04024, hsa05205, hsa04022, hsa04810, hsa04921, hsa04270, hsa04611, hsa04510	G2/M transition of mitotic cell cycle, microtubule cytoskeleton organization, mitotic cell cycle, nuclear division, chromosome, centromeric region, kinetochore, catalytic activity, phosphoprotein phosphatase activity, enzyme inhibitor activity, signal transducer activity, binding, protein binding, intracellular, cell, nucleus, nucleoplasm, chromosome, cytoplasm, centrosome, microtubule organizing…	GO:0000086, GO:0000226, GO:0000278, GO:0000280, GO:0000775, GO:0000776, GO:0003824, GO:0004721, GO:0004857, GO:0004871, GO:0005488, GO:0005515, GO:0005622, GO:0005623, GO:0005634, GO:0005654, GO:0005694, GO:0005737, GO:0005813, GO:0005815, GO:0005829, GO:0005856, GO:0005912, GO:0005924, GO:0005925, GO:0006139, GO:0006351, GO:0006355, GO:0006357, GO:0006366, GO:0006464, GO:0006470, GO:0006725, GO:…	738.16	499.969	811.45	0.697558	2.72788e-13	1.36017e-10
ENSG00000172531	PPP1CA	protein_coding	chr11	cAMP signaling pathway, Herpes simplex infection, Hippo signaling pathway, Proteoglycans in cancer, mRNA surveillance pathway, cGMP-PKG signaling pathway, Insulin signaling pathway, Regulation of actin cytoskeleton, Oocyte meiosis, Oxytocin signaling pathway, Adrenergic signaling in cardiomyocytes, Dopaminergic synapse, Inflammatory mediator regulation of TRP channels, Vascular smooth muscle cont…	hsa04024, hsa05168, hsa04390, hsa05205, hsa03015, hsa04022, hsa04910, hsa04810, hsa04114, hsa04921, hsa04261, hsa04728, hsa04750, hsa04270, hsa04611, hsa04720, hsa04510, hsa05034, hsa05031, hsa04931	protein phosphatase type 1 complex, nuclear chromosome, polysaccharide biosynthetic process, polysaccharide catabolic process, chromosome, telomeric region, nuclear chromosome, telomeric region, morphogenesis of a branching structure, morphogenesis of an epithelium, catalytic activity, phosphoprotein phosphatase activity, protein serine/threonine phosphatase activity, binding, protein binding, ex…	GO:0000164, GO:0000228, GO:0000271, GO:0000272, GO:0000781, GO:0000784, GO:0001763, GO:0002009, GO:0003824, GO:0004721, GO:0004722, GO:0005488, GO:0005515, GO:0005576, GO:0005622, GO:0005623, GO:0005634, GO:0005654, GO:0005694, GO:0005730, GO:0005737, GO:0005829, GO:0005886, GO:0005975, GO:0005976, GO:0005977, GO:0005978, GO:0005979, GO:0005980, GO:0005981, GO:0005996, GO:0006006, GO:0006073, GO:…	371.34	629.702	291.844	-1.10683	2.81863e-13	1.37274e-10
ENSG00000145901	TNIP1	protein_coding	chr5			MAPK cascade, regulation of protein phosphorylation, negative regulation of protein phosphorylation, activation of innate immune response, pattern recognition receptor signaling pathway, toll-like receptor signaling pathway, activation of immune response, immune system process, regulation of immune system process, positive regulation of immune system process, MyD88-dependent toll-like receptor si…	GO:0000165, GO:0001932, GO:0001933, GO:0002218, GO:0002221, GO:0002224, GO:0002253, GO:0002376, GO:0002682, GO:0002684, GO:0002755, GO:0002757, GO:0002758, GO:0002764, GO:0003824, GO:0004843, GO:0005488, GO:0005515, GO:0005622, GO:0005623, GO:0005634, GO:0005654, GO:0005737, GO:0006139, GO:0006351, GO:0006355, GO:0006357, GO:0006366, GO:0006412, GO:0006464, GO:0006468, GO:0006508, GO:0006518, GO:…	716.74	924.485	652.818	-0.50132	3.1626e-13	1.50525e-10
ENSG00000177888	ZBTB41	protein_coding	chr1			nucleic acid binding, DNA binding, binding, intracellular, cell, nucleus, nucleobase-containing compound metabolic process, transcription, DNA-templated, regulation of transcription, DNA-templated, cellular aromatic compound metabolic process, nitrogen compound metabolic process, metabolic process, biosynthetic process, macromolecule biosynthetic process, regulation of biosynthetic process, cellu…	GO:0003676, GO:0003677, GO:0005488, GO:0005622, GO:0005623, GO:0005634, GO:0006139, GO:0006351, GO:0006355, GO:0006725, GO:0006807, GO:0008152, GO:0009058, GO:0009059, GO:0009889, GO:0009987, GO:0010467, GO:0010468, GO:0010556, GO:0016070, GO:0018130, GO:0019219, GO:0019222, GO:0019438, GO:0031323, GO:0031326, GO:0032774, GO:0034641, GO:0034645, GO:0034654, GO:0043167, GO:0043169, GO:0043170, GO:…	277.169	182.11	306.418	0.747495	3.92116e-13	1.82482e-10
ENSG00000138107	ACTR1A	protein_coding	chr10			G2/M transition of mitotic cell cycle, nucleotide binding, mitotic cell cycle, nucleoside binding, purine nucleoside binding, immune system process, antigen processing and presentation of exogenous peptide antigen, antigen processing and presentation of peptide antigen via MHC class II, antigen processing and presentation of peptide or polysaccharide antigen via MHC class II, binding, ATP binding…	GO:0000086, GO:0000166, GO:0000278, GO:0001882, GO:0001883, GO:0002376, GO:0002478, GO:0002495, GO:0002504, GO:0005488, GO:0005524, GO:0005576, GO:0005622, GO:0005623, GO:0005737, GO:0005813, GO:0005815, GO:0005829, GO:0005856, GO:0005869, GO:0005874, GO:0005875, GO:0006810, GO:0007049, GO:0009987, GO:0015629, GO:0015630, GO:0016192, GO:0017076, GO:0019882, GO:0019884, GO:0019886, GO:0022402, GO:…	766.639	1193.06	635.434	-0.907787	4.07927e-13	1.85713e-10
ENSG00000018189	RUFY3	protein_coding	chr4			cell morphogenesis, cell morphogenesis involved in differentiation, regulation of cell growth, binding, protein binding, intracellular, cell, cytoplasm, transport, intracellular protein transport, movement of cell or subcellular component, organelle organization, cytoskeleton organization, actin filament organization, establishment or maintenance of cell polarity, multicellular organism developme…	GO:0000902, GO:0000904, GO:0001558, GO:0005488, GO:0005515, GO:0005622, GO:0005623, GO:0005737, GO:0006810, GO:0006886, GO:0006928, GO:0006996, GO:0007010, GO:0007015, GO:0007163, GO:0007275, GO:0007399, GO:0007409, GO:0008104, GO:0008361, GO:0009653, GO:0009987, GO:0010720, GO:0010721, GO:0010769, GO:0010770, GO:0010771, GO:0010975, GO:0010976, GO:0010977, GO:0012505, GO:0015031, GO:0016020, GO:…	368.612	249.497	405.262	0.697616	4.53881e-13	2.02238e-10
ENSG00000129003	VPS13C	protein_coding	chr15			mitophagy, macromitophagy, extracellular region, intracellular, cell, cytoplasm, mitochondrion, mitochondrial envelope, mitochondrial outer membrane, cytosol, protein targeting, protein targeting to vacuole, transport, intracellular protein transport, post-Golgi vesicle-mediated transport, Golgi to endosome transport, Golgi to vacuole transport, autophagy, response to stress, organelle organizati…	GO:0000422, GO:0000423, GO:0005576, GO:0005622, GO:0005623, GO:0005737, GO:0005739, GO:0005740, GO:0005741, GO:0005829, GO:0006605, GO:0006623, GO:0006810, GO:0006886, GO:0006892, GO:0006895, GO:0006896, GO:0006914, GO:0006950, GO:0006996, GO:0007005, GO:0007034, GO:0008104, GO:0009987, GO:0010506, GO:0010507, GO:0010639, GO:0010821, GO:0010823, GO:0015031, GO:0016020, GO:0016043, GO:0016192, GO:…	1818.47	1281.41	1983.72	0.630081	4.81664e-13	2.10146e-10
ENSG00000166432	ZMAT1	protein_coding	chrX			p53 binding, nucleic acid binding, DNA binding, RNA binding, binding, protein binding, intracellular, cell, nucleus, apoptotic process, cell communication, signal transduction, cell death, zinc ion binding, cellular process, programmed cell death, signaling, intracellular signal transduction, ion binding, cation binding, organelle, membrane-bounded organelle, intracellular organelle, intracellula…	GO:0002039, GO:0003676, GO:0003677, GO:0003723, GO:0005488, GO:0005515, GO:0005622, GO:0005623, GO:0005634, GO:0006915, GO:0007154, GO:0007165, GO:0008219, GO:0008270, GO:0009987, GO:0012501, GO:0023052, GO:0035556, GO:0043167, GO:0043169, GO:0043226, GO:0043227, GO:0043229, GO:0043231, GO:0044424, GO:0044464, GO:0044699, GO:0044700, GO:0044763, GO:0046872, GO:0046914, GO:0050789, GO:0050794, GO:…	209.399	94.1044	244.874	1.37034	4.95493e-13	2.11768e-10
ENSG00000230590	FTX	lincRNA	chrX					806.379	455.797	914.251	1.00261	5.43207e-13	2.27517e-10
ENSG00000162889	MAPKAPK2	protein_coding	chr1	MAPK signaling pathway, Neurotrophin signaling pathway, Viral carcinogenesis, VEGF signaling pathway	hsa04010, hsa04722, hsa05203, hsa04370	cell cycle checkpoint, DNA damage checkpoint, MAPK cascade, nucleotide binding, activation of MAPK activity, cytokine production, regulation of cytokine production, positive regulation of cytokine production, nucleoside binding, purine nucleoside binding, regulation of protein phosphorylation, positive regulation of protein phosphorylation, activation of innate immune response, pattern recognitio…	GO:0000075, GO:0000077, GO:0000165, GO:0000166, GO:0000187, GO:0001816, GO:0001817, GO:0001819, GO:0001882, GO:0001883, GO:0001932, GO:0001934, GO:0002218, GO:0002221, GO:0002224, GO:0002237, GO:0002253, GO:0002376, GO:0002682, GO:0002684, GO:0002757, GO:0002758, GO:0002764, GO:0003824, GO:0004672, GO:0004674, GO:0004683, GO:0004871, GO:0005488, GO:0005515, GO:0005516, GO:0005524, GO:0005576, GO:…	1244.88	2017.15	1007.26	-1.00116	5.76663e-13	2.36794e-10
ENSG00000214029	ZNF891	protein_coding	chr12			nucleic acid binding, DNA binding, binding, intracellular, cell, nucleus, nucleobase-containing compound metabolic process, transcription, DNA-templated, regulation of transcription, DNA-templated, cellular aromatic compound metabolic process, nitrogen compound metabolic process, metabolic process, biosynthetic process, macromolecule biosynthetic process, regulation of biosynthetic process, cellu…	GO:0003676, GO:0003677, GO:0005488, GO:0005622, GO:0005623, GO:0005634, GO:0006139, GO:0006351, GO:0006355, GO:0006725, GO:0006807, GO:0008152, GO:0009058, GO:0009059, GO:0009889, GO:0009987, GO:0010467, GO:0010468, GO:0010556, GO:0016070, GO:0018130, GO:0019219, GO:0019222, GO:0019438, GO:0031323, GO:0031326, GO:0032774, GO:0034641, GO:0034645, GO:0034654, GO:0043167, GO:0043169, GO:0043170, GO:…	138.977	66.9305	161.146	1.25516	5.99411e-13	2.41401e-10
ENSG00000106263	EIF3B	protein_coding	chr7	RNA transport	hsa03013	nucleotide binding, formation of translation preinitiation complex, cytoplasmic translation, cytoplasmic translational initiation, cap-independent translational initiation, IRES-dependent translational initiation, nucleic acid binding, RNA binding, translation initiation factor activity, structural molecule activity, binding, protein binding, extracellular region, intracellular, cell, nucleus, nu…	GO:0000166, GO:0001731, GO:0002181, GO:0002183, GO:0002190, GO:0002192, GO:0003676, GO:0003723, GO:0003743, GO:0005198, GO:0005488, GO:0005515, GO:0005576, GO:0005622, GO:0005623, GO:0005634, GO:0005654, GO:0005737, GO:0005829, GO:0005852, GO:0006412, GO:0006413, GO:0006417, GO:0006446, GO:0006518, GO:0006807, GO:0008135, GO:0008152, GO:0009058, GO:0009059, GO:0009889, GO:0009987, GO:0010467, GO:…	565.384	780.884	499.076	-0.644806	6.17138e-13	2.43851e-10
ENSG00000031698	SARS	protein_coding	chr1	Aminoacyl-tRNA biosynthesis	hsa00970	nucleotide binding, nucleoside binding, purine nucleoside binding, nucleic acid binding, RNA binding, catalytic activity, aminoacyl-tRNA ligase activity, serine-tRNA ligase activity, binding, ATP binding, extracellular region, intracellular, cell, cytoplasm, cytosol, organic acid metabolic process, nucleobase-containing compound metabolic process, RNA processing, tRNA metabolic process, translati…	GO:0000166, GO:0001882, GO:0001883, GO:0003676, GO:0003723, GO:0003824, GO:0004812, GO:0004828, GO:0005488, GO:0005524, GO:0005576, GO:0005622, GO:0005623, GO:0005737, GO:0005829, GO:0006082, GO:0006139, GO:0006396, GO:0006399, GO:0006412, GO:0006418, GO:0006434, GO:0006518, GO:0006520, GO:0006725, GO:0006807, GO:0008033, GO:0008152, GO:0009058, GO:0009059, GO:0009069, GO:0009987, GO:0010467, GO:…	582.715	871.859	493.748	-0.819055	6.40816e-13	2.48518e-10
ENSG00000145715	RASA1	protein_coding	chr5	MAPK signaling pathway, Ras signaling pathway, Axon guidance	hsa04010, hsa04014, hsa04360	MAPK cascade, mitotic cell cycle, mitotic cytokinesis, cell morphogenesis, cytokinesis, blood vessel development, vasculogenesis, ruffle, vasculature development, glycoprotein binding, regulation of cell-matrix adhesion, negative regulation of cell-matrix adhesion, GTPase activator activity, receptor binding, binding, protein binding, intracellular, cell, cytoplasm, cytosol, plasma membrane, nucl…	GO:0000165, GO:0000278, GO:0000281, GO:0000902, GO:0000910, GO:0001568, GO:0001570, GO:0001726, GO:0001944, GO:0001948, GO:0001952, GO:0001953, GO:0005096, GO:0005102, GO:0005488, GO:0005515, GO:0005622, GO:0005623, GO:0005737, GO:0005829, GO:0005886, GO:0006139, GO:0006461, GO:0006464, GO:0006468, GO:0006725, GO:0006793, GO:0006796, GO:0006807, GO:0006915, GO:0006996, GO:0007010, GO:0007015, GO:…	288.899	199.792	316.316	0.660217	6.99072e-13	2.66181e-10
ENSG00000169217	CD2BP2	protein_coding	chr16			spliceosomal tri-snRNP complex assembly, RNA splicing, via transesterification reactions, RNA splicing, via transesterification reactions with bulged adenosine as nucleophile, spliceosomal snRNP assembly, mRNA splicing, via spliceosome, binding, protein binding, intracellular, cell, nucleus, nucleoplasm, U5 snRNP, cytoplasm, nucleobase-containing compound metabolic process, RNA processing, mRNA p…	GO:0000244, GO:0000375, GO:0000377, GO:0000387, GO:0000398, GO:0005488, GO:0005515, GO:0005622, GO:0005623, GO:0005634, GO:0005654, GO:0005682, GO:0005737, GO:0006139, GO:0006396, GO:0006397, GO:0006725, GO:0006793, GO:0006796, GO:0006807, GO:0008152, GO:0008380, GO:0009892, GO:0009987, GO:0010467, GO:0010563, GO:0010921, GO:0010923, GO:0016043, GO:0016070, GO:0016071, GO:0016311, GO:0016604, GO:…	279.985	453.246	226.674	-0.996504	7.50461e-13	2.80646e-10
ENSG00000181852	RNF41	protein_coding	chr12	Endocytosis	hsa04144	MAPK cascade, protein polyubiquitination, cell activation, regulation of protein phosphorylation, immune system process, immune system development, leukocyte differentiation, regulation of immune system process, regulation of leukocyte activation, catalytic activity, ubiquitin-protein transferase activity, receptor binding, cytokine receptor binding, erythropoietin receptor binding, interleukin-3…	GO:0000165, GO:0000209, GO:0001775, GO:0001932, GO:0002376, GO:0002520, GO:0002521, GO:0002682, GO:0002694, GO:0003824, GO:0004842, GO:0005102, GO:0005126, GO:0005128, GO:0005135, GO:0005488, GO:0005515, GO:0005622, GO:0005623, GO:0005737, GO:0005829, GO:0006139, GO:0006351, GO:0006355, GO:0006464, GO:0006468, GO:0006508, GO:0006725, GO:0006793, GO:0006796, GO:0006807, GO:0006914, GO:0006915, GO:…	375.742	580.125	312.855	-0.88875	1.03487e-12	3.80213e-10
ENSG00000135506	OS9	protein_coding	chr12	Protein processing in endoplasmic reticulum	hsa04141	ubiquitin ligase complex, cytoplasmic ubiquitin ligase complex, ER ubiquitin ligase complex, Hrd1p ubiquitin ligase complex, glycoprotein binding, protease binding, binding, protein binding, intracellular, cell, cytoplasm, endoplasmic reticulum, endoplasmic reticulum lumen, endoplasmic reticulum membrane, cellular protein modification process, proteolysis, ubiquitin-dependent protein catabolic pr…	GO:0000151, GO:0000153, GO:0000835, GO:0000836, GO:0001948, GO:0002020, GO:0005488, GO:0005515, GO:0005622, GO:0005623, GO:0005737, GO:0005783, GO:0005788, GO:0005789, GO:0006464, GO:0006508, GO:0006511, GO:0006517, GO:0006605, GO:0006621, GO:0006810, GO:0006886, GO:0006950, GO:0008104, GO:0008152, GO:0009056, GO:0009057, GO:0009892, GO:0009894, GO:0009895, GO:0009987, GO:0010033, GO:0010498, GO:…	856.241	1303.92	718.493	-0.858911	1.19459e-12	4.3133e-10
ENSG00000171148	TADA3	protein_coding	chr3			histone acetyltransferase complex, mitotic cell cycle, nuclear division, DNA-directed RNA polymerase complex, transcription factor activity, protein binding, transcription factor activity, transcription factor binding, nucleic acid binding transcription factor activity, regulation of protein phosphorylation, transcription factor activity, sequence-specific DNA binding, transcription cofactor acti…	GO:0000123, GO:0000278, GO:0000280, GO:0000428, GO:0000988, GO:0000989, GO:0001071, GO:0001932, GO:0003700, GO:0003712, GO:0003713, GO:0003824, GO:0004402, GO:0005102, GO:0005488, GO:0005515, GO:0005622, GO:0005623, GO:0005634, GO:0005654, GO:0005667, GO:0005671, GO:0005819, GO:0005856, GO:0006139, GO:0006325, GO:0006351, GO:0006355, GO:0006357, GO:0006366, GO:0006464, GO:0006468, GO:0006473, GO:…	307.091	431.057	268.948	-0.678541	1.26196e-12	4.4793e-10
ENSG00000165283	STOML2	protein_coding	chr9			mitochondrial genome maintenance, immunological synapse, cell activation, cytokine production, activation of immune response, immune system process, immune response-activating cell surface receptor signaling pathway, regulation of immune system process, positive regulation of immune system process, immune response-activating signal transduction, immune response-regulating signaling pathway, immun…	GO:0000002, GO:0001772, GO:0001775, GO:0001816, GO:0002253, GO:0002376, GO:0002429, GO:0002682, GO:0002684, GO:0002757, GO:0002764, GO:0002768, GO:0005102, GO:0005488, GO:0005515, GO:0005543, GO:0005622, GO:0005623, GO:0005634, GO:0005737, GO:0005739, GO:0005740, GO:0005743, GO:0005758, GO:0005856, GO:0005886, GO:0006139, GO:0006163, GO:0006164, GO:0006259, GO:0006260, GO:0006261, GO:0006264, GO:…	441.641	721.766	355.449	-1.01983	1.47425e-12	5.14563e-10
ENSG00000167232	ZNF91	protein_coding	chr19			nucleic acid binding transcription factor activity, nucleic acid binding, DNA binding, transcription factor activity, sequence-specific DNA binding, binding, intracellular, cell, nucleus, nucleobase-containing compound metabolic process, DNA metabolic process, transcription, DNA-templated, regulation of transcription, DNA-templated, cellular aromatic compound metabolic process, nitrogen compound …	GO:0001071, GO:0003676, GO:0003677, GO:0003700, GO:0005488, GO:0005622, GO:0005623, GO:0005634, GO:0006139, GO:0006259, GO:0006351, GO:0006355, GO:0006725, GO:0006807, GO:0008152, GO:0008270, GO:0009058, GO:0009059, GO:0009889, GO:0009890, GO:0009892, GO:0009987, GO:0010467, GO:0010468, GO:0010528, GO:0010529, GO:0010556, GO:0010558, GO:0010605, GO:0010629, GO:0015074, GO:0016070, GO:0018130, GO:…	1372.17	767.151	1558.33	1.02146	1.7501e-12	6.0083e-10
ENSG00000084623	EIF3I	protein_coding	chr1	RNA transport	hsa03013	formation of translation preinitiation complex, nucleic acid binding, RNA binding, translation initiation factor activity, binding, protein binding, extracellular region, intracellular, cell, cytoplasm, cytosol, eukaryotic translation initiation factor 3 complex, translation, translational initiation, regulation of translation, regulation of translational initiation, peptide metabolic process, ni…	GO:0001731, GO:0003676, GO:0003723, GO:0003743, GO:0005488, GO:0005515, GO:0005576, GO:0005622, GO:0005623, GO:0005737, GO:0005829, GO:0005852, GO:0006412, GO:0006413, GO:0006417, GO:0006446, GO:0006518, GO:0006807, GO:0008135, GO:0008152, GO:0009058, GO:0009059, GO:0009889, GO:0009987, GO:0010467, GO:0010468, GO:0010556, GO:0010608, GO:0016043, GO:0016282, GO:0019222, GO:0019538, GO:0022607, GO:…	433.794	778.423	327.755	-1.2454	1.77891e-12	6.0087e-10
ENSG00000117410	ATP6V0B	protein_coding	chr1	Metabolic pathways, Tuberculosis, Phagosome, Rheumatoid arthritis, Oxidative phosphorylation, Lysosome, Epithelial cell signaling in Helicobacter pylori infection, Synaptic vesicle cycle, Vibrio cholerae infection	hsa01100, hsa05152, hsa04145, hsa05323, hsa00190, hsa04142, hsa05120, hsa04721, hsa05110	transition metal ion transport, vacuolar proton-transporting V-type ATPase, V0 domain, catalytic activity, transporter activity, intracellular, cell, cytoplasm, endosome, vacuole, vacuolar membrane, transport, ion transport, cation transport, hydrogen transport, iron ion transport, cellular ion homeostasis, regulation of pH, autophagy, organelle organization, vacuolar acidification, cell communic…	GO:0000041, GO:0000220, GO:0003824, GO:0005215, GO:0005622, GO:0005623, GO:0005737, GO:0005768, GO:0005773, GO:0005774, GO:0006810, GO:0006811, GO:0006812, GO:0006818, GO:0006826, GO:0006873, GO:0006885, GO:0006914, GO:0006996, GO:0007035, GO:0007154, GO:0007165, GO:0007166, GO:0007167, GO:0007169, GO:0008104, GO:0008286, GO:0008324, GO:0009719, GO:0009725, GO:0009987, GO:0010008, GO:0010033, GO:…	210.802	370.852	161.555	-1.1938	1.85816e-12	6.17675e-10
ENSG00000105058	FAM32A	protein_coding	chr19			nucleic acid binding, RNA binding, binding, protein binding, intracellular, cell, nucleus, nucleoplasm, nucleolus, cytoplasm, mitochondrion, apoptotic process, cell cycle, cell death, cellular process, programmed cell death, membrane-enclosed lumen, nuclear lumen, organelle, membrane-bounded organelle, non-membrane-bounded organelle, intracellular organelle, intracellular membrane-bounded organel…	GO:0003676, GO:0003723, GO:0005488, GO:0005515, GO:0005622, GO:0005623, GO:0005634, GO:0005654, GO:0005730, GO:0005737, GO:0005739, GO:0006915, GO:0007049, GO:0008219, GO:0009987, GO:0012501, GO:0031974, GO:0031981, GO:0043226, GO:0043227, GO:0043228, GO:0043229, GO:0043231, GO:0043232, GO:0043233, GO:0044422, GO:0044424, GO:0044428, GO:0044444, GO:0044446, GO:0044464, GO:0044699, GO:0044763, GO:…	206.927	322.859	171.255	-0.910823	1.9358e-12	6.33431e-10
ENSG00000100353	EIF3D	protein_coding	chr22	RNA transport	hsa03013	formation of translation preinitiation complex, formation of cytoplasmic translation initiation complex, cytoplasmic translation, cytoplasmic translational initiation, cap-independent translational initiation, IRES-dependent translational initiation, nucleic acid binding, RNA binding, translation initiation factor activity, binding, protein binding, intracellular, cell, cytoplasm, cytosol, eukary…	GO:0001731, GO:0001732, GO:0002181, GO:0002183, GO:0002190, GO:0002192, GO:0003676, GO:0003723, GO:0003743, GO:0005488, GO:0005515, GO:0005622, GO:0005623, GO:0005737, GO:0005829, GO:0005852, GO:0006412, GO:0006413, GO:0006417, GO:0006446, GO:0006518, GO:0006807, GO:0008135, GO:0008152, GO:0009058, GO:0009059, GO:0009889, GO:0009987, GO:0010467, GO:0010468, GO:0010556, GO:0010608, GO:0016020, GO:…	590.994	981.987	470.689	-1.05934	2.10414e-12	6.73051e-10
ENSG00000115355	CCDC88A	protein_coding	chr2			regulation of protein phosphorylation, positive regulation of protein phosphorylation, actin binding, binding, protein binding, phospholipid binding, intracellular, cell, cytoplasm, endoplasmic reticulum, Golgi apparatus, cytosol, plasma membrane, nucleobase-containing compound metabolic process, DNA metabolic process, DNA replication, regulation of DNA replication, cellular protein modification …	GO:0001932, GO:0001934, GO:0003779, GO:0005488, GO:0005515, GO:0005543, GO:0005622, GO:0005623, GO:0005737, GO:0005783, GO:0005794, GO:0005829, GO:0005886, GO:0006139, GO:0006259, GO:0006260, GO:0006275, GO:0006464, GO:0006468, GO:0006725, GO:0006793, GO:0006796, GO:0006807, GO:0006928, GO:0006996, GO:0007010, GO:0007154, GO:0007165, GO:0007275, GO:0007399, GO:0008017, GO:0008092, GO:0008152, GO:…	489.819	290.809	551.053	0.919785	2.12116e-12	6.73051e-10
ENSG00000179632	MAF1	protein_coding	chr8			rDNA binding, regulatory region DNA binding, RNA polymerase III core binding, RNA polymerase III regulatory region DNA binding, RNA polymerase III type 1 promoter DNA binding, RNA polymerase III type 2 promoter DNA binding, RNA polymerase III type 3 promoter DNA binding, regulatory region nucleic acid binding, nucleic acid binding, DNA binding, double-stranded DNA binding, receptor binding, bindi…	GO:0000182, GO:0000975, GO:0000994, GO:0001016, GO:0001030, GO:0001031, GO:0001032, GO:0001067, GO:0003676, GO:0003677, GO:0003690, GO:0005102, GO:0005488, GO:0005515, GO:0005622, GO:0005623, GO:0005634, GO:0005654, GO:0005730, GO:0005737, GO:0005813, GO:0005815, GO:0005829, GO:0005856, GO:0005886, GO:0006139, GO:0006351, GO:0006355, GO:0006359, GO:0006383, GO:0006461, GO:0006725, GO:0006807, GO:…	610.977	1011.66	487.691	-1.05115	2.50611e-12	7.83328e-10
ENSG00000159128	IFNGR2	protein_coding	chr21	Cytokine-cytokine receptor interaction, Jak-STAT signaling pathway, Natural killer cell mediated cytotoxicity, Tuberculosis, Measles, Influenza A, Herpes simplex infection, HIF-1 signaling pathway, Leishmaniasis, Toxoplasmosis, Inflammatory bowel disease (IBD), Osteoclast differentiation, Chagas disease (American trypanosomiasis), Salmonella infection	hsa04060, hsa04630, hsa04650, hsa05152, hsa05162, hsa05164, hsa05168, hsa04066, hsa05140, hsa05145, hsa05321, hsa04380, hsa05142, hsa05132	Golgi membrane, regulation of cytokine-mediated signaling pathway, immune system process, regulation of immune system process, signal transducer activity, receptor activity, transmembrane signaling receptor activity, cytokine receptor activity, interferon receptor activity, interferon-gamma receptor activity, intracellular, cell, cytoplasm, endoplasmic reticulum, endoplasmic reticulum membrane, G…	GO:0000139, GO:0001959, GO:0002376, GO:0002682, GO:0004871, GO:0004872, GO:0004888, GO:0004896, GO:0004904, GO:0004906, GO:0005622, GO:0005623, GO:0005737, GO:0005783, GO:0005789, GO:0005794, GO:0005886, GO:0005887, GO:0006950, GO:0006952, GO:0006955, GO:0007154, GO:0007165, GO:0007166, GO:0009605, GO:0009607, GO:0009615, GO:0009966, GO:0009987, GO:0010033, GO:0010646, GO:0012505, GO:0012506, GO:…	212.131	325.559	177.23	-0.873603	2.63681e-12	8.1206e-10
ENSG00000089737	DDX24	protein_coding	chr14			nucleotide binding, nucleoside binding, purine nucleoside binding, nucleic acid binding, RNA binding, RNA helicase activity, catalytic activity, ATP-dependent RNA helicase activity, helicase activity, binding, ATP binding, intracellular, cell, nucleus, nucleolus, nucleobase-containing compound metabolic process, cellular aromatic compound metabolic process, nitrogen compound metabolic process, AT…	GO:0000166, GO:0001882, GO:0001883, GO:0003676, GO:0003723, GO:0003724, GO:0003824, GO:0004004, GO:0004386, GO:0005488, GO:0005524, GO:0005622, GO:0005623, GO:0005634, GO:0005730, GO:0006139, GO:0006725, GO:0006807, GO:0008026, GO:0008152, GO:0008186, GO:0009987, GO:0010501, GO:0016020, GO:0016070, GO:0016462, GO:0016787, GO:0016817, GO:0016818, GO:0016887, GO:0017076, GO:0017111, GO:0030554, GO:…	1421.74	2146.39	1198.77	-0.839825	2.74031e-12	8.31705e-10
ENSG00000005810	MYCBP2	protein_coding	chr13			catalytic activity, binding, protein binding, intracellular, cell, nucleus, nucleobase-containing compound metabolic process, transcription, DNA-templated, regulation of transcription, DNA-templated, cellular protein modification process, cellular aromatic compound metabolic process, nitrogen compound metabolic process, metabolic process, zinc ion binding, biosynthetic process, macromolecule bios…	GO:0003824, GO:0005488, GO:0005515, GO:0005622, GO:0005623, GO:0005634, GO:0006139, GO:0006351, GO:0006355, GO:0006464, GO:0006725, GO:0006807, GO:0008152, GO:0008270, GO:0009058, GO:0009059, GO:0009889, GO:0009987, GO:0010467, GO:0010468, GO:0010556, GO:0016020, GO:0016070, GO:0016567, GO:0016874, GO:0018130, GO:0019219, GO:0019222, GO:0019438, GO:0019538, GO:0031323, GO:0031326, GO:0032446, GO:…	1440.77	976.733	1583.55	0.696564	2.809e-12	8.37275e-10
ENSG00000204623	ZNRD1ASP	transcribed_unitary_pseudogene	chr6					132.355	70.1247	151.503	1.10041	2.83863e-12	8.37275e-10
ENSG00000055070	SZRD1	protein_coding	chr1					612.286	932.526	513.75	-0.858817	3.22065e-12	9.36762e-10
ENSG00000153187	HNRNPU	protein_coding	chr1	Spliceosome	hsa03040	nucleotide binding, RNA splicing, via transesterification reactions, RNA splicing, via transesterification reactions with bulged adenosine as nucleophile, mRNA splicing, via spliceosome, telomere maintenance, regulatory region DNA binding, core promoter binding, regulatory region nucleic acid binding, ossification, osteoblast differentiation, nucleoside binding, purine nucleoside binding, nucleic…	GO:0000166, GO:0000375, GO:0000377, GO:0000398, GO:0000723, GO:0000975, GO:0001047, GO:0001067, GO:0001503, GO:0001649, GO:0001882, GO:0001883, GO:0003676, GO:0003677, GO:0003723, GO:0003727, GO:0005488, GO:0005515, GO:0005524, GO:0005622, GO:0005623, GO:0005634, GO:0005654, GO:0005681, GO:0005697, GO:0005737, GO:0006139, GO:0006259, GO:0006278, GO:0006396, GO:0006397, GO:0006725, GO:0006807, GO:…	2600.97	2019.55	2779.87	0.460787	3.26571e-12	9.36855e-10
ENSG00000177853	ZNF518A	protein_coding	chr10			RNA polymerase II transcription factor activity, sequence-specific DNA binding, nucleic acid binding transcription factor activity, nucleic acid binding, DNA binding, transcription factor activity, sequence-specific DNA binding, binding, intracellular, cell, nucleus, nucleobase-containing compound metabolic process, transcription, DNA-templated, regulation of transcription, DNA-templated, regulat…	GO:0000981, GO:0001071, GO:0003676, GO:0003677, GO:0003700, GO:0005488, GO:0005622, GO:0005623, GO:0005634, GO:0006139, GO:0006351, GO:0006355, GO:0006357, GO:0006366, GO:0006725, GO:0006807, GO:0008152, GO:0009058, GO:0009059, GO:0009889, GO:0009987, GO:0010467, GO:0010468, GO:0010556, GO:0016070, GO:0018130, GO:0019219, GO:0019222, GO:0019438, GO:0031323, GO:0031326, GO:0032774, GO:0034641, GO:…	414.487	253.765	463.941	0.867882	3.34558e-12	9.46798e-10
ENSG00000177156	TALDO1	protein_coding	chr11	Metabolic pathways, Pentose phosphate pathway, Carbon metabolism, Biosynthesis of amino acids	hsa01100, hsa00030, hsa01200, hsa01230	catalytic activity, sedoheptulose-7-phosphate:D-glyceraldehyde-3-phosphate glyceronetransferase activity, binding, protein binding, extracellular region, intracellular, cell, nucleus, cytoplasm, cytosol, carbohydrate metabolic process, monosaccharide metabolic process, xylulose metabolic process, xylulose biosynthetic process, fructose 6-phosphate metabolic process, cellular aldehyde metabolic pr…	GO:0003824, GO:0004801, GO:0005488, GO:0005515, GO:0005576, GO:0005622, GO:0005623, GO:0005634, GO:0005737, GO:0005829, GO:0005975, GO:0005996, GO:0005997, GO:0005999, GO:0006002, GO:0006081, GO:0006098, GO:0006139, GO:0006725, GO:0006732, GO:0006733, GO:0006739, GO:0006753, GO:0006793, GO:0006796, GO:0006807, GO:0008152, GO:0009052, GO:0009058, GO:0009117, GO:0009987, GO:0016051, GO:0016740, GO:…	273.55	407.227	232.418	-0.806454	3.53056e-12	9.85827e-10
ENSG00000175203	DCTN2	protein_coding	chr12	Huntington's disease, Vasopressin-regulated water reabsorption	hsa05016, hsa04962	G2/M transition of mitotic cell cycle, mitotic cell cycle, nuclear division, chromosome, centromeric region, kinetochore, immune system process, antigen processing and presentation of exogenous peptide antigen, antigen processing and presentation of peptide antigen via MHC class II, antigen processing and presentation of peptide or polysaccharide antigen via MHC class II, motor activity, catalyti…	GO:0000086, GO:0000278, GO:0000280, GO:0000775, GO:0000776, GO:0002376, GO:0002478, GO:0002495, GO:0002504, GO:0003774, GO:0003824, GO:0005488, GO:0005515, GO:0005576, GO:0005622, GO:0005623, GO:0005694, GO:0005737, GO:0005813, GO:0005815, GO:0005829, GO:0005856, GO:0005869, GO:0005874, GO:0005875, GO:0006810, GO:0006888, GO:0006996, GO:0007049, GO:0007052, GO:0007067, GO:0008092, GO:0008104, GO:…	562.334	826.299	481.114	-0.779035	3.92423e-12	1.08133e-09
ENSG00000100220	RTCB	protein_coding	chr22			reproduction, nucleotide binding, RNA splicing, via endonucleolytic cleavage and ligation, in utero embryonic development, nucleoside binding, purine nucleoside binding, placenta development, developmental process involved in reproduction, nucleic acid binding, RNA binding, catalytic activity, RNA ligase (ATP) activity, binding, protein binding, ATP binding, intracellular, cell, nucleus, nuclear …	GO:0000003, GO:0000166, GO:0000394, GO:0001701, GO:0001882, GO:0001883, GO:0001890, GO:0003006, GO:0003676, GO:0003723, GO:0003824, GO:0003972, GO:0005488, GO:0005515, GO:0005524, GO:0005622, GO:0005623, GO:0005634, GO:0005635, GO:0005654, GO:0005737, GO:0005783, GO:0005789, GO:0006139, GO:0006388, GO:0006396, GO:0006399, GO:0006725, GO:0006807, GO:0007275, GO:0008033, GO:0008092, GO:0008152, GO:…	308.512	473.849	257.639	-0.87653	4.03844e-12	1.09835e-09
ENSG00000129317	PUS7L	protein_coding	chr12			pseudouridine synthesis, nucleic acid binding, RNA binding, catalytic activity, binding, protein binding, nucleobase-containing compound metabolic process, RNA processing, tRNA metabolic process, cellular aromatic compound metabolic process, nitrogen compound metabolic process, tRNA processing, metabolic process, RNA modification, pseudouridine synthase activity, cellular process, gene expression…	GO:0001522, GO:0003676, GO:0003723, GO:0003824, GO:0005488, GO:0005515, GO:0006139, GO:0006396, GO:0006399, GO:0006725, GO:0006807, GO:0008033, GO:0008152, GO:0009451, GO:0009982, GO:0009987, GO:0010467, GO:0016070, GO:0016853, GO:0016866, GO:0034470, GO:0034641, GO:0034660, GO:0043170, GO:0043412, GO:0044237, GO:0044238, GO:0044260, GO:0046483, GO:0071704, GO:0090304, GO:0097159, GO:1901360, GO:…	188.509	110.835	212.409	0.932252	4.13202e-12	1.1094e-09
ENSG00000108518	PFN1	protein_coding	chr17	Rap1 signaling pathway, Regulation of actin cytoskeleton, Salmonella infection, Shigellosis	hsa04015, hsa04810, hsa05132, hsa05131	nucleotide binding, adenyl-nucleotide exchange factor activity, ameboidal-type cell migration, establishment of planar polarity, morphogenesis of a polarized epithelium, embryonic epithelial tube formation, neural tube formation, neural tube closure, morphogenesis of an epithelium, nucleic acid binding, RNA binding, actin binding, actin monomer binding, receptor binding, binding, protein binding,…	GO:0000166, GO:0000774, GO:0001667, GO:0001736, GO:0001738, GO:0001838, GO:0001841, GO:0001843, GO:0002009, GO:0003676, GO:0003723, GO:0003779, GO:0003785, GO:0005102, GO:0005488, GO:0005515, GO:0005543, GO:0005546, GO:0005576, GO:0005615, GO:0005622, GO:0005623, GO:0005634, GO:0005737, GO:0005829, GO:0005856, GO:0005912, GO:0005924, GO:0005925, GO:0005938, GO:0006139, GO:0006259, GO:0006351, GO:…	466.306	816.273	358.624	-1.18433	4.68593e-12	1.24219e-09
ENSG00000198105	ZNF248	protein_coding	chr10			nucleic acid binding, DNA binding, binding, intracellular, cell, nucleus, nucleobase-containing compound metabolic process, transcription, DNA-templated, regulation of transcription, DNA-templated, cellular aromatic compound metabolic process, nitrogen compound metabolic process, metabolic process, biosynthetic process, macromolecule biosynthetic process, regulation of biosynthetic process, cellu…	GO:0003676, GO:0003677, GO:0005488, GO:0005622, GO:0005623, GO:0005634, GO:0006139, GO:0006351, GO:0006355, GO:0006725, GO:0006807, GO:0008152, GO:0009058, GO:0009059, GO:0009889, GO:0009987, GO:0010467, GO:0010468, GO:0010556, GO:0016070, GO:0018130, GO:0019219, GO:0019222, GO:0019438, GO:0031323, GO:0031326, GO:0032774, GO:0034641, GO:0034645, GO:0034654, GO:0043167, GO:0043169, GO:0043170, GO:…	249.259	161.526	276.254	0.770536	5.3772e-12	1.40762e-09
ENSG00000116539	ASH1L	protein_coding	chr1	Tight junction, Lysine degradation	hsa04530, hsa00310	MAPK cascade, cytokine production, regulation of protein phosphorylation, negative regulation of protein phosphorylation, acute inflammatory response, regulation of acute inflammatory response, negative regulation of acute inflammatory response, nucleic acid binding, DNA binding, chromatin binding, catalytic activity, binding, extracellular region, intracellular, cell, nucleus, nucleoplasm, chrom…	GO:0000165, GO:0001816, GO:0001932, GO:0001933, GO:0002526, GO:0002673, GO:0002674, GO:0003676, GO:0003677, GO:0003682, GO:0003824, GO:0005488, GO:0005576, GO:0005622, GO:0005623, GO:0005634, GO:0005654, GO:0005694, GO:0005737, GO:0005794, GO:0005911, GO:0005923, GO:0006139, GO:0006323, GO:0006325, GO:0006351, GO:0006355, GO:0006357, GO:0006366, GO:0006464, GO:0006468, GO:0006479, GO:0006725, GO:…	1824.71	1508.29	1922.06	0.349538	5.67625e-12	1.46755e-09
ENSG00000105254	TBCB	protein_coding	chr19			binding, protein binding, intracellular, cell, nucleus, nucleoplasm, cytoplasm, cytoskeleton, microtubule, multicellular organism development, nervous system development, cellular process, microtubule cytoskeleton, cell differentiation, membrane-enclosed lumen, nuclear lumen, multicellular organismal process, developmental process, organelle, membrane-bounded organelle, non-membrane-bounded organ…	GO:0005488, GO:0005515, GO:0005622, GO:0005623, GO:0005634, GO:0005654, GO:0005737, GO:0005856, GO:0005874, GO:0007275, GO:0007399, GO:0009987, GO:0015630, GO:0030154, GO:0031974, GO:0031981, GO:0032501, GO:0032502, GO:0043226, GO:0043227, GO:0043228, GO:0043229, GO:0043231, GO:0043232, GO:0043233, GO:0044422, GO:0044424, GO:0044428, GO:0044430, GO:0044446, GO:0044464, GO:0044699, GO:0044707, GO:…	198.029	335.732	155.658	-1.10398	6.00998e-12	1.53489e-09
ENSG00000144426	NBEAL1	protein_coding	chr2			binding, phospholipid binding, cell, lipid binding, endomembrane system, membrane, extrinsic component of membrane, membrane part, cell part	GO:0005488, GO:0005543, GO:0005623, GO:0008289, GO:0012505, GO:0016020, GO:0019898, GO:0044425, GO:0044464	748.08	486.517	828.561	0.766895	6.25838e-12	1.57907e-09
ENSG00000111540	RAB5B	protein_coding	chr12	Tuberculosis, Ras signaling pathway, Endocytosis, Phagosome, Amoebiasis, Vasopressin-regulated water reabsorption	hsa05152, hsa04014, hsa04144, hsa04145, hsa05146, hsa04962	nucleotide binding, nucleoside binding, purine nucleoside binding, immune system process, catalytic activity, GTPase activity, binding, protein binding, GTP binding, extracellular region, intracellular, cell, cytoplasm, endosome, early endosome, vacuole, vacuolar membrane, plasma membrane, transport, endocytosis, organelle organization, endosome organization, vacuole organization, vacuolar transp…	GO:0000166, GO:0001882, GO:0001883, GO:0002376, GO:0003824, GO:0003924, GO:0005488, GO:0005515, GO:0005525, GO:0005576, GO:0005622, GO:0005623, GO:0005737, GO:0005768, GO:0005769, GO:0005773, GO:0005774, GO:0005886, GO:0006810, GO:0006897, GO:0006996, GO:0007032, GO:0007033, GO:0007034, GO:0007154, GO:0007165, GO:0007264, GO:0008104, GO:0009987, GO:0010008, GO:0010256, GO:0012505, GO:0015031, GO:…	1043.31	1568.18	881.81	-0.829835	6.34299e-12	1.58137e-09
ENSG00000280339	AP001528.3	TEC	chr11					91.6155	46.91	105.371	1.15071	6.68313e-12	1.64657e-09
ENSG00000151338	MIPOL1	protein_coding	chr14			binding, protein binding, intracellular, cell, nucleus, organelle, membrane-bounded organelle, intracellular organelle, intracellular membrane-bounded organelle, intracellular part, cell part	GO:0005488, GO:0005515, GO:0005622, GO:0005623, GO:0005634, GO:0043226, GO:0043227, GO:0043229, GO:0043231, GO:0044424, GO:0044464	119.69	61.9536	137.454	1.13705	1.01739e-11	2.47746e-09
ENSG00000130005	GAMT	protein_coding	chr19	Metabolic pathways, Arginine and proline metabolism, Glycine, serine and threonine metabolism	hsa01100, hsa00330, hsa00260	reproduction, system process, muscle system process, catalytic activity, binding, protein binding, extracellular region, intracellular, cell, nucleus, cytoplasm, cytosol, organic acid metabolic process, nucleobase-containing compound metabolic process, creatine metabolic process, creatine biosynthetic process, cellular aromatic compound metabolic process, coenzyme metabolic process, sulfur compou…	GO:0000003, GO:0003008, GO:0003012, GO:0003824, GO:0005488, GO:0005515, GO:0005576, GO:0005622, GO:0005623, GO:0005634, GO:0005737, GO:0005829, GO:0006082, GO:0006139, GO:0006600, GO:0006601, GO:0006725, GO:0006732, GO:0006790, GO:0006807, GO:0006936, GO:0007275, GO:0007276, GO:0007283, GO:0008152, GO:0008168, GO:0008757, GO:0009058, GO:0009116, GO:0009119, GO:0009653, GO:0009790, GO:0009887, GO:…	168.841	251.287	143.474	-0.80426	1.17703e-11	2.83326e-09
ENSG00000157741	UBN2	protein_coding	chr7			extracellular region, extracellular space, intracellular, cell, nucleus, nucleoplasm, membrane-enclosed lumen, nuclear lumen, organelle, membrane-bounded organelle, intracellular organelle, intracellular membrane-bounded organelle, organelle lumen, extracellular region part, organelle part, intracellular part, nuclear part, intracellular organelle part, cell part, intracellular organelle lumen	GO:0005576, GO:0005615, GO:0005622, GO:0005623, GO:0005634, GO:0005654, GO:0031974, GO:0031981, GO:0043226, GO:0043227, GO:0043229, GO:0043231, GO:0043233, GO:0044421, GO:0044422, GO:0044424, GO:0044428, GO:0044446, GO:0044464, GO:0070013	659.606	498.927	709.045	0.506192	1.24164e-11	2.95482e-09
ENSG00000128585	MKLN1	protein_coding	chr7			cell morphogenesis, ruffle, intracellular, cell, cytoplasm, cytosol, cell cortex, organelle organization, cytoskeleton organization, cell communication, cell adhesion, cell-matrix adhesion, signal transduction, regulation of cell shape, anatomical structure morphogenesis, cellular process, cellular component organization, regulation of anatomical structure morphogenesis, regulation of cell morpho…	GO:0000902, GO:0001726, GO:0005622, GO:0005623, GO:0005737, GO:0005829, GO:0005938, GO:0006996, GO:0007010, GO:0007154, GO:0007155, GO:0007160, GO:0007165, GO:0008360, GO:0009653, GO:0009987, GO:0016043, GO:0022603, GO:0022604, GO:0022610, GO:0023052, GO:0030029, GO:0030036, GO:0031252, GO:0031532, GO:0031589, GO:0032502, GO:0032989, GO:0042995, GO:0044424, GO:0044444, GO:0044464, GO:0044699, GO:…	995.08	815.973	1050.19	0.363663	1.3666e-11	3.21566e-09
ENSG00000132329	RAMP1	protein_coding	chr2	Vascular smooth muscle contraction	hsa04270	angiogenesis, blood vessel development, peptide receptor activity, G-protein coupled receptor binding, vasculature development, signal transducer activity, receptor activity, transmembrane signaling receptor activity, G-protein coupled receptor activity, calcitonin receptor activity, receptor binding, transporter activity, binding, protein binding, extracellular region, extracellular space, intra…	GO:0001525, GO:0001568, GO:0001653, GO:0001664, GO:0001944, GO:0004871, GO:0004872, GO:0004888, GO:0004930, GO:0004948, GO:0005102, GO:0005215, GO:0005488, GO:0005515, GO:0005576, GO:0005615, GO:0005622, GO:0005623, GO:0005886, GO:0005887, GO:0005975, GO:0006109, GO:0006139, GO:0006140, GO:0006163, GO:0006164, GO:0006171, GO:0006464, GO:0006486, GO:0006725, GO:0006753, GO:0006793, GO:0006796, GO:…	240.937	446.857	177.577	-1.32649	1.40012e-11	3.22588e-09
ENSG00000161011	SQSTM1	protein_coding	chr5	Osteoclast differentiation	hsa04380	lytic vacuole, pre-autophagosomal structure, mitophagy, macromitophagy, cytoplasmic mRNA processing body, regulation of protein phosphorylation, positive regulation of protein phosphorylation, immune system process, catalytic activity, protein kinase activity, protein serine/threonine kinase activity, protein kinase C binding, receptor binding, binding, protein binding, extracellular region, intr…	GO:0000323, GO:0000407, GO:0000422, GO:0000423, GO:0000932, GO:0001932, GO:0001934, GO:0002376, GO:0003824, GO:0004672, GO:0004674, GO:0005080, GO:0005102, GO:0005488, GO:0005515, GO:0005576, GO:0005622, GO:0005623, GO:0005634, GO:0005654, GO:0005737, GO:0005764, GO:0005767, GO:0005768, GO:0005770, GO:0005773, GO:0005776, GO:0005783, GO:0005829, GO:0005929, GO:0006139, GO:0006351, GO:0006355, GO:…	1873.82	3330.01	1425.77	-1.22321	1.40175e-11	3.22588e-09
ENSG00000072506	HSD17B10	protein_coding	chrX	Metabolic pathways, Alzheimer's disease, Valine, leucine and isoleucine degradation	hsa01100, hsa05010, hsa00280	reproduction, nucleotide binding, mitochondrial RNA metabolic process, mitochondrial RNA processing, RNA methylation, beta-amyloid binding, developmental process involved in reproduction, nucleic acid binding, RNA binding, catalytic activity, 3-hydroxyacyl-CoA dehydrogenase activity, estradiol 17-beta-dehydrogenase activity, receptor binding, binding, steroid binding, protein binding, intracellul…	GO:0000003, GO:0000166, GO:0000959, GO:0000963, GO:0001510, GO:0001540, GO:0003006, GO:0003676, GO:0003723, GO:0003824, GO:0003857, GO:0004303, GO:0005102, GO:0005488, GO:0005496, GO:0005515, GO:0005622, GO:0005623, GO:0005737, GO:0005739, GO:0005759, GO:0005886, GO:0006082, GO:0006139, GO:0006396, GO:0006399, GO:0006400, GO:0006461, GO:0006629, GO:0006725, GO:0006807, GO:0006996, GO:0007005, GO:…	221.453	376.203	173.837	-1.10933	1.43004e-11	3.25521e-09
ENSG00000173575	CHD2	protein_coding	chr15			nucleotide binding, regulatory region DNA binding, transcription regulatory region sequence-specific DNA binding, core promoter sequence-specific DNA binding, core promoter binding, regulatory region nucleic acid binding, nucleoside binding, purine nucleoside binding, hematopoietic progenitor cell differentiation, immune system process, immune system development, nucleic acid binding, DNA binding…	GO:0000166, GO:0000975, GO:0000976, GO:0001046, GO:0001047, GO:0001067, GO:0001882, GO:0001883, GO:0002244, GO:0002376, GO:0002520, GO:0003676, GO:0003677, GO:0003678, GO:0003690, GO:0003723, GO:0003824, GO:0004003, GO:0004386, GO:0005488, GO:0005515, GO:0005524, GO:0005576, GO:0005622, GO:0005623, GO:0005634, GO:0005654, GO:0005730, GO:0006139, GO:0006325, GO:0006351, GO:0006355, GO:0006357, GO:…	845.425	618.436	915.267	0.564813	1.77063e-11	3.98715e-09
ENSG00000114861	FOXP1	protein_coding	chr3	MicroRNAs in cancer	hsa05206	RNA polymerase II transcription factor activity, sequence-specific DNA binding, nucleic acid binding transcription factor activity, skeletal system development, ameboidal-type cell migration, cell activation, B cell apoptotic process, cytokine production, regulation of cytokine production, morphogenesis of an epithelium, response to molecule of bacterial origin, immune effector process, cell acti…	GO:0000981, GO:0001071, GO:0001501, GO:0001667, GO:0001775, GO:0001783, GO:0001816, GO:0001817, GO:0002009, GO:0002237, GO:0002252, GO:0002263, GO:0002274, GO:0002285, GO:0002286, GO:0002287, GO:0002292, GO:0002293, GO:0002294, GO:0002366, GO:0002376, GO:0002520, GO:0002521, GO:0002573, GO:0002682, GO:0002761, GO:0002831, GO:0002902, GO:0002903, GO:0003158, GO:0003159, GO:0003676, GO:0003677, GO:…	514.401	385.957	553.923	0.520114	1.86282e-11	4.15013e-09
ENSG00000116754	SRSF11	protein_coding	chr1			nucleotide binding, RNA splicing, via transesterification reactions, RNA splicing, via transesterification reactions with bulged adenosine as nucleophile, mRNA splicing, via spliceosome, nucleic acid binding, RNA binding, binding, protein binding, intracellular, cell, nucleus, nucleoplasm, nucleobase-containing compound metabolic process, transcription, DNA-templated, DNA-templated transcription,…	GO:0000166, GO:0000375, GO:0000377, GO:0000398, GO:0003676, GO:0003723, GO:0005488, GO:0005515, GO:0005622, GO:0005623, GO:0005634, GO:0005654, GO:0006139, GO:0006351, GO:0006353, GO:0006366, GO:0006369, GO:0006396, GO:0006397, GO:0006403, GO:0006405, GO:0006406, GO:0006725, GO:0006807, GO:0006810, GO:0006913, GO:0008152, GO:0008380, GO:0009058, GO:0009059, GO:0009987, GO:0010467, GO:0015931, GO:…	629.241	439.934	687.489	0.642872	1.88588e-11	4.15728e-09
ENSG00000196586	MYO6	protein_coding	chr6			microfilament motor activity, nucleotide binding, lytic vacuole, DNA-directed RNA polymerase complex, ruffle, nucleoside binding, purine nucleoside binding, system process, motor activity, actin binding, catalytic activity, binding, protein binding, calmodulin binding, ATP binding, extracellular region, intracellular, cell, nucleus, nuclear envelope, nucleoplasm, cytoplasm, lysosome, lysosomal me…	GO:0000146, GO:0000166, GO:0000323, GO:0000428, GO:0001726, GO:0001882, GO:0001883, GO:0003008, GO:0003774, GO:0003779, GO:0003824, GO:0005488, GO:0005515, GO:0005516, GO:0005524, GO:0005576, GO:0005622, GO:0005623, GO:0005634, GO:0005635, GO:0005654, GO:0005737, GO:0005764, GO:0005765, GO:0005773, GO:0005774, GO:0005794, GO:0005829, GO:0005856, GO:0005884, GO:0005886, GO:0005902, GO:0005905, GO:…	248.322	123.811	286.633	1.20449	1.91712e-11	4.18213e-09
ENSG00000005483	KMT2E	protein_coding	chr7	Lysine degradation	hsa00310	transcription factor activity, protein binding, transcription factor activity, transcription factor binding, response to acid chemical, cell activation, immune effector process, myeloid cell homeostasis, myeloid leukocyte activation, immune system process, leukocyte mediated immunity, myeloid leukocyte mediated immunity, neutrophil mediated immunity, immune system development, leukocyte different…	GO:0000988, GO:0000989, GO:0001101, GO:0001775, GO:0002252, GO:0002262, GO:0002274, GO:0002376, GO:0002443, GO:0002444, GO:0002446, GO:0002520, GO:0002521, GO:0002573, GO:0002682, GO:0002684, GO:0002761, GO:0002763, GO:0003712, GO:0003713, GO:0003824, GO:0005488, GO:0005515, GO:0005576, GO:0005622, GO:0005623, GO:0005634, GO:0005654, GO:0005737, GO:0005886, GO:0006139, GO:0006259, GO:0006304, GO:…	835.897	606.327	906.535	0.57948	1.96519e-11	4.24278e-09
ENSG00000114857	NKTR	protein_coding	chr3			protein peptidyl-prolyl isomerization, peptidyl-prolyl cis-trans isomerase activity, catalytic activity, binding, protein folding, cellular protein modification process, drug binding, metabolic process, cellular process, cyclosporin A binding, membrane, isomerase activity, cis-trans isomerase activity, peptidyl-amino acid modification, peptidyl-proline modification, protein metabolic process, ami…	GO:0000413, GO:0003755, GO:0003824, GO:0005488, GO:0006457, GO:0006464, GO:0008144, GO:0008152, GO:0009987, GO:0016018, GO:0016020, GO:0016853, GO:0016859, GO:0018193, GO:0018208, GO:0019538, GO:0033218, GO:0036211, GO:0042277, GO:0043170, GO:0043412, GO:0044237, GO:0044238, GO:0044260, GO:0044267, GO:0071704	1165.17	595.95	1340.32	1.16797	2.1011e-11	4.48992e-09
ENSG00000174903	RAB1B	protein_coding	chr11	Legionellosis	hsa05134	autophagosome assembly, Golgi membrane, nucleotide binding, pre-autophagosomal structure, nucleoside binding, purine nucleoside binding, binding, protein binding, GTP binding, extracellular region, intracellular, cell, cytoplasm, mitochondrion, endoplasmic reticulum, endoplasmic reticulum membrane, endoplasmic reticulum-Golgi intermediate compartment, Golgi apparatus, protein complex assembly, tr…	GO:0000045, GO:0000139, GO:0000166, GO:0000407, GO:0001882, GO:0001883, GO:0005488, GO:0005515, GO:0005525, GO:0005576, GO:0005622, GO:0005623, GO:0005737, GO:0005739, GO:0005783, GO:0005789, GO:0005793, GO:0005794, GO:0006461, GO:0006810, GO:0006888, GO:0006890, GO:0006900, GO:0006901, GO:0006903, GO:0006914, GO:0006996, GO:0007033, GO:0007154, GO:0007165, GO:0007264, GO:0008104, GO:0008152, GO:…	420.312	632.128	355.138	-0.830062	2.27699e-11	4.81664e-09
ENSG00000124701	APOBEC2	protein_coding	chr6			nucleic acid binding, RNA binding, catalytic activity, cytidine deaminase activity, binding, nucleobase-containing compound metabolic process, pyrimidine nucleoside metabolic process, cytidine catabolic process, DNA metabolic process, DNA modification, RNA processing, mRNA processing, cellular aromatic compound metabolic process, nitrogen compound metabolic process, metabolic process, zinc ion bi…	GO:0003676, GO:0003723, GO:0003824, GO:0004126, GO:0005488, GO:0006139, GO:0006213, GO:0006216, GO:0006259, GO:0006304, GO:0006396, GO:0006397, GO:0006725, GO:0006807, GO:0008152, GO:0008270, GO:0009056, GO:0009116, GO:0009119, GO:0009164, GO:0009451, GO:0009972, GO:0009987, GO:0010467, GO:0016070, GO:0016071, GO:0016556, GO:0016787, GO:0016810, GO:0016814, GO:0019239, GO:0019439, GO:0034641, GO:…	743.768	1463.71	522.246	-1.48506	2.33927e-11	4.8989e-09
ENSG00000196465	MYL6B	protein_coding	chr12	Oxytocin signaling pathway, Vascular smooth muscle contraction	hsa04921, hsa04270	system process, muscle system process, motor activity, catalytic activity, structural molecule activity, binding, calcium ion binding, protein binding, extracellular region, intracellular, cell, cytoplasm, cytosol, cytoskeleton, muscle myosin complex, movement of cell or subcellular component, muscle contraction, multicellular organism development, muscle organ development, skeletal muscle tissue…	GO:0003008, GO:0003012, GO:0003774, GO:0003824, GO:0005198, GO:0005488, GO:0005509, GO:0005515, GO:0005576, GO:0005622, GO:0005623, GO:0005737, GO:0005829, GO:0005856, GO:0005859, GO:0006928, GO:0006936, GO:0007275, GO:0007517, GO:0007519, GO:0008307, GO:0009888, GO:0009987, GO:0014706, GO:0015629, GO:0016459, GO:0016460, GO:0016461, GO:0016462, GO:0016787, GO:0016817, GO:0016818, GO:0017111, GO:…	129.526	228.457	99.0852	-1.197	2.45474e-11	5.08982e-09
ENSG00000139579	NABP2	protein_coding	chr12			cell cycle checkpoint, nuclear chromosome, mitotic cell cycle, telomere maintenance, double-strand break repair via homologous recombination, recombinational repair, chromosome, telomeric region, nuclear chromosome, telomeric region, nucleic acid binding, DNA binding, single-stranded DNA binding, binding, protein binding, intracellular, cell, nucleus, nucleoplasm, chromosome, cytoplasm, nucleobas…	GO:0000075, GO:0000228, GO:0000278, GO:0000723, GO:0000724, GO:0000725, GO:0000781, GO:0000784, GO:0003676, GO:0003677, GO:0003697, GO:0005488, GO:0005515, GO:0005622, GO:0005623, GO:0005634, GO:0005654, GO:0005694, GO:0005737, GO:0006139, GO:0006259, GO:0006281, GO:0006302, GO:0006310, GO:0006351, GO:0006366, GO:0006725, GO:0006807, GO:0006950, GO:0006974, GO:0006996, GO:0007049, GO:0007093, GO:…	83.9344	131.171	69.4001	-0.908754	2.50103e-11	5.13496e-09
ENSG00000117523	PRRC2C	protein_coding	chr1			hematopoietic progenitor cell differentiation, immune system process, immune system development, nucleic acid binding, RNA binding, binding, protein binding, multicellular organism development, protein C-terminus binding, cellular process, membrane, hemopoiesis, cell differentiation, multicellular organismal process, developmental process, single-organism process, single-multicellular organism pr…	GO:0002244, GO:0002376, GO:0002520, GO:0003676, GO:0003723, GO:0005488, GO:0005515, GO:0007275, GO:0008022, GO:0009987, GO:0016020, GO:0030097, GO:0030154, GO:0032501, GO:0032502, GO:0044699, GO:0044707, GO:0044763, GO:0044767, GO:0044822, GO:0048513, GO:0048534, GO:0048731, GO:0048856, GO:0048869, GO:0097159, GO:1901363	1503.7	990.748	1661.53	0.745337	2.72863e-11	5.54787e-09
ENSG00000100697	DICER1	protein_coding	chr14	MicroRNAs in cancer	hsa05206	negative regulation of transcription from RNA polymerase II promoter, nucleotide binding, DNA catabolic process, endonucleolytic, cell morphogenesis, nucleoside binding, purine nucleoside binding, system process, nucleic acid binding, RNA binding, double-stranded RNA binding, catalytic activity, helicase activity, nuclease activity, endonuclease activity, endodeoxyribonuclease activity, endoribon…	GO:0000122, GO:0000166, GO:0000737, GO:0000902, GO:0001882, GO:0001883, GO:0003008, GO:0003676, GO:0003723, GO:0003725, GO:0003824, GO:0004386, GO:0004518, GO:0004519, GO:0004520, GO:0004521, GO:0004525, GO:0004530, GO:0004536, GO:0004540, GO:0005488, GO:0005515, GO:0005524, GO:0005622, GO:0005623, GO:0005634, GO:0005737, GO:0005793, GO:0005829, GO:0006139, GO:0006259, GO:0006308, GO:0006309, GO:…	915.898	687.95	986.035	0.518703	2.77158e-11	5.581e-09
ENSG00000149932	TMEM219	protein_coding	chr16			cell, plasma membrane, apoptotic process, cell death, cellular process, regulation of cell death, programmed cell death, membrane, integral component of membrane, intrinsic component of membrane, regulation of apoptotic process, regulation of programmed cell death, membrane part, cell part, single-organism process, single-organism cellular process, regulation of biological process, regulation of …	GO:0005623, GO:0005886, GO:0006915, GO:0008219, GO:0009987, GO:0010941, GO:0012501, GO:0016020, GO:0016021, GO:0031224, GO:0042981, GO:0043067, GO:0044425, GO:0044464, GO:0044699, GO:0044763, GO:0050789, GO:0050794, GO:0065007, GO:0071944	188.388	293.104	156.168	-0.904016	2.82046e-11	5.62535e-09
ENSG00000114738	MAPKAPK3	protein_coding	chr3	MAPK signaling pathway, VEGF signaling pathway	hsa04010, hsa04370	MAPK cascade, nucleotide binding, activation of MAPK activity, nucleoside binding, purine nucleoside binding, regulation of protein phosphorylation, positive regulation of protein phosphorylation, activation of innate immune response, pattern recognition receptor signaling pathway, toll-like receptor signaling pathway, response to molecule of bacterial origin, activation of immune response, immun…	GO:0000165, GO:0000166, GO:0000187, GO:0001882, GO:0001883, GO:0001932, GO:0001934, GO:0002218, GO:0002221, GO:0002224, GO:0002237, GO:0002253, GO:0002376, GO:0002682, GO:0002684, GO:0002757, GO:0002758, GO:0002764, GO:0003824, GO:0004672, GO:0004674, GO:0004683, GO:0004708, GO:0004712, GO:0004871, GO:0005488, GO:0005515, GO:0005516, GO:0005524, GO:0005622, GO:0005623, GO:0005634, GO:0005654, GO:…	1844.48	2953.17	1503.34	-0.97362	2.93872e-11	5.8059e-09
ENSG00000163050	COQ8A	protein_coding	chr1			nucleotide binding, nucleoside binding, purine nucleoside binding, catalytic activity, binding, protein binding, ATP binding, intracellular, cell, cytoplasm, mitochondrion, coenzyme metabolic process, oxidoreduction coenzyme metabolic process, ubiquinone metabolic process, ubiquinone biosynthetic process, phosphorus metabolic process, phosphate-containing compound metabolic process, metabolic pro…	GO:0000166, GO:0001882, GO:0001883, GO:0003824, GO:0005488, GO:0005515, GO:0005524, GO:0005622, GO:0005623, GO:0005737, GO:0005739, GO:0006732, GO:0006733, GO:0006743, GO:0006744, GO:0006793, GO:0006796, GO:0008152, GO:0009058, GO:0009108, GO:0009987, GO:0016020, GO:0016021, GO:0016301, GO:0016310, GO:0016740, GO:0016772, GO:0017076, GO:0030554, GO:0031224, GO:0032549, GO:0032550, GO:0032553, GO:…	1514.4	2538.61	1199.26	-1.08126	3.0393e-11	5.9485e-09
ENSG00000104979	C19orf53	protein_coding	chr19					196.174	322.949	157.166	-1.03433	3.15061e-11	6.10927e-09
ENSG00000152818	UTRN	protein_coding	chr6			regulation of cell-matrix adhesion, positive regulation of cell-matrix adhesion, regulation of sodium ion transport, system process, muscle system process, actin binding, receptor binding, integrin binding, binding, protein binding, extracellular region, intracellular, cell, nucleus, nucleoplasm, cytoplasm, cytoskeleton, plasma membrane, cell cortex, transport, ion transport, cation transport, so…	GO:0001952, GO:0001954, GO:0002028, GO:0003008, GO:0003012, GO:0003779, GO:0005102, GO:0005178, GO:0005488, GO:0005515, GO:0005576, GO:0005622, GO:0005623, GO:0005634, GO:0005654, GO:0005737, GO:0005856, GO:0005886, GO:0005938, GO:0006810, GO:0006811, GO:0006812, GO:0006814, GO:0006936, GO:0007155, GO:0007160, GO:0007275, GO:0007517, GO:0007528, GO:0008092, GO:0008270, GO:0009987, GO:0010810, GO:…	2435.7	1537.1	2712.19	0.818842	3.20275e-11	6.15339e-09
ENSG00000115234	SNX17	protein_coding	chr2			blood vessel development, vasculature development, cardiac chamber development, cardiac septum development, receptor binding, binding, protein binding, phospholipid binding, intracellular, cell, cytoplasm, endosome, early endosome, vacuole, vacuolar membrane, Golgi apparatus, cytosol, alcohol metabolic process, lipid metabolic process, steroid catabolic process, cholesterol catabolic process, tra…	GO:0001568, GO:0001944, GO:0003205, GO:0003279, GO:0005102, GO:0005488, GO:0005515, GO:0005543, GO:0005622, GO:0005623, GO:0005737, GO:0005768, GO:0005769, GO:0005773, GO:0005774, GO:0005794, GO:0005829, GO:0006066, GO:0006629, GO:0006706, GO:0006707, GO:0006810, GO:0006886, GO:0006897, GO:0006898, GO:0007034, GO:0007154, GO:0007165, GO:0007275, GO:0007507, GO:0008022, GO:0008104, GO:0008152, GO:…	354.208	545.323	295.403	-0.882195	3.61459e-11	6.88151e-09
ENSG00000253352	TUG1	bidirectional_promoter_lncRNA	chr22					1117.23	1059.6	1134.96	0.0990359	3.94287e-11	7.43888e-09
ENSG00000187837	HIST1H1C	protein_coding	chr6			negative regulation of transcription from RNA polymerase II promoter, nuclear chromosome, chromatin, nucleosome, nuclear chromatin, euchromatin, nucleic acid binding, DNA binding, chromatin binding, RNA binding, binding, protein binding, intracellular, cell, nucleus, chromosome, nuclear euchromatin, nucleobase-containing compound metabolic process, DNA packaging, chromatin organization, chromatin…	GO:0000122, GO:0000228, GO:0000785, GO:0000786, GO:0000790, GO:0000791, GO:0003676, GO:0003677, GO:0003682, GO:0003723, GO:0005488, GO:0005515, GO:0005622, GO:0005623, GO:0005634, GO:0005694, GO:0005719, GO:0006139, GO:0006323, GO:0006325, GO:0006333, GO:0006334, GO:0006351, GO:0006355, GO:0006357, GO:0006366, GO:0006461, GO:0006464, GO:0006479, GO:0006725, GO:0006807, GO:0006996, GO:0008152, GO:…	780.717	1569.48	538.02	-1.5428	4.17275e-11	7.8023e-09
ENSG00000046889	PREX2	protein_coding	chr8			cell morphogenesis, cell morphogenesis involved in differentiation, guanyl-nucleotide exchange factor activity, Ras guanyl-nucleotide exchange factor activity, Rho guanyl-nucleotide exchange factor activity, GTPase activator activity, intracellular, cell, plasma membrane, cell communication, signal transduction, G-protein coupled receptor signaling pathway, small GTPase mediated signal transducti…	GO:0000902, GO:0000904, GO:0005085, GO:0005088, GO:0005089, GO:0005096, GO:0005622, GO:0005623, GO:0005886, GO:0007154, GO:0007165, GO:0007186, GO:0007264, GO:0007265, GO:0007266, GO:0007275, GO:0007399, GO:0007610, GO:0007626, GO:0008047, GO:0008344, GO:0009653, GO:0009966, GO:0009987, GO:0010646, GO:0014065, GO:0016020, GO:0016043, GO:0016358, GO:0022008, GO:0023051, GO:0023052, GO:0030030, GO:…	655.775	362.419	746.038	1.03955	4.238e-11	7.85417e-09
ENSG00000079999	KEAP1	protein_coding	chr19	Ubiquitin mediated proteolysis	hsa04120	ubiquitin ligase complex, in utero embryonic development, selenium compound metabolic process, catalytic activity, ubiquitin-protein transferase activity, binding, protein binding, intracellular, cell, nucleus, nucleoplasm, cytoplasm, endoplasmic reticulum, microtubule organizing center, cytosol, cytoskeleton, actin filament, cell-cell junction, adherens junction, cell-cell adherens junction, cel…	GO:0000151, GO:0001701, GO:0001887, GO:0003824, GO:0004842, GO:0005488, GO:0005515, GO:0005622, GO:0005623, GO:0005634, GO:0005654, GO:0005737, GO:0005783, GO:0005815, GO:0005829, GO:0005856, GO:0005884, GO:0005911, GO:0005912, GO:0005913, GO:0005924, GO:0005925, GO:0006082, GO:0006108, GO:0006139, GO:0006351, GO:0006355, GO:0006461, GO:0006464, GO:0006508, GO:0006511, GO:0006605, GO:0006606, GO:…	302.148	417.303	266.715	-0.643849	4.73683e-11	8.58481e-09
ENSG00000081665	ZNF506	protein_coding	chr19			regulatory region DNA binding, transcription regulatory region sequence-specific DNA binding, RNA polymerase II regulatory region sequence-specific DNA binding, RNA polymerase II core promoter proximal region sequence-specific DNA binding, core promoter proximal region sequence-specific DNA binding, RNA polymerase II regulatory region DNA binding, regulatory region nucleic acid binding, core prom…	GO:0000975, GO:0000976, GO:0000977, GO:0000978, GO:0000987, GO:0001012, GO:0001067, GO:0001159, GO:0003676, GO:0003677, GO:0003690, GO:0005488, GO:0005622, GO:0005623, GO:0005634, GO:0005730, GO:0006139, GO:0006351, GO:0006355, GO:0006725, GO:0006807, GO:0008152, GO:0009058, GO:0009059, GO:0009889, GO:0009987, GO:0010467, GO:0010468, GO:0010556, GO:0016070, GO:0018130, GO:0019219, GO:0019222, GO:…	203.331	145.944	220.988	0.595215	4.71463e-11	8.58481e-09
ENSG00000116001	TIA1	protein_coding	chr2			nucleotide binding, RNA splicing, via transesterification reactions, RNA splicing, via transesterification reactions with bulged adenosine as nucleophile, mRNA splicing, via spliceosome, cytokine production, regulation of cytokine production, negative regulation of cytokine production, nucleic acid binding, RNA binding, single-stranded RNA binding, binding, protein binding, intracellular, cell, n…	GO:0000166, GO:0000375, GO:0000377, GO:0000398, GO:0001816, GO:0001817, GO:0001818, GO:0003676, GO:0003723, GO:0003727, GO:0005488, GO:0005515, GO:0005622, GO:0005623, GO:0005634, GO:0005654, GO:0005737, GO:0006139, GO:0006396, GO:0006397, GO:0006412, GO:0006417, GO:0006518, GO:0006725, GO:0006807, GO:0006915, GO:0007154, GO:0007165, GO:0007166, GO:0007167, GO:0007169, GO:0008104, GO:0008143, GO:…	450.327	351.935	480.601	0.448435	4.75522e-11	8.58481e-09
ENSG00000155876	RRAGA	protein_coding	chr9	mTOR signaling pathway	hsa04150	nucleotide binding, lytic vacuole, response to acid chemical, nucleoside binding, purine nucleoside binding, catalytic activity, GTPase activity, binding, protein binding, GTP binding, intracellular, cell, nucleus, cytoplasm, lysosome, lysosomal membrane, endosome, vacuole, vacuolar membrane, Golgi apparatus, cytosol, autophagy, apoptotic process, response to stress, cell cycle, cell cycle arrest…	GO:0000166, GO:0000323, GO:0001101, GO:0001882, GO:0001883, GO:0003824, GO:0003924, GO:0005488, GO:0005515, GO:0005525, GO:0005622, GO:0005623, GO:0005634, GO:0005737, GO:0005764, GO:0005765, GO:0005768, GO:0005773, GO:0005774, GO:0005794, GO:0005829, GO:0006914, GO:0006915, GO:0006950, GO:0007049, GO:0007050, GO:0007154, GO:0007165, GO:0008104, GO:0008219, GO:0009267, GO:0009605, GO:0009719, GO:…	330.332	490.63	281.009	-0.80183	4.8753e-11	8.63349e-09
ENSG00000172638	EFEMP2	protein_coding	chr11			structural molecule activity, extracellular matrix structural constituent, binding, calcium ion binding, protein binding, extracellular region, proteinaceous extracellular matrix, basement membrane, extracellular matrix, vesicle, membrane-bounded vesicle, ion binding, cation binding, organelle, membrane-bounded organelle, extracellular organelle, extracellular matrix component, extracellular regi…	GO:0005198, GO:0005201, GO:0005488, GO:0005509, GO:0005515, GO:0005576, GO:0005578, GO:0005604, GO:0031012, GO:0031982, GO:0031988, GO:0043167, GO:0043169, GO:0043226, GO:0043227, GO:0043230, GO:0044420, GO:0044421, GO:0046872, GO:0070062, GO:1903561	318.743	428.25	285.049	-0.585559	4.88228e-11	8.63349e-09
ENSG00000183255	PTTG1IP	protein_coding	chr21			p53 binding, binding, protein binding, extracellular region, intracellular, cell, nucleus, cytoplasm, cellular protein modification process, protein targeting, protein import into nucleus, transport, intracellular protein transport, nucleocytoplasmic transport, apoptotic process, response to stress, cellular response to DNA damage stimulus, cell communication, signal transduction, protein localiz…	GO:0002039, GO:0005488, GO:0005515, GO:0005576, GO:0005622, GO:0005623, GO:0005634, GO:0005737, GO:0006464, GO:0006605, GO:0006606, GO:0006810, GO:0006886, GO:0006913, GO:0006915, GO:0006950, GO:0006974, GO:0007154, GO:0007165, GO:0008104, GO:0008152, GO:0008219, GO:0009056, GO:0009057, GO:0009893, GO:0009894, GO:0009896, GO:0009966, GO:0009968, GO:0009987, GO:0010604, GO:0010646, GO:0010648, GO:…	995.661	1711.13	775.518	-1.1407	4.90586e-11	8.63349e-09
ENSG00000119655	NPC2	protein_coding	chr14	Lysosome	hsa04142	lytic vacuole, binding, steroid binding, protein binding, extracellular region, intracellular, cell, cytoplasm, lysosome, vacuole, endoplasmic reticulum, alcohol metabolic process, lipid metabolic process, isoprenoid metabolic process, transport, lipid transport, metabolic process, steroid metabolic process, cholesterol metabolic process, lipid binding, response to external stimulus, response to …	GO:0000323, GO:0005488, GO:0005496, GO:0005515, GO:0005576, GO:0005622, GO:0005623, GO:0005737, GO:0005764, GO:0005773, GO:0005783, GO:0006066, GO:0006629, GO:0006720, GO:0006810, GO:0006869, GO:0008152, GO:0008202, GO:0008203, GO:0008289, GO:0009605, GO:0009607, GO:0009615, GO:0009987, GO:0010876, GO:0012505, GO:0015485, GO:0015748, GO:0015850, GO:0015914, GO:0015918, GO:0016032, GO:0016125, GO:…	230.809	436.93	167.387	-1.37892	5.37016e-11	9.37182e-09
ENSG00000147548	NSD3	protein_coding	chr8	Lysine degradation	hsa00310	catalytic activity, binding, protein binding, intracellular, cell, nucleus, nucleoplasm, chromosome, nucleobase-containing compound metabolic process, chromatin organization, transcription, DNA-templated, regulation of transcription, DNA-templated, cellular protein modification process, protein methylation, cellular aromatic compound metabolic process, nitrogen compound metabolic process, organel…	GO:0003824, GO:0005488, GO:0005515, GO:0005622, GO:0005623, GO:0005634, GO:0005654, GO:0005694, GO:0006139, GO:0006325, GO:0006351, GO:0006355, GO:0006464, GO:0006479, GO:0006725, GO:0006807, GO:0006996, GO:0008152, GO:0008168, GO:0008170, GO:0008213, GO:0008270, GO:0008276, GO:0008757, GO:0009058, GO:0009059, GO:0009889, GO:0009987, GO:0010467, GO:0010468, GO:0010556, GO:0016043, GO:0016070, GO:…	645.868	476.544	697.967	0.54959	5.541e-11	9.59004e-09
ENSG00000138688	KIAA1109	protein_coding	chr4			regulation of cell growth, binding, protein binding, intracellular, cell, nucleus, multicellular organism development, tissue development, cellular process, membrane, integral component of membrane, cellular component organization, cell growth, cell differentiation, epithelial cell differentiation, regulation of epithelial cell differentiation, intrinsic component of membrane, multicellular organ…	GO:0001558, GO:0005488, GO:0005515, GO:0005622, GO:0005623, GO:0005634, GO:0007275, GO:0009888, GO:0009987, GO:0016020, GO:0016021, GO:0016043, GO:0016049, GO:0030154, GO:0030855, GO:0030856, GO:0031224, GO:0032501, GO:0032502, GO:0040007, GO:0040008, GO:0043226, GO:0043227, GO:0043229, GO:0043231, GO:0044424, GO:0044425, GO:0044464, GO:0044699, GO:0044707, GO:0044763, GO:0044767, GO:0045595, GO:…	1847.26	1255.52	2029.33	0.692285	5.69518e-11	9.7761e-09
ENSG00000111640	GAPDH	protein_coding	chr12	Metabolic pathways, Carbon metabolism, Biosynthesis of amino acids, Glycolysis / Gluconeogenesis, HIF-1 signaling pathway, Alzheimer's disease	hsa01100, hsa01200, hsa01230, hsa00010, hsa04066, hsa05010	nucleotide binding, microtubule cytoskeleton organization, immune system process, catalytic activity, glyceraldehyde-3-phosphate dehydrogenase (NAD+) (phosphorylating) activity, binding, protein binding, extracellular region, intracellular, cell, nucleus, nuclear envelope, cytoplasm, lipid particle, cytosol, cytoskeleton, plasma membrane, carbohydrate metabolic process, monosaccharide metabolic p…	GO:0000166, GO:0000226, GO:0002376, GO:0003824, GO:0004365, GO:0005488, GO:0005515, GO:0005576, GO:0005622, GO:0005623, GO:0005634, GO:0005635, GO:0005737, GO:0005811, GO:0005829, GO:0005856, GO:0005886, GO:0005975, GO:0005996, GO:0006006, GO:0006007, GO:0006082, GO:0006090, GO:0006091, GO:0006094, GO:0006096, GO:0006139, GO:0006163, GO:0006165, GO:0006412, GO:0006417, GO:0006464, GO:0006518, GO:…	10114.3	19752.3	7148.8	-1.46612	6.11221e-11	1.04067e-08
ENSG00000101596	SMCHD1	protein_coding	chr18			nucleotide binding, nuclear chromosome, chromosome, telomeric region, nuclear chromosome, telomeric region, sex chromosome, X chromosome, Barr body, nucleoside binding, purine nucleoside binding, binding, ATP binding, intracellular, cell, nucleus, chromosome, organelle organization, dosage compensation, metabolic process, dosage compensation by inactivation of X chromosome, cellular process, gene…	GO:0000166, GO:0000228, GO:0000781, GO:0000784, GO:0000803, GO:0000805, GO:0001740, GO:0001882, GO:0001883, GO:0005488, GO:0005524, GO:0005622, GO:0005623, GO:0005634, GO:0005694, GO:0006996, GO:0007549, GO:0008152, GO:0009048, GO:0009987, GO:0010467, GO:0010468, GO:0016043, GO:0017076, GO:0019222, GO:0030554, GO:0031974, GO:0031981, GO:0032549, GO:0032550, GO:0032553, GO:0032555, GO:0032559, GO:…	932.436	686.262	1008.18	0.554254	6.74681e-11	1.13365e-08
ENSG00000128185	DGCR6L	protein_coding	chr22			binding, protein binding, intracellular, cell, nucleus, organelle, membrane-bounded organelle, intracellular organelle, intracellular membrane-bounded organelle, intracellular part, cell part	GO:0005488, GO:0005515, GO:0005622, GO:0005623, GO:0005634, GO:0043226, GO:0043227, GO:0043229, GO:0043231, GO:0044424, GO:0044464	111.057	177.94	90.4778	-0.967983	6.76662e-11	1.13365e-08
ENSG00000160075	SSU72	protein_coding	chr1	mRNA surveillance pathway	hsa03015	catalytic activity, phosphoprotein phosphatase activity, protein serine/threonine phosphatase activity, binding, protein binding, intracellular, cell, nucleus, cytoplasm, nucleobase-containing compound metabolic process, transcription, DNA-templated, regulation of transcription, DNA-templated, regulation of transcription from RNA polymerase II promoter, transcription from RNA polymerase II promot…	GO:0003824, GO:0004721, GO:0004722, GO:0005488, GO:0005515, GO:0005622, GO:0005623, GO:0005634, GO:0005737, GO:0006139, GO:0006351, GO:0006355, GO:0006357, GO:0006366, GO:0006378, GO:0006396, GO:0006397, GO:0006464, GO:0006470, GO:0006725, GO:0006793, GO:0006796, GO:0006807, GO:0008152, GO:0008420, GO:0009058, GO:0009059, GO:0009889, GO:0009987, GO:0010467, GO:0010468, GO:0010556, GO:0016070, GO:…	335.929	433.547	305.893	-0.501775	7.03844e-11	1.16983e-08
ENSG00000281026	N4BP2L2-IT2	sense_intronic	chr13					215.683	140.797	238.724	0.757548	7.30438e-11	1.20448e-08
ENSG00000270885	RASL10B	protein_coding	chr17			nucleotide binding, nucleoside binding, purine nucleoside binding, regulation of systemic arterial blood pressure by hormone, peptide secretion, regulation of peptide secretion, positive regulation of peptide secretion, system process, circulatory system process, regulation of systemic arterial blood pressure mediated by a chemical signal, regulation of systemic arterial blood pressure by atrial …	GO:0000166, GO:0001882, GO:0001883, GO:0001990, GO:0002790, GO:0002791, GO:0002793, GO:0003008, GO:0003013, GO:0003044, GO:0003050, GO:0003073, GO:0005488, GO:0005525, GO:0005622, GO:0005623, GO:0005886, GO:0006810, GO:0007154, GO:0007165, GO:0007264, GO:0007267, GO:0008015, GO:0008217, GO:0009914, GO:0009987, GO:0010646, GO:0010647, GO:0010817, GO:0015833, GO:0016020, GO:0017076, GO:0019001, GO:…	83.4086	162.159	59.1778	-1.43897	8.21005e-11	1.34324e-08
ENSG00000198356	ASNA1	protein_coding	chr19			nucleotide binding, nucleoside binding, purine nucleoside binding, catalytic activity, transporter activity, binding, protein binding, ATP binding, extracellular region, intracellular, cell, nucleus, nucleolus, cytoplasm, endoplasmic reticulum, endoplasmic reticulum membrane, transport, ion transport, anion transport, response to stress, response to unfolded protein, organelle organization, endop…	GO:0000166, GO:0001882, GO:0001883, GO:0003824, GO:0005215, GO:0005488, GO:0005515, GO:0005524, GO:0005576, GO:0005622, GO:0005623, GO:0005634, GO:0005730, GO:0005737, GO:0005783, GO:0005789, GO:0006810, GO:0006811, GO:0006820, GO:0006950, GO:0006986, GO:0006996, GO:0007029, GO:0007154, GO:0007165, GO:0008104, GO:0008509, GO:0009987, GO:0010033, GO:0010256, GO:0012505, GO:0015075, GO:0015103, GO:…	169.564	286.652	133.536	-1.09633	9.01959e-11	1.46425e-08
ENSG00000102898	NUTF2	protein_coding	chr16			protein import into nucleus, translocation, cytokine production, regulation of cytokine production, negative regulation of cytokine production, transporter activity, binding, protein binding, extracellular region, intracellular, cell, nucleus, nuclear envelope, nuclear outer membrane, nuclear pore, cytoplasm, cytosol, protein targeting, protein import into nucleus, protein export from nucleus, tr…	GO:0000060, GO:0001816, GO:0001817, GO:0001818, GO:0005215, GO:0005488, GO:0005515, GO:0005576, GO:0005622, GO:0005623, GO:0005634, GO:0005635, GO:0005640, GO:0005643, GO:0005737, GO:0005829, GO:0006605, GO:0006606, GO:0006611, GO:0006810, GO:0006886, GO:0006913, GO:0008104, GO:0008536, GO:0010573, GO:0010574, GO:0012505, GO:0015031, GO:0016020, GO:0017016, GO:0017038, GO:0019867, GO:0019899, GO:…	240.042	374.195	198.764	-0.909348	9.38334e-11	1.51158e-08
ENSG00000002330	BAD	protein_coding	chr11	cAMP signaling pathway, Hepatitis C, PI3K-Akt signaling pathway, Tuberculosis, Hepatitis B, Pathways in cancer, cGMP-PKG signaling pathway, Insulin signaling pathway, Ras signaling pathway, Melanoma, Neurotrophin signaling pathway, Viral carcinogenesis, Toxoplasmosis, Alzheimer's disease, Acute myeloid leukemia, Endocrine resistance, Platinum drug resistance, Apoptosis, Focal adhesion, Non-small …	hsa04024, hsa05160, hsa04151, hsa05152, hsa05161, hsa05200, hsa04022, hsa04910, hsa04014, hsa05218, hsa04722, hsa05203, hsa05145, hsa05010, hsa05221, hsa01522, hsa01524, hsa04210, hsa04510, hsa05223, hsa05014, hsa01521, hsa04012, hsa04370, hsa05220, hsa04919, hsa05210, hsa05212, hsa05213, hsa05215	reproduction, response to reactive oxygen species, response to acid chemical, response to hypoxia, cellular glucose homeostasis, cell activation, release of cytochrome c from mitochondria, protein insertion into mitochondrial membrane involved in apoptotic signaling pathway, cell killing, killing by symbiont of host cells, epithelial cell development, columnar/cuboidal epithelial cell differentia…	GO:0000003, GO:0000302, GO:0001101, GO:0001666, GO:0001678, GO:0001775, GO:0001836, GO:0001844, GO:0001906, GO:0001907, GO:0002064, GO:0002065, GO:0002066, GO:0002067, GO:0002068, GO:0002376, GO:0002520, GO:0002521, GO:0002682, GO:0002684, GO:0002694, GO:0002696, GO:0002790, GO:0002791, GO:0002793, GO:0003309, GO:0003323, GO:0005488, GO:0005515, GO:0005543, GO:0005622, GO:0005623, GO:0005737, GO:…	148.788	211.251	129.569	-0.700959	9.51288e-11	1.52075e-08
ENSG00000115649	CNPPD1	protein_coding	chr2			regulation of cyclin-dependent protein serine/threonine kinase activity, regulation of protein phosphorylation, binding, protein binding, cellular protein modification process, protein phosphorylation, phosphorus metabolic process, phosphate-containing compound metabolic process, cell cycle, metabolic process, cellular process, membrane, integral component of membrane, phosphorylation, regulation…	GO:0000079, GO:0001932, GO:0005488, GO:0005515, GO:0006464, GO:0006468, GO:0006793, GO:0006796, GO:0007049, GO:0008152, GO:0009987, GO:0016020, GO:0016021, GO:0016310, GO:0019220, GO:0019222, GO:0019538, GO:0019899, GO:0019900, GO:0019901, GO:0031224, GO:0031323, GO:0031399, GO:0032268, GO:0036211, GO:0042325, GO:0043170, GO:0043412, GO:0043549, GO:0044237, GO:0044238, GO:0044260, GO:0044267, GO:…	224.099	321.097	194.253	-0.722148	9.93095e-11	1.57556e-08
ENSG00000114383	TUSC2	protein_coding	chr3			cell activation, natural killer cell differentiation, cytokine production, regulation of cytokine production, negative regulation of cytokine production, positive regulation of cytokine production, cell killing, leukocyte mediated cytotoxicity, immune effector process, immune system process, leukocyte mediated immunity, myeloid leukocyte mediated immunity, neutrophil mediated immunity, immune sys…	GO:0001775, GO:0001779, GO:0001816, GO:0001817, GO:0001818, GO:0001819, GO:0001906, GO:0001909, GO:0002252, GO:0002376, GO:0002443, GO:0002444, GO:0002446, GO:0002520, GO:0002521, GO:0005488, GO:0005515, GO:0005622, GO:0005623, GO:0005737, GO:0005739, GO:0006810, GO:0006897, GO:0006909, GO:0006950, GO:0006952, GO:0006954, GO:0007049, GO:0007154, GO:0007267, GO:0007275, GO:0008152, GO:0008283, GO:…	134.897	198.005	115.48	-0.772725	1.01725e-10	1.58979e-08
ENSG00000196199	MPHOSPH8	protein_coding	chr13			nuclear chromosome, chromatin, nucleosome, nuclear nucleosome, nuclear chromatin, heterochromatin, binding, protein binding, extracellular region, intracellular, cell, nucleus, chromosome, nuclear heterochromatin, nucleolus, cytoplasm, plasma membrane, nucleobase-containing compound metabolic process, DNA metabolic process, DNA modification, DNA alkylation, DNA methylation, transcription, DNA-tem…	GO:0000228, GO:0000785, GO:0000786, GO:0000788, GO:0000790, GO:0000792, GO:0005488, GO:0005515, GO:0005576, GO:0005622, GO:0005623, GO:0005634, GO:0005694, GO:0005720, GO:0005730, GO:0005737, GO:0005886, GO:0006139, GO:0006259, GO:0006304, GO:0006305, GO:0006306, GO:0006351, GO:0006355, GO:0006725, GO:0006807, GO:0008152, GO:0009058, GO:0009059, GO:0009889, GO:0009890, GO:0009892, GO:0009987, GO:…	437.412	277.967	486.472	0.805227	1.01239e-10	1.58979e-08
ENSG00000012061	ERCC1	protein_coding	chr19	Fanconi anemia pathway, Platinum drug resistance, Nucleotide excision repair	hsa03460, hsa01524, hsa03420	reproduction, single-stranded DNA endodeoxyribonuclease activity, nucleotide-excision repair complex, nucleotide-excision repair factor 1 complex, nuclear chromosome, DNA-directed RNA polymerase complex, pyrimidine dimer repair by nucleotide-excision repair, telomere maintenance, chromosome, telomeric region, nuclear chromosome, telomeric region, RNA polymerase II transcription factor binding, RN…	GO:0000003, GO:0000014, GO:0000109, GO:0000110, GO:0000228, GO:0000428, GO:0000720, GO:0000723, GO:0000781, GO:0000784, GO:0001085, GO:0001091, GO:0001094, GO:0001098, GO:0001099, GO:0001302, GO:0001775, GO:0002200, GO:0002204, GO:0002208, GO:0002250, GO:0002252, GO:0002263, GO:0002285, GO:0002312, GO:0002366, GO:0002376, GO:0002377, GO:0002381, GO:0002440, GO:0002443, GO:0002449, GO:0002460, GO:…	370.415	514.208	326.171	-0.655111	1.16587e-10	1.80857e-08
ENSG00000167468	GPX4	protein_coding	chr19	Glutathione metabolism	hsa00480	catalytic activity, peroxidase activity, glutathione peroxidase activity, extracellular region, intracellular, cell, nucleus, cytoplasm, mitochondrion, cytosol, organic acid metabolic process, lipid metabolic process, fatty acid metabolic process, phospholipid metabolic process, icosanoid metabolic process, phosphorus metabolic process, phosphate-containing compound metabolic process, response to…	GO:0003824, GO:0004601, GO:0004602, GO:0005576, GO:0005622, GO:0005623, GO:0005634, GO:0005737, GO:0005739, GO:0005829, GO:0006082, GO:0006629, GO:0006631, GO:0006644, GO:0006690, GO:0006793, GO:0006796, GO:0006950, GO:0006979, GO:0007275, GO:0008152, GO:0009636, GO:0009987, GO:0016209, GO:0016491, GO:0016684, GO:0019372, GO:0019637, GO:0019752, GO:0031982, GO:0031988, GO:0032501, GO:0032502, GO:…	539.417	908.256	425.929	-1.09069	1.21678e-10	1.87367e-08
ENSG00000130520	LSM4	protein_coding	chr19	Spliceosome, RNA degradation	hsa03040, hsa03018	spliceosomal complex assembly, nuclear-transcribed mRNA catabolic process, deadenylation-dependent decay, nuclear-transcribed mRNA catabolic process, exonucleolytic, RNA splicing, via transesterification reactions, RNA splicing, via transesterification reactions with bulged adenosine as nucleophile, spliceosomal snRNP assembly, mRNA splicing, via spliceosome, mitophagy, macromitophagy, cytoplasmi…	GO:0000245, GO:0000288, GO:0000291, GO:0000375, GO:0000377, GO:0000387, GO:0000398, GO:0000422, GO:0000423, GO:0000932, GO:0000956, GO:0002230, GO:0002252, GO:0002376, GO:0002682, GO:0002697, GO:0002831, GO:0003676, GO:0003723, GO:0005488, GO:0005515, GO:0005622, GO:0005623, GO:0005634, GO:0005654, GO:0005681, GO:0005688, GO:0005737, GO:0005829, GO:0006139, GO:0006396, GO:0006397, GO:0006401, GO:…	212.677	335.733	174.813	-0.937559	1.25747e-10	1.92219e-08
ENSG00000119383	PTPA	protein_coding	chr9	Insulin resistance	hsa04931	protein phosphatase type 2A complex, nucleotide binding, mitotic cell cycle, protein peptidyl-prolyl isomerization, nucleoside binding, purine nucleoside binding, peptidyl-prolyl cis-trans isomerase activity, catalytic activity, receptor binding, binding, protein binding, ATP binding, extracellular region, intracellular, cell, nucleus, nucleoplasm, cytoplasm, cellular protein modification process…	GO:0000159, GO:0000166, GO:0000278, GO:0000413, GO:0001882, GO:0001883, GO:0003755, GO:0003824, GO:0005102, GO:0005488, GO:0005515, GO:0005524, GO:0005576, GO:0005622, GO:0005623, GO:0005634, GO:0005654, GO:0005737, GO:0006464, GO:0006470, GO:0006793, GO:0006796, GO:0006915, GO:0007049, GO:0007052, GO:0008047, GO:0008152, GO:0008160, GO:0008219, GO:0008287, GO:0008601, GO:0009892, GO:0009893, GO:…	527.181	805.879	441.427	-0.866911	1.41757e-10	2.15122e-08
ENSG00000160688	FLAD1	protein_coding	chr1	Metabolic pathways, Riboflavin metabolism	hsa01100, hsa00740	nucleotide binding, nucleoside binding, purine nucleoside binding, catalytic activity, FMN adenylyltransferase activity, binding, protein binding, ATP binding, intracellular, cell, cytoplasm, mitochondrion, mitochondrial matrix, cytosol, plasma membrane, nucleobase-containing compound metabolic process, cellular aromatic compound metabolic process, coenzyme metabolic process, FAD biosynthetic pro…	GO:0000166, GO:0001882, GO:0001883, GO:0003824, GO:0003919, GO:0005488, GO:0005515, GO:0005524, GO:0005622, GO:0005623, GO:0005737, GO:0005739, GO:0005759, GO:0005829, GO:0005886, GO:0006139, GO:0006725, GO:0006732, GO:0006747, GO:0006753, GO:0006766, GO:0006767, GO:0006771, GO:0006793, GO:0006796, GO:0006807, GO:0008152, GO:0009058, GO:0009108, GO:0009117, GO:0009165, GO:0009987, GO:0016020, GO:…	138.955	202.289	119.468	-0.754886	1.46746e-10	2.19511e-08
ENSG00000213563	C8orf82	protein_coding	chr8					83.8363	108.758	76.1683	-0.50824	1.46508e-10	2.19511e-08
ENSG00000136247	ZDHHC4	protein_coding	chr7			catalytic activity, binding, intracellular, cell, cytoplasm, Golgi apparatus, zinc ion binding, endomembrane system, membrane, integral component of membrane, palmitoyltransferase activity, S-acyltransferase activity, transferase activity, transferase activity, transferring acyl groups, transferase activity, transferring acyl groups other than amino-acyl groups, protein-cysteine S-palmitoyltransf…	GO:0003824, GO:0005488, GO:0005622, GO:0005623, GO:0005737, GO:0005794, GO:0008270, GO:0012505, GO:0016020, GO:0016021, GO:0016409, GO:0016417, GO:0016740, GO:0016746, GO:0016747, GO:0019706, GO:0019707, GO:0031224, GO:0043167, GO:0043169, GO:0043226, GO:0043227, GO:0043229, GO:0043231, GO:0044424, GO:0044425, GO:0044444, GO:0044464, GO:0046872, GO:0046914	181.949	331.192	136.028	-1.27755	1.51138e-10	2.24478e-08
ENSG00000067225	PKM	protein_coding	chr15	Metabolic pathways, Type II diabetes mellitus, Purine metabolism, Carbon metabolism, Biosynthesis of amino acids, Glycolysis / Gluconeogenesis, Pyruvate metabolism, Glucagon signaling pathway, Central carbon metabolism in cancer, Viral carcinogenesis	hsa01100, hsa04930, hsa00230, hsa01200, hsa01230, hsa00010, hsa00620, hsa04922, hsa05230, hsa05203	nucleotide binding, magnesium ion binding, response to hypoxia, nucleoside binding, purine nucleoside binding, liver development, nucleic acid binding, RNA binding, antigen binding, catalytic activity, pyruvate kinase activity, binding, protein binding, ATP binding, extracellular region, intracellular, cell, nucleus, cytoplasm, mitochondrion, cytosol, plasma membrane, cilium, carbohydrate metabol…	GO:0000166, GO:0000287, GO:0001666, GO:0001882, GO:0001883, GO:0001889, GO:0003676, GO:0003723, GO:0003823, GO:0003824, GO:0004743, GO:0005488, GO:0005515, GO:0005524, GO:0005576, GO:0005622, GO:0005623, GO:0005634, GO:0005737, GO:0005739, GO:0005829, GO:0005886, GO:0005929, GO:0005975, GO:0005996, GO:0006006, GO:0006007, GO:0006082, GO:0006090, GO:0006091, GO:0006096, GO:0006139, GO:0006163, GO:…	3540.35	5967.1	2793.66	-1.0946	1.6342e-10	2.41009e-08
ENSG00000111652	COPS7A	protein_coding	chr12			protein deneddylation, nucleotide-excision repair, DNA damage recognition, binding, protein binding, intracellular, cell, nucleus, nucleoplasm, cytoplasm, nucleobase-containing compound metabolic process, DNA metabolic process, DNA repair, transcription-coupled nucleotide-excision repair, nucleotide-excision repair, cellular protein modification process, proteolysis, cellular aromatic compound me…	GO:0000338, GO:0000715, GO:0005488, GO:0005515, GO:0005622, GO:0005623, GO:0005634, GO:0005654, GO:0005737, GO:0006139, GO:0006259, GO:0006281, GO:0006283, GO:0006289, GO:0006464, GO:0006508, GO:0006725, GO:0006807, GO:0006950, GO:0006974, GO:0006996, GO:0008152, GO:0008180, GO:0009987, GO:0010388, GO:0016043, GO:0019538, GO:0031974, GO:0031981, GO:0032991, GO:0033554, GO:0034641, GO:0036211, GO:…	348.922	537.582	290.873	-0.883826	1.74478e-10	2.55518e-08
ENSG00000135404	CD63	protein_coding	chr12	Proteoglycans in cancer, Lysosome	hsa05205, hsa04142	lytic vacuole, ameboidal-type cell migration, regulation of receptor internalization, positive regulation of receptor internalization, platelet degranulation, binding, protein binding, extracellular region, extracellular space, intracellular, cell, cytoplasm, lysosome, lysosomal membrane, endosome, late endosome, multivesicular body, vacuole, vacuolar membrane, vacuolar lumen, plasma membrane, in…	GO:0000323, GO:0001667, GO:0002090, GO:0002092, GO:0002576, GO:0005488, GO:0005515, GO:0005576, GO:0005615, GO:0005622, GO:0005623, GO:0005737, GO:0005764, GO:0005765, GO:0005768, GO:0005770, GO:0005771, GO:0005773, GO:0005774, GO:0005775, GO:0005886, GO:0005887, GO:0006810, GO:0006811, GO:0006812, GO:0006887, GO:0006897, GO:0006898, GO:0006928, GO:0007034, GO:0007154, GO:0007155, GO:0007160, GO:…	999.772	1755.18	767.338	-1.19263	2.17589e-10	3.16441e-08
ENSG00000187051	RPS19BP1	protein_coding	chr22			nucleic acid binding, RNA binding, binding, protein binding, intracellular, cell, nucleus, nucleoplasm, nucleolus, cytoplasm, enzyme binding, membrane-enclosed lumen, nuclear lumen, organelle, membrane-bounded organelle, non-membrane-bounded organelle, intracellular organelle, intracellular membrane-bounded organelle, intracellular non-membrane-bounded organelle, organelle lumen, organelle part, …	GO:0003676, GO:0003723, GO:0005488, GO:0005515, GO:0005622, GO:0005623, GO:0005634, GO:0005654, GO:0005730, GO:0005737, GO:0019899, GO:0031974, GO:0031981, GO:0043226, GO:0043227, GO:0043228, GO:0043229, GO:0043231, GO:0043232, GO:0043233, GO:0044422, GO:0044424, GO:0044428, GO:0044446, GO:0044464, GO:0044822, GO:0070013, GO:0097159, GO:1901363	160.944	248.872	133.889	-0.889417	2.21316e-10	3.19642e-08
ENSG00000100997	ABHD12	protein_coding	chr20			catalytic activity, cell, plasma membrane, integral component of plasma membrane, cellular modified amino acid metabolic process, lipid metabolic process, neutral lipid metabolic process, acylglycerol metabolic process, phospholipid metabolic process, glycerophospholipid metabolic process, phosphatidylserine metabolic process, phosphatidylserine catabolic process, phosphorus metabolic process, ph…	GO:0003824, GO:0005623, GO:0005886, GO:0005887, GO:0006575, GO:0006629, GO:0006638, GO:0006639, GO:0006644, GO:0006650, GO:0006658, GO:0006660, GO:0006793, GO:0006796, GO:0006807, GO:0007610, GO:0007626, GO:0007628, GO:0008152, GO:0008328, GO:0008344, GO:0009056, GO:0009395, GO:0009605, GO:0009612, GO:0009628, GO:0009987, GO:0010996, GO:0016020, GO:0016021, GO:0016042, GO:0016298, GO:0016787, GO:…	106.581	145.883	94.4881	-0.621272	2.35227e-10	3.36484e-08
ENSG00000280392	AC007496.3	TEC	chr16					39.3418	19.09	45.5731	1.21302	2.36191e-10	3.36484e-08
ENSG00000197969	VPS13A	protein_coding	chr9			binding, protein binding, intracellular, cell, cytoplasm, cytosol, protein targeting, protein targeting to vacuole, transport, intracellular protein transport, post-Golgi vesicle-mediated transport, Golgi to endosome transport, Golgi to vacuole transport, vacuolar transport, multicellular organism development, nervous system development, behavior, locomotory behavior, protein localization, cellul…	GO:0005488, GO:0005515, GO:0005622, GO:0005623, GO:0005737, GO:0005829, GO:0006605, GO:0006623, GO:0006810, GO:0006886, GO:0006892, GO:0006895, GO:0006896, GO:0007034, GO:0007275, GO:0007399, GO:0007610, GO:0007626, GO:0008104, GO:0009987, GO:0012505, GO:0015031, GO:0016020, GO:0016023, GO:0016192, GO:0016197, GO:0016482, GO:0019898, GO:0030141, GO:0031045, GO:0031410, GO:0031982, GO:0031988, GO:…	1318.77	843.259	1465.08	0.796208	2.54165e-10	3.59643e-08
ENSG00000105677	TMEM147	protein_coding	chr19			binding, protein binding, intracellular, cell, cytoplasm, endoplasmic reticulum, endoplasmic reticulum membrane, endomembrane system, membrane, integral component of membrane, intrinsic component of membrane, regulation of protein stability, protein destabilization, nuclear outer membrane-endoplasmic reticulum membrane network, organelle, membrane-bounded organelle, intracellular organelle, intra…	GO:0005488, GO:0005515, GO:0005622, GO:0005623, GO:0005737, GO:0005783, GO:0005789, GO:0012505, GO:0016020, GO:0016021, GO:0031224, GO:0031647, GO:0031648, GO:0042175, GO:0043226, GO:0043227, GO:0043229, GO:0043231, GO:0044422, GO:0044424, GO:0044425, GO:0044432, GO:0044444, GO:0044446, GO:0044464, GO:0065007, GO:0065008	185.226	324.751	142.296	-1.18477	2.63063e-10	3.69736e-08
ENSG00000159346	ADIPOR1	protein_coding	chr1	AMPK signaling pathway, Longevity regulating pathway, Adipocytokine signaling pathway, Non-alcoholic fatty liver disease (NAFLD)	hsa04152, hsa04211, hsa04920, hsa04932	regulation of cell growth, signal transducer activity, receptor activity, transmembrane signaling receptor activity, G-protein coupled receptor activity, binding, protein binding, cell, plasma membrane, carbohydrate metabolic process, monosaccharide metabolic process, glucose metabolic process, organic acid metabolic process, regulation of carbohydrate metabolic process, lipid metabolic process, …	GO:0001558, GO:0004871, GO:0004872, GO:0004888, GO:0004930, GO:0005488, GO:0005515, GO:0005623, GO:0005886, GO:0005975, GO:0005996, GO:0006006, GO:0006082, GO:0006109, GO:0006629, GO:0006631, GO:0007154, GO:0007165, GO:0007166, GO:0007167, GO:0007169, GO:0007186, GO:0007259, GO:0008152, GO:0008286, GO:0009719, GO:0009725, GO:0009755, GO:0009966, GO:0009967, GO:0009987, GO:0010033, GO:0010243, GO:…	587.032	1041.77	447.113	-1.21848	2.75414e-10	3.84515e-08
ENSG00000160014	CALM3	protein_coding	chr19	cAMP signaling pathway, Calcium signaling pathway, Gastric acid secretion, Tuberculosis, Melanogenesis, cGMP-PKG signaling pathway, Insulin signaling pathway, Ras signaling pathway, Rap1 signaling pathway, Phototransduction, Neurotrophin signaling pathway, Oocyte meiosis, Glucagon signaling pathway, Olfactory transduction, Oxytocin signaling pathway, Adrenergic signaling in cardiomyocytes, Dopami…	hsa04024, hsa04020, hsa04971, hsa05152, hsa04916, hsa04022, hsa04910, hsa04014, hsa04015, hsa04744, hsa04722, hsa04114, hsa04922, hsa04740, hsa04921, hsa04261, hsa04728, hsa05133, hsa04750, hsa05010, hsa04270, hsa04713, hsa04720, hsa04912, hsa04915, hsa04925, hsa04970, hsa05034, hsa05214, hsa05031, hsa04924, hsa04070	G2/M transition of mitotic cell cycle, MAPK cascade, polysaccharide catabolic process, mitotic cell cycle, cytokinesis, spindle pole, G-protein coupled receptor binding, regulation of protein phosphorylation, negative regulation of protein phosphorylation, positive regulation of protein phosphorylation, response to amphetamine, regulation of heart rate, immune system process, platelet degranulati…	GO:0000086, GO:0000165, GO:0000272, GO:0000278, GO:0000910, GO:0000922, GO:0001664, GO:0001932, GO:0001933, GO:0001934, GO:0001975, GO:0002027, GO:0002376, GO:0002576, GO:0002682, GO:0002764, GO:0002768, GO:0003008, GO:0003012, GO:0003013, GO:0003015, GO:0003824, GO:0004872, GO:0005085, GO:0005088, GO:0005102, GO:0005215, GO:0005216, GO:0005488, GO:0005509, GO:0005513, GO:0005515, GO:0005576, GO:…	906.296	1453.31	737.986	-0.976712	3.03644e-10	4.2112e-08
ENSG00000075539	FRYL	protein_coding	chr4			cell morphogenesis, intracellular, cell, cytoplasm, cell cortex, nucleobase-containing compound metabolic process, transcription, DNA-templated, regulation of transcription, DNA-templated, cellular aromatic compound metabolic process, nitrogen compound metabolic process, organelle organization, cytoskeleton organization, actin filament organization, multicellular organism development, nervous sys…	GO:0000902, GO:0005622, GO:0005623, GO:0005737, GO:0005938, GO:0006139, GO:0006351, GO:0006355, GO:0006725, GO:0006807, GO:0006996, GO:0007010, GO:0007015, GO:0007275, GO:0007399, GO:0008152, GO:0009058, GO:0009059, GO:0009653, GO:0009889, GO:0009987, GO:0010467, GO:0010468, GO:0010556, GO:0016043, GO:0016070, GO:0018130, GO:0019219, GO:0019222, GO:0019438, GO:0022008, GO:0030029, GO:0030030, GO:…	1118.49	820.965	1210.04	0.559093	3.13074e-10	4.30868e-08
ENSG00000187147	RNF220	protein_coding	chr1			catalytic activity, ubiquitin-protein transferase activity, binding, protein binding, intracellular, cell, cytoplasm, cellular protein modification process, cell communication, signal transduction, cell surface receptor signaling pathway, cell-cell signaling, metabolic process, zinc ion binding, regulation of signal transduction, positive regulation of signal transduction, cellular process, regul…	GO:0003824, GO:0004842, GO:0005488, GO:0005515, GO:0005622, GO:0005623, GO:0005737, GO:0006464, GO:0007154, GO:0007165, GO:0007166, GO:0007267, GO:0008152, GO:0008270, GO:0009966, GO:0009967, GO:0009987, GO:0010646, GO:0010647, GO:0016055, GO:0016567, GO:0016740, GO:0016874, GO:0019538, GO:0019787, GO:0023051, GO:0023052, GO:0023056, GO:0030111, GO:0030177, GO:0032446, GO:0036211, GO:0043167, GO:…	243.725	294.089	228.229	-0.364362	3.14788e-10	4.30868e-08
ENSG00000164062	APEH	protein_coding	chr3			nucleic acid binding, RNA binding, catalytic activity, endopeptidase activity, serine-type endopeptidase activity, binding, protein binding, extracellular region, intracellular, cell, nucleus, nuclear envelope, cytoplasm, cytosol, translation, translational termination, proteolysis, peptide metabolic process, nitrogen compound metabolic process, metabolic process, peptidase activity, serine-type …	GO:0003676, GO:0003723, GO:0003824, GO:0004175, GO:0004252, GO:0005488, GO:0005515, GO:0005576, GO:0005622, GO:0005623, GO:0005634, GO:0005635, GO:0005737, GO:0005829, GO:0006412, GO:0006415, GO:0006508, GO:0006518, GO:0006807, GO:0008152, GO:0008233, GO:0008236, GO:0008238, GO:0008242, GO:0009058, GO:0009059, GO:0009987, GO:0010467, GO:0012505, GO:0016020, GO:0016043, GO:0016787, GO:0017171, GO:…	452.067	696.409	376.885	-0.884057	3.18394e-10	4.32974e-08
ENSG00000102978	POLR2C	protein_coding	chr16	Pyrimidine metabolism, Metabolic pathways, Purine metabolism, Epstein-Barr virus infection, RNA polymerase, Huntington's disease	hsa00240, hsa01100, hsa00230, hsa05169, hsa03020, hsa05016	RNA splicing, via transesterification reactions, RNA splicing, via transesterification reactions with bulged adenosine as nucleophile, mRNA splicing, via spliceosome, DNA-directed RNA polymerase complex, RNA polymerase II activity, nucleic acid binding, DNA binding, catalytic activity, DNA-directed RNA polymerase activity, binding, protein binding, intracellular, cell, nucleus, nucleoplasm, DNA-d…	GO:0000375, GO:0000377, GO:0000398, GO:0000428, GO:0001055, GO:0003676, GO:0003677, GO:0003824, GO:0003899, GO:0005488, GO:0005515, GO:0005622, GO:0005623, GO:0005634, GO:0005654, GO:0005665, GO:0005737, GO:0005856, GO:0006139, GO:0006259, GO:0006281, GO:0006283, GO:0006289, GO:0006351, GO:0006352, GO:0006354, GO:0006366, GO:0006367, GO:0006368, GO:0006370, GO:0006396, GO:0006397, GO:0006725, GO:…	334.23	560.217	264.695	-1.07879	3.2463e-10	4.35795e-08
ENSG00000163714	U2SURP	protein_coding	chr3	Spliceosome	hsa03040	nucleotide binding, nucleic acid binding, RNA binding, binding, protein binding, intracellular, cell, nucleus, nucleoplasm, nucleobase-containing compound metabolic process, RNA processing, cellular aromatic compound metabolic process, nitrogen compound metabolic process, metabolic process, cellular process, gene expression, RNA metabolic process, membrane-enclosed lumen, nuclear lumen, cellular …	GO:0000166, GO:0003676, GO:0003723, GO:0005488, GO:0005515, GO:0005622, GO:0005623, GO:0005634, GO:0005654, GO:0006139, GO:0006396, GO:0006725, GO:0006807, GO:0008152, GO:0009987, GO:0010467, GO:0016070, GO:0031974, GO:0031981, GO:0034641, GO:0036094, GO:0043170, GO:0043226, GO:0043227, GO:0043229, GO:0043231, GO:0043233, GO:0044237, GO:0044238, GO:0044260, GO:0044422, GO:0044424, GO:0044428, GO:…	732.538	544.872	790.281	0.535627	3.23949e-10	4.35795e-08
ENSG00000149923	PPP4C	protein_coding	chr16	Glucagon signaling pathway	hsa04922	regulation of DNA recombination, double-strand break repair via homologous recombination, recombinational repair, catalytic activity, protein kinase activity, protein serine/threonine kinase activity, receptor signaling protein serine/threonine kinase activity, NF-kappaB-inducing kinase activity, phosphoprotein phosphatase activity, protein serine/threonine phosphatase activity, signal transducer…	GO:0000018, GO:0000724, GO:0000725, GO:0003824, GO:0004672, GO:0004674, GO:0004702, GO:0004704, GO:0004721, GO:0004722, GO:0004871, GO:0005057, GO:0005488, GO:0005515, GO:0005521, GO:0005622, GO:0005623, GO:0005634, GO:0005654, GO:0005737, GO:0005815, GO:0005856, GO:0005886, GO:0006139, GO:0006259, GO:0006281, GO:0006282, GO:0006302, GO:0006310, GO:0006464, GO:0006470, GO:0006725, GO:0006793, GO:…	133.177	184.796	117.295	-0.651331	3.34044e-10	4.45577e-08
ENSG00000153250	RBMS1	protein_coding	chr2			nucleotide binding, nucleic acid binding, DNA binding, double-stranded DNA binding, single-stranded DNA binding, RNA binding, binding, protein binding, intracellular, cell, nucleus, nucleobase-containing compound metabolic process, DNA metabolic process, DNA replication, RNA processing, cellular aromatic compound metabolic process, nitrogen compound metabolic process, metabolic process, biosynthe…	GO:0000166, GO:0003676, GO:0003677, GO:0003690, GO:0003697, GO:0003723, GO:0005488, GO:0005515, GO:0005622, GO:0005623, GO:0005634, GO:0006139, GO:0006259, GO:0006260, GO:0006396, GO:0006725, GO:0006807, GO:0008152, GO:0009058, GO:0009059, GO:0009987, GO:0010467, GO:0016070, GO:0034641, GO:0034645, GO:0036094, GO:0043170, GO:0043226, GO:0043227, GO:0043229, GO:0043231, GO:0044237, GO:0044238, GO:…	654.798	540.821	689.868	0.350594	3.36768e-10	4.46367e-08
ENSG00000106400	ZNHIT1	protein_coding	chr7			nuclear chromosome, chromatin, nuclear chromatin, Swr1 complex, chromatin binding, binding, protein binding, intracellular, cell, nucleus, chromosome, chromatin organization, chromatin remodeling, cellular protein modification process, protein deacetylation, organelle organization, metabolic process, cellular process, cellular component organization, covalent chromatin modification, histone modif…	GO:0000228, GO:0000785, GO:0000790, GO:0000812, GO:0003682, GO:0005488, GO:0005515, GO:0005622, GO:0005623, GO:0005634, GO:0005694, GO:0006325, GO:0006338, GO:0006464, GO:0006476, GO:0006996, GO:0008152, GO:0009987, GO:0016043, GO:0016569, GO:0016570, GO:0016575, GO:0019222, GO:0019538, GO:0019899, GO:0031056, GO:0031063, GO:0031323, GO:0031399, GO:0031491, GO:0031974, GO:0031981, GO:0032268, GO:…	195.205	330.409	153.603	-1.10004	3.49534e-10	4.60374e-08
ENSG00000229828	PDE4DIPP1	unprocessed_pseudogene	chr1					10.3041	40.4549	1.02697	-4.35415	3.57714e-10	4.68204e-08
ENSG00000116863	ADPRHL2	protein_coding	chr1			response to reactive oxygen species, response to superoxide, response to oxygen radical, catalytic activity, hydrolase activity, hydrolyzing O-glycosyl compounds, poly(ADP-ribose) glycohydrolase activity, binding, intracellular, cell, nucleus, nucleoplasm, cytoplasm, mitochondrion, mitochondrial matrix, response to stress, response to oxidative stress, cellular process, response to inorganic subs…	GO:0000302, GO:0000303, GO:0000305, GO:0003824, GO:0004553, GO:0004649, GO:0005488, GO:0005622, GO:0005623, GO:0005634, GO:0005654, GO:0005737, GO:0005739, GO:0005759, GO:0006950, GO:0006979, GO:0009987, GO:0010035, GO:0016787, GO:0016798, GO:0031974, GO:0031981, GO:0033554, GO:0034599, GO:0034614, GO:0042221, GO:0043167, GO:0043169, GO:0043226, GO:0043227, GO:0043229, GO:0043231, GO:0043233, GO:…	84.1808	122.684	72.3338	-0.754104	3.6608e-10	4.75568e-08
ENSG00000172869	DMXL1	protein_coding	chr5					778.576	627.358	825.105	0.394738	3.67883e-10	4.75568e-08
ENSG00000107290	SETX	protein_coding	chr9			reproduction, MAPK cascade, nucleotide binding, nuclear chromosome, spliceosomal complex assembly, response to reactive oxygen species, RNA splicing, via transesterification reactions, RNA splicing, via transesterification reactions with bulged adenosine as nucleophile, mRNA splicing, via spliceosome, chromosome, telomeric region, regulatory region DNA binding, transcription regulatory region seq…	GO:0000003, GO:0000165, GO:0000166, GO:0000228, GO:0000245, GO:0000302, GO:0000375, GO:0000377, GO:0000398, GO:0000781, GO:0000975, GO:0000976, GO:0001067, GO:0001101, GO:0001147, GO:0001160, GO:0001882, GO:0001883, GO:0003676, GO:0003677, GO:0003678, GO:0003690, GO:0003824, GO:0004386, GO:0005488, GO:0005515, GO:0005524, GO:0005622, GO:0005623, GO:0005634, GO:0005654, GO:0005694, GO:0005730, GO:…	1286.32	985.399	1378.91	0.484334	3.92231e-10	5.00859e-08
ENSG00000159228	CBR1	protein_coding	chr21	Metabolic pathways, Arachidonic acid metabolism, Metabolism of xenobiotics by cytochrome P450, Chemical carcinogenesis	hsa01100, hsa00590, hsa00980, hsa05204	prostaglandin biosynthetic process, long-chain fatty acid metabolic process, catalytic activity, carbonyl reductase (NADPH) activity, extracellular region, intracellular, cell, cytoplasm, cytosol, organic acid metabolic process, lipid metabolic process, fatty acid metabolic process, fatty acid biosynthetic process, unsaturated fatty acid biosynthetic process, icosanoid metabolic process, prostano…	GO:0001516, GO:0001676, GO:0003824, GO:0004090, GO:0005576, GO:0005622, GO:0005623, GO:0005737, GO:0005829, GO:0006082, GO:0006629, GO:0006631, GO:0006633, GO:0006636, GO:0006690, GO:0006692, GO:0006693, GO:0006766, GO:0006775, GO:0008152, GO:0008610, GO:0009058, GO:0009888, GO:0009987, GO:0016053, GO:0016491, GO:0016614, GO:0016616, GO:0016651, GO:0016655, GO:0017144, GO:0019369, GO:0019371, GO:…	88.6467	127.412	76.719	-0.724437	3.90284e-10	5.00859e-08
ENSG00000117691	NENF	protein_coding	chr1			MAPK cascade, regulation of protein phosphorylation, positive regulation of protein phosphorylation, receptor binding, binding, protein binding, extracellular region, extracellular space, intracellular, cell, nucleus, nucleoplasm, cellular protein modification process, protein phosphorylation, phosphorus metabolic process, phosphate-containing compound metabolic process, cell communication, signa…	GO:0000165, GO:0001932, GO:0001934, GO:0005102, GO:0005488, GO:0005515, GO:0005576, GO:0005615, GO:0005622, GO:0005623, GO:0005634, GO:0005654, GO:0006464, GO:0006468, GO:0006793, GO:0006796, GO:0007154, GO:0007165, GO:0008083, GO:0008152, GO:0009605, GO:0009893, GO:0009966, GO:0009967, GO:0009987, GO:0009991, GO:0010562, GO:0010604, GO:0010646, GO:0010647, GO:0012505, GO:0016020, GO:0016310, GO:…	366.174	602.155	293.564	-1.03395	4.27409e-10	5.39204e-08
ENSG00000180879	SSR4	protein_coding	chrX	Protein processing in endoplasmic reticulum	hsa04141	extracellular region, intracellular, cell, cytoplasm, endoplasmic reticulum, Sec61 translocon complex, endoplasmic reticulum membrane, rough endoplasmic reticulum, endomembrane system, membrane, integral component of membrane, rough endoplasmic reticulum membrane, organelle membrane, intrinsic component of membrane, vesicle, membrane-bounded vesicle, macromolecular complex, nuclear outer membrane…	GO:0005576, GO:0005622, GO:0005623, GO:0005737, GO:0005783, GO:0005784, GO:0005789, GO:0005791, GO:0012505, GO:0016020, GO:0016021, GO:0030867, GO:0031090, GO:0031224, GO:0031982, GO:0031988, GO:0032991, GO:0042175, GO:0043226, GO:0043227, GO:0043229, GO:0043230, GO:0043231, GO:0043234, GO:0044421, GO:0044422, GO:0044424, GO:0044425, GO:0044432, GO:0044444, GO:0044446, GO:0044464, GO:0070062, GO:…	250.458	450.805	188.813	-1.25112	4.24909e-10	5.39204e-08
ENSG00000102178	UBL4A	protein_coding	chrX			catalytic activity, binding, protein binding, intracellular, cell, nucleus, cytoplasm, cytosol, cellular protein modification process, transport, organelle organization, endoplasmic reticulum organization, protein localization, metabolic process, cellular process, endomembrane system organization, membrane, cellular component organization, transferase activity, protein metabolic process, ubiquiti…	GO:0003824, GO:0005488, GO:0005515, GO:0005622, GO:0005623, GO:0005634, GO:0005737, GO:0005829, GO:0006464, GO:0006810, GO:0006996, GO:0007029, GO:0008104, GO:0008152, GO:0009987, GO:0010256, GO:0016020, GO:0016043, GO:0016740, GO:0019538, GO:0019787, GO:0032991, GO:0033036, GO:0033365, GO:0034613, GO:0036211, GO:0043170, GO:0043226, GO:0043227, GO:0043229, GO:0043231, GO:0043234, GO:0043412, GO:…	314.682	491.568	260.256	-0.914862	4.30091e-10	5.39339e-08
ENSG00000145912	NHP2	protein_coding	chr5	Ribosome biogenesis in eukaryotes	hsa03008	rRNA modification, nuclear chromosome, cleavage involved in rRNA processing, maturation of LSU-rRNA, telomere maintenance, chromosome, telomeric region, nuclear chromosome, telomeric region, pseudouridine synthesis, nucleic acid binding, RNA binding, binding, protein binding, intracellular, cell, nucleus, nucleoplasm, chromosome, telomerase holoenzyme complex, nucleolus, small nucleolar ribonucle…	GO:0000154, GO:0000228, GO:0000469, GO:0000470, GO:0000723, GO:0000781, GO:0000784, GO:0001522, GO:0003676, GO:0003723, GO:0005488, GO:0005515, GO:0005622, GO:0005623, GO:0005634, GO:0005654, GO:0005694, GO:0005697, GO:0005730, GO:0005732, GO:0005737, GO:0006139, GO:0006259, GO:0006278, GO:0006364, GO:0006396, GO:0006403, GO:0006412, GO:0006518, GO:0006725, GO:0006807, GO:0006996, GO:0007004, GO:…	142.215	226.855	116.172	-0.959494	4.48809e-10	5.59462e-08
ENSG00000110172	CHORDC1	protein_coding	chr11			nucleotide binding, microtubule cytoskeleton organization, nucleoside binding, purine nucleoside binding, regulation of protein phosphorylation, negative regulation of protein phosphorylation, binding, protein binding, ATP binding, protein folding, cellular protein modification process, protein phosphorylation, negative regulation of protein kinase activity, phosphorus metabolic process, phosphat…	GO:0000166, GO:0000226, GO:0001882, GO:0001883, GO:0001932, GO:0001933, GO:0005488, GO:0005515, GO:0005524, GO:0006457, GO:0006464, GO:0006468, GO:0006469, GO:0006793, GO:0006796, GO:0006950, GO:0006996, GO:0007010, GO:0007017, GO:0007049, GO:0007098, GO:0008152, GO:0008270, GO:0009266, GO:0009408, GO:0009628, GO:0009892, GO:0009987, GO:0010563, GO:0010564, GO:0010605, GO:0010824, GO:0016043, GO:…	289.59	185.117	321.736	0.794146	4.60756e-10	5.70956e-08
ENSG00000143761	ARF1	protein_coding	chr1	Endocytosis, Phospholipase D signaling pathway, Legionellosis, Vibrio cholerae infection	hsa04144, hsa04072, hsa05134, hsa05110	Golgi membrane, nucleotide binding, magnesium ion binding, nucleoside binding, purine nucleoside binding, regulation of sodium ion transport, regulation of receptor internalization, immune effector process, immune system process, antigen processing and presentation of exogenous peptide antigen, antigen processing and presentation of peptide antigen via MHC class II, antigen processing and present…	GO:0000139, GO:0000166, GO:0000287, GO:0001882, GO:0001883, GO:0002028, GO:0002090, GO:0002252, GO:0002376, GO:0002478, GO:0002495, GO:0002504, GO:0002682, GO:0002697, GO:0002831, GO:0003676, GO:0003723, GO:0003824, GO:0003924, GO:0004871, GO:0005057, GO:0005488, GO:0005515, GO:0005525, GO:0005576, GO:0005622, GO:0005623, GO:0005737, GO:0005768, GO:0005770, GO:0005773, GO:0005777, GO:0005778, GO:…	1166.18	1744.77	988.145	-0.819611	4.81064e-10	5.87312e-08
ENSG00000164190	NIPBL	protein_coding	chr5			reproduction, mitotic sister chromatid segregation, negative regulation of transcription from RNA polymerase II promoter, mitotic cell cycle, nuclear division, chromatin, sister chromatid segregation, skeletal system development, ossification, eye development, urogenital system development, metanephros development, kidney development, developmental process involved in reproduction, heart morphoge…	GO:0000003, GO:0000070, GO:0000122, GO:0000278, GO:0000280, GO:0000785, GO:0000819, GO:0001501, GO:0001503, GO:0001654, GO:0001655, GO:0001656, GO:0001822, GO:0003006, GO:0003007, GO:0003008, GO:0003151, GO:0003682, GO:0005488, GO:0005515, GO:0005576, GO:0005622, GO:0005623, GO:0005634, GO:0005654, GO:0005694, GO:0006139, GO:0006325, GO:0006351, GO:0006355, GO:0006357, GO:0006366, GO:0006464, GO:…	1057.49	660.974	1179.49	0.834544	4.81533e-10	5.87312e-08
ENSG00000204619	PPP1R11	protein_coding	chr6			protein phosphatase type 1 complex, enzyme inhibitor activity, protein phosphatase inhibitor activity, protein serine/threonine phosphatase inhibitor activity, binding, protein binding, intracellular, cell, nucleus, cytoplasm, cellular protein modification process, protein dephosphorylation, phosphorus metabolic process, phosphate-containing compound metabolic process, metabolic process, protein …	GO:0000164, GO:0004857, GO:0004864, GO:0004865, GO:0005488, GO:0005515, GO:0005622, GO:0005623, GO:0005634, GO:0005737, GO:0006464, GO:0006470, GO:0006793, GO:0006796, GO:0008152, GO:0008287, GO:0009892, GO:0009987, GO:0010563, GO:0010605, GO:0010921, GO:0010923, GO:0016311, GO:0019208, GO:0019212, GO:0019220, GO:0019222, GO:0019538, GO:0019888, GO:0030234, GO:0031323, GO:0031324, GO:0031399, GO:…	234.033	355.185	196.756	-0.848909	4.82368e-10	5.87312e-08
ENSG00000083097	DOP1A	protein_coding	chr6			transport, protein localization, protein transport, macromolecule localization, establishment of protein localization, localization, establishment of localization, organic substance transport	GO:0006810, GO:0008104, GO:0015031, GO:0033036, GO:0045184, GO:0051179, GO:0051234, GO:0071702	568.865	412.214	617.065	0.580871	4.9193e-10	5.93828e-08
ENSG00000127774	EMC6	protein_coding	chr17			autophagosome assembly, binding, protein binding, intracellular, cell, cytoplasm, endoplasmic reticulum, endoplasmic reticulum membrane, protein folding, autophagy, organelle organization, vacuole organization, cellular process, endomembrane system, membrane, integral component of membrane, cellular component organization, macroautophagy, cellular component assembly, integral component of endopla…	GO:0000045, GO:0005488, GO:0005515, GO:0005622, GO:0005623, GO:0005737, GO:0005783, GO:0005789, GO:0006457, GO:0006914, GO:0006996, GO:0007033, GO:0009987, GO:0012505, GO:0016020, GO:0016021, GO:0016043, GO:0016236, GO:0022607, GO:0030176, GO:0031090, GO:0031224, GO:0031227, GO:0031300, GO:0031301, GO:0032991, GO:0034975, GO:0042175, GO:0043226, GO:0043227, GO:0043229, GO:0043231, GO:0043234, GO:…	77.4427	110.952	67.1321	-0.716473	4.93392e-10	5.93828e-08
ENSG00000124155	PIGT	protein_coding	chr20	Metabolic pathways, Glycosylphosphatidylinositol(GPI)-anchor biosynthesis	hsa01100, hsa00563	catalytic activity, GPI-anchor transamidase activity, binding, protein binding, intracellular, cell, cytoplasm, endoplasmic reticulum, endoplasmic reticulum membrane, cellular protein modification process, protein lipidation, GPI anchor metabolic process, GPI anchor biosynthetic process, lipid metabolic process, membrane lipid metabolic process, phospholipid metabolic process, glycerophospholipid…	GO:0003824, GO:0003923, GO:0005488, GO:0005515, GO:0005622, GO:0005623, GO:0005737, GO:0005783, GO:0005789, GO:0006464, GO:0006497, GO:0006505, GO:0006506, GO:0006629, GO:0006643, GO:0006644, GO:0006650, GO:0006661, GO:0006664, GO:0006793, GO:0006796, GO:0006915, GO:0007275, GO:0007399, GO:0008152, GO:0008219, GO:0008610, GO:0008654, GO:0009058, GO:0009059, GO:0009247, GO:0009987, GO:0012501, GO:…	693.435	1084.96	572.965	-0.919941	5.3397e-10	6.38994e-08
ENSG00000280138	AC027290.2	TEC	chr12					207.634	101.884	240.173	1.22905	5.49946e-10	6.54373e-08
ENSG00000089248	ERP29	protein_coding	chr12	Protein processing in endoplasmic reticulum	hsa04141	MAPK cascade, activation of MAPK activity, regulation of protein phosphorylation, positive regulation of protein phosphorylation, binding, protein binding, extracellular region, intracellular, cell, cytoplasm, endoplasmic reticulum, endoplasmic reticulum lumen, smooth endoplasmic reticulum, protein folding, cellular protein modification process, protein phosphorylation, phosphorus metabolic proce…	GO:0000165, GO:0000187, GO:0001932, GO:0001934, GO:0005488, GO:0005515, GO:0005576, GO:0005622, GO:0005623, GO:0005737, GO:0005783, GO:0005788, GO:0005790, GO:0006457, GO:0006464, GO:0006468, GO:0006793, GO:0006796, GO:0006810, GO:0006886, GO:0006915, GO:0006950, GO:0007154, GO:0007165, GO:0008104, GO:0008152, GO:0008219, GO:0009306, GO:0009892, GO:0009893, GO:0009966, GO:0009967, GO:0009986, GO:…	220.523	344.705	182.313	-0.91523	5.64193e-10	6.67533e-08
ENSG00000143621	ILF2	protein_coding	chr1			nucleotide binding, nucleoside binding, purine nucleoside binding, immune system process, nucleic acid binding, DNA binding, RNA binding, double-stranded RNA binding, catalytic activity, binding, protein binding, ATP binding, intracellular, cell, nucleus, nucleoplasm, nucleolus, cytoplasm, nucleobase-containing compound metabolic process, transcription, DNA-templated, regulation of transcription,…	GO:0000166, GO:0001882, GO:0001883, GO:0002376, GO:0003676, GO:0003677, GO:0003723, GO:0003725, GO:0003824, GO:0005488, GO:0005515, GO:0005524, GO:0005622, GO:0005623, GO:0005634, GO:0005654, GO:0005730, GO:0005737, GO:0006139, GO:0006351, GO:0006355, GO:0006725, GO:0006807, GO:0006955, GO:0008152, GO:0009058, GO:0009059, GO:0009889, GO:0009891, GO:0009893, GO:0009987, GO:0010467, GO:0010468, GO:…	474.343	810.654	370.862	-1.1261	5.9353e-10	6.98298e-08
ENSG00000163939	PBRM1	protein_coding	chr3			nuclear chromosome, mitotic cell cycle, nuclear division, nucleic acid binding, DNA binding, chromatin binding, binding, protein binding, intracellular, cell, nucleus, nucleoplasm, chromosome, nucleobase-containing compound metabolic process, chromatin organization, chromatin remodeling, transcription, DNA-templated, regulation of transcription, DNA-templated, cellular aromatic compound metabolic…	GO:0000228, GO:0000278, GO:0000280, GO:0003676, GO:0003677, GO:0003682, GO:0005488, GO:0005515, GO:0005622, GO:0005623, GO:0005634, GO:0005654, GO:0005694, GO:0006139, GO:0006325, GO:0006338, GO:0006351, GO:0006355, GO:0006725, GO:0006807, GO:0006996, GO:0007049, GO:0007067, GO:0008152, GO:0008283, GO:0008285, GO:0009058, GO:0009059, GO:0009889, GO:0009987, GO:0010467, GO:0010468, GO:0010556, GO:…	781.951	580.452	843.95	0.539207	6.72758e-10	7.8709e-08
ENSG00000089220	PEBP1	protein_coding	chr12			MAPK cascade, nucleotide binding, nucleoside binding, purine nucleoside binding, nucleic acid binding, RNA binding, enzyme inhibitor activity, endopeptidase inhibitor activity, serine-type endopeptidase inhibitor activity, binding, protein binding, ATP binding, phospholipid binding, extracellular region, intracellular, cell, nucleus, cytoplasm, cytosol, cellular protein modification process, prot…	GO:0000165, GO:0000166, GO:0001882, GO:0001883, GO:0003676, GO:0003723, GO:0004857, GO:0004866, GO:0004867, GO:0005488, GO:0005515, GO:0005524, GO:0005543, GO:0005576, GO:0005622, GO:0005623, GO:0005634, GO:0005737, GO:0005829, GO:0006464, GO:0006468, GO:0006508, GO:0006793, GO:0006796, GO:0007154, GO:0007165, GO:0008152, GO:0008289, GO:0008429, GO:0009892, GO:0009987, GO:0010466, GO:0010605, GO:…	1742.02	2981.1	1360.77	-1.13085	6.7774e-10	7.88513e-08
ENSG00000205189	ZBTB10	protein_coding	chr8			nucleic acid binding, DNA binding, binding, protein binding, intracellular, cell, nucleus, nucleoplasm, nucleobase-containing compound metabolic process, transcription, DNA-templated, regulation of transcription, DNA-templated, cellular aromatic compound metabolic process, nitrogen compound metabolic process, metabolic process, biosynthetic process, macromolecule biosynthetic process, regulation …	GO:0003676, GO:0003677, GO:0005488, GO:0005515, GO:0005622, GO:0005623, GO:0005634, GO:0005654, GO:0006139, GO:0006351, GO:0006355, GO:0006725, GO:0006807, GO:0008152, GO:0009058, GO:0009059, GO:0009889, GO:0009987, GO:0010467, GO:0010468, GO:0010556, GO:0016070, GO:0018130, GO:0019219, GO:0019222, GO:0019438, GO:0031323, GO:0031326, GO:0031974, GO:0031981, GO:0032774, GO:0034641, GO:0034645, GO:…	563.84	467.695	593.423	0.342839	6.88877e-10	7.97042e-08
ENSG00000159377	PSMB4	protein_coding	chr1	Proteasome	hsa03050	MAPK cascade, protein polyubiquitination, mitotic cell cycle, proteasome complex, lipopolysaccharide binding, establishment of planar polarity, morphogenesis of a polarized epithelium, morphogenesis of an epithelium, activation of innate immune response, innate immune response activating cell surface receptor signaling pathway, stimulatory C-type lectin receptor signaling pathway, activation of i…	GO:0000165, GO:0000209, GO:0000278, GO:0000502, GO:0001530, GO:0001736, GO:0001738, GO:0002009, GO:0002218, GO:0002220, GO:0002223, GO:0002253, GO:0002376, GO:0002429, GO:0002437, GO:0002474, GO:0002478, GO:0002479, GO:0002682, GO:0002683, GO:0002684, GO:0002757, GO:0002758, GO:0002764, GO:0002768, GO:0002861, GO:0002862, GO:0003824, GO:0004175, GO:0004298, GO:0005488, GO:0005515, GO:0005576, GO:…	565.604	984.679	436.658	-1.17131	7.33949e-10	8.44525e-08
ENSG00000104964	AES	protein_coding	chr19			negative regulation of transcription from RNA polymerase II promoter, transcription factor activity, protein binding, transcription factor activity, transcription factor binding, transcription cofactor activity, transcription corepressor activity, binding, protein binding, intracellular, cell, nucleus, nucleobase-containing compound metabolic process, transcription, DNA-templated, regulation of t…	GO:0000122, GO:0000988, GO:0000989, GO:0003712, GO:0003714, GO:0005488, GO:0005515, GO:0005622, GO:0005623, GO:0005634, GO:0006139, GO:0006351, GO:0006355, GO:0006357, GO:0006366, GO:0006725, GO:0006807, GO:0006915, GO:0007154, GO:0007165, GO:0007166, GO:0007267, GO:0007275, GO:0008152, GO:0008219, GO:0009058, GO:0009059, GO:0009653, GO:0009887, GO:0009889, GO:0009890, GO:0009892, GO:0009966, GO:…	1532.19	2450.06	1249.77	-0.970596	7.65544e-10	8.73036e-08
ENSG00000170144	HNRNPA3	protein_coding	chr2	Spliceosome	hsa03040	nucleotide binding, RNA splicing, via transesterification reactions, RNA splicing, via transesterification reactions with bulged adenosine as nucleophile, mRNA splicing, via spliceosome, nucleic acid binding, RNA binding, mRNA binding, transporter activity, binding, protein binding, intracellular, cell, nucleus, nucleoplasm, spliceosomal complex, cytoplasm, nucleobase-containing compound metaboli…	GO:0000166, GO:0000375, GO:0000377, GO:0000398, GO:0003676, GO:0003723, GO:0003729, GO:0005215, GO:0005488, GO:0005515, GO:0005622, GO:0005623, GO:0005634, GO:0005654, GO:0005681, GO:0005737, GO:0006139, GO:0006396, GO:0006397, GO:0006403, GO:0006725, GO:0006807, GO:0006810, GO:0008152, GO:0008380, GO:0009987, GO:0010467, GO:0015931, GO:0015932, GO:0016070, GO:0016071, GO:0022857, GO:0022884, GO:…	728.774	536.083	788.063	0.554996	7.67064e-10	8.73036e-08
ENSG00000234420	ZNF37BP	transcribed_processed_pseudogene	chr10					151.353	72.3544	175.66	1.26802	7.85532e-10	8.89223e-08
ENSG00000082258	CCNT2	protein_coding	chr2	Transcriptional misregulation in cancer	hsa05202	regulation of cyclin-dependent protein serine/threonine kinase activity, cyclin-dependent protein kinase holoenzyme complex, transcription cofactor binding, transcription coactivator binding, regulation of protein phosphorylation, positive regulation of protein phosphorylation, nucleic acid binding, chromatin binding, RNA binding, catalytic activity, protein kinase activity, protein serine/threon…	GO:0000079, GO:0000307, GO:0001221, GO:0001223, GO:0001932, GO:0001934, GO:0003676, GO:0003682, GO:0003723, GO:0003824, GO:0004672, GO:0004674, GO:0005488, GO:0005515, GO:0005622, GO:0005623, GO:0005634, GO:0005654, GO:0005737, GO:0006139, GO:0006351, GO:0006354, GO:0006355, GO:0006357, GO:0006366, GO:0006368, GO:0006464, GO:0006468, GO:0006725, GO:0006793, GO:0006796, GO:0006807, GO:0007049, GO:…	389.851	312.692	413.592	0.402343	8.26388e-10	9.30442e-08
ENSG00000107175	CREB3	protein_coding	chr9	cAMP signaling pathway, PI3K-Akt signaling pathway, Hepatitis B, Melanogenesis, Insulin secretion, cGMP-PKG signaling pathway, AMPK signaling pathway, Longevity regulating pathway, Glucagon signaling pathway, Viral carcinogenesis, Adrenergic signaling in cardiomyocytes, Dopaminergic synapse, TNF signaling pathway, Cholinergic synapse, Estrogen signaling pathway, Thyroid hormone synthesis, Aldoste…	hsa04024, hsa04151, hsa05161, hsa04916, hsa04911, hsa04022, hsa04152, hsa04211, hsa04922, hsa05203, hsa04261, hsa04728, hsa04668, hsa04725, hsa04915, hsa04918, hsa04925, hsa05034, hsa05215, hsa05016, hsa05031, hsa04962, hsa04931, hsa05030	Golgi membrane, regulatory region DNA binding, transcription regulatory region sequence-specific DNA binding, RNA polymerase II regulatory region sequence-specific DNA binding, RNA polymerase II core promoter proximal region sequence-specific DNA binding, RNA polymerase II transcription factor activity, sequence-specific DNA binding, transcription factor activity, RNA polymerase II core promoter …	GO:0000139, GO:0000975, GO:0000976, GO:0000977, GO:0000978, GO:0000981, GO:0000982, GO:0000987, GO:0001012, GO:0001067, GO:0001071, GO:0001077, GO:0001159, GO:0001228, GO:0001558, GO:0001664, GO:0002230, GO:0002252, GO:0002376, GO:0002548, GO:0002682, GO:0002684, GO:0002685, GO:0002687, GO:0002688, GO:0002690, GO:0002697, GO:0002831, GO:0003676, GO:0003677, GO:0003682, GO:0003690, GO:0003700, GO:…	125.327	184.537	107.109	-0.779225	8.44771e-10	9.46053e-08
ENSG00000129292	PHF20L1	protein_coding	chr8			binding, protein binding, ion binding, cation binding, metal ion binding	GO:0005488, GO:0005515, GO:0043167, GO:0043169, GO:0046872	738.209	536.356	800.317	0.576496	8.91091e-10	9.90814e-08
ENSG00000177963	RIC8A	protein_coding	chr11			ameboidal-type cell migration, in utero embryonic development, vasculature development, G-protein alpha-subunit binding, system process, guanyl-nucleotide exchange factor activity, GTPase activator activity, binding, protein binding, intracellular, cell, cytoplasm, plasma membrane, movement of cell or subcellular component, cell communication, cell adhesion, signal transduction, G-protein coupled…	GO:0001667, GO:0001701, GO:0001944, GO:0001965, GO:0003008, GO:0005085, GO:0005096, GO:0005488, GO:0005515, GO:0005622, GO:0005623, GO:0005737, GO:0005886, GO:0006928, GO:0007154, GO:0007155, GO:0007165, GO:0007186, GO:0007187, GO:0007188, GO:0007193, GO:0007275, GO:0007369, GO:0007610, GO:0007611, GO:0007612, GO:0007632, GO:0008047, GO:0008306, GO:0008542, GO:0009314, GO:0009416, GO:0009628, GO:…	326.19	468.812	282.306	-0.729724	8.94203e-10	9.90814e-08
ENSG00000148229	POLE3	protein_coding	chr9	Pyrimidine metabolism, Metabolic pathways, HTLV-I infection, Purine metabolism, Base excision repair, DNA replication, Nucleotide excision repair	hsa00240, hsa01100, hsa05166, hsa00230, hsa03410, hsa03030, hsa03420	nucleotide-excision repair complex, histone acetyltransferase complex, nuclear chromosome, nucleic acid binding, DNA binding, catalytic activity, DNA-directed DNA polymerase activity, binding, protein binding, intracellular, cell, nucleus, nucleoplasm, replication fork, Ada2/Gcn5/Ada3 transcription activator complex, chromosome, nucleobase-containing compound metabolic process, DNA metabolic proc…	GO:0000109, GO:0000123, GO:0000228, GO:0003676, GO:0003677, GO:0003824, GO:0003887, GO:0005488, GO:0005515, GO:0005622, GO:0005623, GO:0005634, GO:0005654, GO:0005657, GO:0005671, GO:0005694, GO:0006139, GO:0006259, GO:0006260, GO:0006325, GO:0006464, GO:0006473, GO:0006475, GO:0006725, GO:0006807, GO:0006996, GO:0008152, GO:0008622, GO:0009058, GO:0009059, GO:0009987, GO:0016043, GO:0016569, GO:…	178.562	260.428	153.372	-0.759998	9.00568e-10	9.92615e-08
ENSG00000160695	VPS11	protein_coding	chr11			SNARE binding, nucleotide binding, lytic vacuole, binding, protein binding, intracellular, cell, cytoplasm, lysosome, lysosomal membrane, endosome, early endosome, late endosome, vacuole, vacuolar membrane, autophagosome, cytoskeleton, actin filament, protein complex assembly, protein targeting, protein targeting to mitochondrion, transport, mitochondrial transport, intracellular protein transpor…	GO:0000149, GO:0000166, GO:0000323, GO:0005488, GO:0005515, GO:0005622, GO:0005623, GO:0005737, GO:0005764, GO:0005765, GO:0005768, GO:0005769, GO:0005770, GO:0005773, GO:0005774, GO:0005776, GO:0005856, GO:0005884, GO:0006461, GO:0006605, GO:0006626, GO:0006810, GO:0006839, GO:0006886, GO:0006887, GO:0006904, GO:0006906, GO:0006914, GO:0006996, GO:0007005, GO:0007032, GO:0007033, GO:0007034, GO:…	284.902	408.19	246.967	-0.72262	9.43464e-10	1.03445e-07
ENSG00000040633	PHF23	protein_coding	chr17			autophagosome assembly, binding, protein binding, intracellular, cell, nucleus, cytoplasm, cellular protein modification process, autophagy, organelle organization, vacuole organization, metabolic process, zinc ion binding, positive regulation of metabolic process, cellular process, regulation of autophagy, negative regulation of autophagy, positive regulation of macromolecule metabolic process, …	GO:0000045, GO:0005488, GO:0005515, GO:0005622, GO:0005623, GO:0005634, GO:0005737, GO:0006464, GO:0006914, GO:0006996, GO:0007033, GO:0008152, GO:0008270, GO:0009893, GO:0009987, GO:0010506, GO:0010507, GO:0010604, GO:0010639, GO:0016043, GO:0016236, GO:0016241, GO:0016242, GO:0016567, GO:0019222, GO:0019538, GO:0022607, GO:0031323, GO:0031325, GO:0031396, GO:0031398, GO:0031399, GO:0031401, GO:…	109.895	154.435	96.1907	-0.67742	9.74064e-10	1.05693e-07
ENSG00000100815	TRIP11	protein_coding	chr14			protein targeting to Golgi, Golgi membrane, retrograde transport, vesicle recycling within Golgi, transcription factor activity, protein binding, transcription factor activity, transcription factor binding, acrosomal vesicle, inner acrosomal membrane, acrosomal membrane, outer acrosomal membrane, cardiac chamber development, cardiac ventricle development, cardiac septum development, ventricular s…	GO:0000042, GO:0000139, GO:0000301, GO:0000988, GO:0000989, GO:0001669, GO:0002079, GO:0002080, GO:0002081, GO:0003205, GO:0003231, GO:0003279, GO:0003281, GO:0003712, GO:0003713, GO:0005488, GO:0005515, GO:0005622, GO:0005623, GO:0005634, GO:0005737, GO:0005794, GO:0005801, GO:0005856, GO:0006139, GO:0006351, GO:0006366, GO:0006605, GO:0006725, GO:0006807, GO:0006810, GO:0006886, GO:0006891, GO:…	768.427	429.991	872.562	1.01925	9.70499e-10	1.05693e-07
ENSG00000196419	XRCC6	protein_coding	chr22	Non-homologous end-joining	hsa03450	nucleotide binding, nuclear chromosome, telomere maintenance, non-recombinational repair, chromosome, telomeric region, telomere cap complex, nuclear telomere cap complex, nuclear chromosome, telomeric region, regulatory region DNA binding, regulatory region nucleic acid binding, cytokine production, regulation of cytokine production, positive regulation of cytokine production, nucleoside binding…	GO:0000166, GO:0000228, GO:0000723, GO:0000726, GO:0000781, GO:0000782, GO:0000783, GO:0000784, GO:0000975, GO:0001067, GO:0001816, GO:0001817, GO:0001819, GO:0001882, GO:0001883, GO:0003676, GO:0003677, GO:0003678, GO:0003684, GO:0003690, GO:0003691, GO:0003723, GO:0003824, GO:0004003, GO:0004386, GO:0005488, GO:0005515, GO:0005524, GO:0005622, GO:0005623, GO:0005634, GO:0005654, GO:0005667, GO:…	1028.01	1679.1	827.681	-1.01966	9.99616e-10	1.07907e-07
ENSG00000023516	AKAP11	protein_coding	chr13			structural molecule activity, binding, protein binding, intracellular, cell, cytoplasm, peroxisome, microtubule organizing center, cytoskeleton, cell communication, signal transduction, protein phosphatase 1 binding, regulation of signal transduction, cellular process, regulation of cell communication, protein kinase A signaling, regulation of protein kinase A signaling, microtubule cytoskeleton,…	GO:0005198, GO:0005488, GO:0005515, GO:0005622, GO:0005623, GO:0005737, GO:0005777, GO:0005815, GO:0005856, GO:0007154, GO:0007165, GO:0008157, GO:0009966, GO:0009987, GO:0010646, GO:0010737, GO:0010738, GO:0015630, GO:0019899, GO:0019900, GO:0019901, GO:0019902, GO:0019903, GO:0023051, GO:0023052, GO:0032947, GO:0032991, GO:0034236, GO:0034237, GO:0035556, GO:0042579, GO:0043226, GO:0043227, GO:…	898.316	618.69	984.355	0.669096	1.0401e-09	1.11132e-07
ENSG00000156463	SH3RF2	protein_coding	chr5			catalytic activity, enzyme inhibitor activity, protein phosphatase inhibitor activity, binding, protein binding, intracellular, cell, nucleus, nucleoplasm, cellular protein modification process, phosphorus metabolic process, phosphate-containing compound metabolic process, metabolic process, protein phosphatase 1 binding, zinc ion binding, negative regulation of metabolic process, cellular proces…	GO:0003824, GO:0004857, GO:0004864, GO:0005488, GO:0005515, GO:0005622, GO:0005623, GO:0005634, GO:0005654, GO:0006464, GO:0006793, GO:0006796, GO:0008152, GO:0008157, GO:0008270, GO:0009892, GO:0009987, GO:0010563, GO:0010921, GO:0010923, GO:0016311, GO:0016567, GO:0016874, GO:0019208, GO:0019212, GO:0019220, GO:0019222, GO:0019538, GO:0019888, GO:0019899, GO:0019902, GO:0019903, GO:0030234, GO:…	1037.16	1811.48	798.909	-1.18006	1.03628e-09	1.11132e-07
ENSG00000159352	PSMD4	protein_coding	chr1	Epstein-Barr virus infection, Proteasome	hsa05169, hsa03050	MAPK cascade, protein polyubiquitination, mitotic cell cycle, proteasome complex, establishment of planar polarity, morphogenesis of a polarized epithelium, morphogenesis of an epithelium, activation of innate immune response, innate immune response activating cell surface receptor signaling pathway, stimulatory C-type lectin receptor signaling pathway, activation of immune response, immune syste…	GO:0000165, GO:0000209, GO:0000278, GO:0000502, GO:0001736, GO:0001738, GO:0002009, GO:0002218, GO:0002220, GO:0002223, GO:0002253, GO:0002376, GO:0002429, GO:0002474, GO:0002478, GO:0002479, GO:0002682, GO:0002684, GO:0002757, GO:0002758, GO:0002764, GO:0002768, GO:0003676, GO:0003723, GO:0005488, GO:0005515, GO:0005622, GO:0005623, GO:0005634, GO:0005654, GO:0005737, GO:0005829, GO:0005838, GO:…	547.915	843.493	456.968	-0.882838	1.06839e-09	1.13575e-07
ENSG00000133858	ZFC3H1	protein_coding	chr12			nucleic acid binding, RNA binding, binding, protein binding, extracellular region, extracellular space, nucleobase-containing compound metabolic process, RNA processing, cellular aromatic compound metabolic process, nitrogen compound metabolic process, metabolic process, cellular process, gene expression, RNA metabolic process, cellular nitrogen compound metabolic process, ion binding, cation bin…	GO:0003676, GO:0003723, GO:0005488, GO:0005515, GO:0005576, GO:0005615, GO:0006139, GO:0006396, GO:0006725, GO:0006807, GO:0008152, GO:0009987, GO:0010467, GO:0016070, GO:0034641, GO:0043167, GO:0043169, GO:0043170, GO:0044237, GO:0044238, GO:0044260, GO:0044421, GO:0044822, GO:0046483, GO:0046872, GO:0071704, GO:0090304, GO:0097159, GO:1901360, GO:1901363	517.084	299.499	584.034	0.961159	1.08023e-09	1.14254e-07
ENSG00000182307	C8orf33	protein_coding	chr8			binding, protein binding	GO:0005488, GO:0005515	200.771	298.267	170.772	-0.800943	1.09459e-09	1.1519e-07
ENSG00000213719	CLIC1	protein_coding	chr6			ossification, osteoblast differentiation, cell activation, transporter activity, ion channel activity, voltage-gated ion channel activity, anion channel activity, chloride channel activity, binding, protein binding, extracellular region, extracellular space, intracellular, cell, nucleus, nuclear envelope, cytoplasm, mitochondrion, plasma membrane, brush border, transport, ion transport, anion tra…	GO:0001503, GO:0001649, GO:0001775, GO:0005215, GO:0005216, GO:0005244, GO:0005253, GO:0005254, GO:0005488, GO:0005515, GO:0005576, GO:0005615, GO:0005622, GO:0005623, GO:0005634, GO:0005635, GO:0005737, GO:0005739, GO:0005886, GO:0005903, GO:0006810, GO:0006811, GO:0006820, GO:0006821, GO:0006950, GO:0007049, GO:0007154, GO:0007155, GO:0007165, GO:0007596, GO:0007599, GO:0008509, GO:0009611, GO:…	380.349	707.752	279.61	-1.33671	1.13436e-09	1.18779e-07
ENSG00000180626	ZNF594	protein_coding	chr17			nucleic acid binding, DNA binding, binding, intracellular, cell, nucleus, nucleobase-containing compound metabolic process, transcription, DNA-templated, regulation of transcription, DNA-templated, cellular aromatic compound metabolic process, nitrogen compound metabolic process, metabolic process, biosynthetic process, macromolecule biosynthetic process, regulation of biosynthetic process, cellu…	GO:0003676, GO:0003677, GO:0005488, GO:0005622, GO:0005623, GO:0005634, GO:0006139, GO:0006351, GO:0006355, GO:0006725, GO:0006807, GO:0008152, GO:0009058, GO:0009059, GO:0009889, GO:0009987, GO:0010467, GO:0010468, GO:0010556, GO:0016070, GO:0018130, GO:0019219, GO:0019222, GO:0019438, GO:0031323, GO:0031326, GO:0032774, GO:0034641, GO:0034645, GO:0034654, GO:0043167, GO:0043169, GO:0043170, GO:…	152.004	86.9996	172.006	0.975252	1.1467e-09	1.19473e-07
ENSG00000160948	VPS28	protein_coding	chr8	Endocytosis	hsa04144	ESCRT I complex, binding, protein binding, extracellular region, intracellular, cell, cytoplasm, endosome, early endosome, late endosome, vacuole, vacuolar membrane, cytosol, plasma membrane, cellular protein modification process, proteolysis, ubiquitin-dependent protein catabolic process, protein targeting, protein targeting to vacuole, transport, intracellular protein transport, endocytosis, me…	GO:0000813, GO:0005488, GO:0005515, GO:0005576, GO:0005622, GO:0005623, GO:0005737, GO:0005768, GO:0005769, GO:0005770, GO:0005773, GO:0005774, GO:0005829, GO:0005886, GO:0006464, GO:0006508, GO:0006511, GO:0006605, GO:0006623, GO:0006810, GO:0006886, GO:0006897, GO:0006900, GO:0006914, GO:0006996, GO:0007032, GO:0007033, GO:0007034, GO:0008104, GO:0008152, GO:0009056, GO:0009057, GO:0009892, GO:…	242.982	363.596	205.87	-0.817575	1.20715e-09	1.25149e-07
ENSG00000116521	SCAMP3	protein_coding	chr1			Golgi membrane, response to acid chemical, binding, protein binding, extracellular region, intracellular, cell, cytoplasm, Golgi apparatus, transport, post-Golgi vesicle-mediated transport, protein localization, response to organic substance, endomembrane system, protein transport, membrane, integral component of membrane, vesicle-mediated transport, enzyme binding, organelle membrane, intrinsic …	GO:0000139, GO:0001101, GO:0005488, GO:0005515, GO:0005576, GO:0005622, GO:0005623, GO:0005737, GO:0005794, GO:0006810, GO:0006892, GO:0008104, GO:0010033, GO:0012505, GO:0015031, GO:0016020, GO:0016021, GO:0016192, GO:0019899, GO:0031090, GO:0031224, GO:0031625, GO:0031982, GO:0031988, GO:0032526, GO:0033036, GO:0033993, GO:0042221, GO:0043226, GO:0043227, GO:0043229, GO:0043230, GO:0043231, GO:…	170.02	218.345	155.151	-0.490256	1.23981e-09	1.27902e-07
ENSG00000115760	BIRC6	protein_coding	chr2	Ubiquitin mediated proteolysis, Apoptosis - multiple species	hsa04120, hsa04215	reproduction, mitotic cell cycle, nuclear division, cytokinesis, spindle pole, in utero embryonic development, placenta development, embryonic placenta development, developmental process involved in reproduction, catalytic activity, ubiquitin-protein transferase activity, enzyme inhibitor activity, endopeptidase inhibitor activity, cysteine-type endopeptidase inhibitor activity, binding, protein …	GO:0000003, GO:0000278, GO:0000280, GO:0000910, GO:0000922, GO:0001701, GO:0001890, GO:0001892, GO:0003006, GO:0003824, GO:0004842, GO:0004857, GO:0004866, GO:0004869, GO:0005488, GO:0005515, GO:0005622, GO:0005623, GO:0005737, GO:0005768, GO:0005773, GO:0005794, GO:0005802, GO:0005815, GO:0005819, GO:0005856, GO:0006464, GO:0006468, GO:0006508, GO:0006793, GO:0006796, GO:0006915, GO:0006996, GO:…	2123.65	1864.13	2203.5	0.241171	1.29201e-09	1.32634e-07
ENSG00000198931	APRT	protein_coding	chr16	Metabolic pathways, Purine metabolism	hsa01100, hsa00230	nucleotide binding, nucleoside binding, purine nucleoside binding, nucleobase binding, adenine binding, purine nucleobase binding, catalytic activity, adenine phosphoribosyltransferase activity, binding, extracellular region, intracellular, cell, nucleus, nucleoplasm, cytoplasm, cytosol, nucleobase-containing compound metabolic process, purine nucleobase metabolic process, purine nucleotide metab…	GO:0000166, GO:0001882, GO:0001883, GO:0002054, GO:0002055, GO:0002060, GO:0003824, GO:0003999, GO:0005488, GO:0005576, GO:0005622, GO:0005623, GO:0005634, GO:0005654, GO:0005737, GO:0005829, GO:0006139, GO:0006144, GO:0006163, GO:0006164, GO:0006166, GO:0006167, GO:0006168, GO:0006725, GO:0006753, GO:0006793, GO:0006796, GO:0006807, GO:0006810, GO:0007275, GO:0007589, GO:0007595, GO:0007610, GO:…	89.0401	142.168	72.6931	-0.958104	1.30996e-09	1.33821e-07
ENSG00000148335	NTMT1	protein_coding	chr9			microtubule cytoskeleton organization, catalytic activity, intracellular, cell, nucleus, nucleoplasm, cytoplasm, cellular protein modification process, protein methylation, N-terminal protein amino acid methylation, organelle organization, cytoskeleton organization, microtubule-based process, cell cycle, spindle organization, chromosome segregation, metabolic process, methyltransferase activity, …	GO:0000226, GO:0003824, GO:0005622, GO:0005623, GO:0005634, GO:0005654, GO:0005737, GO:0006464, GO:0006479, GO:0006480, GO:0006996, GO:0007010, GO:0007017, GO:0007049, GO:0007051, GO:0007059, GO:0008152, GO:0008168, GO:0008213, GO:0008276, GO:0009987, GO:0016043, GO:0016740, GO:0016741, GO:0018011, GO:0018012, GO:0018016, GO:0018193, GO:0018194, GO:0018208, GO:0018209, GO:0019538, GO:0022402, GO:…	152.36	219.023	131.849	-0.727865	1.33538e-09	1.35755e-07
ENSG00000132485	ZRANB2	protein_coding	chr1			nucleic acid binding transcription factor activity, nucleic acid binding, transcription factor activity, sequence-specific DNA binding, RNA binding, binding, protein binding, intracellular, cell, nucleus, nucleoplasm, nucleobase-containing compound metabolic process, transcription, DNA-templated, regulation of transcription, DNA-templated, RNA processing, mRNA processing, cellular aromatic compou…	GO:0001071, GO:0003676, GO:0003700, GO:0003723, GO:0005488, GO:0005515, GO:0005622, GO:0005623, GO:0005634, GO:0005654, GO:0006139, GO:0006351, GO:0006355, GO:0006396, GO:0006397, GO:0006725, GO:0006807, GO:0008152, GO:0008270, GO:0008380, GO:0009058, GO:0009059, GO:0009889, GO:0009987, GO:0010467, GO:0010468, GO:0010556, GO:0016070, GO:0016071, GO:0018130, GO:0019219, GO:0019222, GO:0019438, GO:…	516.115	371.434	560.632	0.592639	1.37127e-09	1.3818e-07
ENSG00000275052	PPP4R3B	protein_coding	chr2	Glucagon signaling pathway	hsa04922	intracellular, cell, nucleus, nucleoplasm, cytoplasm, centrosome, microtubule organizing center, cytoskeleton, carbohydrate metabolic process, monosaccharide metabolic process, glucose metabolic process, gluconeogenesis, regulation of carbohydrate metabolic process, regulation of gluconeogenesis, cellular protein modification process, protein dephosphorylation, lipid metabolic process, phosphorus…	GO:0005622, GO:0005623, GO:0005634, GO:0005654, GO:0005737, GO:0005813, GO:0005815, GO:0005856, GO:0005975, GO:0005996, GO:0006006, GO:0006094, GO:0006109, GO:0006111, GO:0006464, GO:0006470, GO:0006629, GO:0006793, GO:0006796, GO:0008152, GO:0008287, GO:0009058, GO:0009889, GO:0009891, GO:0009893, GO:0009987, GO:0010675, GO:0010676, GO:0010906, GO:0010907, GO:0015630, GO:0016051, GO:0016311, GO:…	425.648	332.122	454.425	0.451162	1.37243e-09	1.3818e-07
ENSG00000084207	GSTP1	protein_coding	chr11	Pathways in cancer, Platinum drug resistance, Prostate cancer, Glutathione metabolism, Metabolism of xenobiotics by cytochrome P450, Drug metabolism - cytochrome P450, Chemical carcinogenesis	hsa05200, hsa01524, hsa05215, hsa00480, hsa00980, hsa00982, hsa05204	MAPK cascade, response to reactive oxygen species, response to acid chemical, cytokine production, regulation of cytokine production, negative regulation of cytokine production, regulation of protein phosphorylation, negative regulation of protein phosphorylation, regulation of cytokine-mediated signaling pathway, negative regulation of cytokine-mediated signaling pathway, response to molecule of…	GO:0000165, GO:0000302, GO:0001101, GO:0001816, GO:0001817, GO:0001818, GO:0001932, GO:0001933, GO:0001959, GO:0001960, GO:0002237, GO:0002526, GO:0002673, GO:0002674, GO:0003824, GO:0004364, GO:0005488, GO:0005515, GO:0005576, GO:0005615, GO:0005622, GO:0005623, GO:0005634, GO:0005737, GO:0005739, GO:0005829, GO:0005886, GO:0006464, GO:0006468, GO:0006469, GO:0006518, GO:0006575, GO:0006749, GO:…	708.792	1318.61	521.156	-1.33756	1.38562e-09	1.38841e-07
ENSG00000113971	NPHP3	protein_coding	chr3			cell morphogenesis, urogenital system development, establishment of planar polarity, morphogenesis of a polarized epithelium, kidney development, embryonic epithelial tube formation, neural tube formation, neural tube closure, liver development, tissue homeostasis, retina homeostasis, heart looping, morphogenesis of an epithelium, heart morphogenesis, embryonic heart tube morphogenesis, cardiac c…	GO:0000902, GO:0001655, GO:0001736, GO:0001738, GO:0001822, GO:0001838, GO:0001841, GO:0001843, GO:0001889, GO:0001894, GO:0001895, GO:0001947, GO:0002009, GO:0003007, GO:0003143, GO:0003205, GO:0003230, GO:0003279, GO:0003283, GO:0003341, GO:0003351, GO:0005488, GO:0005515, GO:0005622, GO:0005623, GO:0005737, GO:0005829, GO:0005929, GO:0006928, GO:0007017, GO:0007018, GO:0007154, GO:0007164, GO:…	76.9878	44.7716	86.9005	0.941418	1.40752e-09	1.40363e-07
ENSG00000108021	FAM208B	protein_coding	chr10			binding, protein binding, intracellular, cell, nucleus, nucleoplasm, cytoplasm, membrane-enclosed lumen, nuclear lumen, organelle, membrane-bounded organelle, intracellular organelle, intracellular membrane-bounded organelle, organelle lumen, organelle part, intracellular part, nuclear part, intracellular organelle part, cell part, intracellular organelle lumen	GO:0005488, GO:0005515, GO:0005622, GO:0005623, GO:0005634, GO:0005654, GO:0005737, GO:0031974, GO:0031981, GO:0043226, GO:0043227, GO:0043229, GO:0043231, GO:0043233, GO:0044422, GO:0044424, GO:0044428, GO:0044446, GO:0044464, GO:0070013	712.853	568.8	757.177	0.412079	1.44072e-09	1.42993e-07
ENSG00000154263	ABCA10	protein_coding	chr17	ABC transporters	hsa02010	nucleotide binding, nucleoside binding, purine nucleoside binding, catalytic activity, transporter activity, binding, ATP binding, intracellular, cell, transport, lipid transport, lipid localization, primary active transmembrane transporter activity, P-P-bond-hydrolysis-driven transmembrane transporter activity, membrane, integral component of membrane, pyrophosphatase activity, hydrolase activit…	GO:0000166, GO:0001882, GO:0001883, GO:0003824, GO:0005215, GO:0005488, GO:0005524, GO:0005622, GO:0005623, GO:0006810, GO:0006869, GO:0010876, GO:0015399, GO:0015405, GO:0016020, GO:0016021, GO:0016462, GO:0016787, GO:0016817, GO:0016818, GO:0016820, GO:0016887, GO:0017076, GO:0017111, GO:0022804, GO:0022857, GO:0030554, GO:0031224, GO:0032549, GO:0032550, GO:0032553, GO:0032555, GO:0032559, GO:…	477.308	190.688	565.499	1.56332	1.48664e-09	1.45149e-07
ENSG00000177409	SAMD9L	protein_coding	chr7					241.705	97.3757	286.114	1.54525	1.49017e-09	1.45149e-07
ENSG00000254838	GVINP1	transcribed_unprocessed_pseudogene	chr11					136.027	55.113	160.924	1.52891	1.47917e-09	1.45149e-07
ENSG00000277972	CISD3	protein_coding	chr17			binding, intracellular, cell, cytoplasm, mitochondrion, ion binding, cation binding, organelle, membrane-bounded organelle, intracellular organelle, intracellular membrane-bounded organelle, intracellular part, cytoplasmic part, cell part, metal ion binding, iron-sulfur cluster binding, 2 iron, 2 sulfur cluster binding, metal cluster binding	GO:0005488, GO:0005622, GO:0005623, GO:0005737, GO:0005739, GO:0043167, GO:0043169, GO:0043226, GO:0043227, GO:0043229, GO:0043231, GO:0044424, GO:0044444, GO:0044464, GO:0046872, GO:0051536, GO:0051537, GO:0051540	138.117	181.455	124.782	-0.536613	1.4748e-09	1.45149e-07
ENSG00000112739	PRPF4B	protein_coding	chr6			nucleotide binding, RNA splicing, via transesterification reactions, RNA splicing, via transesterification reactions with bulged adenosine as nucleophile, mRNA splicing, via spliceosome, nucleoside binding, purine nucleoside binding, nucleic acid binding, RNA binding, catalytic activity, protein kinase activity, protein serine/threonine kinase activity, binding, protein binding, ATP binding, intr…	GO:0000166, GO:0000375, GO:0000377, GO:0000398, GO:0001882, GO:0001883, GO:0003676, GO:0003723, GO:0003824, GO:0004672, GO:0004674, GO:0005488, GO:0005515, GO:0005524, GO:0005622, GO:0005623, GO:0005634, GO:0005654, GO:0005681, GO:0005694, GO:0006139, GO:0006396, GO:0006397, GO:0006464, GO:0006468, GO:0006725, GO:0006793, GO:0006796, GO:0006807, GO:0008152, GO:0008380, GO:0009987, GO:0010467, GO:…	533.151	360.789	586.186	0.698671	1.61136e-09	1.56228e-07
ENSG00000105700	KXD1	protein_coding	chr19			binding, protein binding, intracellular, cell, cytoplasm, cytosol, transport, vesicle-mediated transport, BLOC complex, BLOC-1 complex, macromolecular complex, protein complex, intracellular part, cytoplasmic part, cytosolic part, cell part, localization, establishment of localization	GO:0005488, GO:0005515, GO:0005622, GO:0005623, GO:0005737, GO:0005829, GO:0006810, GO:0016192, GO:0031082, GO:0031083, GO:0032991, GO:0043234, GO:0044424, GO:0044444, GO:0044445, GO:0044464, GO:0051179, GO:0051234	192.318	262.82	170.625	-0.62029	1.63287e-09	1.56642e-07
ENSG00000126457	PRMT1	protein_coding	chr19	FoxO signaling pathway, Glucagon signaling pathway	hsa04068, hsa04922	cell cycle checkpoint, DNA damage checkpoint, G1/S transition of mitotic cell cycle, MAPK cascade, nucleotide binding, mitotic cell cycle, regulation of protein phosphorylation, positive regulation of protein phosphorylation, myeloid cell homeostasis, immune system process, immune system development, regulation of immune system process, negative regulation of immune system process, positive regul…	GO:0000075, GO:0000077, GO:0000082, GO:0000165, GO:0000166, GO:0000278, GO:0001932, GO:0001934, GO:0002262, GO:0002376, GO:0002520, GO:0002682, GO:0002683, GO:0002684, GO:0003676, GO:0003677, GO:0003723, GO:0003824, GO:0005488, GO:0005515, GO:0005622, GO:0005623, GO:0005634, GO:0005654, GO:0005737, GO:0005829, GO:0006139, GO:0006325, GO:0006351, GO:0006355, GO:0006464, GO:0006468, GO:0006479, GO:…	423.8	691.798	341.34	-1.01701	1.6339e-09	1.56642e-07
ENSG00000281195	AC007878.1	lincRNA	chr2					96.4933	55.1032	109.229	0.974347	1.63808e-09	1.56642e-07
ENSG00000197956	S100A6	protein_coding	chr1			cell morphogenesis, cell morphogenesis involved in differentiation, ruffle, transporter activity, binding, calcium ion binding, protein binding, tropomyosin binding, extracellular region, intracellular, cell, nucleus, nuclear envelope, cytoplasm, cytosol, plasma membrane, transport, ion transport, cell communication, signal transduction, multicellular organism development, nervous system developm…	GO:0000902, GO:0000904, GO:0001726, GO:0005215, GO:0005488, GO:0005509, GO:0005515, GO:0005523, GO:0005576, GO:0005622, GO:0005623, GO:0005634, GO:0005635, GO:0005737, GO:0005829, GO:0005886, GO:0006810, GO:0006811, GO:0007154, GO:0007165, GO:0007275, GO:0007399, GO:0007409, GO:0008092, GO:0008270, GO:0008283, GO:0008284, GO:0009653, GO:0009898, GO:0009987, GO:0012505, GO:0015075, GO:0016020, GO:…	655.54	1388.19	430.108	-1.68812	1.67261e-09	1.59217e-07
ENSG00000214548	MEG3	lincRNA	chr14					678.883	257.054	808.677	1.64968	1.68647e-09	1.5981e-07
ENSG00000154265	ABCA5	protein_coding	chr17	ABC transporters	hsa02010	Golgi membrane, nucleotide binding, lytic vacuole, nucleoside binding, purine nucleoside binding, catalytic activity, transporter activity, binding, ATP binding, intracellular, cell, cytoplasm, lysosome, lysosomal membrane, endosome, late endosome, vacuole, vacuolar membrane, Golgi apparatus, transport, lipid transport, cellular process, endosome membrane, macrophage derived foam cell differentia…	GO:0000139, GO:0000166, GO:0000323, GO:0001882, GO:0001883, GO:0003824, GO:0005215, GO:0005488, GO:0005524, GO:0005622, GO:0005623, GO:0005737, GO:0005764, GO:0005765, GO:0005768, GO:0005770, GO:0005773, GO:0005774, GO:0005794, GO:0006810, GO:0006869, GO:0009987, GO:0010008, GO:0010742, GO:0010743, GO:0010745, GO:0010876, GO:0012505, GO:0015399, GO:0015405, GO:0015850, GO:0015918, GO:0016020, GO:…	490.271	288.151	552.462	0.936661	1.77558e-09	1.67117e-07
ENSG00000198482	ZNF808	protein_coding	chr19			nucleic acid binding transcription factor activity, nucleic acid binding, DNA binding, transcription factor activity, sequence-specific DNA binding, binding, intracellular, cell, nucleus, nucleobase-containing compound metabolic process, transcription, DNA-templated, regulation of transcription, DNA-templated, cellular aromatic compound metabolic process, nitrogen compound metabolic process, meta…	GO:0001071, GO:0003676, GO:0003677, GO:0003700, GO:0005488, GO:0005622, GO:0005623, GO:0005634, GO:0006139, GO:0006351, GO:0006355, GO:0006725, GO:0006807, GO:0008152, GO:0009058, GO:0009059, GO:0009889, GO:0009987, GO:0010467, GO:0010468, GO:0010556, GO:0016070, GO:0018130, GO:0019219, GO:0019222, GO:0019438, GO:0031323, GO:0031326, GO:0032774, GO:0034641, GO:0034645, GO:0034654, GO:0043167, GO:…	370.063	263.672	402.799	0.609434	1.77954e-09	1.67117e-07
ENSG00000187778	MCRS1	protein_coding	chr12	Herpes simplex infection	hsa05168	histone acetyltransferase complex, nuclear chromosome, telomere maintenance, chromatin, nuclear chromatin, G-quadruplex RNA binding, nucleic acid binding, RNA binding, single-stranded RNA binding, catalytic activity, histone acetyltransferase activity, enzyme inhibitor activity, binding, protein binding, intracellular, cell, nucleus, nucleoplasm, chromosome, nucleolus, cytoplasm, polysome, cytosk…	GO:0000123, GO:0000228, GO:0000723, GO:0000785, GO:0000790, GO:0002151, GO:0003676, GO:0003723, GO:0003727, GO:0003824, GO:0004402, GO:0004857, GO:0005488, GO:0005515, GO:0005622, GO:0005623, GO:0005634, GO:0005654, GO:0005694, GO:0005730, GO:0005737, GO:0005844, GO:0005856, GO:0006139, GO:0006259, GO:0006281, GO:0006310, GO:0006325, GO:0006351, GO:0006355, GO:0006464, GO:0006473, GO:0006475, GO:…	414.184	727.009	317.93	-1.19071	1.80768e-09	1.69002e-07
ENSG00000182700	IGIP	protein_coding	chr5			extracellular region	GO:0005576	134.812	94.4941	147.217	0.634232	1.88303e-09	1.75264e-07
ENSG00000248483	POU5F2	protein_coding	chr5			nucleic acid binding transcription factor activity, nucleic acid binding, DNA binding, transcription factor activity, sequence-specific DNA binding, binding, intracellular, cell, nucleus, nucleobase-containing compound metabolic process, transcription, DNA-templated, regulation of transcription, DNA-templated, cellular aromatic compound metabolic process, nitrogen compound metabolic process, meta…	GO:0001071, GO:0003676, GO:0003677, GO:0003700, GO:0005488, GO:0005622, GO:0005623, GO:0005634, GO:0006139, GO:0006351, GO:0006355, GO:0006725, GO:0006807, GO:0008152, GO:0009058, GO:0009059, GO:0009889, GO:0009987, GO:0010467, GO:0010468, GO:0010556, GO:0016070, GO:0018130, GO:0019219, GO:0019222, GO:0019438, GO:0031323, GO:0031326, GO:0032774, GO:0034641, GO:0034645, GO:0034654, GO:0043170, GO:…	59.6259	28.7675	69.1208	1.2361	1.89655e-09	1.75741e-07
ENSG00000237887	RPL23AP32	processed_pseudogene	chr2					38.3519	16.6003	45.0447	1.38743	1.95612e-09	1.80463e-07
ENSG00000178057	NDUFAF3	protein_coding	chr3			binding, protein binding, intracellular, cell, nucleus, cytoplasm, mitochondrion, mitochondrial envelope, mitochondrial inner membrane, protein complex assembly, organelle organization, mitochondrion organization, cellular process, NADH dehydrogenase complex assembly, membrane, cellular component organization, organelle inner membrane, cellular component assembly, organelle membrane, mitochondria…	GO:0005488, GO:0005515, GO:0005622, GO:0005623, GO:0005634, GO:0005737, GO:0005739, GO:0005740, GO:0005743, GO:0006461, GO:0006996, GO:0007005, GO:0009987, GO:0010257, GO:0016020, GO:0016043, GO:0019866, GO:0022607, GO:0031090, GO:0031966, GO:0031967, GO:0031975, GO:0032981, GO:0033108, GO:0034622, GO:0043226, GO:0043227, GO:0043229, GO:0043231, GO:0043623, GO:0043933, GO:0044085, GO:0044422, GO:…	282.904	459.31	228.625	-1.00332	1.97403e-09	1.81316e-07
ENSG00000135047	CTSL	protein_coding	chr9	Proteoglycans in cancer, Phagosome, Antigen processing and presentation, Rheumatoid arthritis, Apoptosis, Lysosome	hsa05205, hsa04145, hsa04612, hsa05323, hsa04210, hsa04142	lytic vacuole, glycoprotein binding, fibronectin binding, activation of innate immune response, pattern recognition receptor signaling pathway, toll-like receptor signaling pathway, adaptive immune response, activation of immune response, immune system process, antigen processing and presentation of exogenous peptide antigen, antigen processing and presentation of peptide antigen via MHC class II…	GO:0000323, GO:0001948, GO:0001968, GO:0002218, GO:0002221, GO:0002224, GO:0002250, GO:0002253, GO:0002376, GO:0002478, GO:0002495, GO:0002504, GO:0002682, GO:0002684, GO:0002757, GO:0002758, GO:0002764, GO:0003824, GO:0004175, GO:0004197, GO:0004252, GO:0005488, GO:0005515, GO:0005518, GO:0005576, GO:0005615, GO:0005622, GO:0005623, GO:0005634, GO:0005737, GO:0005764, GO:0005768, GO:0005773, GO:…	615.227	1024.11	489.419	-1.06369	2.12917e-09	1.94712e-07
ENSG00000079102	RUNX1T1	protein_coding	chr8	Transcriptional misregulation in cancer, Pathways in cancer, Acute myeloid leukemia	hsa05202, hsa05200, hsa05221	transcription factor activity, protein binding, transcription factor activity, transcription factor binding, nucleic acid binding transcription factor activity, nucleic acid binding, DNA binding, transcription factor activity, sequence-specific DNA binding, transcription cofactor activity, transcription corepressor activity, binding, protein binding, intracellular, cell, nucleus, nucleoplasm, cyt…	GO:0000988, GO:0000989, GO:0001071, GO:0003676, GO:0003677, GO:0003700, GO:0003712, GO:0003714, GO:0005488, GO:0005515, GO:0005622, GO:0005623, GO:0005634, GO:0005654, GO:0005737, GO:0005739, GO:0006091, GO:0006139, GO:0006351, GO:0006355, GO:0006725, GO:0006807, GO:0008152, GO:0009058, GO:0009059, GO:0009889, GO:0009890, GO:0009892, GO:0009987, GO:0010467, GO:0010468, GO:0010556, GO:0010558, GO:…	489.464	275.515	555.295	1.0085	2.19172e-09	1.98928e-07
ENSG00000102316	MAGED2	protein_coding	chrX			binding, protein binding, membrane	GO:0005488, GO:0005515, GO:0016020	892.908	1593.81	677.245	-1.23351	2.20376e-09	1.98928e-07
ENSG00000182180	MRPS16	protein_coding	chr10	Ribosome	hsa03010	organellar ribosome, organellar small ribosomal subunit, structural constituent of ribosome, structural molecule activity, binding, protein binding, intracellular, cell, cytoplasm, mitochondrion, mitochondrial envelope, mitochondrial inner membrane, mitochondrial matrix, mitochondrial ribosome, mitochondrial small ribosomal subunit, ribosome, translation, translational elongation, translational t…	GO:0000313, GO:0000314, GO:0003735, GO:0005198, GO:0005488, GO:0005515, GO:0005622, GO:0005623, GO:0005737, GO:0005739, GO:0005740, GO:0005743, GO:0005759, GO:0005761, GO:0005763, GO:0005840, GO:0006412, GO:0006414, GO:0006415, GO:0006518, GO:0006807, GO:0006996, GO:0007005, GO:0008152, GO:0009058, GO:0009059, GO:0009987, GO:0010467, GO:0015935, GO:0016020, GO:0016043, GO:0019538, GO:0019866, GO:…	510.241	861.027	402.307	-1.09586	2.19726e-09	1.98928e-07
ENSG00000137962	ARHGAP29	protein_coding	chr1			GTPase activator activity, binding, protein binding, intracellular, cell, cytoplasm, cytosol, cell communication, signal transduction, small GTPase mediated signal transduction, Ras protein signal transduction, Rho protein signal transduction, enzyme activator activity, regulation of signal transduction, cellular process, regulation of cell communication, protein domain specific binding, regulati…	GO:0005096, GO:0005488, GO:0005515, GO:0005622, GO:0005623, GO:0005737, GO:0005829, GO:0007154, GO:0007165, GO:0007264, GO:0007265, GO:0007266, GO:0008047, GO:0009966, GO:0009987, GO:0010646, GO:0019904, GO:0023051, GO:0023052, GO:0030165, GO:0030234, GO:0030695, GO:0035556, GO:0043085, GO:0043087, GO:0043167, GO:0043169, GO:0043547, GO:0044093, GO:0044424, GO:0044444, GO:0044464, GO:0044699, GO:…	1005.84	616.803	1125.54	0.866681	2.38328e-09	2.13293e-07
ENSG00000188690	UROS	protein_coding	chr10	Metabolic pathways, Porphyrin and chlorophyll metabolism	hsa01100, hsa00860	catalytic activity, uroporphyrinogen-III synthase activity, binding, intracellular, cell, cytoplasm, mitochondrion, cytosol, organic acid metabolic process, cellular aromatic compound metabolic process, porphyrin-containing compound metabolic process, porphyrin-containing compound biosynthetic process, uroporphyrinogen III biosynthetic process, protoporphyrinogen IX biosynthetic process, heme bio…	GO:0003824, GO:0004852, GO:0005488, GO:0005622, GO:0005623, GO:0005737, GO:0005739, GO:0005829, GO:0006082, GO:0006725, GO:0006778, GO:0006779, GO:0006780, GO:0006782, GO:0006783, GO:0006807, GO:0008152, GO:0009058, GO:0009719, GO:0009987, GO:0010033, GO:0010243, GO:0014075, GO:0016053, GO:0016829, GO:0016835, GO:0016836, GO:0018130, GO:0019438, GO:0019752, GO:0033013, GO:0033014, GO:0034641, GO:…	293.57	391.854	263.329	-0.571656	2.38175e-09	2.13293e-07
ENSG00000280347	AC000123.3	TEC	chr7					77.1549	45.4478	86.9109	0.92043	2.4065e-09	2.14455e-07
ENSG00000100029	PES1	protein_coding	chr22			maturation of 5.8S rRNA, maturation of LSU-rRNA from tricistronic rRNA transcript (SSU-rRNA, 5.8S rRNA, LSU-rRNA), maturation of 5.8S rRNA from tricistronic rRNA transcript (SSU-rRNA, 5.8S rRNA, LSU-rRNA), maturation of LSU-rRNA, condensed chromosome, nucleic acid binding, RNA binding, binding, protein binding, intracellular, cell, nucleus, nucleoplasm, chromosome, nucleolus, cytoplasm, nucleobas…	GO:0000460, GO:0000463, GO:0000466, GO:0000470, GO:0000793, GO:0003676, GO:0003723, GO:0005488, GO:0005515, GO:0005622, GO:0005623, GO:0005634, GO:0005654, GO:0005694, GO:0005730, GO:0005737, GO:0006139, GO:0006364, GO:0006396, GO:0006725, GO:0006807, GO:0006996, GO:0006997, GO:0007000, GO:0007049, GO:0008104, GO:0008152, GO:0008283, GO:0009987, GO:0010467, GO:0016020, GO:0016043, GO:0016070, GO:…	147.969	212.55	128.097	-0.726111	2.46546e-09	2.18778e-07
ENSG00000198087	CD2AP	protein_coding	chr6	Bacterial invasion of epithelial cells	hsa05100	mitotic cell cycle, nuclear division, ruffle, cytokine production, regulation of cytokine production, negative regulation of cytokine production, receptor binding, cytokine receptor binding, vascular endothelial growth factor receptor binding, structural molecule activity, structural constituent of cytoskeleton, binding, protein binding, extracellular region, intracellular, cell, nucleus, nucleol…	GO:0000278, GO:0000280, GO:0001726, GO:0001816, GO:0001817, GO:0001818, GO:0005102, GO:0005126, GO:0005172, GO:0005198, GO:0005200, GO:0005488, GO:0005515, GO:0005576, GO:0005622, GO:0005623, GO:0005634, GO:0005730, GO:0005737, GO:0005856, GO:0005884, GO:0005886, GO:0005911, GO:0006461, GO:0006508, GO:0006511, GO:0006810, GO:0006897, GO:0006898, GO:0006928, GO:0006929, GO:0006930, GO:0006996, GO:…	243.181	157.291	269.609	0.773634	2.54316e-09	2.24721e-07
ENSG00000104687	GSR	protein_coding	chr8	Thyroid hormone synthesis, Glutathione metabolism	hsa04918, hsa00480	nucleotide binding, response to reactive oxygen species, catalytic activity, glutathione-disulfide reductase activity, binding, extracellular region, intracellular, cell, cytoplasm, mitochondrion, mitochondrial matrix, cytosol, plasma membrane, nucleobase-containing compound metabolic process, peptide metabolic process, cellular modified amino acid metabolic process, cellular aromatic compound me…	GO:0000166, GO:0000302, GO:0003824, GO:0004362, GO:0005488, GO:0005576, GO:0005622, GO:0005623, GO:0005737, GO:0005739, GO:0005759, GO:0005829, GO:0005886, GO:0006139, GO:0006518, GO:0006575, GO:0006725, GO:0006749, GO:0006790, GO:0006807, GO:0006950, GO:0006979, GO:0008152, GO:0009055, GO:0009636, GO:0009897, GO:0009986, GO:0009987, GO:0015036, GO:0015037, GO:0015038, GO:0015949, GO:0016020, GO:…	371.345	544.203	318.157	-0.772525	2.68014e-09	2.3583e-07
ENSG00000230551	AC021078.1	processed_transcript	chr5					280.709	180.837	311.438	0.780924	2.73811e-09	2.39923e-07
ENSG00000047188	YTHDC2	protein_coding	chr5			nucleotide binding, nucleoside binding, purine nucleoside binding, nucleic acid binding, RNA binding, RNA helicase activity, catalytic activity, ATP-dependent RNA helicase activity, helicase activity, binding, protein binding, ATP binding, intracellular, cell, nucleus, cytoplasm, endoplasmic reticulum, nucleobase-containing compound metabolic process, RNA processing, cellular aromatic compound me…	GO:0000166, GO:0001882, GO:0001883, GO:0003676, GO:0003723, GO:0003724, GO:0003824, GO:0004004, GO:0004386, GO:0005488, GO:0005515, GO:0005524, GO:0005622, GO:0005623, GO:0005634, GO:0005737, GO:0005783, GO:0006139, GO:0006396, GO:0006725, GO:0006807, GO:0008026, GO:0008152, GO:0008186, GO:0009987, GO:0010033, GO:0010467, GO:0012505, GO:0016032, GO:0016070, GO:0016462, GO:0016787, GO:0016817, GO:…	386.674	274.14	421.299	0.618099	2.78032e-09	2.42606e-07
ENSG00000196597	ZNF782	protein_coding	chr9			nucleic acid binding transcription factor activity, nucleic acid binding, DNA binding, transcription factor activity, sequence-specific DNA binding, binding, intracellular, cell, nucleus, nucleobase-containing compound metabolic process, transcription, DNA-templated, regulation of transcription, DNA-templated, cellular aromatic compound metabolic process, nitrogen compound metabolic process, meta…	GO:0001071, GO:0003676, GO:0003677, GO:0003700, GO:0005488, GO:0005622, GO:0005623, GO:0005634, GO:0006139, GO:0006351, GO:0006355, GO:0006725, GO:0006807, GO:0008152, GO:0009058, GO:0009059, GO:0009889, GO:0009987, GO:0010467, GO:0010468, GO:0010556, GO:0016070, GO:0018130, GO:0019219, GO:0019222, GO:0019438, GO:0031323, GO:0031326, GO:0032774, GO:0034641, GO:0034645, GO:0034654, GO:0043167, GO:…	102.36	53.9659	117.251	1.10524	2.83067e-09	2.45974e-07
ENSG00000175550	DRAP1	protein_coding	chr11			negative regulation of transcription from RNA polymerase II promoter, transcription factor activity, protein binding, transcription factor activity, transcription factor binding, nucleic acid binding transcription factor activity, nucleic acid binding, DNA binding, transcription factor activity, sequence-specific DNA binding, transcription cofactor activity, transcription corepressor activity, bi…	GO:0000122, GO:0000988, GO:0000989, GO:0001071, GO:0003676, GO:0003677, GO:0003700, GO:0003712, GO:0003714, GO:0005488, GO:0005515, GO:0005622, GO:0005623, GO:0005634, GO:0006139, GO:0006351, GO:0006355, GO:0006357, GO:0006366, GO:0006725, GO:0006807, GO:0008152, GO:0009058, GO:0009059, GO:0009889, GO:0009890, GO:0009892, GO:0009987, GO:0010467, GO:0010468, GO:0010556, GO:0010558, GO:0010605, GO:…	173.914	278.736	141.661	-0.971477	2.84586e-09	2.46273e-07
ENSG00000080345	RIF1	protein_coding	chr2	Signaling pathways regulating pluripotency of stem cells	hsa04550	non-recombinational repair, chromosome, telomeric region, female pronucleus, male pronucleus, intracellular, cell, nucleus, nucleoplasm, chromosome, cytoplasm, spindle, cytoskeleton, plasma membrane, nucleobase-containing compound metabolic process, DNA metabolic process, DNA repair, regulation of DNA repair, double-strand break repair, double-strand break repair via nonhomologous end joining, ce…	GO:0000726, GO:0000781, GO:0001939, GO:0001940, GO:0005622, GO:0005623, GO:0005634, GO:0005654, GO:0005694, GO:0005737, GO:0005819, GO:0005856, GO:0005886, GO:0006139, GO:0006259, GO:0006281, GO:0006282, GO:0006302, GO:0006303, GO:0006725, GO:0006807, GO:0006950, GO:0006974, GO:0007049, GO:0008152, GO:0009893, GO:0009987, GO:0010604, GO:0015630, GO:0016020, GO:0019219, GO:0019222, GO:0019827, GO:…	744.155	488.657	822.77	0.750471	2.88817e-09	2.48906e-07
ENSG00000125676	THOC2	protein_coding	chrX	RNA transport, Spliceosome	hsa03013, hsa03040	nuclear chromosome, transcription export complex, THO complex, THO complex part of transcription export complex, chromosome, telomeric region, nuclear chromosome, telomeric region, nucleic acid binding, RNA binding, binding, protein binding, intracellular, cell, nucleus, nucleoplasm, chromosome, nucleobase-containing compound metabolic process, transcription, DNA-templated, DNA-templated transcri…	GO:0000228, GO:0000346, GO:0000347, GO:0000445, GO:0000781, GO:0000784, GO:0003676, GO:0003723, GO:0005488, GO:0005515, GO:0005622, GO:0005623, GO:0005634, GO:0005654, GO:0005694, GO:0006139, GO:0006351, GO:0006353, GO:0006366, GO:0006369, GO:0006396, GO:0006397, GO:0006403, GO:0006405, GO:0006406, GO:0006725, GO:0006807, GO:0006810, GO:0006913, GO:0007275, GO:0007399, GO:0008152, GO:0008380, GO:…	453.331	269.988	509.744	0.914369	2.93239e-09	2.51681e-07
ENSG00000090487	SPG21	protein_coding	chr15	Endocytosis	hsa04144	activation of immune response, immune system process, immune response-activating cell surface receptor signaling pathway, regulation of immune system process, positive regulation of immune system process, immune response-activating signal transduction, immune response-regulating signaling pathway, immune response-regulating cell surface receptor signaling pathway, receptor binding, binding, prote…	GO:0002253, GO:0002376, GO:0002429, GO:0002682, GO:0002684, GO:0002757, GO:0002764, GO:0002768, GO:0005102, GO:0005488, GO:0005515, GO:0005622, GO:0005623, GO:0005737, GO:0005768, GO:0005773, GO:0005774, GO:0005794, GO:0005798, GO:0005829, GO:0006955, GO:0007154, GO:0007165, GO:0007166, GO:0009987, GO:0010008, GO:0012505, GO:0016020, GO:0016023, GO:0023052, GO:0030133, GO:0030135, GO:0030136, GO:…	231.433	355.693	193.199	-0.877144	2.97645e-09	2.5442e-07
ENSG00000089289	IGBP1	protein_coding	chrX			negative regulation of transcription from RNA polymerase II promoter, MAPK cascade, cell activation, regulation of protein phosphorylation, negative regulation of protein phosphorylation, immune system process, binding, protein binding, intracellular, cell, cytoplasm, cytosol, cytoskeleton, microtubule, nucleobase-containing compound metabolic process, transcription, DNA-templated, regulation of …	GO:0000122, GO:0000165, GO:0001775, GO:0001932, GO:0001933, GO:0002376, GO:0005488, GO:0005515, GO:0005622, GO:0005623, GO:0005737, GO:0005829, GO:0005856, GO:0005874, GO:0006139, GO:0006351, GO:0006355, GO:0006357, GO:0006366, GO:0006464, GO:0006468, GO:0006470, GO:0006508, GO:0006725, GO:0006793, GO:0006796, GO:0006807, GO:0006915, GO:0006928, GO:0006950, GO:0007017, GO:0007018, GO:0007154, GO:…	307.897	487.399	252.666	-0.94513	3.07032e-09	2.58705e-07
ENSG00000127838	PNKD	protein_coding	chr2			regulation of neurotransmitter levels, synaptic transmission, dopaminergic, system process, catalytic activity, hydroxyacylglutathione hydrolase activity, binding, protein binding, intracellular, cell, nucleus, cytoplasm, mitochondrion, cellular aldehyde metabolic process, organic acid metabolic process, lactate metabolic process, catecholamine metabolic process, cellular aromatic compound metabo…	GO:0001505, GO:0001963, GO:0003008, GO:0003824, GO:0004416, GO:0005488, GO:0005515, GO:0005622, GO:0005623, GO:0005634, GO:0005737, GO:0005739, GO:0006081, GO:0006082, GO:0006089, GO:0006584, GO:0006725, GO:0006807, GO:0006810, GO:0006836, GO:0007154, GO:0007267, GO:0007268, GO:0007269, GO:0007270, GO:0008152, GO:0009056, GO:0009308, GO:0009438, GO:0009712, GO:0009987, GO:0010646, GO:0010648, GO:…	201.576	332.593	161.264	-1.03975	3.08836e-09	2.58705e-07
ENSG00000132938	MTUS2	protein_coding	chr13			binding, protein binding, intracellular, cell, nucleus, cytoplasm, centrosome, microtubule organizing center, cytoskeleton, microtubule, cytoplasmic microtubule, microtubule binding, cytoskeletal protein binding, microtubule cytoskeleton, tubulin binding, identical protein binding, protein homodimerization activity, organelle, membrane-bounded organelle, non-membrane-bounded organelle, intracellu…	GO:0005488, GO:0005515, GO:0005622, GO:0005623, GO:0005634, GO:0005737, GO:0005813, GO:0005815, GO:0005856, GO:0005874, GO:0005881, GO:0008017, GO:0008092, GO:0015630, GO:0015631, GO:0042802, GO:0042803, GO:0043226, GO:0043227, GO:0043228, GO:0043229, GO:0043231, GO:0043232, GO:0044422, GO:0044424, GO:0044430, GO:0044444, GO:0044446, GO:0044464, GO:0046983, GO:0099512, GO:0099513	972.868	1300.56	872.039	-0.576125	3.08629e-09	2.58705e-07
ENSG00000164506	STXBP5	protein_coding	chr6			SNARE binding, GTPase activator activity, binding, protein binding, intracellular, cell, cytoplasm, plasma membrane, integral component of plasma membrane, acetylcholine-gated channel complex, transport, exocytosis, response to stress, blood coagulation, hemostasis, synaptic vesicle, enzyme activator activity, protein localization, metabolic process, protein secretion, response to external stimul…	GO:0000149, GO:0005096, GO:0005488, GO:0005515, GO:0005622, GO:0005623, GO:0005737, GO:0005886, GO:0005887, GO:0005892, GO:0006810, GO:0006887, GO:0006950, GO:0007596, GO:0007599, GO:0008021, GO:0008047, GO:0008104, GO:0008152, GO:0009306, GO:0009605, GO:0009611, GO:0009987, GO:0010467, GO:0010468, GO:0012505, GO:0012506, GO:0015031, GO:0016020, GO:0016021, GO:0016023, GO:0016192, GO:0017016, GO:…	312.829	216.567	342.449	0.658635	3.05732e-09	2.58705e-07
ENSG00000169976	SF3B5	protein_coding	chr6	Spliceosome	hsa03040	RNA splicing, via transesterification reactions, RNA splicing, via transesterification reactions with bulged adenosine as nucleophile, mRNA splicing, via spliceosome, intracellular, cell, nucleus, nucleoplasm, spliceosomal complex, U2 snRNP, U12-type spliceosomal complex, nucleobase-containing compound metabolic process, RNA processing, mRNA processing, cellular aromatic compound metabolic proces…	GO:0000375, GO:0000377, GO:0000398, GO:0005622, GO:0005623, GO:0005634, GO:0005654, GO:0005681, GO:0005686, GO:0005689, GO:0006139, GO:0006396, GO:0006397, GO:0006725, GO:0006807, GO:0008152, GO:0008380, GO:0009987, GO:0010467, GO:0016070, GO:0016071, GO:0030529, GO:0030532, GO:0031974, GO:0031981, GO:0032991, GO:0034641, GO:0043170, GO:0043226, GO:0043227, GO:0043229, GO:0043231, GO:0043233, GO:…	201.95	379.361	147.362	-1.35825	3.06308e-09	2.58705e-07
ENSG00000106636	YKT6	protein_coding	chr7	SNARE interactions in vesicular transport	hsa04130	Golgi membrane, SNARE binding, catalytic activity, SNAP receptor activity, binding, protein binding, extracellular region, intracellular, cell, cytoplasm, mitochondrion, endosome, vacuole, endoplasmic reticulum, endoplasmic reticulum-Golgi intermediate compartment, Golgi apparatus, cytosol, plasma membrane, integral component of plasma membrane, transport, exocytosis, ER to Golgi vesicle-mediated…	GO:0000139, GO:0000149, GO:0003824, GO:0005484, GO:0005488, GO:0005515, GO:0005576, GO:0005622, GO:0005623, GO:0005737, GO:0005739, GO:0005768, GO:0005773, GO:0005783, GO:0005793, GO:0005794, GO:0005829, GO:0005886, GO:0005887, GO:0006810, GO:0006887, GO:0006888, GO:0006903, GO:0006904, GO:0006906, GO:0006996, GO:0007034, GO:0008104, GO:0009987, GO:0012505, GO:0012506, GO:0015031, GO:0016020, GO:…	239.127	325.441	212.569	-0.612123	3.11439e-09	2.58815e-07
ENSG00000165006	UBAP1	protein_coding	chr9			ESCRT I complex, binding, protein binding, intracellular, cell, cytoplasm, endosome, vacuole, vacuolar membrane, Golgi apparatus, cytosol, plasma membrane, proteolysis, ubiquitin-dependent protein catabolic process, transport, protein localization, metabolic process, catabolic process, macromolecule catabolic process, cellular process, endosome membrane, endomembrane system, protein transport, me…	GO:0000813, GO:0005488, GO:0005515, GO:0005622, GO:0005623, GO:0005737, GO:0005768, GO:0005773, GO:0005774, GO:0005794, GO:0005829, GO:0005886, GO:0006508, GO:0006511, GO:0006810, GO:0008104, GO:0008152, GO:0009056, GO:0009057, GO:0009987, GO:0010008, GO:0012505, GO:0015031, GO:0016020, GO:0019538, GO:0019941, GO:0030163, GO:0031090, GO:0032182, GO:0032991, GO:0033036, GO:0036452, GO:0043130, GO:…	320.387	424.676	288.299	-0.557197	3.11408e-09	2.58815e-07
ENSG00000012048	BRCA1	protein_coding	chr17	PI3K-Akt signaling pathway, Ubiquitin mediated proteolysis, MicroRNAs in cancer, Fanconi anemia pathway, Platinum drug resistance	hsa04151, hsa04120, hsa05206, hsa03460, hsa01524	protein import into nucleus, translocation, cell cycle checkpoint, DNA damage checkpoint, ubiquitin ligase complex, nuclear ubiquitin ligase complex, protein polyubiquitination, microtubule cytoskeleton organization, nuclear chromosome, double-strand break repair via homologous recombination, recombinational repair, non-recombinational repair, DNA double-strand break processing, DNA synthesis inv…	GO:0000060, GO:0000075, GO:0000077, GO:0000151, GO:0000152, GO:0000209, GO:0000226, GO:0000228, GO:0000724, GO:0000725, GO:0000726, GO:0000729, GO:0000731, GO:0000732, GO:0000793, GO:0000794, GO:0000930, GO:0000931, GO:0000975, GO:0000988, GO:0000989, GO:0001067, GO:0001525, GO:0001568, GO:0001816, GO:0001817, GO:0001819, GO:0001944, GO:0003676, GO:0003677, GO:0003682, GO:0003684, GO:0003712, GO:…	127.98	79.1744	142.997	0.844828	3.24344e-09	2.68474e-07
ENSG00000068903	SIRT2	protein_coding	chr19			reproduction, negative regulation of transcription from RNA polymerase II promoter, nucleotide binding, chromatin silencing at rDNA, nuclear chromosome, mitotic cell cycle, nuclear division, chromosome, telomeric region, chromatin, nuclear chromatin, heterochromatin, oocyte maturation, response to hypoxia, regulation of protein phosphorylation, negative regulation of protein phosphorylation, resp…	GO:0000003, GO:0000122, GO:0000166, GO:0000183, GO:0000228, GO:0000278, GO:0000280, GO:0000781, GO:0000785, GO:0000790, GO:0000792, GO:0001556, GO:0001666, GO:0001932, GO:0001933, GO:0002237, GO:0002376, GO:0002831, GO:0002832, GO:0003006, GO:0003682, GO:0003824, GO:0004407, GO:0005488, GO:0005515, GO:0005622, GO:0005623, GO:0005634, GO:0005654, GO:0005677, GO:0005694, GO:0005720, GO:0005737, GO:…	390.171	558.943	338.241	-0.722968	3.27069e-09	2.69665e-07
ENSG00000124562	SNRPC	protein_coding	chr6	Spliceosome	hsa03040	commitment complex, spliceosomal complex assembly, RNA splicing, via transesterification reactions, RNA splicing, via transesterification reactions with bulged adenosine as nucleophile, spliceosomal snRNP assembly, mRNA 5'-splice site recognition, mRNA splicing, via spliceosome, nucleic acid binding, RNA binding, single-stranded RNA binding, mRNA binding, binding, protein binding, intracellular, …	GO:0000243, GO:0000245, GO:0000375, GO:0000377, GO:0000387, GO:0000395, GO:0000398, GO:0003676, GO:0003723, GO:0003727, GO:0003729, GO:0005488, GO:0005515, GO:0005622, GO:0005623, GO:0005634, GO:0005654, GO:0005681, GO:0005684, GO:0005685, GO:0006139, GO:0006376, GO:0006396, GO:0006397, GO:0006725, GO:0006807, GO:0008152, GO:0008270, GO:0008380, GO:0009987, GO:0010467, GO:0015030, GO:0016043, GO:…	257.485	426.319	205.535	-1.04892	3.46348e-09	2.8444e-07
ENSG00000114127	XRN1	protein_coding	chr3	Ribosome biogenesis in eukaryotes, RNA degradation	hsa03008, hsa03018	nuclear-transcribed mRNA catabolic process, nucleic acid binding, DNA binding, RNA binding, catalytic activity, nuclease activity, exonuclease activity, binding, protein binding, intracellular, cell, nucleus, cytoplasm, Golgi apparatus, cytosol, cytoskeleton, plasma membrane, nucleobase-containing compound metabolic process, RNA catabolic process, mRNA catabolic process, cellular aromatic compoun…	GO:0000956, GO:0003676, GO:0003677, GO:0003723, GO:0003824, GO:0004518, GO:0004527, GO:0005488, GO:0005515, GO:0005622, GO:0005623, GO:0005634, GO:0005737, GO:0005794, GO:0005829, GO:0005856, GO:0005886, GO:0006139, GO:0006401, GO:0006402, GO:0006725, GO:0006807, GO:0008152, GO:0008334, GO:0009056, GO:0009057, GO:0009987, GO:0010467, GO:0010468, GO:0010608, GO:0012505, GO:0016020, GO:0016070, GO:…	698.594	541.448	746.946	0.46345	3.5572e-09	2.90996e-07
ENSG00000126070	AGO3	protein_coding	chr1			cytoplasmic mRNA processing body, nucleic acid binding, RNA binding, double-stranded RNA binding, single-stranded RNA binding, binding, protein binding, intracellular, cell, cytoplasm, cytosol, nucleobase-containing compound metabolic process, RNA processing, RNA catabolic process, mRNA catabolic process, translation, regulation of translation, peptide metabolic process, cellular aromatic compoun…	GO:0000932, GO:0003676, GO:0003723, GO:0003725, GO:0003727, GO:0005488, GO:0005515, GO:0005622, GO:0005623, GO:0005737, GO:0005829, GO:0006139, GO:0006396, GO:0006401, GO:0006402, GO:0006412, GO:0006417, GO:0006518, GO:0006725, GO:0006807, GO:0007154, GO:0007165, GO:0007166, GO:0007223, GO:0007267, GO:0008152, GO:0008283, GO:0009056, GO:0009057, GO:0009058, GO:0009059, GO:0009889, GO:0009890, GO:…	507.415	359.975	552.781	0.617418	3.57407e-09	2.91238e-07
ENSG00000076248	UNG	protein_coding	chr12	Primary immunodeficiency, Base excision repair	hsa05340, hsa03410	regulation of DNA recombination, cell activation, somatic diversification of immune receptors, somatic recombination of immunoglobulin genes involved in immune response, somatic diversification of immunoglobulins involved in immune response, adaptive immune response, immune effector process, cell activation involved in immune response, lymphocyte activation involved in immune response, B cell act…	GO:0000018, GO:0001775, GO:0002200, GO:0002204, GO:0002208, GO:0002250, GO:0002252, GO:0002263, GO:0002285, GO:0002312, GO:0002366, GO:0002376, GO:0002377, GO:0002381, GO:0002440, GO:0002443, GO:0002449, GO:0002460, GO:0002520, GO:0002562, GO:0002566, GO:0002637, GO:0002639, GO:0002682, GO:0002684, GO:0002694, GO:0002696, GO:0002697, GO:0002699, GO:0002700, GO:0002702, GO:0002703, GO:0002705, GO:…	163.986	270.108	131.334	-1.03469	3.83209e-09	3.09852e-07
ENSG00000105171	POP4	protein_coding	chr19	Ribosome biogenesis in eukaryotes, RNA transport	hsa03008, hsa03013	ribonuclease MRP activity, ribonuclease MRP complex, tRNA 5'-leader removal, nucleic acid binding, RNA binding, catalytic activity, nuclease activity, endonuclease activity, endoribonuclease activity, ribonuclease P activity, ribonuclease activity, tRNA-specific ribonuclease activity, binding, protein binding, intracellular, cell, nucleus, nucleoplasm, nucleolar ribonuclease P complex, nucleolus,…	GO:0000171, GO:0000172, GO:0001682, GO:0003676, GO:0003723, GO:0003824, GO:0004518, GO:0004519, GO:0004521, GO:0004526, GO:0004540, GO:0004549, GO:0005488, GO:0005515, GO:0005622, GO:0005623, GO:0005634, GO:0005654, GO:0005655, GO:0005730, GO:0005732, GO:0006139, GO:0006364, GO:0006379, GO:0006396, GO:0006399, GO:0006725, GO:0006807, GO:0008033, GO:0008152, GO:0009987, GO:0010467, GO:0016070, GO:…	154.662	242.481	127.64	-0.920465	3.82927e-09	3.09852e-07
ENSG00000006712	PAF1	protein_coding	chr19			negative regulation of transcription from RNA polymerase II promoter, DNA-directed RNA polymerase complex, RNA polymerase II core binding, basal transcription machinery binding, basal RNA polymerase II transcription machinery binding, formation of primary germ layer, endoderm formation, endodermal cell fate commitment, response to molecule of bacterial origin, immune system process, immune system…	GO:0000122, GO:0000428, GO:0000993, GO:0001098, GO:0001099, GO:0001704, GO:0001706, GO:0001711, GO:0002237, GO:0002376, GO:0002520, GO:0002682, GO:0002683, GO:0003682, GO:0005488, GO:0005515, GO:0005622, GO:0005623, GO:0005634, GO:0005654, GO:0005737, GO:0006139, GO:0006323, GO:0006325, GO:0006333, GO:0006351, GO:0006354, GO:0006355, GO:0006357, GO:0006366, GO:0006368, GO:0006378, GO:0006396, GO:…	246.356	298.643	230.268	-0.373674	3.87237e-09	3.10808e-07
ENSG00000143612	C1orf43	protein_coding	chr1			catalytic activity, metabolic process, membrane, integral component of membrane, oxidoreductase activity, intrinsic component of membrane, membrane part, single-organism process, single-organism metabolic process, oxidation-reduction process	GO:0003824, GO:0008152, GO:0016020, GO:0016021, GO:0016491, GO:0031224, GO:0044425, GO:0044699, GO:0044710, GO:0055114	971.334	1732.01	737.281	-1.23104	3.8736e-09	3.10808e-07
ENSG00000128000	ZNF780B	protein_coding	chr19			nucleic acid binding transcription factor activity, nucleic acid binding, DNA binding, transcription factor activity, sequence-specific DNA binding, binding, intracellular, cell, nucleus, nucleobase-containing compound metabolic process, transcription, DNA-templated, regulation of transcription, DNA-templated, cellular aromatic compound metabolic process, nitrogen compound metabolic process, meta…	GO:0001071, GO:0003676, GO:0003677, GO:0003700, GO:0005488, GO:0005622, GO:0005623, GO:0005634, GO:0006139, GO:0006351, GO:0006355, GO:0006725, GO:0006807, GO:0008152, GO:0009058, GO:0009059, GO:0009889, GO:0009987, GO:0010467, GO:0010468, GO:0010556, GO:0016070, GO:0018130, GO:0019219, GO:0019222, GO:0019438, GO:0031323, GO:0031326, GO:0032774, GO:0034641, GO:0034645, GO:0034654, GO:0043167, GO:…	442.158	264.009	496.973	0.910028	3.89476e-09	3.11313e-07
ENSG00000236104	ZBTB22	protein_coding	chr6			nucleic acid binding, DNA binding, binding, protein binding, intracellular, cell, nucleus, nucleobase-containing compound metabolic process, transcription, DNA-templated, regulation of transcription, DNA-templated, cellular aromatic compound metabolic process, nitrogen compound metabolic process, metabolic process, biosynthetic process, macromolecule biosynthetic process, regulation of biosynthet…	GO:0003676, GO:0003677, GO:0005488, GO:0005515, GO:0005622, GO:0005623, GO:0005634, GO:0006139, GO:0006351, GO:0006355, GO:0006725, GO:0006807, GO:0008152, GO:0009058, GO:0009059, GO:0009889, GO:0009987, GO:0010467, GO:0010468, GO:0010556, GO:0016070, GO:0018130, GO:0019219, GO:0019222, GO:0019438, GO:0031323, GO:0031326, GO:0032774, GO:0034641, GO:0034645, GO:0034654, GO:0043167, GO:0043169, GO:…	81.1646	136.073	64.2696	-1.07046	3.91268e-09	3.11556e-07
ENSG00000004059	ARF5	protein_coding	chr7	Endocytosis	hsa04144	nucleotide binding, nucleoside binding, purine nucleoside binding, catalytic activity, GTPase activity, binding, protein binding, GTP binding, extracellular region, intracellular, cell, cytoplasm, Golgi apparatus, plasma membrane, transport, retrograde vesicle-mediated transport, Golgi to ER, cell communication, signal transduction, small GTPase mediated signal transduction, protein localization,…	GO:0000166, GO:0001882, GO:0001883, GO:0003824, GO:0003924, GO:0005488, GO:0005515, GO:0005525, GO:0005576, GO:0005622, GO:0005623, GO:0005737, GO:0005794, GO:0005886, GO:0006810, GO:0006890, GO:0007154, GO:0007165, GO:0007264, GO:0008104, GO:0009987, GO:0012505, GO:0015031, GO:0016020, GO:0016192, GO:0016462, GO:0016787, GO:0016817, GO:0016818, GO:0017076, GO:0017111, GO:0019001, GO:0023052, GO:…	201.703	312.219	167.699	-0.892721	3.95639e-09	3.13722e-07
ENSG00000165494	PCF11	protein_coding	chr11	mRNA surveillance pathway	hsa03015	RNA splicing, via transesterification reactions, RNA splicing, via transesterification reactions with bulged adenosine as nucleophile, mRNA splicing, via spliceosome, RNA polymerase II core binding, basal transcription machinery binding, basal RNA polymerase II transcription machinery binding, nucleic acid binding, RNA binding, mRNA binding, binding, protein binding, intracellular, cell, nucleus,…	GO:0000375, GO:0000377, GO:0000398, GO:0000993, GO:0001098, GO:0001099, GO:0003676, GO:0003723, GO:0003729, GO:0005488, GO:0005515, GO:0005622, GO:0005623, GO:0005634, GO:0005654, GO:0005737, GO:0005849, GO:0006139, GO:0006351, GO:0006353, GO:0006366, GO:0006369, GO:0006378, GO:0006379, GO:0006396, GO:0006397, GO:0006725, GO:0006807, GO:0008152, GO:0008380, GO:0009058, GO:0009059, GO:0009987, GO:…	582.226	410.122	635.181	0.62987	3.96984e-09	3.13722e-07
ENSG00000105669	COPE	protein_coding	chr19			Golgi membrane, structural molecule activity, binding, protein binding, intracellular, cell, nucleus, nucleoplasm, cytoplasm, endoplasmic reticulum, endoplasmic reticulum membrane, Golgi apparatus, Golgi-associated vesicle, cytosol, transport, ER to Golgi vesicle-mediated transport, retrograde vesicle-mediated transport, Golgi to ER, intra-Golgi vesicle-mediated transport, protein localization, e…	GO:0000139, GO:0005198, GO:0005488, GO:0005515, GO:0005622, GO:0005623, GO:0005634, GO:0005654, GO:0005737, GO:0005783, GO:0005789, GO:0005794, GO:0005798, GO:0005829, GO:0006810, GO:0006888, GO:0006890, GO:0006891, GO:0008104, GO:0012505, GO:0012506, GO:0015031, GO:0016020, GO:0016023, GO:0016192, GO:0030117, GO:0030120, GO:0030126, GO:0030133, GO:0030135, GO:0030137, GO:0030659, GO:0030660, GO:…	193.317	303.448	159.431	-0.924247	4.04726e-09	3.18638e-07
ENSG00000170315	UBB	protein_coding	chr17	Parkinson's disease	hsa05012	cell cycle checkpoint, DNA damage checkpoint, G1/S transition of mitotic cell cycle, G2/M transition of mitotic cell cycle, negative regulation of transcription from RNA polymerase II promoter, MAPK cascade, activation of MAPK activity, protein polyubiquitination, polysaccharide biosynthetic process, mitotic cell cycle, nucleotide-excision repair, DNA damage recognition, nucleotide-excision repai…	GO:0000075, GO:0000077, GO:0000082, GO:0000086, GO:0000122, GO:0000165, GO:0000187, GO:0000209, GO:0000271, GO:0000278, GO:0000715, GO:0000717, GO:0000731, GO:0000902, GO:0001666, GO:0001736, GO:0001738, GO:0001816, GO:0001817, GO:0001818, GO:0001932, GO:0001934, GO:0001959, GO:0002009, GO:0002218, GO:0002220, GO:0002221, GO:0002223, GO:0002224, GO:0002253, GO:0002376, GO:0002429, GO:0002682, GO:…	2257.8	4311.84	1625.78	-1.40662	4.06619e-09	3.18929e-07
ENSG00000139405	RITA1	protein_coding	chr12			negative regulation of transcription from RNA polymerase II promoter, binding, protein binding, intracellular, cell, nucleus, cytoplasm, centrosome, microtubule organizing center, cytoskeleton, nucleobase-containing compound metabolic process, transcription, DNA-templated, regulation of transcription, DNA-templated, regulation of transcription from RNA polymerase II promoter, transcription from R…	GO:0000122, GO:0005488, GO:0005515, GO:0005622, GO:0005623, GO:0005634, GO:0005737, GO:0005813, GO:0005815, GO:0005856, GO:0006139, GO:0006351, GO:0006355, GO:0006357, GO:0006366, GO:0006725, GO:0006807, GO:0006810, GO:0006913, GO:0007154, GO:0007165, GO:0007166, GO:0007219, GO:0007275, GO:0007399, GO:0008092, GO:0008152, GO:0008593, GO:0009058, GO:0009059, GO:0009889, GO:0009890, GO:0009892, GO:…	86.3574	134.576	71.5211	-0.902626	4.1004e-09	3.19222e-07
ENSG00000153914	SREK1	protein_coding	chr5			nucleotide binding, nucleic acid binding, RNA binding, binding, protein binding, intracellular, cell, nucleus, nucleoplasm, spliceosomal complex, nucleobase-containing compound metabolic process, RNA processing, mRNA processing, cellular aromatic compound metabolic process, nitrogen compound metabolic process, metabolic process, RNA splicing, cellular process, gene expression, RNA metabolic proce…	GO:0000166, GO:0003676, GO:0003723, GO:0005488, GO:0005515, GO:0005622, GO:0005623, GO:0005634, GO:0005654, GO:0005681, GO:0006139, GO:0006396, GO:0006397, GO:0006725, GO:0006807, GO:0008152, GO:0008380, GO:0009987, GO:0010467, GO:0016070, GO:0016071, GO:0030529, GO:0031974, GO:0031981, GO:0032991, GO:0034641, GO:0036094, GO:0043170, GO:0043226, GO:0043227, GO:0043229, GO:0043231, GO:0043233, GO:…	629.308	393.487	701.869	0.833278	4.08555e-09	3.19222e-07
ENSG00000110318	CEP126	protein_coding	chr11			microtubule cytoskeleton organization, mitotic cell cycle, cell morphogenesis, binding, protein binding, intracellular, cell, cytoplasm, centrosome, microtubule organizing center, cytoskeleton, cilium, organelle organization, cytoskeleton organization, microtubule-based process, cell cycle, mitotic spindle organization, anatomical structure morphogenesis, cellular process, cellular component asse…	GO:0000226, GO:0000278, GO:0000902, GO:0005488, GO:0005515, GO:0005622, GO:0005623, GO:0005737, GO:0005813, GO:0005815, GO:0005856, GO:0005929, GO:0006996, GO:0007010, GO:0007017, GO:0007049, GO:0007052, GO:0009653, GO:0009987, GO:0010927, GO:0015630, GO:0016043, GO:0022402, GO:0022607, GO:0030030, GO:0030031, GO:0030496, GO:0031122, GO:0032502, GO:0032989, GO:0032990, GO:0035058, GO:0042384, GO:…	55.2383	17.1218	66.9664	1.9071	4.38716e-09	3.35314e-07
ENSG00000125991	ERGIC3	protein_coding	chr20			intracellular, cell, cytoplasm, endoplasmic reticulum, endoplasmic reticulum membrane, endoplasmic reticulum-Golgi intermediate compartment, Golgi apparatus, transport, endomembrane system, membrane, integral component of membrane, vesicle-mediated transport, organelle membrane, intrinsic component of membrane, endoplasmic reticulum-Golgi intermediate compartment membrane, nuclear outer membrane-…	GO:0005622, GO:0005623, GO:0005737, GO:0005783, GO:0005789, GO:0005793, GO:0005794, GO:0006810, GO:0012505, GO:0016020, GO:0016021, GO:0016192, GO:0031090, GO:0031224, GO:0033116, GO:0042175, GO:0043226, GO:0043227, GO:0043229, GO:0043231, GO:0044422, GO:0044424, GO:0044425, GO:0044432, GO:0044444, GO:0044446, GO:0044464, GO:0051179, GO:0051234, GO:0098588	382.677	620.464	309.511	-1.00103	4.35156e-09	3.35314e-07
ENSG00000138468	SENP7	protein_coding	chr3			catalytic activity, binding, protein binding, intracellular, cell, nucleus, proteolysis, metabolic process, peptidase activity, cysteine-type peptidase activity, hydrolase activity, protein metabolic process, macromolecule metabolic process, organelle, membrane-bounded organelle, intracellular organelle, intracellular membrane-bounded organelle, primary metabolic process, intracellular part, cell…	GO:0003824, GO:0005488, GO:0005515, GO:0005622, GO:0005623, GO:0005634, GO:0006508, GO:0008152, GO:0008233, GO:0008234, GO:0016787, GO:0019538, GO:0043170, GO:0043226, GO:0043227, GO:0043229, GO:0043231, GO:0044238, GO:0044424, GO:0044464, GO:0070011, GO:0071704	282.946	183.621	313.507	0.76853	4.37149e-09	3.35314e-07
ENSG00000197008	ZNF138	protein_coding	chr7			regulatory region DNA binding, transcription regulatory region sequence-specific DNA binding, RNA polymerase II regulatory region sequence-specific DNA binding, RNA polymerase II core promoter proximal region sequence-specific DNA binding, core promoter proximal region sequence-specific DNA binding, RNA polymerase II regulatory region DNA binding, regulatory region nucleic acid binding, nucleic a…	GO:0000975, GO:0000976, GO:0000977, GO:0000978, GO:0000987, GO:0001012, GO:0001067, GO:0001071, GO:0001159, GO:0003676, GO:0003677, GO:0003690, GO:0003700, GO:0005488, GO:0005515, GO:0005622, GO:0005623, GO:0005634, GO:0006139, GO:0006351, GO:0006355, GO:0006725, GO:0006807, GO:0008152, GO:0009058, GO:0009059, GO:0009889, GO:0009987, GO:0010467, GO:0010468, GO:0010556, GO:0016070, GO:0018130, GO:…	82.2961	41.3444	94.8966	1.17931	4.33076e-09	3.35314e-07
ENSG00000279289	AL136164.3	TEC	chr6					120.271	58.0156	139.427	1.25065	4.35534e-09	3.35314e-07
ENSG00000135926	TMBIM1	protein_coding	chr2			lytic vacuole, blood vessel remodeling, receptor binding, death receptor binding, cytokine receptor binding, binding, protein binding, extracellular region, intracellular, cell, cytoplasm, lysosome, lysosomal membrane, endosome, vacuole, vacuolar membrane, Golgi apparatus, apoptotic process, plasma membrane organization, cell communication, signal transduction, cell surface receptor signaling pat…	GO:0000323, GO:0001974, GO:0005102, GO:0005123, GO:0005126, GO:0005488, GO:0005515, GO:0005576, GO:0005622, GO:0005623, GO:0005737, GO:0005764, GO:0005765, GO:0005768, GO:0005773, GO:0005774, GO:0005794, GO:0006915, GO:0007009, GO:0007154, GO:0007165, GO:0007166, GO:0008104, GO:0008219, GO:0008625, GO:0009653, GO:0009966, GO:0009968, GO:0009987, GO:0010008, GO:0010256, GO:0010646, GO:0010648, GO:…	648.453	1041.84	527.409	-0.980797	4.44108e-09	3.38201e-07
ENSG00000005194	CIAPIN1	protein_coding	chr16			immune system process, immune system development, catalytic activity, binding, protein binding, intracellular, cell, nucleus, nucleoplasm, nucleolus, cytoplasm, mitochondrion, mitochondrial envelope, mitochondrial intermembrane space, sulfur compound metabolic process, apoptotic process, multicellular organism development, metabolic process, methyltransferase activity, cell death, electron carrie…	GO:0002376, GO:0002520, GO:0003824, GO:0005488, GO:0005515, GO:0005622, GO:0005623, GO:0005634, GO:0005654, GO:0005730, GO:0005737, GO:0005739, GO:0005740, GO:0005758, GO:0006790, GO:0006915, GO:0007275, GO:0008152, GO:0008168, GO:0008219, GO:0009055, GO:0009058, GO:0009987, GO:0010941, GO:0012501, GO:0016043, GO:0016226, GO:0016740, GO:0016741, GO:0022607, GO:0030097, GO:0031163, GO:0031967, GO:…	215.413	330.918	179.873	-0.875853	4.4779e-09	3.39769e-07
ENSG00000103266	STUB1	protein_coding	chr16	Ubiquitin mediated proteolysis, Protein processing in endoplasmic reticulum	hsa04120, hsa04141	ubiquitin ligase complex, protein polyubiquitination, G-protein coupled receptor binding, catalytic activity, ubiquitin-protein transferase activity, receptor binding, binding, protein binding, extracellular region, intracellular, cell, nucleus, nucleoplasm, cytoplasm, endoplasmic reticulum, cytosol, cytoskeleton, plasma membrane, nucleobase-containing compound metabolic process, DNA metabolic pr…	GO:0000151, GO:0000209, GO:0001664, GO:0003824, GO:0004842, GO:0005102, GO:0005488, GO:0005515, GO:0005576, GO:0005622, GO:0005623, GO:0005634, GO:0005654, GO:0005737, GO:0005783, GO:0005829, GO:0005856, GO:0005886, GO:0006139, GO:0006259, GO:0006281, GO:0006461, GO:0006464, GO:0006508, GO:0006511, GO:0006515, GO:0006629, GO:0006725, GO:0006807, GO:0006950, GO:0006974, GO:0006986, GO:0007154, GO:…	301.844	351.806	286.471	-0.29546	4.52388e-09	3.42019e-07
ENSG00000103051	COG4	protein_coding	chr16			Golgi membrane, retrograde transport, vesicle recycling within Golgi, binding, protein binding, intracellular, cell, cytoplasm, Golgi apparatus, trans-Golgi network, protein complex assembly, transport, ER to Golgi vesicle-mediated transport, retrograde vesicle-mediated transport, Golgi to ER, intra-Golgi vesicle-mediated transport, organelle organization, Golgi organization, protein localization…	GO:0000139, GO:0000301, GO:0005488, GO:0005515, GO:0005622, GO:0005623, GO:0005737, GO:0005794, GO:0005802, GO:0006461, GO:0006810, GO:0006888, GO:0006890, GO:0006891, GO:0006996, GO:0007030, GO:0008104, GO:0009987, GO:0010256, GO:0012505, GO:0015031, GO:0016020, GO:0016043, GO:0016192, GO:0017119, GO:0022607, GO:0031090, GO:0031984, GO:0032588, GO:0032991, GO:0033036, GO:0034622, GO:0043226, GO:…	363.218	529.588	312.028	-0.761301	4.79534e-09	3.59943e-07
ENSG00000126247	CAPNS1	protein_coding	chr19			catalytic activity, endopeptidase activity, cysteine-type endopeptidase activity, calcium-dependent cysteine-type endopeptidase activity, binding, calcium ion binding, protein binding, extracellular region, intracellular, cell, cytoplasm, cytosol, plasma membrane, proteolysis, autophagy, metabolic process, peptidase activity, cysteine-type peptidase activity, cell proliferation, positive regulati…	GO:0003824, GO:0004175, GO:0004197, GO:0004198, GO:0005488, GO:0005509, GO:0005515, GO:0005576, GO:0005622, GO:0005623, GO:0005737, GO:0005829, GO:0005886, GO:0006508, GO:0006914, GO:0008152, GO:0008233, GO:0008234, GO:0008283, GO:0008284, GO:0009987, GO:0010506, GO:0016020, GO:0016043, GO:0016236, GO:0016241, GO:0016787, GO:0019538, GO:0022411, GO:0022617, GO:0030198, GO:0031982, GO:0031988, GO:…	875.503	1421.66	707.454	-1.00585	4.77837e-09	3.59943e-07
ENSG00000270344	POC1B-AS1	antisense	chr12					84.9002	39.8936	98.7484	1.28642	4.86907e-09	3.64171e-07
ENSG00000107223	EDF1	protein_coding	chr9			DNA-directed RNA polymerase complex, transcription factor activity, protein binding, transcription factor activity, transcription factor binding, endothelium development, nucleic acid binding, DNA binding, transcription cofactor activity, transcription coactivator activity, RNA binding, binding, protein binding, calmodulin binding, extracellular region, intracellular, cell, nucleus, nucleoplasm, …	GO:0000428, GO:0000988, GO:0000989, GO:0003158, GO:0003676, GO:0003677, GO:0003712, GO:0003713, GO:0003723, GO:0005488, GO:0005515, GO:0005516, GO:0005576, GO:0005622, GO:0005623, GO:0005634, GO:0005654, GO:0005667, GO:0005669, GO:0005730, GO:0005737, GO:0006139, GO:0006351, GO:0006355, GO:0006629, GO:0006725, GO:0006807, GO:0007275, GO:0008152, GO:0009058, GO:0009059, GO:0009888, GO:0009889, GO:…	540.638	905.95	428.234	-1.07926	5.14788e-09	3.83654e-07
ENSG00000244038	DDOST	protein_coding	chr1	Metabolic pathways, Protein processing in endoplasmic reticulum, N-Glycan biosynthesis	hsa01100, hsa04141, hsa00510	cell activation, immune system process, catalytic activity, oligosaccharyl transferase activity, dolichyl-diphosphooligosaccharide-protein glycotransferase activity, binding, protein binding, intracellular, cell, cytoplasm, endoplasmic reticulum, endoplasmic reticulum membrane, carbohydrate metabolic process, cellular protein modification process, protein glycosylation, protein N-linked glycosyla…	GO:0001775, GO:0002376, GO:0003824, GO:0004576, GO:0004579, GO:0005488, GO:0005515, GO:0005622, GO:0005623, GO:0005737, GO:0005783, GO:0005789, GO:0005975, GO:0006464, GO:0006486, GO:0006487, GO:0007155, GO:0007159, GO:0008152, GO:0008250, GO:0009058, GO:0009059, GO:0009100, GO:0009101, GO:0009987, GO:0010033, GO:0012505, GO:0016020, GO:0016021, GO:0016337, GO:0016740, GO:0016757, GO:0016758, GO:…	615.69	1007.04	495.274	-1.02235	5.27505e-09	3.9071e-07
ENSG00000257621	PSMA3-AS1	antisense	chr14					331.202	216.412	366.523	0.757403	5.27986e-09	3.9071e-07
ENSG00000115241	PPM1G	protein_coding	chr2			catalytic activity, phosphoprotein phosphatase activity, protein serine/threonine phosphatase activity, binding, protein binding, intracellular, cell, nucleus, nucleoplasm, cytoplasm, cellular protein modification process, protein dephosphorylation, phosphorus metabolic process, phosphate-containing compound metabolic process, cell cycle, cell cycle arrest, metabolic process, cellular process, me…	GO:0003824, GO:0004721, GO:0004722, GO:0005488, GO:0005515, GO:0005622, GO:0005623, GO:0005634, GO:0005654, GO:0005737, GO:0006464, GO:0006470, GO:0006793, GO:0006796, GO:0007049, GO:0007050, GO:0008152, GO:0009987, GO:0016020, GO:0016311, GO:0016787, GO:0016788, GO:0016791, GO:0019538, GO:0022402, GO:0031974, GO:0031981, GO:0035970, GO:0036211, GO:0042578, GO:0043167, GO:0043169, GO:0043170, GO:…	275.473	342.522	254.842	-0.42515	5.46212e-09	4.02773e-07
ENSG00000152582	SPEF2	protein_coding	chr5			reproduction, microtubule cytoskeleton organization, cell morphogenesis, skeletal system development, microtubule bundle formation, manchette, immune system process, immune system development, intracellular, cell, cytoplasm, Golgi apparatus, cytoskeleton, cilium, organelle organization, cytoskeleton organization, microtubule-based process, multicellular organism development, gamete generation, sp…	GO:0000003, GO:0000226, GO:0000902, GO:0001501, GO:0001578, GO:0002177, GO:0002376, GO:0002520, GO:0005622, GO:0005623, GO:0005737, GO:0005794, GO:0005856, GO:0005929, GO:0006996, GO:0007010, GO:0007017, GO:0007275, GO:0007276, GO:0007283, GO:0007399, GO:0007417, GO:0007420, GO:0007568, GO:0009566, GO:0009653, GO:0009790, GO:0009792, GO:0009887, GO:0009987, GO:0010259, GO:0010927, GO:0012505, GO:…	62.91	28.8595	73.387	1.31686	5.56449e-09	4.08883e-07
ENSG00000163728	TTC14	protein_coding	chr3			nucleic acid binding, binding, organic cyclic compound binding, heterocyclic compound binding	GO:0003676, GO:0005488, GO:0097159, GO:1901363	361.522	220.743	404.839	0.872022	5.74454e-09	4.20637e-07
ENSG00000154305	MIA3	protein_coding	chr1			immune system process, regulation of immune system process, positive regulation of immune system process, regulation of leukocyte migration, positive regulation of leukocyte migration, binding, protein binding, intracellular, cell, cytoplasm, endoplasmic reticulum, endoplasmic reticulum membrane, transport, exocytosis, ER to Golgi vesicle-mediated transport, movement of cell or subcellular compon…	GO:0002376, GO:0002682, GO:0002684, GO:0002685, GO:0002687, GO:0005488, GO:0005515, GO:0005622, GO:0005623, GO:0005737, GO:0005783, GO:0005789, GO:0006810, GO:0006887, GO:0006888, GO:0006928, GO:0006950, GO:0007155, GO:0007162, GO:0008104, GO:0009611, GO:0009987, GO:0012505, GO:0015031, GO:0016020, GO:0016021, GO:0016192, GO:0016477, GO:0022610, GO:0030155, GO:0030334, GO:0030335, GO:0030336, GO:…	769.64	549.46	837.387	0.606978	5.80575e-09	4.23638e-07
ENSG00000277791	PSMB3	protein_coding	chr17	Proteasome	hsa03050	MAPK cascade, protein polyubiquitination, mitotic cell cycle, proteasome complex, establishment of planar polarity, morphogenesis of a polarized epithelium, morphogenesis of an epithelium, activation of innate immune response, innate immune response activating cell surface receptor signaling pathway, stimulatory C-type lectin receptor signaling pathway, activation of immune response, immune syste…	GO:0000165, GO:0000209, GO:0000278, GO:0000502, GO:0001736, GO:0001738, GO:0002009, GO:0002218, GO:0002220, GO:0002223, GO:0002253, GO:0002376, GO:0002429, GO:0002474, GO:0002478, GO:0002479, GO:0002682, GO:0002684, GO:0002757, GO:0002758, GO:0002764, GO:0002768, GO:0003824, GO:0004175, GO:0004298, GO:0005488, GO:0005515, GO:0005576, GO:0005622, GO:0005623, GO:0005634, GO:0005654, GO:0005737, GO:…	293.235	504.96	228.089	-1.14312	5.85153e-09	4.25496e-07
ENSG00000131508	UBE2D2	protein_coding	chr5	Ubiquitin mediated proteolysis, Shigellosis, Protein processing in endoplasmic reticulum	hsa04120, hsa05131, hsa04141	ubiquitin ligase complex, nucleotide binding, protein polyubiquitination, response to hypoxia, nucleoside binding, purine nucleoside binding, activation of innate immune response, innate immune response activating cell surface receptor signaling pathway, pattern recognition receptor signaling pathway, stimulatory C-type lectin receptor signaling pathway, toll-like receptor signaling pathway, acti…	GO:0000151, GO:0000166, GO:0000209, GO:0001666, GO:0001882, GO:0001883, GO:0002218, GO:0002220, GO:0002221, GO:0002223, GO:0002224, GO:0002253, GO:0002376, GO:0002429, GO:0002682, GO:0002684, GO:0002756, GO:0002757, GO:0002758, GO:0002764, GO:0002768, GO:0003824, GO:0004842, GO:0005488, GO:0005515, GO:0005524, GO:0005576, GO:0005622, GO:0005623, GO:0005634, GO:0005654, GO:0005737, GO:0005829, GO:…	361.746	512.752	315.283	-0.699858	5.93636e-09	4.30171e-07
ENSG00000113732	ATP6V0E1	protein_coding	chr5	Metabolic pathways, Phagosome, Rheumatoid arthritis, Oxidative phosphorylation, Epithelial cell signaling in Helicobacter pylori infection, Synaptic vesicle cycle, Vibrio cholerae infection, Collecting duct acid secretion	hsa01100, hsa04145, hsa05323, hsa00190, hsa05120, hsa04721, hsa05110, hsa04966	transition metal ion transport, catalytic activity, transporter activity, intracellular, cell, cytoplasm, endosome, vacuole, vacuolar membrane, transport, ion transport, cation transport, hydrogen transport, iron ion transport, cellular ion homeostasis, regulation of pH, autophagy, organelle organization, vacuolar acidification, cell communication, signal transduction, cell surface receptor signa…	GO:0000041, GO:0003824, GO:0005215, GO:0005622, GO:0005623, GO:0005737, GO:0005768, GO:0005773, GO:0005774, GO:0006810, GO:0006811, GO:0006812, GO:0006818, GO:0006826, GO:0006873, GO:0006885, GO:0006914, GO:0006996, GO:0007035, GO:0007154, GO:0007165, GO:0007166, GO:0007167, GO:0007169, GO:0008104, GO:0008286, GO:0008324, GO:0009719, GO:0009725, GO:0009987, GO:0010008, GO:0010033, GO:0010243, GO:…	377.488	684.86	282.912	-1.27247	6.00811e-09	4.33868e-07
ENSG00000012822	CALCOCO1	protein_coding	chr12			nuclear chromosome, chromatin, nuclear chromatin, regulatory region DNA binding, transcription factor activity, protein binding, transcription factor activity, transcription factor binding, core promoter binding, regulatory region nucleic acid binding, nucleic acid binding, DNA binding, chromatin binding, transcription cofactor activity, transcription coactivator activity, binding, protein bindin…	GO:0000228, GO:0000785, GO:0000790, GO:0000975, GO:0000988, GO:0000989, GO:0001047, GO:0001067, GO:0003676, GO:0003677, GO:0003682, GO:0003712, GO:0003713, GO:0005488, GO:0005515, GO:0005622, GO:0005623, GO:0005634, GO:0005694, GO:0005737, GO:0006139, GO:0006351, GO:0006355, GO:0006357, GO:0006366, GO:0006725, GO:0006807, GO:0007154, GO:0007165, GO:0007166, GO:0007267, GO:0008013, GO:0008022, GO:…	1062.1	1545.2	913.45	-0.757753	6.08128e-09	4.37643e-07
ENSG00000213066	FGFR1OP	protein_coding	chr6			G2/M transition of mitotic cell cycle, microtubule cytoskeleton organization, mitotic cell cycle, regulation of cell growth, regulation of protein phosphorylation, negative regulation of protein phosphorylation, catalytic activity, protein kinase activity, protein tyrosine kinase activity, enzyme inhibitor activity, protein kinase inhibitor activity, binding, protein binding, intracellular, cell,…	GO:0000086, GO:0000226, GO:0000278, GO:0001558, GO:0001932, GO:0001933, GO:0003824, GO:0004672, GO:0004713, GO:0004857, GO:0004860, GO:0005488, GO:0005515, GO:0005622, GO:0005623, GO:0005634, GO:0005737, GO:0005813, GO:0005815, GO:0005829, GO:0005856, GO:0006464, GO:0006468, GO:0006469, GO:0006793, GO:0006796, GO:0006928, GO:0006996, GO:0007010, GO:0007017, GO:0007049, GO:0008152, GO:0008283, GO:…	87.796	55.9763	97.5866	0.791031	6.18154e-09	4.43335e-07
ENSG00000100462	PRMT5	protein_coding	chr14	RNA transport	hsa03013	MAPK cascade, nucleotide binding, mitotic cell cycle, nuclear division, RNA splicing, via transesterification reactions, RNA splicing, via transesterification reactions with bulged adenosine as nucleophile, spliceosomal snRNP assembly, mRNA splicing, via spliceosome, regulatory region DNA binding, transcription regulatory region sequence-specific DNA binding, transcription factor activity, protei…	GO:0000165, GO:0000166, GO:0000278, GO:0000280, GO:0000375, GO:0000377, GO:0000387, GO:0000398, GO:0000975, GO:0000976, GO:0000988, GO:0000989, GO:0001046, GO:0001047, GO:0001067, GO:0001775, GO:0001889, GO:0001932, GO:0003676, GO:0003677, GO:0003690, GO:0003712, GO:0003714, GO:0003824, GO:0005488, GO:0005515, GO:0005622, GO:0005623, GO:0005634, GO:0005654, GO:0005737, GO:0005794, GO:0005829, GO:…	284.051	440.881	235.796	-0.900014	6.26824e-09	4.48019e-07
ENSG00000167815	PRDX2	protein_coding	chr19			response to reactive oxygen species, response to superoxide, response to oxygen radical, catalytic activity, peroxidase activity, extracellular region, intracellular, cell, cytoplasm, cytosol, superoxide metabolic process, apoptotic process, response to stress, response to oxidative stress, metabolic process, cell death, thioredoxin peroxidase activity, catabolic process, response to toxic substa…	GO:0000302, GO:0000303, GO:0000305, GO:0003824, GO:0004601, GO:0005576, GO:0005622, GO:0005623, GO:0005737, GO:0005829, GO:0006801, GO:0006915, GO:0006950, GO:0006979, GO:0008152, GO:0008219, GO:0008379, GO:0009056, GO:0009636, GO:0009987, GO:0010035, GO:0010941, GO:0012501, GO:0016209, GO:0016491, GO:0016684, GO:0019430, GO:0031982, GO:0031988, GO:0033554, GO:0034599, GO:0034614, GO:0042221, GO:…	1360.19	2469.04	1019.01	-1.27595	6.41747e-09	4.57125e-07
ENSG00000204356	NELFE	protein_coding	chr6			negative regulation of transcription from RNA polymerase II promoter, MAPK cascade, nucleotide binding, regulation of protein phosphorylation, positive regulation of protein phosphorylation, nucleic acid binding, chromatin binding, RNA binding, binding, protein binding, intracellular, cell, nucleus, nucleoplasm, nucleobase-containing compound metabolic process, chromatin organization, transcripti…	GO:0000122, GO:0000165, GO:0000166, GO:0001932, GO:0001934, GO:0003676, GO:0003682, GO:0003723, GO:0005488, GO:0005515, GO:0005622, GO:0005623, GO:0005634, GO:0005654, GO:0006139, GO:0006325, GO:0006351, GO:0006354, GO:0006355, GO:0006357, GO:0006366, GO:0006368, GO:0006378, GO:0006396, GO:0006397, GO:0006464, GO:0006468, GO:0006479, GO:0006725, GO:0006793, GO:0006796, GO:0006807, GO:0006996, GO:…	217.644	338.57	180.436	-0.904249	6.45247e-09	4.5806e-07
ENSG00000162735	PEX19	protein_coding	chr1	Peroxisome	hsa04146	peroxisome targeting sequence binding, signal sequence binding, binding, protein binding, intracellular, cell, nucleus, nucleoplasm, cytoplasm, peroxisome, peroxisomal membrane, cytosol, plasma membrane, brush border, protein folding, protein targeting, protein targeting to membrane, protein targeting to peroxisome, transport, intracellular protein transport, organelle organization, peroxisome or…	GO:0000268, GO:0005048, GO:0005488, GO:0005515, GO:0005622, GO:0005623, GO:0005634, GO:0005654, GO:0005737, GO:0005777, GO:0005778, GO:0005829, GO:0005886, GO:0005903, GO:0006457, GO:0006605, GO:0006612, GO:0006625, GO:0006810, GO:0006886, GO:0006996, GO:0007031, GO:0008104, GO:0009987, GO:0015031, GO:0015919, GO:0016020, GO:0016021, GO:0016043, GO:0016557, GO:0016559, GO:0017038, GO:0019899, GO:…	422.523	699.2	337.392	-1.04907	6.50117e-09	4.59958e-07
ENSG00000145734	BDP1	protein_coding	chr5			transcription factor TFIIIB complex, transcription factor activity, protein binding, transcription factor activity, transcription factor binding, transcription factor activity, core RNA polymerase binding, transcription factor activity, core RNA polymerase III binding, transcription factor activity, RNA polymerase III transcription factor binding, TFIIIB-type transcription factor activity, nuclei…	GO:0000126, GO:0000988, GO:0000989, GO:0000990, GO:0000995, GO:0001007, GO:0001026, GO:0003676, GO:0003677, GO:0005488, GO:0005622, GO:0005623, GO:0005634, GO:0005654, GO:0005667, GO:0005737, GO:0006139, GO:0006351, GO:0006355, GO:0006359, GO:0006383, GO:0006725, GO:0006807, GO:0008152, GO:0009058, GO:0009059, GO:0009889, GO:0009987, GO:0010467, GO:0010468, GO:0010556, GO:0016070, GO:0018130, GO:…	840.072	432.689	965.421	1.15599	6.83266e-09	4.81783e-07
ENSG00000176946	THAP4	protein_coding	chr2			nucleic acid binding, DNA binding, binding, ion binding, cation binding, metal ion binding, organic cyclic compound binding, heterocyclic compound binding	GO:0003676, GO:0003677, GO:0005488, GO:0043167, GO:0043169, GO:0046872, GO:0097159, GO:1901363	290.775	404.156	255.888	-0.657339	6.89384e-09	4.84466e-07
ENSG00000116514	RNF19B	protein_coding	chr1			ubiquitin ligase complex, protein polyubiquitination, lytic vacuole, adaptive immune response, immune system process, catalytic activity, ubiquitin-protein transferase activity, binding, protein binding, intracellular, cell, cytoplasm, lysosome, vacuole, cytosol, cellular protein modification process, proteolysis, ubiquitin-dependent protein catabolic process, immune response, metabolic process, …	GO:0000151, GO:0000209, GO:0000323, GO:0002250, GO:0002376, GO:0003824, GO:0004842, GO:0005488, GO:0005515, GO:0005622, GO:0005623, GO:0005737, GO:0005764, GO:0005773, GO:0005829, GO:0006464, GO:0006508, GO:0006511, GO:0006955, GO:0008152, GO:0008270, GO:0009056, GO:0009057, GO:0009893, GO:0009894, GO:0009896, GO:0009987, GO:0010498, GO:0010604, GO:0016020, GO:0016021, GO:0016567, GO:0016740, GO:…	121.192	173.512	105.094	-0.717982	6.94823e-09	4.86655e-07
ENSG00000169189	NSMCE1	protein_coding	chr16			double-strand break repair via homologous recombination, recombinational repair, chromosome, telomeric region, condensed chromosome, catalytic activity, ubiquitin-protein transferase activity, binding, protein binding, intracellular, cell, nucleus, nucleoplasm, chromosome, nucleobase-containing compound metabolic process, DNA metabolic process, DNA repair, postreplication repair, double-strand br…	GO:0000724, GO:0000725, GO:0000781, GO:0000793, GO:0003824, GO:0004842, GO:0005488, GO:0005515, GO:0005622, GO:0005623, GO:0005634, GO:0005654, GO:0005694, GO:0006139, GO:0006259, GO:0006281, GO:0006301, GO:0006302, GO:0006310, GO:0006464, GO:0006725, GO:0006807, GO:0006950, GO:0006974, GO:0007154, GO:0007165, GO:0008152, GO:0008270, GO:0009987, GO:0016567, GO:0016740, GO:0016874, GO:0016925, GO:…	142.585	210.37	121.728	-0.784301	7.18889e-09	5.01773e-07
ENSG00000197536	C5orf56	processed_transcript	chr5					246.728	128.974	282.961	1.12747	7.212e-09	5.01773e-07
ENSG00000173681	BCLAF3	protein_coding	chrX			intracellular, cell, cytoplasm, mitochondrion, organelle, membrane-bounded organelle, intracellular organelle, intracellular membrane-bounded organelle, intracellular part, cytoplasmic part, cell part	GO:0005622, GO:0005623, GO:0005737, GO:0005739, GO:0043226, GO:0043227, GO:0043229, GO:0043231, GO:0044424, GO:0044444, GO:0044464	193.912	112.44	218.98	0.955442	7.24331e-09	5.02283e-07
ENSG00000167705	RILP	protein_coding	chr17	Phagosome, Salmonella infection	hsa04145, hsa05132	lytic vacuole, immune system process, antigen processing and presentation of exogenous peptide antigen, antigen processing and presentation of peptide antigen via MHC class II, antigen processing and presentation of peptide or polysaccharide antigen via MHC class II, binding, protein binding, intracellular, cell, cytoplasm, mitochondrion, lysosome, lysosomal membrane, endosome, late endosome, vac…	GO:0000323, GO:0002376, GO:0002478, GO:0002495, GO:0002504, GO:0005488, GO:0005515, GO:0005622, GO:0005623, GO:0005737, GO:0005739, GO:0005764, GO:0005765, GO:0005768, GO:0005770, GO:0005773, GO:0005774, GO:0005829, GO:0006810, GO:0006900, GO:0006996, GO:0007034, GO:0007041, GO:0008104, GO:0008152, GO:0008333, GO:0009056, GO:0009057, GO:0009892, GO:0009893, GO:0009894, GO:0009895, GO:0009896, GO:…	231.404	334.007	199.834	-0.738192	7.48921e-09	5.17621e-07
ENSG00000049618	ARID1B	protein_coding	chr6			transcription factor activity, protein binding, transcription factor activity, transcription factor binding, nucleic acid binding, DNA binding, transcription cofactor activity, transcription coactivator activity, binding, protein binding, intracellular, cell, nucleus, nucleoplasm, cytoplasm, nucleobase-containing compound metabolic process, chromatin organization, chromatin remodeling, transcript…	GO:0000988, GO:0000989, GO:0003676, GO:0003677, GO:0003712, GO:0003713, GO:0005488, GO:0005515, GO:0005622, GO:0005623, GO:0005634, GO:0005654, GO:0005737, GO:0006139, GO:0006325, GO:0006338, GO:0006351, GO:0006355, GO:0006725, GO:0006807, GO:0006996, GO:0007275, GO:0007399, GO:0008152, GO:0009058, GO:0009059, GO:0009889, GO:0009891, GO:0009893, GO:0009987, GO:0010467, GO:0010468, GO:0010556, GO:…	1199.1	801.339	1321.49	0.720976	7.72901e-09	5.32437e-07
ENSG00000135446	CDK4	protein_coding	chr12	Tight junction, Cell cycle, p53 signaling pathway, PI3K-Akt signaling pathway, Hepatitis B, Measles, HTLV-I infection, Pathways in cancer, Melanoma, Viral carcinogenesis, T cell receptor signaling pathway, AGE-RAGE signaling pathway in diabetic complications, Endocrine resistance, Small cell lung cancer, Bladder cancer, Non-small cell lung cancer, Glioma, Chronic myeloid leukemia, Pancreatic canc…	hsa04530, hsa04110, hsa04115, hsa04151, hsa05161, hsa05162, hsa05166, hsa05200, hsa05218, hsa05203, hsa04660, hsa04933, hsa01522, hsa05222, hsa05219, hsa05223, hsa05214, hsa05220, hsa05212	G1/S transition of mitotic cell cycle, G2/M transition of mitotic cell cycle, nucleotide binding, mitotic cell cycle, cyclin-dependent protein kinase holoenzyme complex, chromatin, eye development, nucleoside binding, purine nucleoside binding, regulation of protein phosphorylation, lens development in camera-type eye, catalytic activity, protein kinase activity, protein serine/threonine kinase a…	GO:0000082, GO:0000086, GO:0000166, GO:0000278, GO:0000307, GO:0000785, GO:0001654, GO:0001882, GO:0001883, GO:0001932, GO:0002088, GO:0003824, GO:0004672, GO:0004674, GO:0004693, GO:0005488, GO:0005515, GO:0005524, GO:0005622, GO:0005623, GO:0005634, GO:0005635, GO:0005654, GO:0005667, GO:0005694, GO:0005730, GO:0005737, GO:0005829, GO:0005911, GO:0005923, GO:0006412, GO:0006417, GO:0006464, GO:…	229.338	377.616	183.715	-1.03544	7.95105e-09	5.45938e-07
ENSG00000168884	TNIP2	protein_coding	chr4			MAPK cascade, cell activation, activation of innate immune response, pattern recognition receptor signaling pathway, toll-like receptor signaling pathway, response to molecule of bacterial origin, activation of immune response, myeloid leukocyte activation, immune system process, regulation of immune system process, positive regulation of immune system process, regulation of leukocyte activation,…	GO:0000165, GO:0001775, GO:0002218, GO:0002221, GO:0002224, GO:0002237, GO:0002253, GO:0002274, GO:0002376, GO:0002682, GO:0002684, GO:0002694, GO:0002696, GO:0002757, GO:0002758, GO:0002764, GO:0005488, GO:0005515, GO:0005622, GO:0005623, GO:0005634, GO:0005654, GO:0005737, GO:0005829, GO:0006139, GO:0006351, GO:0006355, GO:0006357, GO:0006366, GO:0006464, GO:0006468, GO:0006725, GO:0006793, GO:…	109.166	118.11	106.415	-0.1491	8.05849e-09	5.51506e-07
ENSG00000184887	BTBD6	protein_coding	chr14			cytoplasmic mRNA processing body, intracellular, cell, cytoplasm, intracellular ribonucleoprotein complex, macromolecular complex, ribonucleoprotein granule, cytoplasmic ribonucleoprotein granule, organelle, non-membrane-bounded organelle, intracellular organelle, intracellular non-membrane-bounded organelle, intracellular part, cytoplasmic part, cell part, ribonucleoprotein complex	GO:0000932, GO:0005622, GO:0005623, GO:0005737, GO:0030529, GO:0032991, GO:0035770, GO:0036464, GO:0043226, GO:0043228, GO:0043229, GO:0043232, GO:0044424, GO:0044444, GO:0044464, GO:1990904	212.514	290.668	188.467	-0.622382	8.23827e-09	5.61974e-07
ENSG00000100983	GSS	protein_coding	chr20	Metabolic pathways, Glutathione metabolism, Cysteine and methionine metabolism	hsa01100, hsa00480, hsa00270	nucleotide binding, magnesium ion binding, response to acid chemical, nucleoside binding, purine nucleoside binding, catalytic activity, glutathione synthase activity, binding, protein binding, ATP binding, extracellular region, intracellular, cell, cytoplasm, cytosol, organic acid metabolic process, peptide metabolic process, cellular amino acid metabolic process, cellular modified amino acid me…	GO:0000166, GO:0000287, GO:0001101, GO:0001882, GO:0001883, GO:0003824, GO:0004363, GO:0005488, GO:0005515, GO:0005524, GO:0005576, GO:0005622, GO:0005623, GO:0005737, GO:0005829, GO:0006082, GO:0006518, GO:0006520, GO:0006575, GO:0006749, GO:0006750, GO:0006790, GO:0006807, GO:0006950, GO:0006979, GO:0007275, GO:0007399, GO:0007568, GO:0008152, GO:0009058, GO:0009410, GO:0009605, GO:0009719, GO:…	136.112	195.689	117.781	-0.727613	8.32885e-09	5.66308e-07
ENSG00000137100	DCTN3	protein_coding	chr9			G2/M transition of mitotic cell cycle, mitotic cell cycle, nuclear division, chromosome, centromeric region, kinetochore, condensed chromosome kinetochore, condensed chromosome, centromeric region, condensed chromosome, cytokinesis, immune system process, antigen processing and presentation of exogenous peptide antigen, antigen processing and presentation of peptide antigen via MHC class II, anti…	GO:0000086, GO:0000278, GO:0000280, GO:0000775, GO:0000776, GO:0000777, GO:0000779, GO:0000793, GO:0000910, GO:0002376, GO:0002478, GO:0002495, GO:0002504, GO:0005198, GO:0005488, GO:0005515, GO:0005622, GO:0005623, GO:0005694, GO:0005737, GO:0005813, GO:0005815, GO:0005819, GO:0005829, GO:0005856, GO:0005869, GO:0005875, GO:0006810, GO:0006888, GO:0006996, GO:0007017, GO:0007049, GO:0007067, GO:…	193.162	297.03	161.202	-0.877663	8.39679e-09	5.67244e-07
ENSG00000175455	CCDC14	protein_coding	chr3			binding, protein binding, intracellular, cell, cytoplasm, centrosome, microtubule organizing center, cytoskeleton, multicellular organism development, nervous system development, central nervous system development, brain development, protein localization, microtubule cytoskeleton, substantia nigra development, midbrain development, multicellular organismal process, developmental process, macromol…	GO:0005488, GO:0005515, GO:0005622, GO:0005623, GO:0005737, GO:0005813, GO:0005815, GO:0005856, GO:0007275, GO:0007399, GO:0007417, GO:0007420, GO:0008104, GO:0015630, GO:0021762, GO:0030901, GO:0032501, GO:0032502, GO:0033036, GO:0033365, GO:0034451, GO:0034613, GO:0043226, GO:0043228, GO:0043229, GO:0043232, GO:0044380, GO:0044422, GO:0044424, GO:0044430, GO:0044444, GO:0044446, GO:0044450, GO:…	236.216	151.352	262.328	0.789452	8.38254e-09	5.67244e-07
ENSG00000135655	USP15	protein_coding	chr12			catalytic activity, endopeptidase activity, cysteine-type endopeptidase activity, thiol-dependent ubiquitin-specific protease activity, receptor binding, cytokine receptor binding, transforming growth factor beta receptor binding, binding, protein binding, intracellular, cell, nucleus, cytoplasm, nucleobase-containing compound metabolic process, chromatin organization, transcription, DNA-template…	GO:0003824, GO:0004175, GO:0004197, GO:0004843, GO:0005102, GO:0005126, GO:0005160, GO:0005488, GO:0005515, GO:0005622, GO:0005623, GO:0005634, GO:0005737, GO:0006139, GO:0006325, GO:0006351, GO:0006355, GO:0006357, GO:0006366, GO:0006464, GO:0006468, GO:0006508, GO:0006511, GO:0006725, GO:0006793, GO:0006796, GO:0006807, GO:0006996, GO:0007154, GO:0007165, GO:0007166, GO:0007167, GO:0007178, GO:…	666.075	521.816	710.462	0.444482	8.4248e-09	5.67306e-07
ENSG00000004142	POLDIP2	protein_coding	chr17			nucleic acid binding, DNA binding, binding, protein binding, intracellular, cell, nucleus, cytoplasm, mitochondrion, mitochondrial matrix, organelle organization, mitochondrion organization, nucleoid, anatomical structure morphogenesis, cellular process, cellular component organization, membrane-enclosed lumen, developmental process, cellular component morphogenesis, cell part morphogenesis, mito…	GO:0003676, GO:0003677, GO:0005488, GO:0005515, GO:0005622, GO:0005623, GO:0005634, GO:0005737, GO:0005739, GO:0005759, GO:0006996, GO:0007005, GO:0009295, GO:0009653, GO:0009987, GO:0016043, GO:0031974, GO:0032502, GO:0032989, GO:0032990, GO:0042645, GO:0043226, GO:0043227, GO:0043228, GO:0043229, GO:0043231, GO:0043232, GO:0043233, GO:0044422, GO:0044424, GO:0044429, GO:0044444, GO:0044446, GO:…	710.263	1102.71	589.51	-0.902325	8.55339e-09	5.74119e-07
ENSG00000181555	SETD2	protein_coding	chr3	Lysine degradation	hsa00310	reproduction, skeletal system development, angiogenesis, blood vessel development, vasculogenesis, in utero embryonic development, morphogenesis of a branching structure, embryonic epithelial tube formation, neural tube formation, neural tube closure, placenta development, embryonic placenta development, vasculature development, morphogenesis of an epithelium, developmental process involved in re…	GO:0000003, GO:0001501, GO:0001525, GO:0001568, GO:0001570, GO:0001701, GO:0001763, GO:0001838, GO:0001841, GO:0001843, GO:0001890, GO:0001892, GO:0001944, GO:0002009, GO:0003006, GO:0003824, GO:0005488, GO:0005515, GO:0005622, GO:0005623, GO:0005634, GO:0005654, GO:0005694, GO:0006139, GO:0006259, GO:0006281, GO:0006298, GO:0006325, GO:0006351, GO:0006354, GO:0006355, GO:0006366, GO:0006368, GO:…	987.592	762.755	1056.77	0.469846	8.91299e-09	5.96344e-07
ENSG00000048162	NOP16	protein_coding	chr5			nucleic acid binding, RNA binding, binding, intracellular, cell, nucleus, nucleolus, ribonucleoprotein complex biogenesis, membrane-enclosed lumen, nuclear lumen, ribosome biogenesis, ribosomal large subunit biogenesis, organelle, membrane-bounded organelle, non-membrane-bounded organelle, intracellular organelle, intracellular membrane-bounded organelle, intracellular non-membrane-bounded organe…	GO:0003676, GO:0003723, GO:0005488, GO:0005622, GO:0005623, GO:0005634, GO:0005730, GO:0022613, GO:0031974, GO:0031981, GO:0042254, GO:0042273, GO:0043226, GO:0043227, GO:0043228, GO:0043229, GO:0043231, GO:0043232, GO:0043233, GO:0044085, GO:0044422, GO:0044424, GO:0044428, GO:0044446, GO:0044464, GO:0044822, GO:0070013, GO:0071840, GO:0097159, GO:1901363	70.7089	106.263	59.7692	-0.819734	9.56374e-09	6.37847e-07
ENSG00000079393	DUSP13	protein_coding	chr10			catalytic activity, phosphoprotein phosphatase activity, protein tyrosine phosphatase activity, intracellular, cell, cytoplasm, cellular protein modification process, protein dephosphorylation, phosphorus metabolic process, phosphate-containing compound metabolic process, protein tyrosine/serine/threonine phosphatase activity, metabolic process, cellular process, dephosphorylation, hydrolase acti…	GO:0003824, GO:0004721, GO:0004725, GO:0005622, GO:0005623, GO:0005737, GO:0006464, GO:0006470, GO:0006793, GO:0006796, GO:0008138, GO:0008152, GO:0009987, GO:0016311, GO:0016787, GO:0016788, GO:0016791, GO:0019538, GO:0035335, GO:0036211, GO:0042578, GO:0043170, GO:0043412, GO:0044237, GO:0044238, GO:0044260, GO:0044267, GO:0044424, GO:0044464, GO:0071704	44.2671	91.3025	29.7947	-1.58369	9.89014e-09	6.57522e-07
ENSG00000134014	ELP3	protein_coding	chr8			histone acetyltransferase complex, RNA polymerase II core binding, basal transcription machinery binding, basal RNA polymerase II transcription machinery binding, neuron migration, regulation of protein phosphorylation, tRNA wobble base modification, tRNA wobble uridine modification, catalytic activity, histone acetyltransferase activity, binding, protein binding, intracellular, cell, nucleus, nu…	GO:0000123, GO:0000993, GO:0001098, GO:0001099, GO:0001764, GO:0001932, GO:0002097, GO:0002098, GO:0003824, GO:0004402, GO:0005488, GO:0005515, GO:0005622, GO:0005623, GO:0005634, GO:0005654, GO:0005730, GO:0005737, GO:0006139, GO:0006325, GO:0006351, GO:0006354, GO:0006355, GO:0006357, GO:0006366, GO:0006368, GO:0006396, GO:0006399, GO:0006400, GO:0006464, GO:0006468, GO:0006473, GO:0006475, GO:…	243.609	322.311	219.393	-0.552842	1.01654e-08	6.73684e-07
ENSG00000138867	GUCD1	protein_coding	chr22			binding, protein binding	GO:0005488, GO:0005515	842.785	1273.39	710.29	-0.8413	1.03576e-08	6.84255e-07
ENSG00000183011	NAA38	protein_coding	chr17			binding, protein binding, intracellular, cell, nucleus, cytoplasm, polysome, apoptotic process, cell death, cellular process, regulation of cell death, programmed cell death, intracellular ribonucleoprotein complex, protein acetyltransferase complex, N-terminal protein acetyltransferase complex, NatC complex, macromolecular complex, regulation of apoptotic process, negative regulation of apoptoti…	GO:0005488, GO:0005515, GO:0005622, GO:0005623, GO:0005634, GO:0005737, GO:0005844, GO:0006915, GO:0008219, GO:0009987, GO:0010941, GO:0012501, GO:0030529, GO:0031248, GO:0031414, GO:0031417, GO:0032991, GO:0042981, GO:0043066, GO:0043067, GO:0043069, GO:0043226, GO:0043227, GO:0043229, GO:0043231, GO:0043234, GO:0044424, GO:0044444, GO:0044464, GO:0044699, GO:0044763, GO:0048519, GO:0048523, GO:…	200.12	338.759	157.461	-1.10038	1.05378e-08	6.93971e-07
ENSG00000179262	RAD23A	protein_coding	chr19	Protein processing in endoplasmic reticulum, Nucleotide excision repair	hsa04141, hsa03420	proteasome complex, protease binding, nucleic acid binding, DNA binding, damaged DNA binding, single-stranded DNA binding, binding, protein binding, intracellular, cell, nucleus, nucleobase-containing compound metabolic process, DNA metabolic process, DNA repair, nucleotide-excision repair, proteolysis, ubiquitin-dependent protein catabolic process, cellular aromatic compound metabolic process, n…	GO:0000502, GO:0002020, GO:0003676, GO:0003677, GO:0003684, GO:0003697, GO:0005488, GO:0005515, GO:0005622, GO:0005623, GO:0005634, GO:0006139, GO:0006259, GO:0006281, GO:0006289, GO:0006508, GO:0006511, GO:0006725, GO:0006807, GO:0006950, GO:0006974, GO:0008152, GO:0009056, GO:0009057, GO:0009894, GO:0009987, GO:0010498, GO:0016032, GO:0019058, GO:0019079, GO:0019222, GO:0019538, GO:0019899, GO:…	654.018	976.909	554.667	-0.81548	1.07948e-08	7.08666e-07
ENSG00000163346	PBXIP1	protein_coding	chr1			transcription factor activity, protein binding, transcription factor activity, transcription factor binding, transcription cofactor activity, transcription corepressor activity, binding, protein binding, intracellular, cell, nucleus, cytoplasm, cytosol, cytoskeleton, microtubule, nucleobase-containing compound metabolic process, transcription, DNA-templated, regulation of transcription, DNA-templ…	GO:0000988, GO:0000989, GO:0003712, GO:0003714, GO:0005488, GO:0005515, GO:0005622, GO:0005623, GO:0005634, GO:0005737, GO:0005829, GO:0005856, GO:0005874, GO:0006139, GO:0006351, GO:0006355, GO:0006725, GO:0006807, GO:0007275, GO:0008152, GO:0009058, GO:0009059, GO:0009889, GO:0009890, GO:0009892, GO:0009987, GO:0010467, GO:0010468, GO:0010556, GO:0010558, GO:0010605, GO:0010629, GO:0015630, GO:…	480.448	708.68	410.222	-0.787249	1.09394e-08	7.15913e-07
ENSG00000058799	YIPF1	protein_coding	chr1			mitophagy, macromitophagy, positive regulation of defense response to virus by host, immune effector process, immune system process, regulation of immune system process, regulation of immune effector process, regulation of response to biotic stimulus, binding, protein binding, intracellular, cell, cytoplasm, autophagy, response to stress, defense response, organelle organization, mitochondrion or…	GO:0000422, GO:0000423, GO:0002230, GO:0002252, GO:0002376, GO:0002682, GO:0002697, GO:0002831, GO:0005488, GO:0005515, GO:0005622, GO:0005623, GO:0005737, GO:0006914, GO:0006950, GO:0006952, GO:0006996, GO:0007005, GO:0009605, GO:0009607, GO:0009615, GO:0009987, GO:0012505, GO:0016020, GO:0016021, GO:0016023, GO:0016032, GO:0016043, GO:0016236, GO:0022411, GO:0030133, GO:0031224, GO:0031347, GO:…	82.7746	126.101	69.4433	-0.851445	1.11022e-08	7.24303e-07
ENSG00000237190	CDKN2AIPNL	protein_coding	chr5					141.916	237.612	112.47	-1.07235	1.12607e-08	7.32366e-07
ENSG00000141741	MIEN1	protein_coding	chr17			binding, protein binding, extracellular region, intracellular, cell, nucleus, nucleoplasm, cytoplasm, cytosol, plasma membrane, apoptotic process, movement of cell or subcellular component, cell death, cytoplasmic side of plasma membrane, cellular process, regulation of cell death, programmed cell death, membrane, cellular component organization, cell migration, cellular component assembly, cell …	GO:0005488, GO:0005515, GO:0005576, GO:0005622, GO:0005623, GO:0005634, GO:0005654, GO:0005737, GO:0005829, GO:0005886, GO:0006915, GO:0006928, GO:0008219, GO:0009898, GO:0009987, GO:0010941, GO:0012501, GO:0016020, GO:0016043, GO:0016477, GO:0022607, GO:0030030, GO:0030031, GO:0030334, GO:0030335, GO:0031224, GO:0031226, GO:0031235, GO:0031344, GO:0031346, GO:0031974, GO:0031981, GO:0031982, GO:…	91.1012	152.921	72.0795	-1.07465	1.15229e-08	7.47097e-07
ENSG00000074219	TEAD2	protein_coding	chr19	Hippo signaling pathway, Hippo signaling pathway -multiple species	hsa04390, hsa04392	nucleic acid binding transcription factor activity, nucleic acid binding, DNA binding, transcription factor activity, sequence-specific DNA binding, binding, protein binding, intracellular, cell, nucleus, nucleoplasm, nucleobase-containing compound metabolic process, transcription, DNA-templated, DNA-templated transcription, initiation, regulation of transcription, DNA-templated, transcription fr…	GO:0001071, GO:0003676, GO:0003677, GO:0003700, GO:0005488, GO:0005515, GO:0005622, GO:0005623, GO:0005634, GO:0005654, GO:0006139, GO:0006351, GO:0006352, GO:0006355, GO:0006366, GO:0006367, GO:0006725, GO:0006807, GO:0007154, GO:0007165, GO:0008152, GO:0009058, GO:0009059, GO:0009889, GO:0009987, GO:0010467, GO:0010468, GO:0010556, GO:0016070, GO:0018130, GO:0019219, GO:0019222, GO:0019438, GO:…	266.614	374.629	233.379	-0.680463	1.16657e-08	7.51702e-07
ENSG00000205544	TMEM256	protein_coding	chr17			extracellular region, membrane, integral component of membrane, intrinsic component of membrane, vesicle, membrane-bounded vesicle, organelle, membrane-bounded organelle, extracellular organelle, extracellular region part, membrane part, extracellular exosome, extracellular vesicle	GO:0005576, GO:0016020, GO:0016021, GO:0031224, GO:0031982, GO:0031988, GO:0043226, GO:0043227, GO:0043230, GO:0044421, GO:0044425, GO:0070062, GO:1903561	78.0656	165.218	51.2494	-1.66959	1.16563e-08	7.51702e-07
ENSG00000196312	MFSD14C	protein_coding	chr9					205.142	116.368	232.457	0.992122	1.21074e-08	7.75752e-07
ENSG00000204439	C6orf47	protein_coding	chr6			intracellular, cell, cytoplasm, intracellular part, cell part	GO:0005622, GO:0005623, GO:0005737, GO:0044424, GO:0044464	147.744	222.115	124.86	-0.825966	1.2113e-08	7.75752e-07
ENSG00000113649	TCERG1	protein_coding	chr5	Spliceosome	hsa03040	negative regulation of transcription from RNA polymerase II promoter, transcription factor activity, protein binding, transcription factor activity, transcription factor binding, transcription factor activity, RNA polymerase II transcription factor binding, RNA polymerase II transcription factor binding, RNA polymerase II repressing transcription factor binding, RNA polymerase II transcription co…	GO:0000122, GO:0000988, GO:0000989, GO:0001076, GO:0001085, GO:0001103, GO:0001104, GO:0001106, GO:0001191, GO:0003676, GO:0003712, GO:0003713, GO:0003714, GO:0003723, GO:0005488, GO:0005515, GO:0005622, GO:0005623, GO:0005634, GO:0005730, GO:0005856, GO:0006139, GO:0006351, GO:0006355, GO:0006357, GO:0006366, GO:0006725, GO:0006807, GO:0008134, GO:0008152, GO:0009058, GO:0009059, GO:0009889, GO:…	380.51	257.3	418.421	0.699348	1.2395e-08	7.88874e-07
ENSG00000134318	ROCK2	protein_coding	chr2	cAMP signaling pathway, Leukocyte transendothelial migration, Wnt signaling pathway, Pathways in cancer, Proteoglycans in cancer, cGMP-PKG signaling pathway, Regulation of actin cytoskeleton, Chemokine signaling pathway, Sphingolipid signaling pathway, Oxytocin signaling pathway, Salmonella infection, Vascular smooth muscle contraction, Platelet activation, Focal adhesion, Pathogenic Escherichia …	hsa04024, hsa04670, hsa04310, hsa05200, hsa05205, hsa04022, hsa04810, hsa04062, hsa04071, hsa04921, hsa05132, hsa04270, hsa04611, hsa04510, hsa05130, hsa05131, hsa04360	nucleotide binding, microtubule cytoskeleton organization, cytokinesis, angiogenesis, blood vessel development, ameboidal-type cell migration, nucleoside binding, purine nucleoside binding, endothelial cell development, regulation of protein phosphorylation, positive regulation of protein phosphorylation, vasculature development, regulation of cell-matrix adhesion, epithelial cell development, sy…	GO:0000166, GO:0000226, GO:0000910, GO:0001525, GO:0001568, GO:0001667, GO:0001882, GO:0001883, GO:0001885, GO:0001932, GO:0001934, GO:0001944, GO:0001952, GO:0002064, GO:0003008, GO:0003012, GO:0003158, GO:0003676, GO:0003723, GO:0003824, GO:0004672, GO:0004674, GO:0005198, GO:0005488, GO:0005515, GO:0005524, GO:0005622, GO:0005623, GO:0005634, GO:0005737, GO:0005813, GO:0005815, GO:0005829, GO:…	887.068	542.357	993.133	0.871538	1.24309e-08	7.88874e-07
ENSG00000136153	LMO7	protein_coding	chr13	Adherens junction	hsa04520	ubiquitin ligase complex, catalytic activity, ubiquitin-protein transferase activity, binding, intracellular, cell, nucleus, cytoplasm, adherens junction, cell-substrate adherens junction, focal adhesion, cellular protein modification process, cell adhesion, metabolic process, zinc ion binding, cellular process, protein ubiquitination, transferase activity, protein metabolic process, ubiquitin-li…	GO:0000151, GO:0003824, GO:0004842, GO:0005488, GO:0005622, GO:0005623, GO:0005634, GO:0005737, GO:0005912, GO:0005924, GO:0005925, GO:0006464, GO:0007155, GO:0008152, GO:0008270, GO:0009987, GO:0016567, GO:0016740, GO:0019538, GO:0019787, GO:0022610, GO:0023051, GO:0023052, GO:0030054, GO:0030055, GO:0030155, GO:0032446, GO:0032991, GO:0036211, GO:0043167, GO:0043169, GO:0043170, GO:0043226, GO:…	3040.64	2790.68	3117.55	0.159741	1.23806e-08	7.88874e-07
ENSG00000037241	RPL26L1	protein_coding	chr5	Ribosome	hsa03010	nuclear-transcribed mRNA catabolic process, nonsense-mediated decay, nuclear-transcribed mRNA catabolic process, cytoplasmic translation, structural constituent of ribosome, structural molecule activity, extracellular region, intracellular, cell, cytoplasm, cytosol, ribosome, nucleobase-containing compound metabolic process, rRNA processing, RNA processing, RNA catabolic process, mRNA catabolic p…	GO:0000184, GO:0000956, GO:0002181, GO:0003735, GO:0005198, GO:0005576, GO:0005622, GO:0005623, GO:0005737, GO:0005829, GO:0005840, GO:0006139, GO:0006364, GO:0006396, GO:0006401, GO:0006402, GO:0006412, GO:0006413, GO:0006518, GO:0006605, GO:0006612, GO:0006613, GO:0006614, GO:0006725, GO:0006807, GO:0006810, GO:0006886, GO:0008104, GO:0008152, GO:0009056, GO:0009057, GO:0009058, GO:0009059, GO:…	53.1693	86.2878	42.979	-0.988964	1.25381e-08	7.93272e-07
ENSG00000144747	TMF1	protein_coding	chr3			reproduction, Golgi membrane, transcription factor activity, protein binding, transcription factor activity, transcription factor binding, acrosome assembly, cytokine production, regulation of cytokine production, positive regulation of cytokine production, developmental process involved in reproduction, system process, nucleic acid binding, DNA binding, transcription cofactor activity, binding, …	GO:0000003, GO:0000139, GO:0000988, GO:0000989, GO:0001675, GO:0001816, GO:0001817, GO:0001819, GO:0003006, GO:0003008, GO:0003676, GO:0003677, GO:0003712, GO:0005488, GO:0005515, GO:0005622, GO:0005623, GO:0005634, GO:0005737, GO:0005783, GO:0005794, GO:0005829, GO:0006139, GO:0006351, GO:0006355, GO:0006366, GO:0006508, GO:0006725, GO:0006807, GO:0006810, GO:0006869, GO:0006915, GO:0006928, GO:…	395.786	279.179	431.665	0.626901	1.30469e-08	8.22979e-07
ENSG00000117620	SLC35A3	protein_coding	chr1			Golgi membrane, transporter activity, nucleotide-sugar transmembrane transporter activity, sugar:proton symporter activity, cation:sugar symporter activity, UDP-N-acetylglucosamine transmembrane transporter activity, binding, protein binding, intracellular, cell, cytoplasm, Golgi apparatus, amino sugar metabolic process, UDP-N-acetylglucosamine metabolic process, nucleobase-containing compound me…	GO:0000139, GO:0005215, GO:0005338, GO:0005351, GO:0005402, GO:0005462, GO:0005488, GO:0005515, GO:0005622, GO:0005623, GO:0005737, GO:0005794, GO:0006040, GO:0006047, GO:0006139, GO:0006725, GO:0006807, GO:0006810, GO:0006811, GO:0006812, GO:0006818, GO:0008152, GO:0008324, GO:0008643, GO:0009225, GO:0009987, GO:0012505, GO:0015075, GO:0015144, GO:0015165, GO:0015291, GO:0015293, GO:0015294, GO:…	145.63	100.447	159.533	0.662144	1.32125e-08	8.30919e-07
ENSG00000100804	PSMB5	protein_coding	chr14	Proteasome	hsa03050	MAPK cascade, protein polyubiquitination, mitotic cell cycle, proteasome complex, establishment of planar polarity, morphogenesis of a polarized epithelium, morphogenesis of an epithelium, activation of innate immune response, innate immune response activating cell surface receptor signaling pathway, stimulatory C-type lectin receptor signaling pathway, activation of immune response, immune syste…	GO:0000165, GO:0000209, GO:0000278, GO:0000502, GO:0001736, GO:0001738, GO:0002009, GO:0002218, GO:0002220, GO:0002223, GO:0002253, GO:0002376, GO:0002429, GO:0002474, GO:0002478, GO:0002479, GO:0002682, GO:0002684, GO:0002757, GO:0002758, GO:0002764, GO:0002768, GO:0003824, GO:0004175, GO:0004298, GO:0005488, GO:0005515, GO:0005576, GO:0005622, GO:0005623, GO:0005634, GO:0005654, GO:0005737, GO:…	398.236	694.256	307.153	-1.1739	1.36148e-08	8.53656e-07
ENSG00000131043	AAR2	protein_coding	chr20			spliceosomal tri-snRNP complex assembly, RNA splicing, via transesterification reactions, RNA splicing, via transesterification reactions with bulged adenosine as nucleophile, spliceosomal snRNP assembly, mRNA splicing, via spliceosome, nucleobase-containing compound metabolic process, RNA processing, mRNA processing, cellular aromatic compound metabolic process, nitrogen compound metabolic proce…	GO:0000244, GO:0000375, GO:0000377, GO:0000387, GO:0000398, GO:0006139, GO:0006396, GO:0006397, GO:0006725, GO:0006807, GO:0008152, GO:0008380, GO:0009987, GO:0010467, GO:0016043, GO:0016070, GO:0016071, GO:0022607, GO:0022613, GO:0022618, GO:0034622, GO:0034641, GO:0043170, GO:0043933, GO:0044085, GO:0044237, GO:0044238, GO:0044260, GO:0046483, GO:0065003, GO:0071704, GO:0071826, GO:0071840, GO:…	151.293	229.212	127.318	-0.843239	1.37695e-08	8.60778e-07
ENSG00000116984	MTR	protein_coding	chr1	Metabolic pathways, Biosynthesis of amino acids, One carbon pool by folate, Selenocompound metabolism, Cysteine and methionine metabolism	hsa01100, hsa01230, hsa00670, hsa00450, hsa00270	sulfur amino acid metabolic process, response to reactive oxygen species, catalytic activity, binding, protein binding, intracellular, cell, cytoplasm, cytosol, organic acid metabolic process, cellular amino acid metabolic process, methionine metabolic process, cellular aromatic compound metabolic process, vitamin metabolic process, water-soluble vitamin metabolic process, sulfur compound metabol…	GO:0000096, GO:0000302, GO:0003824, GO:0005488, GO:0005515, GO:0005622, GO:0005623, GO:0005737, GO:0005829, GO:0006082, GO:0006520, GO:0006555, GO:0006725, GO:0006766, GO:0006767, GO:0006790, GO:0006807, GO:0006950, GO:0006979, GO:0007275, GO:0007399, GO:0008152, GO:0008168, GO:0008172, GO:0008270, GO:0008652, GO:0008705, GO:0008757, GO:0008898, GO:0009058, GO:0009066, GO:0009067, GO:0009086, GO:…	1506.23	1238.38	1588.65	0.359093	1.42033e-08	8.85257e-07
ENSG00000101182	PSMA7	protein_coding	chr20	Proteasome	hsa03050	MAPK cascade, protein polyubiquitination, mitotic cell cycle, proteasome complex, establishment of planar polarity, morphogenesis of a polarized epithelium, morphogenesis of an epithelium, activation of innate immune response, innate immune response activating cell surface receptor signaling pathway, stimulatory C-type lectin receptor signaling pathway, activation of immune response, immune syste…	GO:0000165, GO:0000209, GO:0000278, GO:0000502, GO:0001736, GO:0001738, GO:0002009, GO:0002218, GO:0002220, GO:0002223, GO:0002253, GO:0002376, GO:0002429, GO:0002474, GO:0002478, GO:0002479, GO:0002682, GO:0002684, GO:0002757, GO:0002758, GO:0002764, GO:0002768, GO:0003824, GO:0004175, GO:0004298, GO:0005488, GO:0005515, GO:0005576, GO:0005622, GO:0005623, GO:0005634, GO:0005654, GO:0005737, GO:…	576.231	930.579	467.201	-0.99255	1.53178e-08	9.51888e-07
ENSG00000064601	CTSA	protein_coding	chr20	Renin-angiotensin system, Lysosome	hsa04614, hsa04142	lytic vacuole, catalytic activity, carboxypeptidase activity, serine-type carboxypeptidase activity, exo-alpha-sialidase activity, hydrolase activity, hydrolyzing O-glycosyl compounds, extracellular region, intracellular, cell, nucleus, nucleoplasm, cytoplasm, lysosome, lysosomal membrane, vacuole, vacuolar membrane, vacuolar lumen, endoplasmic reticulum, proteolysis, lipid metabolic process, mem…	GO:0000323, GO:0003824, GO:0004180, GO:0004185, GO:0004308, GO:0004553, GO:0005576, GO:0005622, GO:0005623, GO:0005634, GO:0005654, GO:0005737, GO:0005764, GO:0005765, GO:0005773, GO:0005774, GO:0005775, GO:0005783, GO:0006508, GO:0006629, GO:0006643, GO:0006664, GO:0006665, GO:0006687, GO:0006807, GO:0006810, GO:0006886, GO:0006914, GO:0008047, GO:0008104, GO:0008152, GO:0008233, GO:0008236, GO:…	459.404	673.502	393.528	-0.773696	1.55046e-08	9.58368e-07
ENSG00000123395	ATG101	protein_coding	chr12	Longevity regulating pathway	hsa04211	autophagosome assembly, pre-autophagosomal structure, binding, protein binding, intracellular, cell, cytoplasm, cytosol, autophagy, organelle organization, vacuole organization, cellular process, cellular component organization, macroautophagy, cellular component assembly, protein complex binding, identical protein binding, cellular component biogenesis, intracellular part, cytoplasmic part, cell…	GO:0000045, GO:0000407, GO:0005488, GO:0005515, GO:0005622, GO:0005623, GO:0005737, GO:0005829, GO:0006914, GO:0006996, GO:0007033, GO:0009987, GO:0016043, GO:0016236, GO:0022607, GO:0032403, GO:0042802, GO:0044085, GO:0044424, GO:0044444, GO:0044464, GO:0044877, GO:0070925, GO:0071840, GO:1905037	92.1529	130.527	80.3456	-0.69322	1.55136e-08	9.58368e-07
ENSG00000133316	WDR74	protein_coding	chr11			in utero embryonic development, blastocyst development, blastocyst formation, binding, protein binding, intracellular, cell, nucleus, nucleolus, nucleobase-containing compound metabolic process, cellular aromatic compound metabolic process, nitrogen compound metabolic process, multicellular organism development, metabolic process, anatomical structure morphogenesis, embryo development, embryo dev…	GO:0001701, GO:0001824, GO:0001825, GO:0005488, GO:0005515, GO:0005622, GO:0005623, GO:0005634, GO:0005730, GO:0006139, GO:0006725, GO:0006807, GO:0007275, GO:0008152, GO:0009653, GO:0009790, GO:0009792, GO:0009987, GO:0016070, GO:0022613, GO:0030529, GO:0030684, GO:0030687, GO:0031974, GO:0031981, GO:0032501, GO:0032502, GO:0032991, GO:0034641, GO:0042254, GO:0042273, GO:0043009, GO:0043170, GO:…	100.075	151.735	84.1792	-0.842453	1.56047e-08	9.61158e-07
ENSG00000196998	WDR45	protein_coding	chrX			autophagosome assembly, pre-autophagosomal structure, mitophagy, binding, phospholipid binding, intracellular, cell, cytoplasm, cytosol, cellular protein modification process, protein lipidation, autophagy, organelle organization, mitochondrion organization, vacuole organization, protein localization, metabolic process, lipid binding, biosynthetic process, macromolecule biosynthetic process, cell…	GO:0000045, GO:0000407, GO:0000422, GO:0005488, GO:0005543, GO:0005622, GO:0005623, GO:0005737, GO:0005829, GO:0006464, GO:0006497, GO:0006914, GO:0006996, GO:0007005, GO:0007033, GO:0008104, GO:0008152, GO:0008289, GO:0009058, GO:0009059, GO:0009987, GO:0016020, GO:0016043, GO:0016236, GO:0019538, GO:0019898, GO:0022411, GO:0022607, GO:0032266, GO:0033036, GO:0034045, GO:0034497, GO:0034613, GO:…	295.179	473.199	240.404	-0.974047	1.56605e-08	9.61764e-07
ENSG00000099800	TIMM13	protein_coding	chr19			system process, binding, intracellular, cell, nucleus, nucleolus, cytoplasm, mitochondrion, mitochondrial envelope, mitochondrial inner membrane, mitochondrial intermembrane space, protein targeting, protein targeting to mitochondrion, transport, mitochondrial transport, intracellular protein transport, organelle organization, mitochondrion organization, sensory perception, sensory perception of …	GO:0003008, GO:0005488, GO:0005622, GO:0005623, GO:0005634, GO:0005730, GO:0005737, GO:0005739, GO:0005740, GO:0005743, GO:0005758, GO:0006605, GO:0006626, GO:0006810, GO:0006839, GO:0006886, GO:0006996, GO:0007005, GO:0007600, GO:0007605, GO:0008104, GO:0008270, GO:0009987, GO:0015031, GO:0016020, GO:0016043, GO:0019866, GO:0031090, GO:0031966, GO:0031967, GO:0031970, GO:0031974, GO:0031975, GO:…	144.935	199.318	128.202	-0.632663	1.5772e-08	9.65779e-07
ENSG00000108523	RNF167	protein_coding	chr17			protein polyubiquitination, catalytic activity, ubiquitin-protein transferase activity, binding, protein binding, intracellular, cell, cytoplasm, cellular protein modification process, cell cycle, metabolic process, zinc ion binding, cellular process, endomembrane system, membrane, integral component of membrane, protein ubiquitination, transferase activity, ligase activity, protein metabolic pro…	GO:0000209, GO:0003824, GO:0004842, GO:0005488, GO:0005515, GO:0005622, GO:0005623, GO:0005737, GO:0006464, GO:0007049, GO:0008152, GO:0008270, GO:0009987, GO:0012505, GO:0016020, GO:0016021, GO:0016567, GO:0016740, GO:0016874, GO:0019538, GO:0019787, GO:0031224, GO:0032446, GO:0036211, GO:0043167, GO:0043169, GO:0043170, GO:0043412, GO:0044237, GO:0044238, GO:0044260, GO:0044267, GO:0044424, GO:…	303.718	452.733	257.868	-0.80963	1.58681e-08	9.66015e-07
ENSG00000168286	THAP11	protein_coding	chr16			nucleic acid binding, DNA binding, binding, protein binding, extracellular region, intracellular, cell, nucleus, nucleoplasm, cytoplasm, nucleobase-containing compound metabolic process, transcription, DNA-templated, regulation of transcription, DNA-templated, cellular aromatic compound metabolic process, nitrogen compound metabolic process, metabolic process, zinc ion binding, biosynthetic proce…	GO:0003676, GO:0003677, GO:0005488, GO:0005515, GO:0005576, GO:0005622, GO:0005623, GO:0005634, GO:0005654, GO:0005737, GO:0006139, GO:0006351, GO:0006355, GO:0006725, GO:0006807, GO:0008152, GO:0008270, GO:0009058, GO:0009059, GO:0009889, GO:0009987, GO:0010467, GO:0010468, GO:0010556, GO:0016070, GO:0018130, GO:0019219, GO:0019222, GO:0019438, GO:0031323, GO:0031326, GO:0031974, GO:0031981, GO:…	147.653	220.151	125.346	-0.807647	1.58338e-08	9.66015e-07
ENSG00000139218	SCAF11	protein_coding	chr12			spliceosomal complex assembly, RNA splicing, via transesterification reactions, RNA splicing, via transesterification reactions with bulged adenosine as nucleophile, mRNA splicing, via spliceosome, nucleic acid binding, RNA binding, binding, protein binding, intracellular, cell, nucleus, nucleoplasm, nucleolus, nucleobase-containing compound metabolic process, RNA processing, mRNA processing, cel…	GO:0000245, GO:0000375, GO:0000377, GO:0000398, GO:0003676, GO:0003723, GO:0005488, GO:0005515, GO:0005622, GO:0005623, GO:0005634, GO:0005654, GO:0005730, GO:0006139, GO:0006396, GO:0006397, GO:0006725, GO:0006807, GO:0008152, GO:0008270, GO:0008380, GO:0009987, GO:0010467, GO:0016043, GO:0016070, GO:0016071, GO:0022607, GO:0022613, GO:0022618, GO:0031974, GO:0031981, GO:0034622, GO:0034641, GO:…	1448.39	1066.72	1565.83	0.553313	1.59624e-08	9.68942e-07
ENSG00000188643	S100A16	protein_coding	chr1			nucleic acid binding, RNA binding, binding, calcium ion binding, protein binding, extracellular region, intracellular, cell, nucleus, nucleolus, cytoplasm, cytosol, plasma membrane, response to inorganic substance, response to metal ion, membrane, membrane-enclosed lumen, nuclear lumen, vesicle, membrane-bounded vesicle, response to chemical, identical protein binding, protein homodimerization ac…	GO:0003676, GO:0003723, GO:0005488, GO:0005509, GO:0005515, GO:0005576, GO:0005622, GO:0005623, GO:0005634, GO:0005730, GO:0005737, GO:0005829, GO:0005886, GO:0010035, GO:0010038, GO:0016020, GO:0031974, GO:0031981, GO:0031982, GO:0031988, GO:0042221, GO:0042802, GO:0042803, GO:0043167, GO:0043169, GO:0043226, GO:0043227, GO:0043228, GO:0043229, GO:0043230, GO:0043231, GO:0043232, GO:0043233, GO:…	155.959	243.727	128.953	-0.913181	1.63807e-08	9.91458e-07
ENSG00000063978	RNF4	protein_coding	chr4			ubiquitin ligase complex, nuclear ubiquitin ligase complex, protein polyubiquitination, microtubule cytoskeleton organization, transcription factor activity, protein binding, transcription factor activity, transcription factor binding, nucleic acid binding transcription factor activity, nucleic acid binding, DNA binding, chromatin binding, transcription factor activity, sequence-specific DNA bind…	GO:0000151, GO:0000152, GO:0000209, GO:0000226, GO:0000988, GO:0000989, GO:0001071, GO:0003676, GO:0003677, GO:0003682, GO:0003700, GO:0003712, GO:0003713, GO:0003824, GO:0004842, GO:0005102, GO:0005488, GO:0005515, GO:0005622, GO:0005623, GO:0005634, GO:0005654, GO:0005737, GO:0006139, GO:0006351, GO:0006355, GO:0006357, GO:0006366, GO:0006461, GO:0006464, GO:0006508, GO:0006511, GO:0006725, GO:…	272.632	357.403	246.549	-0.533867	1.65202e-08	9.97021e-07
ENSG00000104679	R3HCC1	protein_coding	chr8			nucleotide binding, nucleic acid binding, binding, intracellular, cell, nucleus, macromolecular complex, exon-exon junction complex, small molecule binding, organelle, membrane-bounded organelle, intracellular organelle, intracellular membrane-bounded organelle, protein complex, organelle part, intracellular part, nuclear part, intracellular organelle part, cell part, organic cyclic compound bind…	GO:0000166, GO:0003676, GO:0005488, GO:0005622, GO:0005623, GO:0005634, GO:0032991, GO:0035145, GO:0036094, GO:0043226, GO:0043227, GO:0043229, GO:0043231, GO:0043234, GO:0044422, GO:0044424, GO:0044428, GO:0044446, GO:0044464, GO:0097159, GO:1901265, GO:1901363	170.356	258.993	143.083	-0.851568	1.66609e-08	1.00084e-06
ENSG00000167766	ZNF83	protein_coding	chr19			nucleic acid binding transcription factor activity, nucleic acid binding, DNA binding, transcription factor activity, sequence-specific DNA binding, binding, protein binding, intracellular, cell, nucleus, nucleobase-containing compound metabolic process, transcription, DNA-templated, regulation of transcription, DNA-templated, cellular aromatic compound metabolic process, nitrogen compound metabo…	GO:0001071, GO:0003676, GO:0003677, GO:0003700, GO:0005488, GO:0005515, GO:0005622, GO:0005623, GO:0005634, GO:0006139, GO:0006351, GO:0006355, GO:0006725, GO:0006807, GO:0008152, GO:0009058, GO:0009059, GO:0009889, GO:0009987, GO:0010467, GO:0010468, GO:0010556, GO:0016070, GO:0018130, GO:0019219, GO:0019222, GO:0019438, GO:0031323, GO:0031326, GO:0032774, GO:0034641, GO:0034645, GO:0034654, GO:…	278.499	166.147	313.069	0.909962	1.66791e-08	1.00084e-06
ENSG00000160714	UBE2Q1	protein_coding	chr1	Ubiquitin mediated proteolysis	hsa04120	reproduction, nucleotide binding, nucleoside binding, purine nucleoside binding, suckling behavior, peptide secretion, catalytic activity, ubiquitin-protein transferase activity, binding, protein binding, ATP binding, intracellular, cell, nucleus, cytoplasm, cytosol, cellular protein modification process, transport, cell communication, cell-cell signaling, multicellular organism development, fema…	GO:0000003, GO:0000166, GO:0001882, GO:0001883, GO:0001967, GO:0002790, GO:0003824, GO:0004842, GO:0005488, GO:0005515, GO:0005524, GO:0005622, GO:0005623, GO:0005634, GO:0005737, GO:0005829, GO:0006464, GO:0006810, GO:0007154, GO:0007267, GO:0007275, GO:0007565, GO:0007566, GO:0007610, GO:0007617, GO:0007618, GO:0007631, GO:0008104, GO:0008152, GO:0009306, GO:0009566, GO:0009914, GO:0009987, GO:…	245.256	317.039	223.169	-0.50462	1.67386e-08	1.00154e-06
ENSG00000010361	FUZ	protein_coding	chr19			cell morphogenesis, cell morphogenesis involved in differentiation, skeletal system development, establishment of planar polarity, morphogenesis of a polarized epithelium, epithelial to mesenchymal transition, embryonic epithelial tube formation, neural tube formation, neural tube closure, hair follicle development, morphogenesis of an epithelium, regionalization, extracellular region, intracellu…	GO:0000902, GO:0000904, GO:0001501, GO:0001736, GO:0001738, GO:0001837, GO:0001838, GO:0001841, GO:0001843, GO:0001942, GO:0002009, GO:0003002, GO:0005576, GO:0005622, GO:0005623, GO:0005737, GO:0005856, GO:0006810, GO:0006928, GO:0006996, GO:0007154, GO:0007164, GO:0007165, GO:0007166, GO:0007167, GO:0007169, GO:0007224, GO:0007267, GO:0007275, GO:0007389, GO:0007399, GO:0008104, GO:0008283, GO:…	57.1259	79.0467	50.381	-0.639606	1.70827e-08	1.01922e-06
ENSG00000126749	EMG1	protein_coding	chr12	Ribosome biogenesis in eukaryotes	hsa03008	rRNA modification, maturation of SSU-rRNA from tricistronic rRNA transcript (SSU-rRNA, 5.8S rRNA, LSU-rRNA), RNA methylation, nucleic acid binding, RNA binding, catalytic activity, binding, protein binding, intracellular, cell, nucleus, nucleoplasm, nucleolus, cytoplasm, nucleobase-containing compound metabolic process, rRNA processing, RNA processing, cellular aromatic compound metabolic process…	GO:0000154, GO:0000462, GO:0001510, GO:0003676, GO:0003723, GO:0003824, GO:0005488, GO:0005515, GO:0005622, GO:0005623, GO:0005634, GO:0005654, GO:0005730, GO:0005737, GO:0006139, GO:0006364, GO:0006396, GO:0006725, GO:0006807, GO:0008152, GO:0008168, GO:0008173, GO:0008649, GO:0008757, GO:0009451, GO:0009987, GO:0010467, GO:0016070, GO:0016072, GO:0016740, GO:0016741, GO:0019843, GO:0022613, GO:…	215.615	320.422	183.367	-0.801884	1.71883e-08	1.01971e-06
ENSG00000213465	ARL2	protein_coding	chr11			nucleotide binding, microtubule cytoskeleton organization, nucleoside binding, purine nucleoside binding, peptide secretion, regulation of peptide secretion, catalytic activity, GTPase activity, enzyme inhibitor activity, GTPase inhibitor activity, binding, protein binding, GTP binding, extracellular region, intracellular, cell, nucleus, cytoplasm, mitochondrion, mitochondrial envelope, mitochond…	GO:0000166, GO:0000226, GO:0001882, GO:0001883, GO:0002790, GO:0002791, GO:0003824, GO:0003924, GO:0004857, GO:0005095, GO:0005488, GO:0005515, GO:0005525, GO:0005576, GO:0005622, GO:0005623, GO:0005634, GO:0005737, GO:0005739, GO:0005740, GO:0005758, GO:0005759, GO:0005813, GO:0005815, GO:0005829, GO:0005856, GO:0005886, GO:0006461, GO:0006810, GO:0006996, GO:0007010, GO:0007017, GO:0007021, GO:…	121.422	208.287	94.6941	-1.12898	1.71846e-08	1.01971e-06
ENSG00000181789	COPG1	protein_coding	chr3			Golgi membrane, structural molecule activity, binding, protein binding, intracellular, cell, cytoplasm, endoplasmic reticulum, endoplasmic reticulum membrane, Golgi apparatus, Golgi-associated vesicle, cytosol, transport, intracellular protein transport, ER to Golgi vesicle-mediated transport, retrograde vesicle-mediated transport, Golgi to ER, movement of cell or subcellular component, microtubu…	GO:0000139, GO:0005198, GO:0005488, GO:0005515, GO:0005622, GO:0005623, GO:0005737, GO:0005783, GO:0005789, GO:0005794, GO:0005798, GO:0005829, GO:0006810, GO:0006886, GO:0006888, GO:0006890, GO:0006928, GO:0007017, GO:0007018, GO:0008104, GO:0009987, GO:0010970, GO:0012505, GO:0012506, GO:0015031, GO:0016020, GO:0016023, GO:0016192, GO:0030117, GO:0030120, GO:0030126, GO:0030133, GO:0030135, GO:…	745.688	1102.4	635.931	-0.792746	1.74099e-08	1.02994e-06
ENSG00000166946	CCNDBP1	protein_coding	chr15			binding, protein binding, intracellular, cell, nucleus, nucleoplasm, cytoplasm, cell cycle, cellular process, membrane-enclosed lumen, nuclear lumen, organelle, membrane-bounded organelle, intracellular organelle, intracellular membrane-bounded organelle, organelle lumen, organelle part, intracellular part, nuclear part, intracellular organelle part, cell part, single-organism process, single-org…	GO:0005488, GO:0005515, GO:0005622, GO:0005623, GO:0005634, GO:0005654, GO:0005737, GO:0007049, GO:0009987, GO:0031974, GO:0031981, GO:0043226, GO:0043227, GO:0043229, GO:0043231, GO:0043233, GO:0044422, GO:0044424, GO:0044428, GO:0044446, GO:0044464, GO:0044699, GO:0044763, GO:0050789, GO:0050794, GO:0051726, GO:0065007, GO:0070013	372.112	583.319	307.125	-0.923243	1.76445e-08	1.04088e-06
ENSG00000102225	CDK16	protein_coding	chrX			reproduction, nucleotide binding, cellular glucose homeostasis, nucleoside binding, purine nucleoside binding, peptide secretion, regulation of peptide secretion, catalytic activity, protein kinase activity, protein serine/threonine kinase activity, cyclin-dependent protein serine/threonine kinase activity, binding, protein binding, ATP binding, intracellular, cell, cytoplasm, cytoskeleton, plasm…	GO:0000003, GO:0000166, GO:0001678, GO:0001882, GO:0001883, GO:0002790, GO:0002791, GO:0003824, GO:0004672, GO:0004674, GO:0004693, GO:0005488, GO:0005515, GO:0005524, GO:0005622, GO:0005623, GO:0005737, GO:0005856, GO:0005886, GO:0006464, GO:0006468, GO:0006793, GO:0006796, GO:0006810, GO:0006887, GO:0007049, GO:0007154, GO:0007267, GO:0007275, GO:0007276, GO:0007283, GO:0007399, GO:0008021, GO:…	608.615	836.429	538.518	-0.634294	1.81218e-08	1.06603e-06
ENSG00000118680	MYL12B	protein_coding	chr18	Tight junction, Leukocyte transendothelial migration, Regulation of actin cytoskeleton, Platelet activation, Focal adhesion	hsa04530, hsa04670, hsa04810, hsa04611, hsa04510	cell morphogenesis, stress fiber, system process, muscle system process, binding, calcium ion binding, protein binding, extracellular region, intracellular, cell, cytoplasm, cytosol, cytoskeleton, brush border, muscle contraction, cytoskeletal protein binding, regulation of cell shape, anatomical structure morphogenesis, cellular process, actin cytoskeleton, cellular component organization, myosi…	GO:0000902, GO:0001725, GO:0003008, GO:0003012, GO:0005488, GO:0005509, GO:0005515, GO:0005576, GO:0005622, GO:0005623, GO:0005737, GO:0005829, GO:0005856, GO:0005903, GO:0006936, GO:0008092, GO:0008360, GO:0009653, GO:0009987, GO:0015629, GO:0016043, GO:0016459, GO:0016460, GO:0017022, GO:0022603, GO:0022604, GO:0030016, GO:0030017, GO:0030018, GO:0031674, GO:0031982, GO:0031988, GO:0032036, GO:…	788.736	1294.83	633.015	-1.03129	1.83667e-08	1.0744e-06
ENSG00000122034	GTF3A	protein_coding	chr13			nucleic acid binding, DNA binding, RNA binding, binding, intracellular, cell, nucleus, nucleoplasm, nucleobase-containing compound metabolic process, transcription, DNA-templated, regulation of transcription, DNA-templated, transcription from RNA polymerase III promoter, cellular aromatic compound metabolic process, nitrogen compound metabolic process, metabolic process, biosynthetic process, mac…	GO:0003676, GO:0003677, GO:0003723, GO:0005488, GO:0005622, GO:0005623, GO:0005634, GO:0005654, GO:0006139, GO:0006351, GO:0006355, GO:0006383, GO:0006725, GO:0006807, GO:0008152, GO:0009058, GO:0009059, GO:0009303, GO:0009889, GO:0009987, GO:0010467, GO:0010468, GO:0010556, GO:0016070, GO:0018130, GO:0019219, GO:0019222, GO:0019438, GO:0031323, GO:0031326, GO:0031974, GO:0031981, GO:0032774, GO:…	627.464	944.33	529.966	-0.832198	1.8344e-08	1.0744e-06
ENSG00000068383	INPP5A	protein_coding	chr10	Metabolic pathways, Inositol phosphate metabolism, Phosphatidylinositol signaling system	hsa01100, hsa00562, hsa04070	catalytic activity, inositol-polyphosphate 5-phosphatase activity, binding, protein binding, extracellular region, cell, plasma membrane, alcohol metabolic process, lipid metabolic process, phospholipid metabolic process, glycerophospholipid metabolic process, phosphorus metabolic process, phosphate-containing compound metabolic process, metabolic process, cellular process, membrane, dephosphoryl…	GO:0003824, GO:0004445, GO:0005488, GO:0005515, GO:0005576, GO:0005623, GO:0005886, GO:0006066, GO:0006629, GO:0006644, GO:0006650, GO:0006793, GO:0006796, GO:0008152, GO:0009987, GO:0016020, GO:0016311, GO:0016787, GO:0016788, GO:0016791, GO:0019637, GO:0019751, GO:0019904, GO:0030258, GO:0031982, GO:0031988, GO:0042578, GO:0042731, GO:0043226, GO:0043227, GO:0043230, GO:0043647, GO:0044237, GO:…	565.77	863.115	474.279	-0.86245	1.89643e-08	1.10549e-06
ENSG00000126653	NSRP1	protein_coding	chr17			RNA splicing, via transesterification reactions, RNA splicing, via transesterification reactions with bulged adenosine as nucleophile, alternative mRNA splicing, via spliceosome, regulation of alternative mRNA splicing, via spliceosome, mRNA splicing, via spliceosome, nucleic acid binding, RNA binding, mRNA binding, binding, protein binding, intracellular, cell, nucleus, nucleoplasm, nucleobase-c…	GO:0000375, GO:0000377, GO:0000380, GO:0000381, GO:0000398, GO:0003676, GO:0003723, GO:0003729, GO:0005488, GO:0005515, GO:0005622, GO:0005623, GO:0005634, GO:0005654, GO:0006139, GO:0006396, GO:0006397, GO:0006725, GO:0006807, GO:0006810, GO:0006913, GO:0008152, GO:0008380, GO:0009987, GO:0010467, GO:0010468, GO:0016070, GO:0016071, GO:0016604, GO:0016607, GO:0019219, GO:0019222, GO:0030529, GO:…	248.622	101.755	293.812	1.52058	1.90037e-08	1.10549e-06
ENSG00000139433	GLTP	protein_coding	chr12			transporter activity, lipid transporter activity, binding, protein binding, extracellular region, intracellular, cell, cytoplasm, cytosol, lipid metabolic process, membrane lipid metabolic process, glycolipid metabolic process, sphingolipid metabolic process, glycosphingolipid metabolic process, nitrogen compound metabolic process, transport, lipid transport, metabolic process, lipid binding, cel…	GO:0005215, GO:0005319, GO:0005488, GO:0005515, GO:0005576, GO:0005622, GO:0005623, GO:0005737, GO:0005829, GO:0006629, GO:0006643, GO:0006664, GO:0006665, GO:0006687, GO:0006807, GO:0006810, GO:0006869, GO:0008152, GO:0008289, GO:0009987, GO:0010876, GO:0016020, GO:0017089, GO:0022892, GO:0031982, GO:0031988, GO:0033036, GO:0043226, GO:0043227, GO:0043230, GO:0044237, GO:0044238, GO:0044255, GO:…	159.909	226.623	139.381	-0.697299	1.91257e-08	1.1095e-06
ENSG00000131018	SYNE1	protein_coding	chr6			nucleic acid binding, RNA binding, actin binding, binding, protein binding, lamin binding, intracellular, cell, nucleus, nuclear envelope, nuclear outer membrane, nucleoplasm, cytoplasm, Golgi apparatus, cytoskeleton, plasma membrane, organelle organization, nucleus organization, cytoskeleton organization, Golgi organization, cytoskeletal protein binding, protein localization, cellular process, e…	GO:0003676, GO:0003723, GO:0003779, GO:0005488, GO:0005515, GO:0005521, GO:0005622, GO:0005623, GO:0005634, GO:0005635, GO:0005640, GO:0005654, GO:0005737, GO:0005794, GO:0005856, GO:0005886, GO:0006996, GO:0006997, GO:0007010, GO:0007030, GO:0008092, GO:0008104, GO:0009987, GO:0010256, GO:0012505, GO:0016020, GO:0016021, GO:0016043, GO:0019867, GO:0030016, GO:0030017, GO:0030154, GO:0031090, GO:…	4650.66	3186.2	5101.27	0.678851	1.95305e-08	1.12986e-06
ENSG00000123444	KBTBD4	protein_coding	chr11					158.555	264.073	126.088	-1.06056	1.97905e-08	1.14174e-06
ENSG00000186812	ZNF397	protein_coding	chr18			nucleic acid binding transcription factor activity, nucleic acid binding, DNA binding, transcription factor activity, sequence-specific DNA binding, binding, protein binding, intracellular, cell, nucleus, cytoplasm, nucleobase-containing compound metabolic process, transcription, DNA-templated, regulation of transcription, DNA-templated, cellular aromatic compound metabolic process, nitrogen comp…	GO:0001071, GO:0003676, GO:0003677, GO:0003700, GO:0005488, GO:0005515, GO:0005622, GO:0005623, GO:0005634, GO:0005737, GO:0006139, GO:0006351, GO:0006355, GO:0006725, GO:0006807, GO:0008152, GO:0009058, GO:0009059, GO:0009889, GO:0009987, GO:0010467, GO:0010468, GO:0010556, GO:0016070, GO:0018130, GO:0019219, GO:0019222, GO:0019438, GO:0031323, GO:0031326, GO:0032774, GO:0034641, GO:0034645, GO:…	273.814	195.44	297.929	0.605713	2.0694e-08	1.19058e-06
ENSG00000173171	MTX1	protein_coding	chr1			intracellular, cell, cytoplasm, mitochondrion, mitochondrial envelope, mitochondrial outer membrane, protein targeting, protein targeting to mitochondrion, transport, mitochondrial transport, intracellular protein transport, organelle organization, mitochondrion organization, protein localization, cellular process, protein transport, membrane, integral component of membrane, cellular component or…	GO:0005622, GO:0005623, GO:0005737, GO:0005739, GO:0005740, GO:0005741, GO:0006605, GO:0006626, GO:0006810, GO:0006839, GO:0006886, GO:0006996, GO:0007005, GO:0008104, GO:0009987, GO:0015031, GO:0016020, GO:0016021, GO:0016043, GO:0019867, GO:0031090, GO:0031224, GO:0031966, GO:0031967, GO:0031968, GO:0031975, GO:0033036, GO:0033365, GO:0034613, GO:0043226, GO:0043227, GO:0043229, GO:0043231, GO:…	40.6202	64.0053	33.4248	-0.917107	2.19979e-08	1.26214e-06
ENSG00000103502	CDIPT	protein_coding	chr16	Metabolic pathways, Glycerophospholipid metabolism, Inositol phosphate metabolism, Phosphatidylinositol signaling system	hsa01100, hsa00564, hsa00562, hsa04070	Golgi membrane, catalytic activity, CDP-diacylglycerol-inositol 3-phosphatidyltransferase activity, binding, protein binding, intracellular, cell, cytoplasm, endoplasmic reticulum, endoplasmic reticulum membrane, Golgi apparatus, plasma membrane, lipid metabolic process, phospholipid metabolic process, glycerophospholipid metabolic process, phosphatidylinositol biosynthetic process, phosphorus me…	GO:0000139, GO:0003824, GO:0003881, GO:0005488, GO:0005515, GO:0005622, GO:0005623, GO:0005737, GO:0005783, GO:0005789, GO:0005794, GO:0005886, GO:0006629, GO:0006644, GO:0006650, GO:0006661, GO:0006793, GO:0006796, GO:0008152, GO:0008289, GO:0008610, GO:0008654, GO:0009058, GO:0009987, GO:0012505, GO:0016020, GO:0016021, GO:0016740, GO:0016772, GO:0016780, GO:0017169, GO:0019637, GO:0019992, GO:…	276.924	444.27	225.433	-0.975595	2.22474e-08	1.27296e-06
ENSG00000102786	INTS6	protein_coding	chr13			DNA-directed RNA polymerase complex, signal transducer activity, receptor activity, transmembrane signaling receptor activity, binding, protein binding, intracellular, cell, nucleus, nucleoplasm, cytoskeleton, nucleobase-containing compound metabolic process, transcription, DNA-templated, transcription from RNA polymerase II promoter, RNA processing, cellular aromatic compound metabolic process, …	GO:0000428, GO:0004871, GO:0004872, GO:0004888, GO:0005488, GO:0005515, GO:0005622, GO:0005623, GO:0005634, GO:0005654, GO:0005856, GO:0006139, GO:0006351, GO:0006366, GO:0006396, GO:0006725, GO:0006807, GO:0007154, GO:0007165, GO:0008152, GO:0009058, GO:0009059, GO:0009301, GO:0009987, GO:0010467, GO:0015629, GO:0016070, GO:0016073, GO:0016180, GO:0016591, GO:0018130, GO:0019438, GO:0023052, GO:…	475.633	375.162	506.547	0.432186	2.28912e-08	1.30623e-06
ENSG00000172409	CLP1	protein_coding	chr11	mRNA surveillance pathway	hsa03015	nucleotide binding, tRNA-intron endonuclease complex, RNA splicing, via transesterification reactions, RNA splicing, via transesterification reactions with bulged adenosine as nucleophile, RNA splicing, via endonucleolytic cleavage and ligation, mRNA splicing, via spliceosome, nucleoside binding, purine nucleoside binding, catalytic activity, binding, ATP binding, intracellular, cell, nucleus, nu…	GO:0000166, GO:0000214, GO:0000375, GO:0000377, GO:0000394, GO:0000398, GO:0001882, GO:0001883, GO:0003824, GO:0005488, GO:0005524, GO:0005622, GO:0005623, GO:0005634, GO:0005654, GO:0005737, GO:0005849, GO:0006139, GO:0006351, GO:0006353, GO:0006366, GO:0006369, GO:0006378, GO:0006379, GO:0006388, GO:0006396, GO:0006397, GO:0006399, GO:0006725, GO:0006793, GO:0006796, GO:0006807, GO:0007275, GO:…	54.9505	89.1151	44.4384	-0.987858	2.33569e-08	1.32918e-06
ENSG00000125037	EMC3	protein_coding	chr3			intracellular, cell, cytoplasm, endoplasmic reticulum, endoplasmic reticulum membrane, protein folding, cellular process, endomembrane system, membrane, integral component of membrane, integral component of endoplasmic reticulum membrane, intrinsic component of membrane, intrinsic component of endoplasmic reticulum membrane, macromolecular complex, protein folding in endoplasmic reticulum, nuclea…	GO:0005622, GO:0005623, GO:0005737, GO:0005783, GO:0005789, GO:0006457, GO:0009987, GO:0012505, GO:0016020, GO:0016021, GO:0030176, GO:0031224, GO:0031227, GO:0032991, GO:0034975, GO:0042175, GO:0043226, GO:0043227, GO:0043229, GO:0043231, GO:0043234, GO:0044422, GO:0044424, GO:0044425, GO:0044432, GO:0044444, GO:0044446, GO:0044464, GO:0072546, GO:0098796	364.944	560.044	304.913	-0.874993	2.3709e-08	1.34556e-06
ENSG00000177971	IMP3	protein_coding	chr15	Ribosome biogenesis in eukaryotes	hsa03008	nucleic acid binding, RNA binding, binding, protein binding, intracellular, cell, nucleus, nucleoplasm, nucleolus, nucleobase-containing compound metabolic process, rRNA processing, RNA processing, cellular aromatic compound metabolic process, nitrogen compound metabolic process, metabolic process, cellular process, gene expression, RNA metabolic process, rRNA metabolic process, ribonucleoprotein…	GO:0003676, GO:0003723, GO:0005488, GO:0005515, GO:0005622, GO:0005623, GO:0005634, GO:0005654, GO:0005730, GO:0006139, GO:0006364, GO:0006396, GO:0006725, GO:0006807, GO:0008152, GO:0009987, GO:0010467, GO:0016070, GO:0016072, GO:0022613, GO:0030515, GO:0030529, GO:0030684, GO:0030686, GO:0031974, GO:0031981, GO:0032040, GO:0032991, GO:0034457, GO:0034470, GO:0034641, GO:0034660, GO:0042254, GO:…	158.456	255.307	128.656	-0.983188	2.38395e-08	1.34932e-06
ENSG00000165175	MID1IP1	protein_coding	chrX			microtubule cytoskeleton organization, binding, protein binding, intracellular, cell, nucleus, cytoplasm, cytosol, cytoskeleton, microtubule, organic acid metabolic process, protein complex assembly, lipid metabolic process, fatty acid metabolic process, fatty acid biosynthetic process, organelle organization, cytoskeleton organization, microtubule-based process, microtubule depolymerization, neg…	GO:0000226, GO:0005488, GO:0005515, GO:0005622, GO:0005623, GO:0005634, GO:0005737, GO:0005829, GO:0005856, GO:0005874, GO:0006082, GO:0006461, GO:0006629, GO:0006631, GO:0006633, GO:0006996, GO:0007010, GO:0007017, GO:0007019, GO:0007026, GO:0008022, GO:0008152, GO:0008610, GO:0009058, GO:0009889, GO:0009891, GO:0009893, GO:0009987, GO:0010565, GO:0010639, GO:0015630, GO:0016043, GO:0016053, GO:…	165.068	190.972	157.098	-0.280075	2.39898e-08	1.35416e-06
ENSG00000102349	KLF8	protein_coding	chrX			nucleic acid binding, DNA binding, binding, intracellular, cell, nucleus, nucleobase-containing compound metabolic process, transcription, DNA-templated, regulation of transcription, DNA-templated, cellular aromatic compound metabolic process, nitrogen compound metabolic process, metabolic process, biosynthetic process, macromolecule biosynthetic process, regulation of biosynthetic process, cellu…	GO:0003676, GO:0003677, GO:0005488, GO:0005622, GO:0005623, GO:0005634, GO:0006139, GO:0006351, GO:0006355, GO:0006725, GO:0006807, GO:0008152, GO:0009058, GO:0009059, GO:0009889, GO:0009987, GO:0010467, GO:0010468, GO:0010556, GO:0016070, GO:0018130, GO:0019219, GO:0019222, GO:0019438, GO:0031323, GO:0031326, GO:0032774, GO:0034641, GO:0034645, GO:0034654, GO:0043167, GO:0043169, GO:0043170, GO:…	92.4122	40.9324	108.252	1.38152	2.43379e-08	1.37012e-06
ENSG00000102189	EEA1	protein_coding	chr12	Tuberculosis, Endocytosis, Phagosome	hsa05152, hsa04144, hsa04145	binding, protein binding, calmodulin binding, phospholipid binding, 1-phosphatidylinositol binding, extracellular region, intracellular, cell, cytoplasm, endosome, early endosome, vacuole, vacuolar membrane, cytosol, plasma membrane, serine-pyruvate aminotransferase complex, transport, endocytosis, vesicle fusion, organelle organization, vacuole organization, vacuolar transport, zinc ion binding,…	GO:0005488, GO:0005515, GO:0005516, GO:0005543, GO:0005545, GO:0005576, GO:0005622, GO:0005623, GO:0005737, GO:0005768, GO:0005769, GO:0005773, GO:0005774, GO:0005829, GO:0005886, GO:0005969, GO:0006810, GO:0006897, GO:0006906, GO:0006996, GO:0007033, GO:0007034, GO:0008270, GO:0008289, GO:0009987, GO:0010008, GO:0012505, GO:0016020, GO:0016043, GO:0016050, GO:0016189, GO:0016192, GO:0016197, GO:…	625.882	370.576	704.437	0.92486	2.46421e-08	1.38044e-06
ENSG00000125835	SNRPB	protein_coding	chr20	Spliceosome, Systemic lupus erythematosus	hsa03040, hsa05322	RNA splicing, via transesterification reactions, RNA splicing, via transesterification reactions with bulged adenosine as nucleophile, spliceosomal snRNP assembly, mRNA splicing, via spliceosome, mitophagy, macromitophagy, positive regulation of defense response to virus by host, immune effector process, immune system process, regulation of immune system process, regulation of immune effector pro…	GO:0000375, GO:0000377, GO:0000387, GO:0000398, GO:0000422, GO:0000423, GO:0002230, GO:0002252, GO:0002376, GO:0002682, GO:0002697, GO:0002831, GO:0003676, GO:0003723, GO:0005488, GO:0005515, GO:0005576, GO:0005622, GO:0005623, GO:0005634, GO:0005654, GO:0005681, GO:0005682, GO:0005683, GO:0005684, GO:0005685, GO:0005686, GO:0005687, GO:0005689, GO:0005697, GO:0005737, GO:0005829, GO:0006139, GO:…	141.04	247.557	108.266	-1.18573	2.4653e-08	1.38044e-06
ENSG00000092330	TINF2	protein_coding	chr14			nuclear chromosome, telomere maintenance, chromosome, telomeric region, telomere cap complex, nuclear telomere cap complex, nuclear chromosome, telomeric region, nucleic acid binding, DNA binding, enzyme inhibitor activity, binding, protein binding, intracellular, cell, nucleus, nucleoplasm, chromosome, carbohydrate metabolic process, regulation of carbohydrate metabolic process, nucleobase-conta…	GO:0000228, GO:0000723, GO:0000781, GO:0000782, GO:0000783, GO:0000784, GO:0003676, GO:0003677, GO:0004857, GO:0005488, GO:0005515, GO:0005622, GO:0005623, GO:0005634, GO:0005654, GO:0005694, GO:0005975, GO:0006109, GO:0006139, GO:0006259, GO:0006278, GO:0006464, GO:0006471, GO:0006486, GO:0006725, GO:0006807, GO:0006996, GO:0007004, GO:0008104, GO:0008152, GO:0008283, GO:0008285, GO:0009058, GO:…	220.287	355.681	178.627	-0.989628	2.49786e-08	1.39123e-06
ENSG00000180992	MRPL14	protein_coding	chr6	Ribosome	hsa03010	nucleic acid binding, RNA binding, structural constituent of ribosome, structural molecule activity, binding, intracellular, cell, cytoplasm, mitochondrion, mitochondrial envelope, mitochondrial inner membrane, ribosome, translation, translational elongation, translational termination, peptide metabolic process, nitrogen compound metabolic process, organelle organization, mitochondrion organizati…	GO:0003676, GO:0003723, GO:0003735, GO:0005198, GO:0005488, GO:0005622, GO:0005623, GO:0005737, GO:0005739, GO:0005740, GO:0005743, GO:0005840, GO:0006412, GO:0006414, GO:0006415, GO:0006518, GO:0006807, GO:0006996, GO:0007005, GO:0008152, GO:0009058, GO:0009059, GO:0009987, GO:0010467, GO:0016020, GO:0016043, GO:0019538, GO:0019866, GO:0022411, GO:0030529, GO:0031090, GO:0031966, GO:0031967, GO:…	110.558	185.946	87.3619	-1.08112	2.49511e-08	1.39123e-06
ENSG00000184900	SUMO3	protein_coding	chr21	RNA transport	hsa03013	chromosome, centromeric region, kinetochore, binding, protein binding, extracellular region, intracellular, cell, nucleus, nucleoplasm, chromosome, cytoplasm, nucleobase-containing compound metabolic process, DNA metabolic process, DNA repair, nucleotide-excision repair, cellular protein modification process, cellular aromatic compound metabolic process, nitrogen compound metabolic process, respo…	GO:0000775, GO:0000776, GO:0005488, GO:0005515, GO:0005576, GO:0005622, GO:0005623, GO:0005634, GO:0005654, GO:0005694, GO:0005737, GO:0006139, GO:0006259, GO:0006281, GO:0006289, GO:0006464, GO:0006725, GO:0006807, GO:0006950, GO:0006974, GO:0008152, GO:0009987, GO:0016604, GO:0016605, GO:0016925, GO:0018193, GO:0018205, GO:0019538, GO:0031386, GO:0031974, GO:0031981, GO:0031982, GO:0031988, GO:…	306.967	509.851	244.542	-1.05693	2.55025e-08	1.41664e-06
ENSG00000155744	FAM126B	protein_coding	chr2			binding, protein binding, intracellular, cell, cytoplasm, cytosol, plasma membrane, membrane, intracellular part, cytoplasmic part, cell part, cell periphery	GO:0005488, GO:0005515, GO:0005622, GO:0005623, GO:0005737, GO:0005829, GO:0005886, GO:0016020, GO:0044424, GO:0044444, GO:0044464, GO:0071944	269.375	183.091	295.924	0.689673	2.62351e-08	1.45348e-06
ENSG00000204628	RACK1	protein_coding	chr5	Measles	hsa05162	response to reactive oxygen species, ossification, regulation of cell growth, osteoblast differentiation, cellular glucose homeostasis, phagocytic cup, regulation of protein phosphorylation, negative regulation of protein phosphorylation, positive regulation of protein phosphorylation, regulation of cytokine-mediated signaling pathway, regulation of membrane depolarization, nucleic acid binding, …	GO:0000302, GO:0001503, GO:0001558, GO:0001649, GO:0001678, GO:0001891, GO:0001932, GO:0001933, GO:0001934, GO:0001959, GO:0003254, GO:0003676, GO:0003723, GO:0004857, GO:0004860, GO:0005080, GO:0005102, GO:0005198, GO:0005488, GO:0005515, GO:0005576, GO:0005622, GO:0005623, GO:0005634, GO:0005737, GO:0005739, GO:0005829, GO:0005840, GO:0005886, GO:0006139, GO:0006140, GO:0006163, GO:0006195, GO:…	1968.52	3665.12	1446.49	-1.34071	2.6788e-08	1.4802e-06
ENSG00000011405	PIK3C2A	protein_coding	chr11	Metabolic pathways, Inositol phosphate metabolism, Phosphatidylinositol signaling system	hsa01100, hsa00562, hsa04070	nucleotide binding, nucleoside binding, purine nucleoside binding, system process, muscle system process, circulatory system process, vascular process in circulatory system, catalytic activity, binding, ATP binding, phospholipid binding, extracellular region, intracellular, cell, nucleus, cytoplasm, Golgi apparatus, cytosol, plasma membrane, phosphatidylinositol 3-kinase complex, protein complex …	GO:0000166, GO:0001882, GO:0001883, GO:0003008, GO:0003012, GO:0003013, GO:0003018, GO:0003824, GO:0005488, GO:0005524, GO:0005543, GO:0005576, GO:0005622, GO:0005623, GO:0005634, GO:0005737, GO:0005794, GO:0005829, GO:0005886, GO:0005942, GO:0006461, GO:0006629, GO:0006644, GO:0006650, GO:0006661, GO:0006793, GO:0006796, GO:0006810, GO:0006887, GO:0006897, GO:0006936, GO:0006939, GO:0007154, GO:…	732.816	549.737	789.148	0.520759	2.70699e-08	1.49183e-06
ENSG00000273247	AC097376.2	antisense	chr4					58.7758	25.315	69.0715	1.41294	2.73636e-08	1.50406e-06
ENSG00000128923	MINDY2	protein_coding	chr15			intracellular, cell, nucleus, nucleoplasm, membrane-enclosed lumen, nuclear lumen, organelle, membrane-bounded organelle, intracellular organelle, intracellular membrane-bounded organelle, organelle lumen, organelle part, intracellular part, nuclear part, intracellular organelle part, cell part, intracellular organelle lumen	GO:0005622, GO:0005623, GO:0005634, GO:0005654, GO:0031974, GO:0031981, GO:0043226, GO:0043227, GO:0043229, GO:0043231, GO:0043233, GO:0044422, GO:0044424, GO:0044428, GO:0044446, GO:0044464, GO:0070013	670.427	481.612	728.524	0.596093	2.74948e-08	1.50732e-06
ENSG00000143776	CDC42BPA	protein_coding	chr1			nucleotide binding, magnesium ion binding, nucleoside binding, purine nucleoside binding, catalytic activity, protein kinase activity, protein serine/threonine kinase activity, binding, protein binding, ATP binding, extracellular region, intracellular, cell, cytoplasm, cytoskeleton, cell-cell junction, cellular protein modification process, protein phosphorylation, phosphorus metabolic process, p…	GO:0000166, GO:0000287, GO:0001882, GO:0001883, GO:0003824, GO:0004672, GO:0004674, GO:0005488, GO:0005515, GO:0005524, GO:0005576, GO:0005622, GO:0005623, GO:0005737, GO:0005856, GO:0005911, GO:0006464, GO:0006468, GO:0006793, GO:0006796, GO:0006928, GO:0006996, GO:0007010, GO:0007154, GO:0007165, GO:0008152, GO:0009987, GO:0015629, GO:0016043, GO:0016301, GO:0016310, GO:0016477, GO:0016740, GO:…	1150.74	794.943	1260.22	0.664084	2.76241e-08	1.51045e-06
ENSG00000100292	HMOX1	protein_coding	chr22	Mineral absorption, HIF-1 signaling pathway, MicroRNAs in cancer, Porphyrin and chlorophyll metabolism	hsa04978, hsa04066, hsa05206, hsa00860	response to reactive oxygen species, angiogenesis, blood vessel development, response to hypoxia, cell activation, cytokine production, regulation of cytokine production, negative regulation of cytokine production, positive regulation of cytokine production, endothelial cell proliferation, vasculature development, wound healing involved in inflammatory response, immune effector process, myeloid c…	GO:0000302, GO:0001525, GO:0001568, GO:0001666, GO:0001775, GO:0001816, GO:0001817, GO:0001818, GO:0001819, GO:0001935, GO:0001944, GO:0002246, GO:0002252, GO:0002262, GO:0002263, GO:0002274, GO:0002275, GO:0002279, GO:0002366, GO:0002367, GO:0002376, GO:0002440, GO:0002443, GO:0002444, GO:0002448, GO:0002682, GO:0002683, GO:0002684, GO:0002685, GO:0002686, GO:0002694, GO:0002695, GO:0002697, GO:…	50.8127	152.225	19.6088	-2.89432	2.77774e-08	1.51488e-06
ENSG00000168894	RNF181	protein_coding	chr2			protein polyubiquitination, catalytic activity, ubiquitin-protein transferase activity, binding, cellular protein modification process, proteolysis, ubiquitin-dependent protein catabolic process, metabolic process, zinc ion binding, catabolic process, macromolecule catabolic process, cellular process, proteasomal protein catabolic process, protein ubiquitination, transferase activity, ligase acti…	GO:0000209, GO:0003824, GO:0004842, GO:0005488, GO:0006464, GO:0006508, GO:0006511, GO:0008152, GO:0008270, GO:0009056, GO:0009057, GO:0009987, GO:0010498, GO:0016567, GO:0016740, GO:0016874, GO:0019538, GO:0019787, GO:0019941, GO:0030163, GO:0032446, GO:0036211, GO:0042787, GO:0043161, GO:0043167, GO:0043169, GO:0043170, GO:0043412, GO:0043632, GO:0044237, GO:0044238, GO:0044248, GO:0044257, GO:…	187.93	358.307	135.507	-1.39625	2.82491e-08	1.5366e-06
ENSG00000103152	MPG	protein_coding	chr16	Base excision repair	hsa03410	nucleic acid binding, DNA binding, damaged DNA binding, catalytic activity, alkylbase DNA N-glycosylase activity, binding, protein binding, intracellular, cell, nucleus, nucleoplasm, cytoplasm, mitochondrion, mitochondrial matrix, nucleobase-containing compound metabolic process, DNA metabolic process, DNA repair, base-excision repair, base-excision repair, AP site formation, DNA modification, DN…	GO:0003676, GO:0003677, GO:0003684, GO:0003824, GO:0003905, GO:0005488, GO:0005515, GO:0005622, GO:0005623, GO:0005634, GO:0005654, GO:0005737, GO:0005739, GO:0005759, GO:0006139, GO:0006259, GO:0006281, GO:0006284, GO:0006285, GO:0006304, GO:0006307, GO:0006725, GO:0006807, GO:0006950, GO:0006974, GO:0008152, GO:0008725, GO:0009295, GO:0009987, GO:0016787, GO:0016798, GO:0016799, GO:0019104, GO:…	88.7384	116.023	80.3433	-0.524693	2.9798e-08	1.61666e-06
ENSG00000165288	BRWD3	protein_coding	chrX			cell morphogenesis, intracellular, cell, nucleus, nucleobase-containing compound metabolic process, transcription, DNA-templated, regulation of transcription, DNA-templated, regulation of transcription from RNA polymerase II promoter, transcription from RNA polymerase II promoter, cellular aromatic compound metabolic process, nitrogen compound metabolic process, organelle organization, cytoskelet…	GO:0000902, GO:0005622, GO:0005623, GO:0005634, GO:0006139, GO:0006351, GO:0006355, GO:0006357, GO:0006366, GO:0006725, GO:0006807, GO:0006996, GO:0007010, GO:0008152, GO:0008360, GO:0009058, GO:0009059, GO:0009653, GO:0009889, GO:0009987, GO:0010467, GO:0010468, GO:0010556, GO:0016043, GO:0016070, GO:0018130, GO:0019219, GO:0019222, GO:0019438, GO:0022603, GO:0022604, GO:0031323, GO:0031326, GO:…	246.863	159.026	273.89	0.78055	2.98899e-08	1.61745e-06
ENSG00000170892	TSEN34	protein_coding	chr19			tRNA-intron endonuclease activity, tRNA-intron endonuclease complex, tRNA-type intron splice site recognition and cleavage, RNA splicing, via endonucleolytic cleavage and ligation, nucleic acid binding, catalytic activity, nuclease activity, endonuclease activity, endoribonuclease activity, ribonuclease activity, tRNA-specific ribonuclease activity, binding, intracellular, cell, nucleus, nucleopl…	GO:0000213, GO:0000214, GO:0000379, GO:0000394, GO:0003676, GO:0003824, GO:0004518, GO:0004519, GO:0004521, GO:0004540, GO:0004549, GO:0005488, GO:0005622, GO:0005623, GO:0005634, GO:0005654, GO:0005730, GO:0006139, GO:0006388, GO:0006396, GO:0006397, GO:0006399, GO:0006725, GO:0006807, GO:0008033, GO:0008152, GO:0008380, GO:0009987, GO:0010467, GO:0016070, GO:0016071, GO:0016787, GO:0016788, GO:…	97.2683	158.012	78.5778	-0.998703	3.00782e-08	1.62345e-06
ENSG00000133739	LRRCC1	protein_coding	chr8			mitotic cell cycle, nuclear division, intracellular, cell, nucleus, nucleoplasm, cytoplasm, centrosome, centriole, microtubule organizing center, cytoskeleton, organelle organization, cell cycle, mitotic nuclear division, cellular process, microtubule cytoskeleton, cellular component organization, cell cycle process, membrane-enclosed lumen, nuclear lumen, organelle, membrane-bounded organelle, n…	GO:0000278, GO:0000280, GO:0005622, GO:0005623, GO:0005634, GO:0005654, GO:0005737, GO:0005813, GO:0005814, GO:0005815, GO:0005856, GO:0006996, GO:0007049, GO:0007067, GO:0009987, GO:0015630, GO:0016043, GO:0022402, GO:0031974, GO:0031981, GO:0043226, GO:0043227, GO:0043228, GO:0043229, GO:0043231, GO:0043232, GO:0043233, GO:0044422, GO:0044424, GO:0044428, GO:0044430, GO:0044444, GO:0044446, GO:…	84.6785	36.39	99.5365	1.42699	3.02785e-08	1.62588e-06
ENSG00000134184	GSTM1	protein_coding	chr1	Platinum drug resistance, Glutathione metabolism, Metabolism of xenobiotics by cytochrome P450, Drug metabolism - cytochrome P450, Chemical carcinogenesis	hsa01524, hsa00480, hsa00980, hsa00982, hsa05204	catalytic activity, glutathione transferase activity, binding, protein binding, intracellular, cell, cytoplasm, cytosol, peptide metabolic process, cellular modified amino acid metabolic process, cellular aromatic compound metabolic process, glutathione metabolic process, sulfur compound metabolic process, xenobiotic metabolic process, nitrogen compound metabolic process, response to stress, meta…	GO:0003824, GO:0004364, GO:0005488, GO:0005515, GO:0005622, GO:0005623, GO:0005737, GO:0005829, GO:0006518, GO:0006575, GO:0006725, GO:0006749, GO:0006790, GO:0006805, GO:0006807, GO:0006950, GO:0008152, GO:0009056, GO:0009058, GO:0009410, GO:0009636, GO:0009987, GO:0016740, GO:0016765, GO:0018916, GO:0019899, GO:0033218, GO:0033554, GO:0034641, GO:0042178, GO:0042221, GO:0042277, GO:0042537, GO:…	51.8341	0.564794	67.6093	5.45436	3.02397e-08	1.62588e-06
ENSG00000110711	AIP	protein_coding	chr11			transcription factor activity, protein binding, transcription factor activity, transcription factor binding, transcription cofactor activity, transcription coactivator activity, signal transducer activity, receptor binding, binding, protein binding, intracellular, cell, nucleus, nucleoplasm, cytoplasm, cytosol, plasma membrane, nucleobase-containing compound metabolic process, protein folding, pr…	GO:0000988, GO:0000989, GO:0003712, GO:0003713, GO:0004871, GO:0005102, GO:0005488, GO:0005515, GO:0005622, GO:0005623, GO:0005634, GO:0005654, GO:0005737, GO:0005829, GO:0005886, GO:0006139, GO:0006457, GO:0006605, GO:0006626, GO:0006725, GO:0006805, GO:0006807, GO:0006810, GO:0006839, GO:0006886, GO:0006996, GO:0007005, GO:0007154, GO:0007165, GO:0008104, GO:0008134, GO:0008152, GO:0009058, GO:…	147.601	229.94	122.266	-0.905744	3.05002e-08	1.63359e-06
ENSG00000054267	ARID4B	protein_coding	chr1			reproduction, regulatory region DNA binding, regulatory region nucleic acid binding, epithelial cell development, developmental process involved in reproduction, nucleic acid binding, DNA binding, catalytic activity, histone deacetylase activity, binding, protein binding, intracellular, cell, nucleus, nucleoplasm, cytoplasm, nucleobase-containing compound metabolic process, chromatin organization…	GO:0000003, GO:0000975, GO:0001067, GO:0002064, GO:0003006, GO:0003676, GO:0003677, GO:0003824, GO:0004407, GO:0005488, GO:0005515, GO:0005622, GO:0005623, GO:0005634, GO:0005654, GO:0005737, GO:0006139, GO:0006325, GO:0006349, GO:0006351, GO:0006355, GO:0006357, GO:0006366, GO:0006464, GO:0006476, GO:0006479, GO:0006725, GO:0006807, GO:0006996, GO:0007275, GO:0007276, GO:0007283, GO:0007548, GO:…	380.15	213.984	431.279	1.00773	3.07258e-08	1.64148e-06
ENSG00000272341	AL137003.2	lincRNA	chr6					27.6619	12.7078	32.2631	1.27893	3.0982e-08	1.65095e-06
ENSG00000158796	DEDD	protein_coding	chr1			reproduction, placenta development, maternal placenta development, developmental process involved in reproduction, nucleic acid binding, DNA binding, binding, protein binding, intracellular, cell, nucleus, nucleolus, cytoplasm, nucleobase-containing compound metabolic process, transcription, DNA-templated, regulation of transcription, DNA-templated, regulation of transcription from RNA polymerase…	GO:0000003, GO:0001890, GO:0001893, GO:0003006, GO:0003676, GO:0003677, GO:0005488, GO:0005515, GO:0005622, GO:0005623, GO:0005634, GO:0005730, GO:0005737, GO:0006139, GO:0006351, GO:0006355, GO:0006356, GO:0006360, GO:0006725, GO:0006807, GO:0006915, GO:0007154, GO:0007165, GO:0007166, GO:0007275, GO:0007276, GO:0007283, GO:0007565, GO:0008152, GO:0008219, GO:0008625, GO:0009056, GO:0009057, GO:…	144.147	195.674	128.292	-0.605171	3.12636e-08	1.66173e-06
ENSG00000213626	LBH	protein_coding	chr2			intracellular, cell, nucleus, cytoplasm, nucleobase-containing compound metabolic process, transcription, DNA-templated, regulation of transcription, DNA-templated, cellular aromatic compound metabolic process, nitrogen compound metabolic process, response to stress, multicellular organism development, blood coagulation, hemostasis, metabolic process, biosynthetic process, macromolecule biosynthe…	GO:0005622, GO:0005623, GO:0005634, GO:0005737, GO:0006139, GO:0006351, GO:0006355, GO:0006725, GO:0006807, GO:0006950, GO:0007275, GO:0007596, GO:0007599, GO:0008152, GO:0009058, GO:0009059, GO:0009605, GO:0009611, GO:0009889, GO:0009891, GO:0009893, GO:0009987, GO:0010467, GO:0010468, GO:0010556, GO:0010557, GO:0010604, GO:0010628, GO:0016070, GO:0018130, GO:0019219, GO:0019222, GO:0019438, GO:…	1115.64	1991.64	846.102	-1.23407	3.22951e-08	1.71221e-06
ENSG00000146247	PHIP	protein_coding	chr6			mitotic cell cycle, nuclear division, cell morphogenesis, regulation of protein phosphorylation, receptor binding, insulin receptor binding, binding, protein binding, extracellular region, intracellular, cell, nucleus, nucleobase-containing compound metabolic process, transcription, DNA-templated, regulation of transcription, DNA-templated, regulation of transcription from RNA polymerase II promo…	GO:0000278, GO:0000280, GO:0000902, GO:0001932, GO:0005102, GO:0005158, GO:0005488, GO:0005515, GO:0005576, GO:0005622, GO:0005623, GO:0005634, GO:0006139, GO:0006351, GO:0006355, GO:0006357, GO:0006366, GO:0006464, GO:0006468, GO:0006725, GO:0006793, GO:0006796, GO:0006807, GO:0006915, GO:0006996, GO:0007010, GO:0007049, GO:0007067, GO:0007088, GO:0007154, GO:0007165, GO:0007166, GO:0007167, GO:…	890.672	575.843	987.542	0.777123	3.31815e-08	1.75057e-06
ENSG00000166801	FAM111A	protein_coding	chr11			chromatin, immune effector process, immune system process, binding, protein binding, intracellular, cell, nucleus, chromosome, cytoplasm, nucleobase-containing compound metabolic process, DNA metabolic process, DNA replication, cellular aromatic compound metabolic process, nitrogen compound metabolic process, response to stress, defense response, metabolic process, biosynthetic process, macromole…	GO:0000785, GO:0002252, GO:0002376, GO:0005488, GO:0005515, GO:0005622, GO:0005623, GO:0005634, GO:0005694, GO:0005737, GO:0006139, GO:0006259, GO:0006260, GO:0006725, GO:0006807, GO:0006950, GO:0006952, GO:0008152, GO:0009058, GO:0009059, GO:0009605, GO:0009607, GO:0009615, GO:0009987, GO:0016032, GO:0019058, GO:0019079, GO:0032991, GO:0034641, GO:0034645, GO:0043170, GO:0043207, GO:0043226, GO:…	168.086	106.103	187.157	0.812939	3.31858e-08	1.75057e-06
ENSG00000214026	MRPL23	protein_coding	chr11	Ribosome	hsa03010	nucleotide binding, organellar ribosome, organellar large ribosomal subunit, nucleic acid binding, RNA binding, structural constituent of ribosome, structural molecule activity, binding, protein binding, intracellular, cell, nucleus, nucleolus, cytoplasm, mitochondrion, mitochondrial envelope, mitochondrial inner membrane, mitochondrial matrix, mitochondrial ribosome, mitochondrial large ribosoma…	GO:0000166, GO:0000313, GO:0000315, GO:0003676, GO:0003723, GO:0003735, GO:0005198, GO:0005488, GO:0005515, GO:0005622, GO:0005623, GO:0005634, GO:0005730, GO:0005737, GO:0005739, GO:0005740, GO:0005743, GO:0005759, GO:0005761, GO:0005762, GO:0005840, GO:0006412, GO:0006414, GO:0006415, GO:0006518, GO:0006807, GO:0006996, GO:0007005, GO:0008152, GO:0009058, GO:0009059, GO:0009987, GO:0010467, GO:…	134.525	175.325	121.971	-0.519918	3.35982e-08	1.76787e-06
ENSG00000182670	TTC3	protein_coding	chr21			protein polyubiquitination, catalytic activity, ubiquitin-protein transferase activity, binding, protein binding, intracellular, cell, nucleus, nucleolus, cytoplasm, cellular protein modification process, proteolysis, ubiquitin-dependent protein catabolic process, metabolic process, zinc ion binding, catabolic process, macromolecule catabolic process, cellular process, protein ubiquitination, tra…	GO:0000209, GO:0003824, GO:0004842, GO:0005488, GO:0005515, GO:0005622, GO:0005623, GO:0005634, GO:0005730, GO:0005737, GO:0006464, GO:0006508, GO:0006511, GO:0008152, GO:0008270, GO:0009056, GO:0009057, GO:0009987, GO:0016567, GO:0016740, GO:0016874, GO:0019538, GO:0019787, GO:0019941, GO:0030163, GO:0031974, GO:0031981, GO:0032446, GO:0036211, GO:0043167, GO:0043169, GO:0043170, GO:0043226, GO:…	1237.82	810.691	1369.25	0.755437	3.41594e-08	1.78841e-06
ENSG00000231074	HCG18	antisense	chr6					362.926	211.331	409.57	0.951313	3.41592e-08	1.78841e-06
ENSG00000248429	FAM198B-AS1	antisense	chr4					148.825	79.315	170.212	1.09205	3.5899e-08	1.8748e-06
ENSG00000170515	PA2G4	protein_coding	chr12			nucleic acid binding transcription factor activity, nucleic acid binding, DNA binding, transcription factor activity, sequence-specific DNA binding, RNA binding, binding, protein binding, extracellular region, intracellular, cell, nucleus, nucleoplasm, nucleolus, cytoplasm, nucleobase-containing compound metabolic process, transcription, DNA-templated, regulation of transcription, DNA-templated, …	GO:0001071, GO:0003676, GO:0003677, GO:0003700, GO:0003723, GO:0005488, GO:0005515, GO:0005576, GO:0005622, GO:0005623, GO:0005634, GO:0005654, GO:0005730, GO:0005737, GO:0006139, GO:0006351, GO:0006355, GO:0006364, GO:0006396, GO:0006412, GO:0006417, GO:0006518, GO:0006725, GO:0006807, GO:0006915, GO:0007049, GO:0007050, GO:0008152, GO:0008219, GO:0008283, GO:0009058, GO:0009059, GO:0009889, GO:…	375.492	557.916	319.362	-0.802929	3.60501e-08	1.87785e-06
ENSG00000184117	NIPSNAP1	protein_coding	chr22			system process, binding, protein binding, intracellular, cell, cytoplasm, mitochondrion, mitochondrial envelope, mitochondrial inner membrane, plasma membrane, sensory perception, membrane, sensory perception of pain, organelle inner membrane, organelle membrane, mitochondrial membrane, organelle envelope, envelope, multicellular organismal process, neurotransmitter binding, organelle, membrane-b…	GO:0003008, GO:0005488, GO:0005515, GO:0005622, GO:0005623, GO:0005737, GO:0005739, GO:0005740, GO:0005743, GO:0005886, GO:0007600, GO:0016020, GO:0019233, GO:0019866, GO:0031090, GO:0031966, GO:0031967, GO:0031975, GO:0032501, GO:0042165, GO:0043226, GO:0043227, GO:0043229, GO:0043231, GO:0044422, GO:0044424, GO:0044425, GO:0044429, GO:0044444, GO:0044446, GO:0044456, GO:0044459, GO:0044464, GO:…	121.342	196.815	98.1193	-0.996916	3.61366e-08	1.87785e-06
ENSG00000148248	SURF4	protein_coding	chr9			Golgi membrane, binding, protein binding, intracellular, cell, cytoplasm, endoplasmic reticulum, endoplasmic reticulum membrane, endoplasmic reticulum-Golgi intermediate compartment, Golgi apparatus, transport, retrograde vesicle-mediated transport, Golgi to ER, organelle organization, Golgi organization, cellular process, endomembrane system organization, positive regulation of organelle organiz…	GO:0000139, GO:0005488, GO:0005515, GO:0005622, GO:0005623, GO:0005737, GO:0005783, GO:0005789, GO:0005793, GO:0005794, GO:0006810, GO:0006890, GO:0006996, GO:0007030, GO:0009987, GO:0010256, GO:0010638, GO:0012505, GO:0016020, GO:0016021, GO:0016023, GO:0016043, GO:0016192, GO:0030133, GO:0031090, GO:0031224, GO:0031410, GO:0031982, GO:0031988, GO:0033043, GO:0033116, GO:0042175, GO:0043226, GO:…	571.898	879.408	477.28	-0.880318	3.64341e-08	1.88862e-06
ENSG00000125457	MIF4GD	protein_coding	chr17			nucleic acid binding, RNA binding, binding, protein binding, intracellular, cell, nucleus, nucleolus, cytoplasm, translation, regulation of translation, peptide metabolic process, nitrogen compound metabolic process, protein C-terminus binding, metabolic process, biosynthetic process, macromolecule biosynthetic process, regulation of biosynthetic process, cellular process, gene expression, regula…	GO:0003676, GO:0003723, GO:0005488, GO:0005515, GO:0005622, GO:0005623, GO:0005634, GO:0005730, GO:0005737, GO:0006412, GO:0006417, GO:0006518, GO:0006807, GO:0008022, GO:0008152, GO:0009058, GO:0009059, GO:0009889, GO:0009987, GO:0010467, GO:0010468, GO:0010556, GO:0010608, GO:0019222, GO:0019538, GO:0031323, GO:0031326, GO:0031974, GO:0031981, GO:0032268, GO:0034248, GO:0034641, GO:0034645, GO:…	62.43	87.1554	54.8222	-0.659211	3.7329e-08	1.93023e-06
ENSG00000091656	ZFHX4	protein_coding	chr8			nucleic acid binding, DNA binding, binding, intracellular, cell, nucleus, nucleobase-containing compound metabolic process, transcription, DNA-templated, regulation of transcription, DNA-templated, cellular aromatic compound metabolic process, nitrogen compound metabolic process, metabolic process, zinc ion binding, biosynthetic process, macromolecule biosynthetic process, regulation of biosynthe…	GO:0003676, GO:0003677, GO:0005488, GO:0005622, GO:0005623, GO:0005634, GO:0006139, GO:0006351, GO:0006355, GO:0006725, GO:0006807, GO:0008152, GO:0008270, GO:0009058, GO:0009059, GO:0009889, GO:0009987, GO:0010467, GO:0010468, GO:0010556, GO:0016070, GO:0018130, GO:0019219, GO:0019222, GO:0019438, GO:0031323, GO:0031326, GO:0032774, GO:0034641, GO:0034645, GO:0034654, GO:0043167, GO:0043169, GO:…	84.5025	13.7999	106.257	2.85741	3.76845e-08	1.93429e-06
ENSG00000167671	UBXN6	protein_coding	chr19	Protein processing in endoplasmic reticulum	hsa04141	binding, protein binding, extracellular region, intracellular, cell, nucleus, cytoplasm, microtubule organizing center, cytoskeleton, microtubule cytoskeleton, vesicle, membrane-bounded vesicle, organelle, membrane-bounded organelle, non-membrane-bounded organelle, intracellular organelle, extracellular organelle, intracellular membrane-bounded organelle, intracellular non-membrane-bounded organe…	GO:0005488, GO:0005515, GO:0005576, GO:0005622, GO:0005623, GO:0005634, GO:0005737, GO:0005815, GO:0005856, GO:0015630, GO:0031982, GO:0031988, GO:0043226, GO:0043227, GO:0043228, GO:0043229, GO:0043230, GO:0043231, GO:0043232, GO:0044421, GO:0044422, GO:0044424, GO:0044430, GO:0044446, GO:0044464, GO:0070062, GO:1903561	373.133	539.714	321.877	-0.743881	3.75528e-08	1.93429e-06
ENSG00000215021	PHB2	protein_coding	chr12			reproduction, protein import into nucleus, translocation, MAPK cascade, mitotic cell cycle, nuclear division, sister chromatid segregation, morphogenesis of a branching structure, regulation of protein phosphorylation, positive regulation of protein phosphorylation, morphogenesis of an epithelium, developmental process involved in reproduction, receptor binding, binding, protein binding, extracel…	GO:0000003, GO:0000060, GO:0000165, GO:0000278, GO:0000280, GO:0000819, GO:0001763, GO:0001932, GO:0001934, GO:0002009, GO:0003006, GO:0005102, GO:0005488, GO:0005515, GO:0005576, GO:0005622, GO:0005623, GO:0005634, GO:0005737, GO:0005739, GO:0005740, GO:0005741, GO:0005743, GO:0006139, GO:0006351, GO:0006355, GO:0006464, GO:0006468, GO:0006605, GO:0006606, GO:0006725, GO:0006793, GO:0006796, GO:…	680.755	1208.2	518.464	-1.21896	3.75985e-08	1.93429e-06
ENSG00000125971	DYNLRB1	protein_coding	chr20			motor activity, microtubule motor activity, catalytic activity, binding, protein binding, intracellular, cell, cytoplasm, centrosome, microtubule organizing center, cytoskeleton, cytoplasmic dynein complex, microtubule, microtubule associated complex, cilium, transport, movement of cell or subcellular component, microtubule-based process, microtubule-based movement, behavior, visual behavior, res…	GO:0003774, GO:0003777, GO:0003824, GO:0005488, GO:0005515, GO:0005622, GO:0005623, GO:0005737, GO:0005813, GO:0005815, GO:0005856, GO:0005868, GO:0005874, GO:0005875, GO:0005929, GO:0006810, GO:0006928, GO:0007017, GO:0007018, GO:0007610, GO:0007632, GO:0009314, GO:0009416, GO:0009628, GO:0009987, GO:0015630, GO:0016020, GO:0016462, GO:0016787, GO:0016817, GO:0016818, GO:0017111, GO:0030286, GO:…	260.955	438.711	206.26	-1.08511	3.81674e-08	1.95428e-06
ENSG00000135617	PRADC1	protein_coding	chr2			binding, protein binding, extracellular region, vesicle, membrane-bounded vesicle, organelle, membrane-bounded organelle, extracellular organelle, extracellular region part, extracellular exosome, extracellular vesicle	GO:0005488, GO:0005515, GO:0005576, GO:0031982, GO:0031988, GO:0043226, GO:0043227, GO:0043230, GO:0044421, GO:0070062, GO:1903561	235.733	397.683	185.902	-1.09296	3.8411e-08	1.96196e-06
ENSG00000063241	ISOC2	protein_coding	chr19			catalytic activity, binding, protein binding, intracellular, cell, nucleus, cytoplasm, metabolic process, regulation of protein stability, protein destabilization, organelle, membrane-bounded organelle, intracellular organelle, intracellular membrane-bounded organelle, intracellular part, cell part, biological regulation, regulation of biological quality	GO:0003824, GO:0005488, GO:0005515, GO:0005622, GO:0005623, GO:0005634, GO:0005737, GO:0008152, GO:0031647, GO:0031648, GO:0043226, GO:0043227, GO:0043229, GO:0043231, GO:0044424, GO:0044464, GO:0065007, GO:0065008	115.754	187.497	93.6796	-0.993416	3.878e-08	1.97599e-06
ENSG00000168002	POLR2G	protein_coding	chr11	Pyrimidine metabolism, Metabolic pathways, Purine metabolism, Epstein-Barr virus infection, RNA polymerase, Huntington's disease	hsa00240, hsa01100, hsa00230, hsa05169, hsa03020, hsa05016	nuclear-transcribed mRNA catabolic process, deadenylation-dependent decay, nuclear-transcribed mRNA poly(A) tail shortening, nuclear-transcribed mRNA catabolic process, exonucleolytic, RNA splicing, via transesterification reactions, RNA splicing, via transesterification reactions with bulged adenosine as nucleophile, mRNA splicing, via spliceosome, DNA-directed RNA polymerase complex, cytoplasmi…	GO:0000288, GO:0000289, GO:0000291, GO:0000375, GO:0000377, GO:0000398, GO:0000428, GO:0000932, GO:0000956, GO:0003676, GO:0003677, GO:0003697, GO:0003723, GO:0003727, GO:0003824, GO:0003899, GO:0005488, GO:0005515, GO:0005622, GO:0005623, GO:0005634, GO:0005654, GO:0005665, GO:0005737, GO:0006139, GO:0006259, GO:0006281, GO:0006283, GO:0006289, GO:0006351, GO:0006352, GO:0006354, GO:0006366, GO:…	142.034	256.976	106.667	-1.26067	3.89559e-08	1.98013e-06
ENSG00000157916	RER1	protein_coding	chr1			Golgi membrane, postsynaptic membrane organization, receptor binding, binding, protein binding, intracellular, cell, cytoplasm, endoplasmic reticulum-Golgi intermediate compartment, Golgi apparatus, plasma membrane, transport, retrograde vesicle-mediated transport, Golgi to ER, plasma membrane organization, neuromuscular junction development, protein localization, cell surface, cellular process, …	GO:0000139, GO:0001941, GO:0005102, GO:0005488, GO:0005515, GO:0005622, GO:0005623, GO:0005737, GO:0005793, GO:0005794, GO:0005886, GO:0006810, GO:0006890, GO:0007009, GO:0007528, GO:0008104, GO:0009986, GO:0009987, GO:0010256, GO:0012505, GO:0016020, GO:0016021, GO:0016043, GO:0016192, GO:0030173, GO:0031090, GO:0031224, GO:0031228, GO:0031300, GO:0031301, GO:0032879, GO:0032880, GO:0033036, GO:…	393.201	539.84	348.082	-0.631637	3.95135e-08	2.00361e-06
ENSG00000185627	PSMD13	protein_coding	chr11	Epstein-Barr virus infection, Proteasome	hsa05169, hsa03050	reproduction, MAPK cascade, protein polyubiquitination, mitotic cell cycle, nuclear division, proteasome complex, establishment of planar polarity, morphogenesis of a polarized epithelium, morphogenesis of an epithelium, activation of innate immune response, innate immune response activating cell surface receptor signaling pathway, stimulatory C-type lectin receptor signaling pathway, activation …	GO:0000003, GO:0000165, GO:0000209, GO:0000278, GO:0000280, GO:0000502, GO:0001736, GO:0001738, GO:0002009, GO:0002218, GO:0002220, GO:0002223, GO:0002253, GO:0002376, GO:0002429, GO:0002474, GO:0002478, GO:0002479, GO:0002682, GO:0002684, GO:0002757, GO:0002758, GO:0002764, GO:0002768, GO:0005198, GO:0005576, GO:0005622, GO:0005623, GO:0005634, GO:0005654, GO:0005737, GO:0005829, GO:0005838, GO:…	397.918	571.982	344.36	-0.730391	4.00216e-08	2.02448e-06
ENSG00000090905	TNRC6A	protein_coding	chr16			nucleotide binding, cytoplasmic mRNA processing body, nucleic acid binding, RNA binding, binding, protein binding, intracellular, cell, nucleus, nucleoplasm, cytoplasm, Golgi apparatus, cytosol, translation, regulation of translation, peptide metabolic process, nitrogen compound metabolic process, cell communication, signal transduction, cell surface receptor signaling pathway, Wnt signaling path…	GO:0000166, GO:0000932, GO:0003676, GO:0003723, GO:0005488, GO:0005515, GO:0005622, GO:0005623, GO:0005634, GO:0005654, GO:0005737, GO:0005794, GO:0005829, GO:0006412, GO:0006417, GO:0006518, GO:0006807, GO:0007154, GO:0007165, GO:0007166, GO:0007223, GO:0007267, GO:0008152, GO:0009058, GO:0009059, GO:0009889, GO:0009890, GO:0009892, GO:0009987, GO:0010467, GO:0010468, GO:0010556, GO:0010558, GO:…	992.67	632.127	1103.61	0.802966	4.0664e-08	2.05201e-06
ENSG00000053372	MRTO4	protein_coding	chr1			ribosomal large subunit assembly, nuclear-transcribed mRNA catabolic process, nucleic acid binding, RNA binding, binding, protein binding, intracellular, cell, nucleus, nuclear envelope, nucleoplasm, nucleolus, nucleobase-containing compound metabolic process, rRNA processing, RNA processing, RNA catabolic process, mRNA catabolic process, cellular aromatic compound metabolic process, nitrogen com…	GO:0000027, GO:0000956, GO:0003676, GO:0003723, GO:0005488, GO:0005515, GO:0005622, GO:0005623, GO:0005634, GO:0005635, GO:0005654, GO:0005730, GO:0006139, GO:0006364, GO:0006396, GO:0006401, GO:0006402, GO:0006725, GO:0006807, GO:0006996, GO:0008152, GO:0009056, GO:0009057, GO:0009987, GO:0010467, GO:0012505, GO:0016020, GO:0016043, GO:0016070, GO:0016071, GO:0016072, GO:0019439, GO:0019843, GO:…	93.9557	143.249	78.7887	-0.854302	4.15062e-08	2.08696e-06
ENSG00000174744	BRMS1	protein_coding	chr11			histone deacetylase complex, negative regulation of transcription from RNA polymerase II promoter, nuclear chromosome, chromatin, nuclear chromatin, catalytic activity, histone deacetylase activity, binding, protein binding, intracellular, cell, nucleus, nucleoplasm, chromosome, cytoplasm, nucleobase-containing compound metabolic process, chromatin organization, transcription, DNA-templated, regu…	GO:0000118, GO:0000122, GO:0000228, GO:0000785, GO:0000790, GO:0003824, GO:0004407, GO:0005488, GO:0005515, GO:0005622, GO:0005623, GO:0005634, GO:0005654, GO:0005694, GO:0005737, GO:0006139, GO:0006325, GO:0006351, GO:0006355, GO:0006357, GO:0006366, GO:0006464, GO:0006476, GO:0006725, GO:0006807, GO:0006915, GO:0006996, GO:0008134, GO:0008152, GO:0008219, GO:0009058, GO:0009059, GO:0009889, GO:…	85.294	131.475	71.0844	-0.877962	4.15558e-08	2.08696e-06
ENSG00000181929	PRKAG1	protein_coding	chr12	FoxO signaling pathway, AMPK signaling pathway, Longevity regulating pathway, Longevity regulating pathway - multiple species, Insulin signaling pathway, Adipocytokine signaling pathway, Glucagon signaling pathway, Oxytocin signaling pathway, Non-alcoholic fatty liver disease (NAFLD), Hypertrophic cardiomyopathy (HCM), Insulin resistance, Circadian rhythm	hsa04068, hsa04152, hsa04211, hsa04213, hsa04910, hsa04920, hsa04922, hsa04921, hsa04932, hsa05410, hsa04931, hsa04710	reproduction, nucleotide binding, nucleoside binding, purine nucleoside binding, regulation of protein phosphorylation, positive regulation of protein phosphorylation, catalytic activity, protein kinase activity, protein serine/threonine kinase activity, AMP-activated protein kinase activity, cyclic nucleotide-dependent protein kinase activity, cAMP-dependent protein kinase activity, binding, pro…	GO:0000003, GO:0000166, GO:0001882, GO:0001883, GO:0001932, GO:0001934, GO:0003824, GO:0004672, GO:0004674, GO:0004679, GO:0004690, GO:0004691, GO:0005488, GO:0005515, GO:0005524, GO:0005576, GO:0005622, GO:0005623, GO:0005634, GO:0005654, GO:0005737, GO:0005829, GO:0005975, GO:0006082, GO:0006090, GO:0006091, GO:0006096, GO:0006109, GO:0006110, GO:0006139, GO:0006140, GO:0006163, GO:0006165, GO:…	483.997	816.933	381.555	-1.09632	4.17052e-08	2.08945e-06
ENSG00000167085	PHB	protein_coding	chr17			negative regulation of transcription from RNA polymerase II promoter, MAPK cascade, regulatory region DNA binding, RNA polymerase II transcription factor activity, sequence-specific DNA binding, regulatory region nucleic acid binding, nucleic acid binding transcription factor activity, ossification, regulation of cell growth, osteoblast differentiation, G-protein coupled receptor binding, opsonin…	GO:0000122, GO:0000165, GO:0000975, GO:0000981, GO:0001067, GO:0001071, GO:0001503, GO:0001558, GO:0001649, GO:0001664, GO:0001846, GO:0001848, GO:0001850, GO:0001851, GO:0001932, GO:0001933, GO:0001934, GO:0002252, GO:0002253, GO:0002376, GO:0002526, GO:0002673, GO:0002682, GO:0002684, GO:0002697, GO:0002699, GO:0002920, GO:0002922, GO:0003676, GO:0003677, GO:0003700, GO:0005102, GO:0005488, GO:…	524.988	885.588	414.034	-1.09503	4.18861e-08	2.09351e-06
ENSG00000107874	CUEDC2	protein_coding	chr10			cytokine production, regulation of cytokine production, negative regulation of cytokine production, immune effector process, cytokine production involved in immune response, immune system process, production of molecular mediator of immune response, production of molecular mediator involved in inflammatory response, cytokine production involved in inflammatory response, regulation of immune syste…	GO:0001816, GO:0001817, GO:0001818, GO:0002252, GO:0002367, GO:0002376, GO:0002440, GO:0002532, GO:0002534, GO:0002682, GO:0002683, GO:0002697, GO:0002698, GO:0002700, GO:0002701, GO:0002718, GO:0002719, GO:0005488, GO:0005515, GO:0005622, GO:0005623, GO:0005634, GO:0005635, GO:0005654, GO:0005737, GO:0006950, GO:0006952, GO:0006954, GO:0006955, GO:0009605, GO:0010934, GO:0010935, GO:0010936, GO:…	240.741	326.749	214.277	-0.606394	4.24209e-08	2.11519e-06
ENSG00000160392	C19orf47	protein_coding	chr19			binding, protein binding, intracellular, cell, nucleus, nucleoplasm, membrane-enclosed lumen, nuclear lumen, organelle, membrane-bounded organelle, intracellular organelle, intracellular membrane-bounded organelle, organelle lumen, organelle part, intracellular part, nuclear part, intracellular organelle part, cell part, intracellular organelle lumen	GO:0005488, GO:0005515, GO:0005622, GO:0005623, GO:0005634, GO:0005654, GO:0031974, GO:0031981, GO:0043226, GO:0043227, GO:0043229, GO:0043231, GO:0043233, GO:0044422, GO:0044424, GO:0044428, GO:0044446, GO:0044464, GO:0070013	236.741	306.79	215.188	-0.50966	4.30097e-08	2.13945e-06
ENSG00000186566	GPATCH8	protein_coding	chr17			nucleic acid binding, RNA binding, binding, protein binding, ion binding, cation binding, poly(A) RNA binding, metal ion binding, organic cyclic compound binding, heterocyclic compound binding	GO:0003676, GO:0003723, GO:0005488, GO:0005515, GO:0043167, GO:0043169, GO:0044822, GO:0046872, GO:0097159, GO:1901363	502.965	330.17	556.133	0.750452	4.31549e-08	2.14159e-06
ENSG00000198265	HELZ	protein_coding	chr17			nucleotide binding, nucleoside binding, purine nucleoside binding, nucleic acid binding, RNA binding, catalytic activity, helicase activity, binding, ATP binding, intracellular, cell, nucleus, membrane, pyrophosphatase activity, hydrolase activity, hydrolase activity, acting on acid anhydrides, hydrolase activity, acting on acid anhydrides, in phosphorus-containing anhydrides, purine nucleotide b…	GO:0000166, GO:0001882, GO:0001883, GO:0003676, GO:0003723, GO:0003824, GO:0004386, GO:0005488, GO:0005524, GO:0005622, GO:0005623, GO:0005634, GO:0016020, GO:0016462, GO:0016787, GO:0016817, GO:0016818, GO:0017076, GO:0017111, GO:0030554, GO:0032549, GO:0032550, GO:0032553, GO:0032555, GO:0032559, GO:0035639, GO:0036094, GO:0043167, GO:0043169, GO:0043226, GO:0043227, GO:0043229, GO:0043231, GO:…	990.029	816.795	1043.33	0.352768	4.40983e-08	2.18323e-06
ENSG00000123607	TTC21B	protein_coding	chr2			nuclear chromosome, chromatin, nuclear chromatin, cell morphogenesis, regionalization, intracellular, cell, nucleus, chromosome, cytoplasm, cytoskeleton, cilium, nucleobase-containing compound metabolic process, transcription, DNA-templated, regulation of transcription, DNA-templated, regulation of transcription from RNA polymerase II promoter, transcription from RNA polymerase II promoter, cellu…	GO:0000228, GO:0000785, GO:0000790, GO:0000902, GO:0003002, GO:0005622, GO:0005623, GO:0005634, GO:0005694, GO:0005737, GO:0005856, GO:0005929, GO:0006139, GO:0006351, GO:0006355, GO:0006357, GO:0006366, GO:0006725, GO:0006807, GO:0006810, GO:0006886, GO:0006928, GO:0006996, GO:0007017, GO:0007018, GO:0007154, GO:0007165, GO:0007166, GO:0007224, GO:0007275, GO:0007389, GO:0007399, GO:0007417, GO:…	329.777	258.157	351.814	0.445083	4.44032e-08	2.19314e-06
ENSG00000108344	PSMD3	protein_coding	chr17	Epstein-Barr virus infection, Proteasome	hsa05169, hsa03050	MAPK cascade, protein polyubiquitination, mitotic cell cycle, proteasome complex, establishment of planar polarity, morphogenesis of a polarized epithelium, morphogenesis of an epithelium, activation of innate immune response, innate immune response activating cell surface receptor signaling pathway, stimulatory C-type lectin receptor signaling pathway, activation of immune response, immune syste…	GO:0000165, GO:0000209, GO:0000278, GO:0000502, GO:0001736, GO:0001738, GO:0002009, GO:0002218, GO:0002220, GO:0002223, GO:0002253, GO:0002376, GO:0002429, GO:0002474, GO:0002478, GO:0002479, GO:0002682, GO:0002684, GO:0002757, GO:0002758, GO:0002764, GO:0002768, GO:0005488, GO:0005515, GO:0005576, GO:0005622, GO:0005623, GO:0005634, GO:0005654, GO:0005737, GO:0005829, GO:0005838, GO:0006082, GO:…	379.343	516.316	337.197	-0.613181	4.47703e-08	2.20089e-06
ENSG00000227124	ZNF717	protein_coding	chr3					158.466	108.152	173.947	0.680578	4.46883e-08	2.20089e-06
ENSG00000084090	STARD7	protein_coding	chr2			binding, intracellular, cell, cytoplasm, mitochondrion, protein targeting, protein targeting to mitochondrion, transport, mitochondrial transport, intracellular protein transport, organelle organization, mitochondrion organization, protein localization, lipid binding, cellular process, positive regulation of organelle organization, regulation of mitochondrion organization, positive regulation of …	GO:0005488, GO:0005622, GO:0005623, GO:0005737, GO:0005739, GO:0006605, GO:0006626, GO:0006810, GO:0006839, GO:0006886, GO:0006996, GO:0007005, GO:0008104, GO:0008289, GO:0009987, GO:0010638, GO:0010821, GO:0010822, GO:0015031, GO:0016043, GO:0032386, GO:0032388, GO:0032879, GO:0032880, GO:0033036, GO:0033043, GO:0033157, GO:0033365, GO:0034613, GO:0043226, GO:0043227, GO:0043229, GO:0043231, GO:…	1672.09	2816.97	1319.82	-1.09322	4.50473e-08	2.20213e-06
ENSG00000131023	LATS1	protein_coding	chr6	Hippo signaling pathway, Hippo signaling pathway -multiple species	hsa04390, hsa04392	regulation of cyclin-dependent protein serine/threonine kinase activity, G1/S transition of mitotic cell cycle, G2/M transition of mitotic cell cycle, nucleotide binding, mitotic cell cycle, nuclear division, magnesium ion binding, sister chromatid segregation, cell morphogenesis, cell morphogenesis involved in differentiation, spindle pole, in utero embryonic development, blastocyst development,…	GO:0000079, GO:0000082, GO:0000086, GO:0000166, GO:0000278, GO:0000280, GO:0000287, GO:0000819, GO:0000902, GO:0000904, GO:0000922, GO:0001701, GO:0001824, GO:0001825, GO:0001826, GO:0001827, GO:0001828, GO:0001882, GO:0001883, GO:0001932, GO:0001933, GO:0001934, GO:0003824, GO:0004672, GO:0004674, GO:0005488, GO:0005515, GO:0005524, GO:0005622, GO:0005623, GO:0005737, GO:0005815, GO:0005819, GO:…	405.805	336.17	427.232	0.344915	4.49696e-08	2.20213e-06
ENSG00000256667	KLRA1P	transcribed_unprocessed_pseudogene	chr12					19.8275	6.95173	23.7892	1.64037	4.51109e-08	2.20213e-06
ENSG00000179933	C14orf119	protein_coding	chr14			intracellular, cell, cytoplasm, mitochondrion, organelle, membrane-bounded organelle, intracellular organelle, intracellular membrane-bounded organelle, intracellular part, cytoplasmic part, cell part	GO:0005622, GO:0005623, GO:0005737, GO:0005739, GO:0043226, GO:0043227, GO:0043229, GO:0043231, GO:0044424, GO:0044444, GO:0044464	158.634	273.283	123.357	-1.14118	4.71175e-08	2.29473e-06
ENSG00000174547	MRPL11	protein_coding	chr11	Ribosome	hsa03010	ribosomal large subunit assembly, organellar ribosome, organellar large ribosomal subunit, nucleic acid binding, RNA binding, structural constituent of ribosome, structural molecule activity, binding, protein binding, intracellular, cell, cytoplasm, mitochondrion, mitochondrial envelope, mitochondrial inner membrane, mitochondrial matrix, mitochondrial ribosome, mitochondrial large ribosomal subu…	GO:0000027, GO:0000313, GO:0000315, GO:0003676, GO:0003723, GO:0003735, GO:0005198, GO:0005488, GO:0005515, GO:0005622, GO:0005623, GO:0005737, GO:0005739, GO:0005740, GO:0005743, GO:0005759, GO:0005761, GO:0005762, GO:0005840, GO:0006412, GO:0006414, GO:0006415, GO:0006518, GO:0006807, GO:0006996, GO:0007005, GO:0008152, GO:0009058, GO:0009059, GO:0009987, GO:0010467, GO:0015934, GO:0016020, GO:…	160.297	278.433	123.948	-1.16117	4.82075e-08	2.34237e-06
ENSG00000227671	AL390728.4	transcribed_unprocessed_pseudogene	chr1					121.199	79.4416	134.047	0.747449	4.87082e-08	2.36122e-06
ENSG00000136875	PRPF4	protein_coding	chr9	Spliceosome	hsa03040	RNA splicing, via transesterification reactions, RNA splicing, via transesterification reactions with bulged adenosine as nucleophile, mRNA splicing, via spliceosome, nucleic acid binding, RNA binding, binding, protein binding, intracellular, cell, nucleus, nucleoplasm, spliceosomal complex, nucleobase-containing compound metabolic process, RNA processing, mRNA processing, cellular aromatic compo…	GO:0000375, GO:0000377, GO:0000398, GO:0003676, GO:0003723, GO:0005488, GO:0005515, GO:0005622, GO:0005623, GO:0005634, GO:0005654, GO:0005681, GO:0006139, GO:0006396, GO:0006397, GO:0006725, GO:0006807, GO:0008152, GO:0008380, GO:0009987, GO:0010467, GO:0015030, GO:0016070, GO:0016071, GO:0016604, GO:0016607, GO:0017069, GO:0017070, GO:0030529, GO:0030532, GO:0030621, GO:0031974, GO:0031981, GO:…	150.093	196.646	135.769	-0.531176	4.88988e-08	2.36498e-06
ENSG00000151502	VPS26B	protein_coding	chr11	Endocytosis	hsa04144	transporter activity, intracellular, cell, cytoplasm, endosome, early endosome, late endosome, vacuole, cytosol, transport, intracellular protein transport, autophagy, vacuolar transport, protein localization, protein transporter activity, cellular process, regulation of autophagy, endomembrane system, protein transport, membrane, vesicle-mediated transport, endosomal transport, macroautophagy, r…	GO:0005215, GO:0005622, GO:0005623, GO:0005737, GO:0005768, GO:0005769, GO:0005770, GO:0005773, GO:0005829, GO:0006810, GO:0006886, GO:0006914, GO:0007034, GO:0008104, GO:0008565, GO:0009987, GO:0010506, GO:0012505, GO:0015031, GO:0016020, GO:0016192, GO:0016197, GO:0016236, GO:0016241, GO:0016482, GO:0022892, GO:0030904, GO:0030906, GO:0032991, GO:0033036, GO:0034613, GO:0042147, GO:0043226, GO:…	350.064	416.527	329.613	-0.336724	4.93998e-08	2.38371e-06
ENSG00000135624	CCT7	protein_coding	chr2			reproduction, nucleotide binding, telomere maintenance, nucleoside binding, purine nucleoside binding, zona pellucida receptor complex, binding, protein binding, ATP binding, extracellular region, intracellular, cell, cytoplasm, mitochondrion, cytosol, chaperonin-containing T-complex, cytoskeleton, microtubule, nucleobase-containing compound metabolic process, DNA metabolic process, RNA-dependent…	GO:0000003, GO:0000166, GO:0000723, GO:0001882, GO:0001883, GO:0002199, GO:0005488, GO:0005515, GO:0005524, GO:0005576, GO:0005622, GO:0005623, GO:0005737, GO:0005739, GO:0005829, GO:0005832, GO:0005856, GO:0005874, GO:0006139, GO:0006259, GO:0006278, GO:0006403, GO:0006457, GO:0006725, GO:0006807, GO:0006810, GO:0006996, GO:0007004, GO:0007338, GO:0007339, GO:0008037, GO:0008104, GO:0008152, GO:…	856.021	1385.01	693.257	-0.997391	4.98383e-08	2.39934e-06
ENSG00000123144	TRIR	protein_coding	chr19					251.085	379.195	211.666	-0.838148	5.01857e-08	2.41052e-06
ENSG00000096746	HNRNPH3	protein_coding	chr10			nucleotide binding, RNA splicing, via transesterification reactions, RNA splicing, via transesterification reactions with bulged adenosine as nucleophile, mRNA splicing, via spliceosome, nucleic acid binding, RNA binding, binding, protein binding, intracellular, cell, nucleus, nucleoplasm, spliceosomal complex, nucleobase-containing compound metabolic process, RNA processing, mRNA processing, cel…	GO:0000166, GO:0000375, GO:0000377, GO:0000398, GO:0003676, GO:0003723, GO:0005488, GO:0005515, GO:0005622, GO:0005623, GO:0005634, GO:0005654, GO:0005681, GO:0006139, GO:0006396, GO:0006397, GO:0006725, GO:0006807, GO:0008152, GO:0008380, GO:0009888, GO:0009987, GO:0010467, GO:0016070, GO:0016071, GO:0030154, GO:0030529, GO:0030855, GO:0031974, GO:0031981, GO:0032502, GO:0032991, GO:0034641, GO:…	412.183	258.543	459.456	0.827092	5.28231e-08	2.5314e-06
ENSG00000167770	OTUB1	protein_coding	chr11			protein polyubiquitination, adaptive immune response, immune system process, catalytic activity, thiol-dependent ubiquitin-specific protease activity, binding, protein binding, extracellular region, intracellular, cell, nucleus, cytoplasm, nucleobase-containing compound metabolic process, DNA metabolic process, DNA repair, regulation of DNA repair, double-strand break repair, chromatin organizati…	GO:0000209, GO:0002250, GO:0002376, GO:0003824, GO:0004843, GO:0005488, GO:0005515, GO:0005576, GO:0005622, GO:0005623, GO:0005634, GO:0005737, GO:0006139, GO:0006259, GO:0006281, GO:0006282, GO:0006302, GO:0006325, GO:0006464, GO:0006508, GO:0006725, GO:0006807, GO:0006950, GO:0006955, GO:0006974, GO:0006996, GO:0008152, GO:0008233, GO:0008234, GO:0009892, GO:0009987, GO:0010033, GO:0010605, GO:…	170.701	213.924	157.401	-0.440242	5.29489e-08	2.53163e-06
ENSG00000119632	IFI27L2	protein_coding	chr14			membrane, integral component of membrane, intrinsic component of membrane, membrane part	GO:0016020, GO:0016021, GO:0031224, GO:0044425	86.753	158.688	64.6192	-1.28307	5.32409e-08	2.5398e-06
ENSG00000109079	TNFAIP1	protein_coding	chr17			ubiquitin ligase complex, immune system process, catalytic activity, ubiquitin-protein transferase activity, binding, protein binding, intracellular, cell, nucleus, nucleolus, cytoplasm, endosome, vacuole, nucleobase-containing compound metabolic process, DNA metabolic process, DNA replication, regulation of DNA replication, protein complex assembly, cellular protein modification process, proteol…	GO:0000151, GO:0002376, GO:0003824, GO:0004842, GO:0005488, GO:0005515, GO:0005622, GO:0005623, GO:0005634, GO:0005730, GO:0005737, GO:0005768, GO:0005773, GO:0006139, GO:0006259, GO:0006260, GO:0006275, GO:0006461, GO:0006464, GO:0006508, GO:0006511, GO:0006725, GO:0006807, GO:0006915, GO:0006928, GO:0006955, GO:0006996, GO:0007010, GO:0007015, GO:0007154, GO:0007165, GO:0007264, GO:0007265, GO:…	382.154	585.26	319.66	-0.870498	5.39996e-08	2.57013e-06
ENSG00000131408	NR1H2	protein_coding	chr19	Insulin resistance	hsa04931	negative regulation of transcription from RNA polymerase II promoter, regulatory region DNA binding, transcription regulatory region sequence-specific DNA binding, RNA polymerase II regulatory region sequence-specific DNA binding, RNA polymerase II core promoter proximal region sequence-specific DNA binding, RNA polymerase II transcription factor activity, sequence-specific DNA binding, transcrip…	GO:0000122, GO:0000975, GO:0000976, GO:0000977, GO:0000978, GO:0000981, GO:0000982, GO:0000987, GO:0000988, GO:0000989, GO:0001010, GO:0001012, GO:0001067, GO:0001071, GO:0001077, GO:0001133, GO:0001134, GO:0001159, GO:0001228, GO:0001959, GO:0001960, GO:0002376, GO:0002682, GO:0002683, GO:0003008, GO:0003676, GO:0003677, GO:0003690, GO:0003700, GO:0003707, GO:0004871, GO:0004872, GO:0004879, GO:…	282.048	422.639	238.789	-0.82107	5.44214e-08	2.58434e-06
ENSG00000013275	PSMC4	protein_coding	chr19	Epstein-Barr virus infection, Proteasome	hsa05169, hsa03050	MAPK cascade, nucleotide binding, protein polyubiquitination, mitotic cell cycle, proteasome complex, in utero embryonic development, establishment of planar polarity, morphogenesis of a polarized epithelium, blastocyst development, nucleoside binding, purine nucleoside binding, morphogenesis of an epithelium, activation of innate immune response, innate immune response activating cell surface re…	GO:0000165, GO:0000166, GO:0000209, GO:0000278, GO:0000502, GO:0001701, GO:0001736, GO:0001738, GO:0001824, GO:0001882, GO:0001883, GO:0002009, GO:0002218, GO:0002220, GO:0002223, GO:0002253, GO:0002376, GO:0002429, GO:0002474, GO:0002478, GO:0002479, GO:0002682, GO:0002684, GO:0002757, GO:0002758, GO:0002764, GO:0002768, GO:0003824, GO:0005488, GO:0005515, GO:0005524, GO:0005622, GO:0005623, GO:…	351.916	508.443	303.754	-0.741276	5.5912e-08	2.64605e-06
ENSG00000173786	CNP	protein_coding	chr17			nucleotide binding, microtubule cytoskeleton organization, cell morphogenesis, cell morphogenesis involved in differentiation, response to molecule of bacterial origin, nucleic acid binding, RNA binding, catalytic activity, cyclic-nucleotide phosphodiesterase activity, 2',3'-cyclic-nucleotide 3'-phosphodiesterase activity, binding, extracellular region, extracellular space, intracellular, cell, n…	GO:0000166, GO:0000226, GO:0000902, GO:0000904, GO:0002237, GO:0003676, GO:0003723, GO:0003824, GO:0004112, GO:0004113, GO:0005488, GO:0005576, GO:0005615, GO:0005622, GO:0005623, GO:0005634, GO:0005654, GO:0005737, GO:0005739, GO:0005740, GO:0005741, GO:0005743, GO:0005856, GO:0005874, GO:0005886, GO:0005902, GO:0006139, GO:0006725, GO:0006753, GO:0006793, GO:0006796, GO:0006807, GO:0006810, GO:…	203.571	255.837	187.489	-0.446373	5.59737e-08	2.64605e-06
ENSG00000167118	URM1	protein_coding	chr9	Sulfur relay system	hsa04122	tRNA wobble base modification, tRNA wobble uridine modification, catalytic activity, binding, protein binding, extracellular region, intracellular, cell, cytoplasm, cytosol, nucleobase-containing compound metabolic process, RNA processing, tRNA metabolic process, tRNA modification, cellular protein modification process, cellular aromatic compound metabolic process, nitrogen compound metabolic pro…	GO:0002097, GO:0002098, GO:0003824, GO:0005488, GO:0005515, GO:0005576, GO:0005622, GO:0005623, GO:0005737, GO:0005829, GO:0006139, GO:0006396, GO:0006399, GO:0006400, GO:0006464, GO:0006725, GO:0006807, GO:0008033, GO:0008152, GO:0009451, GO:0009987, GO:0010467, GO:0016070, GO:0016740, GO:0016782, GO:0016783, GO:0019538, GO:0031982, GO:0031988, GO:0032446, GO:0032447, GO:0034227, GO:0034470, GO:…	160.37	229.587	139.073	-0.719127	5.63179e-08	2.65633e-06
ENSG00000169813	HNRNPF	protein_coding	chr10			nucleotide binding, RNA splicing, via transesterification reactions, RNA splicing, via transesterification reactions with bulged adenosine as nucleophile, mRNA splicing, via spliceosome, nucleic acid binding, RNA binding, single-stranded RNA binding, binding, protein binding, intracellular, cell, nucleus, nucleoplasm, spliceosomal complex, cytoplasm, nucleobase-containing compound metabolic proce…	GO:0000166, GO:0000375, GO:0000377, GO:0000398, GO:0003676, GO:0003723, GO:0003727, GO:0005488, GO:0005515, GO:0005622, GO:0005623, GO:0005634, GO:0005654, GO:0005681, GO:0005737, GO:0006139, GO:0006396, GO:0006397, GO:0006725, GO:0006807, GO:0007154, GO:0007165, GO:0007166, GO:0007167, GO:0007169, GO:0008134, GO:0008152, GO:0008380, GO:0008543, GO:0009719, GO:0009987, GO:0010033, GO:0010467, GO:…	499.445	755.794	420.569	-0.844132	5.72909e-08	2.69615e-06
ENSG00000172428	COPS9	protein_coding	chr2					152.335	259.461	119.372	-1.11356	5.79316e-08	2.72019e-06
ENSG00000102908	NFAT5	protein_coding	chr16			regulatory region DNA binding, transcription regulatory region sequence-specific DNA binding, RNA polymerase II regulatory region sequence-specific DNA binding, RNA polymerase II core promoter proximal region sequence-specific DNA binding, RNA polymerase II transcription factor activity, sequence-specific DNA binding, transcription factor activity, RNA polymerase II core promoter proximal region …	GO:0000975, GO:0000976, GO:0000977, GO:0000978, GO:0000981, GO:0000982, GO:0000987, GO:0001012, GO:0001067, GO:0001071, GO:0001077, GO:0001159, GO:0001228, GO:0001816, GO:0003008, GO:0003676, GO:0003677, GO:0003690, GO:0003700, GO:0005488, GO:0005515, GO:0005622, GO:0005623, GO:0005634, GO:0005654, GO:0005737, GO:0006139, GO:0006351, GO:0006355, GO:0006357, GO:0006366, GO:0006725, GO:0006807, GO:…	876.712	580.841	967.749	0.735499	5.81278e-08	2.7233e-06
ENSG00000118260	CREB1	protein_coding	chr2	cAMP signaling pathway, PI3K-Akt signaling pathway, Tuberculosis, Hepatitis B, Melanogenesis, HTLV-I infection, Insulin secretion, cGMP-PKG signaling pathway, AMPK signaling pathway, Longevity regulating pathway, Glucagon signaling pathway, Antigen processing and presentation, Viral carcinogenesis, Adrenergic signaling in cardiomyocytes, Dopaminergic synapse, Osteoclast differentiation, TNF signa…	hsa04024, hsa04151, hsa05152, hsa05161, hsa04916, hsa05166, hsa04911, hsa04022, hsa04152, hsa04211, hsa04922, hsa04612, hsa05203, hsa04261, hsa04728, hsa04380, hsa04668, hsa04713, hsa04725, hsa04915, hsa04918, hsa04925, hsa05034, hsa05215, hsa05016, hsa05031, hsa04962, hsa04931, hsa04924, hsa05030, hsa04710	nuclear chromosome, chromatin, nuclear chromatin, euchromatin, cell morphogenesis, cell morphogenesis involved in differentiation, regulatory region DNA binding, transcription regulatory region sequence-specific DNA binding, RNA polymerase II regulatory region sequence-specific DNA binding, RNA polymerase II core promoter proximal region sequence-specific DNA binding, RNA polymerase II distal enh…	GO:0000228, GO:0000785, GO:0000790, GO:0000791, GO:0000902, GO:0000904, GO:0000975, GO:0000976, GO:0000977, GO:0000978, GO:0000980, GO:0000981, GO:0000982, GO:0000987, GO:0000988, GO:0000989, GO:0001012, GO:0001067, GO:0001071, GO:0001076, GO:0001077, GO:0001085, GO:0001101, GO:0001102, GO:0001158, GO:0001159, GO:0001190, GO:0001191, GO:0001228, GO:0001666, GO:0001816, GO:0001817, GO:0001819, GO:…	432.578	326.499	465.218	0.509513	5.92394e-08	2.76918e-06
ENSG00000078687	TNRC6C	protein_coding	chr17			nucleotide binding, nuclear-transcribed mRNA catabolic process, deadenylation-dependent decay, nuclear-transcribed mRNA poly(A) tail shortening, nuclear-transcribed mRNA catabolic process, nucleic acid binding, RNA binding, binding, protein binding, intracellular, cell, cytoplasm, cytosol, nucleobase-containing compound metabolic process, RNA catabolic process, mRNA catabolic process, translation…	GO:0000166, GO:0000288, GO:0000289, GO:0000956, GO:0003676, GO:0003723, GO:0005488, GO:0005515, GO:0005622, GO:0005623, GO:0005737, GO:0005829, GO:0006139, GO:0006401, GO:0006402, GO:0006412, GO:0006417, GO:0006518, GO:0006725, GO:0006807, GO:0007154, GO:0007165, GO:0007166, GO:0007223, GO:0007267, GO:0008152, GO:0009056, GO:0009057, GO:0009058, GO:0009059, GO:0009889, GO:0009890, GO:0009892, GO:…	509.742	313.772	570.041	0.859285	6.14343e-08	2.86538e-06
ENSG00000105701	FKBP8	protein_coding	chr19			protein peptidyl-prolyl isomerization, eye development, cell fate specification, regionalization, peptidyl-prolyl cis-trans isomerase activity, catalytic activity, binding, protein binding, macrolide binding, FK506 binding, intracellular, cell, cytoplasm, mitochondrion, mitochondrial envelope, endoplasmic reticulum, endoplasmic reticulum membrane, nucleobase-containing compound metabolic process,…	GO:0000413, GO:0001654, GO:0001708, GO:0003002, GO:0003755, GO:0003824, GO:0005488, GO:0005515, GO:0005527, GO:0005528, GO:0005622, GO:0005623, GO:0005737, GO:0005739, GO:0005740, GO:0005783, GO:0005789, GO:0006139, GO:0006351, GO:0006355, GO:0006357, GO:0006366, GO:0006457, GO:0006464, GO:0006725, GO:0006807, GO:0006915, GO:0007154, GO:0007165, GO:0007166, GO:0007167, GO:0007178, GO:0007224, GO:…	475.438	694.404	408.063	-0.765528	6.18439e-08	2.87495e-06
ENSG00000131669	NINJ1	protein_coding	chr9			eye development, regulation of cell-matrix adhesion, positive regulation of cell-matrix adhesion, binding, protein binding, response to stress, cell adhesion, cell-matrix adhesion, multicellular organism development, nervous system development, sensory organ development, response to wounding, anatomical structure morphogenesis, tissue development, regulation of cell-substrate adhesion, positive r…	GO:0001654, GO:0001952, GO:0001954, GO:0005488, GO:0005515, GO:0006950, GO:0007155, GO:0007160, GO:0007275, GO:0007399, GO:0007423, GO:0009611, GO:0009653, GO:0009888, GO:0010810, GO:0010811, GO:0016020, GO:0016021, GO:0022610, GO:0030155, GO:0031099, GO:0031224, GO:0031589, GO:0032501, GO:0032502, GO:0040007, GO:0042060, GO:0042246, GO:0043010, GO:0044425, GO:0044699, GO:0044707, GO:0044767, GO:…	131.359	175.64	117.735	-0.573076	6.1914e-08	2.87495e-06
ENSG00000101400	SNTA1	protein_coding	chr20			action potential, regulation of heart rate, regulation of sodium ion transport, system process, muscle system process, circulatory system process, heart process, actin binding, structural molecule activity, binding, protein binding, calmodulin binding, intracellular, cell, cytoplasm, cytoskeleton, plasma membrane, cellular protein modification process, transport, ion transport, cation transport, …	GO:0001508, GO:0002027, GO:0002028, GO:0003008, GO:0003012, GO:0003013, GO:0003015, GO:0003779, GO:0005198, GO:0005488, GO:0005515, GO:0005516, GO:0005622, GO:0005623, GO:0005737, GO:0005856, GO:0005886, GO:0006464, GO:0006810, GO:0006811, GO:0006812, GO:0006814, GO:0006928, GO:0006936, GO:0006941, GO:0008015, GO:0008016, GO:0008092, GO:0008152, GO:0009892, GO:0009987, GO:0010605, GO:0010959, GO:…	942.645	1584.4	745.182	-1.08725	6.24369e-08	2.8901e-06
ENSG00000187187	ZNF546	protein_coding	chr19			nucleic acid binding transcription factor activity, nucleic acid binding, DNA binding, transcription factor activity, sequence-specific DNA binding, binding, intracellular, cell, nucleus, nucleobase-containing compound metabolic process, transcription, DNA-templated, regulation of transcription, DNA-templated, cellular aromatic compound metabolic process, nitrogen compound metabolic process, meta…	GO:0001071, GO:0003676, GO:0003677, GO:0003700, GO:0005488, GO:0005622, GO:0005623, GO:0005634, GO:0006139, GO:0006351, GO:0006355, GO:0006725, GO:0006807, GO:0008152, GO:0009058, GO:0009059, GO:0009889, GO:0009987, GO:0010467, GO:0010468, GO:0010556, GO:0016070, GO:0018130, GO:0019219, GO:0019222, GO:0019438, GO:0031323, GO:0031326, GO:0032774, GO:0034641, GO:0034645, GO:0034654, GO:0043167, GO:…	130.395	76.0606	147.114	0.942641	6.25162e-08	2.8901e-06
ENSG00000259453	AC087286.4	sense_intronic	chr15					29.6493	15.0305	34.1474	1.13259	6.34788e-08	2.92813e-06
ENSG00000137207	YIPF3	protein_coding	chr6			binding, protein binding, intracellular, cell, nucleus, nucleoplasm, cytoplasm, Golgi apparatus, plasma membrane, cellular process, endomembrane system, membrane, integral component of membrane, cytoplasmic, membrane-bounded vesicle, transport vesicle, cell differentiation, intrinsic component of membrane, cytoplasmic vesicle, membrane-enclosed lumen, nuclear lumen, vesicle, membrane-bounded vesi…	GO:0005488, GO:0005515, GO:0005622, GO:0005623, GO:0005634, GO:0005654, GO:0005737, GO:0005794, GO:0005886, GO:0009987, GO:0012505, GO:0016020, GO:0016021, GO:0016023, GO:0030133, GO:0030154, GO:0031224, GO:0031410, GO:0031974, GO:0031981, GO:0031982, GO:0031988, GO:0032502, GO:0043226, GO:0043227, GO:0043229, GO:0043231, GO:0043233, GO:0044422, GO:0044424, GO:0044425, GO:0044428, GO:0044444, GO:…	251.141	365.685	215.896	-0.757535	6.52698e-08	3.00413e-06
ENSG00000123636	BAZ2B	protein_coding	chr2			nucleic acid binding, DNA binding, binding, protein binding, intracellular, cell, nucleus, nucleobase-containing compound metabolic process, transcription, DNA-templated, regulation of transcription, DNA-templated, cellular aromatic compound metabolic process, nitrogen compound metabolic process, metabolic process, zinc ion binding, biosynthetic process, macromolecule biosynthetic process, regula…	GO:0003676, GO:0003677, GO:0005488, GO:0005515, GO:0005622, GO:0005623, GO:0005634, GO:0006139, GO:0006351, GO:0006355, GO:0006725, GO:0006807, GO:0008152, GO:0008270, GO:0009058, GO:0009059, GO:0009889, GO:0009987, GO:0010467, GO:0010468, GO:0010556, GO:0016070, GO:0018130, GO:0019219, GO:0019222, GO:0019438, GO:0031323, GO:0031326, GO:0032774, GO:0034641, GO:0034645, GO:0034654, GO:0043167, GO:…	938.154	558.034	1055.11	0.917757	6.54284e-08	3.00483e-06
ENSG00000121892	PDS5A	protein_coding	chr4			mitotic sister chromatid segregation, mitotic cell cycle, nuclear division, chromosome, centromeric region, chromatin, sister chromatid segregation, binding, protein binding, intracellular, cell, nucleus, nucleoplasm, chromosome, cytoplasm, cytosol, plasma membrane, nucleobase-containing compound metabolic process, DNA metabolic process, DNA replication, regulation of DNA replication, cellular ar…	GO:0000070, GO:0000278, GO:0000280, GO:0000775, GO:0000785, GO:0000819, GO:0005488, GO:0005515, GO:0005622, GO:0005623, GO:0005634, GO:0005654, GO:0005694, GO:0005737, GO:0005829, GO:0005886, GO:0006139, GO:0006259, GO:0006260, GO:0006275, GO:0006725, GO:0006807, GO:0006996, GO:0007049, GO:0007059, GO:0007062, GO:0007064, GO:0007067, GO:0008152, GO:0008156, GO:0009058, GO:0009059, GO:0009889, GO:…	664.116	522.142	707.8	0.438176	6.59666e-08	3.02291e-06
ENSG00000057608	GDI2	protein_coding	chr10			nucleic acid binding, RNA binding, catalytic activity, GDP-dissociation inhibitor activity, Rab GDP-dissociation inhibitor activity, GTPase activator activity, binding, protein binding, extracellular region, intracellular, cell, cytoplasm, Golgi apparatus, cytosol, adherens junction, cell-substrate adherens junction, focal adhesion, transport, cell communication, signal transduction, small GTPase…	GO:0003676, GO:0003723, GO:0003824, GO:0005092, GO:0005093, GO:0005096, GO:0005488, GO:0005515, GO:0005576, GO:0005622, GO:0005623, GO:0005737, GO:0005794, GO:0005829, GO:0005912, GO:0005924, GO:0005925, GO:0006810, GO:0007154, GO:0007165, GO:0007264, GO:0008047, GO:0008104, GO:0008152, GO:0009966, GO:0009987, GO:0010646, GO:0012505, GO:0015031, GO:0016020, GO:0016192, GO:0016491, GO:0019899, GO:…	851.954	1371.25	692.172	-0.985254	6.95211e-08	3.15816e-06
ENSG00000118495	PLAGL1	protein_coding	chr6			cell cycle checkpoint, DNA damage checkpoint, G1/S transition of mitotic cell cycle, mitotic cell cycle, regulatory region DNA binding, transcription regulatory region sequence-specific DNA binding, RNA polymerase II regulatory region sequence-specific DNA binding, RNA polymerase II transcription factor activity, sequence-specific DNA binding, RNA polymerase II regulatory region DNA binding, regu…	GO:0000075, GO:0000077, GO:0000082, GO:0000278, GO:0000975, GO:0000976, GO:0000977, GO:0000981, GO:0001012, GO:0001067, GO:0001071, GO:0001228, GO:0003676, GO:0003677, GO:0003690, GO:0003700, GO:0005488, GO:0005622, GO:0005623, GO:0005634, GO:0005654, GO:0005737, GO:0005794, GO:0006139, GO:0006351, GO:0006355, GO:0006357, GO:0006366, GO:0006725, GO:0006807, GO:0006915, GO:0006950, GO:0006974, GO:…	227.547	146.498	252.485	0.781207	6.94704e-08	3.15816e-06
ENSG00000158109	TPRG1L	protein_coding	chr1			binding, protein binding, extracellular region, intracellular, cell, cytoplasm, synaptic vesicle, endomembrane system, cytoplasmic, membrane-bounded vesicle, cell junction, transport vesicle, cytoplasmic vesicle, vesicle, membrane-bounded vesicle, identical protein binding, organelle, membrane-bounded organelle, intracellular organelle, extracellular organelle, intracellular membrane-bounded orga…	GO:0005488, GO:0005515, GO:0005576, GO:0005622, GO:0005623, GO:0005737, GO:0008021, GO:0012505, GO:0016023, GO:0030054, GO:0030133, GO:0031410, GO:0031982, GO:0031988, GO:0042802, GO:0043226, GO:0043227, GO:0043229, GO:0043230, GO:0043231, GO:0044421, GO:0044424, GO:0044444, GO:0044456, GO:0044464, GO:0045202, GO:0070062, GO:0070382, GO:0097458, GO:0097708, GO:0098793, GO:0099503, GO:1903561	324.041	466.322	280.262	-0.732502	6.93717e-08	3.15816e-06
ENSG00000253372	AC016405.1	sense_intronic	chr8					36.7066	16.3575	42.9679	1.34089	6.93109e-08	3.15816e-06
ENSG00000147099	HDAC8	protein_coding	chrX	Viral carcinogenesis, Alcoholism	hsa05203, hsa05034	histone deacetylase complex, negative regulation of transcription from RNA polymerase II promoter, nuclear chromosome, telomere maintenance, sister chromatid segregation, catalytic activity, histone deacetylase activity, binding, protein binding, intracellular, cell, nucleus, nucleoplasm, chromosome, cytoplasm, cytosol, plasma membrane, nucleobase-containing compound metabolic process, DNA metabo…	GO:0000118, GO:0000122, GO:0000228, GO:0000723, GO:0000819, GO:0003824, GO:0004407, GO:0005488, GO:0005515, GO:0005622, GO:0005623, GO:0005634, GO:0005654, GO:0005694, GO:0005737, GO:0005829, GO:0005886, GO:0006139, GO:0006259, GO:0006325, GO:0006333, GO:0006351, GO:0006355, GO:0006357, GO:0006366, GO:0006464, GO:0006476, GO:0006725, GO:0006807, GO:0006996, GO:0007049, GO:0007059, GO:0007062, GO:…	181.708	105.871	205.042	0.947069	6.98789e-08	3.16754e-06
ENSG00000123992	DNPEP	protein_coding	chr2			catalytic activity, aminopeptidase activity, binding, proteolysis, metabolic process, peptidase activity, metallopeptidase activity, exopeptidase activity, zinc ion binding, hydrolase activity, protein metabolic process, ion binding, cation binding, macromolecule metabolic process, primary metabolic process, metal ion binding, transition metal ion binding, peptidase activity, acting on L-amino ac…	GO:0003824, GO:0004177, GO:0005488, GO:0006508, GO:0008152, GO:0008233, GO:0008237, GO:0008238, GO:0008270, GO:0016787, GO:0019538, GO:0043167, GO:0043169, GO:0043170, GO:0044238, GO:0046872, GO:0046914, GO:0070011, GO:0071704	291.095	409.701	254.6	-0.684201	7.03566e-08	3.18231e-06
ENSG00000110442	COMMD9	protein_coding	chr11			binding, protein binding, intracellular, cell, nucleus, cytoplasm, nucleobase-containing compound metabolic process, transcription, DNA-templated, regulation of transcription, DNA-templated, cellular aromatic compound metabolic process, nitrogen compound metabolic process, transport, ion transport, cation transport, sodium ion transport, metabolic process, biosynthetic process, macromolecule bios…	GO:0005488, GO:0005515, GO:0005622, GO:0005623, GO:0005634, GO:0005737, GO:0006139, GO:0006351, GO:0006355, GO:0006725, GO:0006807, GO:0006810, GO:0006811, GO:0006812, GO:0006814, GO:0008152, GO:0009058, GO:0009059, GO:0009889, GO:0009987, GO:0010467, GO:0010468, GO:0010556, GO:0015672, GO:0016023, GO:0016070, GO:0018130, GO:0019219, GO:0019222, GO:0019438, GO:0030001, GO:0031323, GO:0031326, GO:…	160.319	260.22	129.581	-1.00032	7.14511e-08	3.21925e-06
ENSG00000147140	NONO	protein_coding	chrX			nucleotide binding, RNA splicing, via transesterification reactions, RNA splicing, via transesterification reactions with bulged adenosine as nucleophile, mRNA splicing, via spliceosome, regulatory region DNA binding, transcription regulatory region sequence-specific DNA binding, RNA polymerase II regulatory region sequence-specific DNA binding, RNA polymerase II distal enhancer sequence-specific…	GO:0000166, GO:0000375, GO:0000377, GO:0000398, GO:0000975, GO:0000976, GO:0000977, GO:0000980, GO:0001012, GO:0001047, GO:0001067, GO:0001158, GO:0003676, GO:0003677, GO:0003682, GO:0003690, GO:0003723, GO:0005488, GO:0005515, GO:0005622, GO:0005623, GO:0005634, GO:0005654, GO:0005667, GO:0005730, GO:0006139, GO:0006259, GO:0006281, GO:0006310, GO:0006351, GO:0006355, GO:0006396, GO:0006397, GO:…	746.08	1141.18	624.51	-0.868688	7.14809e-08	3.21925e-06
ENSG00000165813	CCDC186	protein_coding	chr10					396.291	236.927	445.326	0.907578	7.18654e-08	3.22963e-06
ENSG00000114353	GNAI2	protein_coding	chr3	cAMP signaling pathway, Gastric acid secretion, Tight junction, Leukocyte transendothelial migration, Melanogenesis, Pathways in cancer, cGMP-PKG signaling pathway, Regulation of lipolysis in adipocytes, Rap1 signaling pathway, Chemokine signaling pathway, Sphingolipid signaling pathway, Progesterone-mediated oocyte maturation, Oxytocin signaling pathway, Adrenergic signaling in cardiomyocytes, D…	hsa04024, hsa04971, hsa04530, hsa04670, hsa04916, hsa05200, hsa04022, hsa04923, hsa04015, hsa04062, hsa04071, hsa04914, hsa04921, hsa04261, hsa04728, hsa05145, hsa05133, hsa05142, hsa04540, hsa04611, hsa04713, hsa04723, hsa04724, hsa04725, hsa04727, hsa04915, hsa05032, hsa05012, hsa05034, hsa04726, hsa04730, hsa04360, hsa04924, hsa05030	MAPK cascade, nucleotide binding, activation of MAPKK activity, G-protein coupled receptor binding, nucleoside binding, purine nucleoside binding, regulation of protein phosphorylation, positive regulation of protein phosphorylation, adenosine receptor signaling pathway, catalytic activity, GTPase activity, signal transducer activity, receptor binding, binding, protein binding, GTP binding, extra…	GO:0000165, GO:0000166, GO:0000186, GO:0001664, GO:0001882, GO:0001883, GO:0001932, GO:0001934, GO:0001973, GO:0003824, GO:0003924, GO:0004871, GO:0005102, GO:0005488, GO:0005515, GO:0005525, GO:0005576, GO:0005622, GO:0005623, GO:0005634, GO:0005654, GO:0005737, GO:0005813, GO:0005815, GO:0005829, GO:0005834, GO:0005856, GO:0005886, GO:0006139, GO:0006140, GO:0006163, GO:0006164, GO:0006171, GO:…	727.336	1031.07	633.878	-0.700995	7.36449e-08	3.30251e-06
ENSG00000064961	HMG20B	protein_coding	chr19			nucleic acid binding, DNA binding, catalytic activity, histone deacetylase activity, binding, protein binding, intracellular, cell, nucleus, nucleoplasm, chromosome, nucleobase-containing compound metabolic process, chromatin organization, transcription, DNA-templated, regulation of transcription, DNA-templated, cellular protein modification process, protein deacetylation, cellular aromatic compo…	GO:0003676, GO:0003677, GO:0003824, GO:0004407, GO:0005488, GO:0005515, GO:0005622, GO:0005623, GO:0005634, GO:0005654, GO:0005694, GO:0006139, GO:0006325, GO:0006351, GO:0006355, GO:0006464, GO:0006476, GO:0006725, GO:0006807, GO:0006950, GO:0006996, GO:0007049, GO:0007275, GO:0007399, GO:0007517, GO:0007519, GO:0007596, GO:0007599, GO:0008152, GO:0009058, GO:0009059, GO:0009611, GO:0009888, GO:…	114.275	135.701	107.683	-0.330896	7.40768e-08	3.31478e-06
ENSG00000124541	RRP36	protein_coding	chr6			maturation of SSU-rRNA from tricistronic rRNA transcript (SSU-rRNA, 5.8S rRNA, LSU-rRNA), cleavage involved in rRNA processing, nucleic acid binding, RNA binding, binding, intracellular, cell, nucleus, nucleoplasm, nucleolus, nucleobase-containing compound metabolic process, rRNA processing, RNA processing, cellular aromatic compound metabolic process, nitrogen compound metabolic process, metabol…	GO:0000462, GO:0000469, GO:0003676, GO:0003723, GO:0005488, GO:0005622, GO:0005623, GO:0005634, GO:0005654, GO:0005730, GO:0006139, GO:0006364, GO:0006396, GO:0006725, GO:0006807, GO:0008152, GO:0009987, GO:0010467, GO:0016070, GO:0016072, GO:0022613, GO:0030490, GO:0030529, GO:0030684, GO:0030686, GO:0031974, GO:0031981, GO:0032991, GO:0034470, GO:0034641, GO:0034660, GO:0042254, GO:0042274, GO:…	148.401	207.381	130.254	-0.666865	7.62211e-08	3.40346e-06
ENSG00000233276	GPX1	polymorphic_pseudogene	chr3	Thyroid hormone synthesis, Amyotrophic lateral sclerosis (ALS), Glutathione metabolism, Huntington's disease, Arachidonic acid metabolism	hsa04918, hsa05014, hsa00480, hsa05016, hsa00590	response to reactive oxygen species, angiogenesis, blood vessel development, temperature homeostasis, ameboidal-type cell migration, release of cytochrome c from mitochondria, endothelial cell development, vasculature development, epithelial cell development, immune system process, inflammatory response to antigenic stimulus, regulation of immune system process, negative regulation of immune syst…	GO:0000302, GO:0001525, GO:0001568, GO:0001659, GO:0001667, GO:0001836, GO:0001885, GO:0001944, GO:0002064, GO:0002376, GO:0002437, GO:0002682, GO:0002683, GO:0002861, GO:0002862, GO:0003008, GO:0003013, GO:0003015, GO:0003018, GO:0003158, GO:0003824, GO:0004601, GO:0004602, GO:0005488, GO:0005515, GO:0005576, GO:0005622, GO:0005623, GO:0005737, GO:0005739, GO:0005759, GO:0005829, GO:0006082, GO:…	230.72	429.479	169.563	-1.33563	7.84096e-08	3.49373e-06
ENSG00000130165	ELOF1	protein_coding	chr19			binding, intracellular, cell, nucleus, nucleobase-containing compound metabolic process, transcription, DNA-templated, regulation of transcription, DNA-templated, cellular aromatic compound metabolic process, nitrogen compound metabolic process, metabolic process, biosynthetic process, macromolecule biosynthetic process, regulation of biosynthetic process, cellular process, gene expression, regul…	GO:0005488, GO:0005622, GO:0005623, GO:0005634, GO:0006139, GO:0006351, GO:0006355, GO:0006725, GO:0006807, GO:0008152, GO:0009058, GO:0009059, GO:0009889, GO:0009987, GO:0010467, GO:0010468, GO:0010556, GO:0016070, GO:0018130, GO:0019219, GO:0019222, GO:0019438, GO:0031323, GO:0031326, GO:0032774, GO:0034641, GO:0034645, GO:0034654, GO:0043167, GO:0043169, GO:0043170, GO:0043226, GO:0043227, GO:…	90.3035	147.049	72.8433	-1.00353	7.86047e-08	3.49499e-06
ENSG00000177868	SVBP	protein_coding	chr1			ameboidal-type cell migration, extracellular region, cell, cellular protein modification process, transport, movement of cell or subcellular component, protein localization, metabolic process, protein secretion, negative regulation of metabolic process, cellular process, regulation of endothelial cell migration, negative regulation of endothelial cell migration, negative regulation of macromolecu…	GO:0001667, GO:0005576, GO:0005623, GO:0006464, GO:0006810, GO:0006928, GO:0008104, GO:0008152, GO:0009306, GO:0009892, GO:0009987, GO:0010594, GO:0010596, GO:0010605, GO:0010631, GO:0010632, GO:0010633, GO:0015031, GO:0016477, GO:0016567, GO:0019222, GO:0019538, GO:0030334, GO:0030336, GO:0031323, GO:0031324, GO:0031396, GO:0031397, GO:0031399, GO:0031400, GO:0032268, GO:0032269, GO:0032446, GO:…	51.2615	74.9768	43.9645	-0.756771	7.96047e-08	3.53195e-06
ENSG00000159082	SYNJ1	protein_coding	chr21	Metabolic pathways, Inositol phosphate metabolism, Phosphatidylinositol signaling system	hsa01100, hsa00562, hsa04070	nucleotide binding, response to acid chemical, regulation of neurotransmitter levels, system process, nucleic acid binding, RNA binding, catalytic activity, phosphatidylinositol-3-phosphatase activity, phosphatidylinositol-4,5-bisphosphate 5-phosphatase activity, binding, protein binding, intracellular, cell, cytoplasm, cytosol, cytoskeleton, microtubule, plasma membrane, clathrin-coated pit, car…	GO:0000166, GO:0001101, GO:0001505, GO:0003008, GO:0003676, GO:0003723, GO:0003824, GO:0004438, GO:0004439, GO:0005488, GO:0005515, GO:0005622, GO:0005623, GO:0005737, GO:0005829, GO:0005856, GO:0005874, GO:0005886, GO:0005905, GO:0005975, GO:0006066, GO:0006461, GO:0006629, GO:0006644, GO:0006650, GO:0006661, GO:0006793, GO:0006796, GO:0006810, GO:0006836, GO:0006887, GO:0006897, GO:0006898, GO:…	212.881	143.636	234.187	0.701382	8.01869e-08	3.55026e-06
ENSG00000103202	NME4	protein_coding	chr16	Pyrimidine metabolism, Metabolic pathways, Purine metabolism	hsa00240, hsa01100, hsa00230	nucleotide binding, nucleoside binding, purine nucleoside binding, catalytic activity, nucleoside diphosphate kinase activity, binding, protein binding, ATP binding, intracellular, cell, cytoplasm, mitochondrion, mitochondrial envelope, mitochondrial inner membrane, mitochondrial intermembrane space, mitochondrial matrix, nucleobase-containing compound metabolic process, purine nucleotide metabol…	GO:0000166, GO:0001882, GO:0001883, GO:0003824, GO:0004550, GO:0005488, GO:0005515, GO:0005524, GO:0005622, GO:0005623, GO:0005737, GO:0005739, GO:0005740, GO:0005743, GO:0005758, GO:0005759, GO:0006139, GO:0006163, GO:0006164, GO:0006165, GO:0006183, GO:0006213, GO:0006220, GO:0006221, GO:0006228, GO:0006241, GO:0006725, GO:0006753, GO:0006793, GO:0006796, GO:0006807, GO:0006810, GO:0006869, GO:…	159.375	223.542	139.632	-0.675063	8.10938e-08	3.58284e-06
ENSG00000143314	MRPL24	protein_coding	chr1	Ribosome	hsa03010	structural constituent of ribosome, structural molecule activity, intracellular, cell, cytoplasm, mitochondrion, mitochondrial envelope, mitochondrial inner membrane, ribosome, translation, translational elongation, translational termination, peptide metabolic process, nitrogen compound metabolic process, organelle organization, mitochondrion organization, metabolic process, biosynthetic process,…	GO:0003735, GO:0005198, GO:0005622, GO:0005623, GO:0005737, GO:0005739, GO:0005740, GO:0005743, GO:0005840, GO:0006412, GO:0006414, GO:0006415, GO:0006518, GO:0006807, GO:0006996, GO:0007005, GO:0008152, GO:0009058, GO:0009059, GO:0009987, GO:0010467, GO:0016020, GO:0016043, GO:0019538, GO:0019866, GO:0022411, GO:0030529, GO:0031090, GO:0031966, GO:0031967, GO:0031975, GO:0032543, GO:0032984, GO:…	263.318	395.398	222.679	-0.82552	8.17255e-08	3.59558e-06
ENSG00000261553	AL137782.1	processed_transcript	chr13					307.999	207.786	338.834	0.702805	8.16041e-08	3.59558e-06
ENSG00000100284	TOM1	protein_coding	chr22			binding, protein binding, extracellular region, intracellular, cell, cytoplasm, endosome, early endosome, vacuole, cytosol, transport, intracellular protein transport, endocytosis, vacuolar transport, protein localization, endomembrane system, protein transport, membrane, vesicle-mediated transport, endosomal transport, clathrin binding, vesicle, membrane-bounded vesicle, macromolecule localizati…	GO:0005488, GO:0005515, GO:0005576, GO:0005622, GO:0005623, GO:0005737, GO:0005768, GO:0005769, GO:0005773, GO:0005829, GO:0006810, GO:0006886, GO:0006897, GO:0007034, GO:0008104, GO:0012505, GO:0015031, GO:0016020, GO:0016192, GO:0016197, GO:0030276, GO:0031982, GO:0031988, GO:0033036, GO:0034613, GO:0043226, GO:0043227, GO:0043229, GO:0043230, GO:0043231, GO:0044421, GO:0044424, GO:0044444, GO:…	313.232	396.364	287.652	-0.461128	8.31028e-08	3.64088e-06
[truncated: 32,727 more rows]

## Sheet: GO-Cluster B
Term	Database	Corrected P-Value	Input
[truncated: 12,312 more rows]

## Sheet: GO-Cluster B-Selected
term	log.fdr	input	Where_up
regulation_of_transcription,_DNA-templated	11.2538	[216/3503]	Normal
homophilic_cell_adhesion_via_plasma_membrane_adhesion_molecules	6.15958	[25/154]	Normal
cilium_morphogenesis	4.26412	[27/230]	Normal
Taste_transduction	3.21681	[14/82]	Normal
[truncated: 34 more rows]

## Sheet: Cluster C vs Normal
Ensembl gene id	Ensembl gene	Ensembl biotype	Ensembl chr	KEGG PATHWAY terms	KEGG PATHWAY ids	Gene Ontology terms	Gene Ontology ids	baseMean	baseMeanA Cluster_4	baseMeanB Normal	log2FoldChange Normal/Cluster_4	pvalue	padj
[truncated: 32,796 more rows]

[truncated: 16 more sheets: GO-Cluster C, GO-Cluster C-Selected, Cluster D vs Normal, GO-Cluster D, GO-Cluster D-Selected, Cluster E vs Normal, GO-Cluster E, GO-Cluster E-Selected, 6d-Collective GO (all clusters), 6e-genes, cluster E vs cluster C, GO cluster E vs C_selected, cluster E vs cluster D, GO cluster E vs D_selected, PAH vs DCM decompensated, GO PAH vs nonPAH_selected]
