# Supplementary material for: Transcriptional profiling unveils molecular subgroups of adaptive and maladaptive right ventricular remodeling in pulmonary hypertension
Source: Nat Cardiovasc Res. 2023 Sep 28;2(10):917–36. doi: 10.1038/s44161-023-00338-3 (PMC11358157; doi:10.1038/s44161-023-00338-3)
Supplement: Supplementary file 10 — Hemodynamic characterization in male MCT-induced rats (first batch). [file 44161_2023_338_MOESM10_ESM.xlsx]

## Sheet: MCT-b01-HD
MCT or not	Canada ID	Condition	BW (g)	RVSP	RVEDP	CO (ml/min)	RVH (RV/IVS+LV)	CO/BW	SV (µL)	SV/BW	TPR (RVSP/CO, mmHg・ml/min)	RV (g)	LV+S (g)	RVH (RV/IVS+LV)	CO/BW	SV (µL)	SV/BW
Control	MCT62 RV21	Control	503	34	1.5	129	0.304324	0.256461	210	0.417495	0.263566	0.2766	0.9089	0.304324	0.256461	210	0.417495
Control	MCT66 RV36	Control	529.8	21	2.8	108.73	0.309225	0.205227	353	0.666549	0.19314	0.2886	0.9333	0.309225	0.205227	353	0.666549
Control	Su28-04	Control	608.9	31.88	1.37	102.13	0.28411	0.167729	369.9	0.607489	0.312151	0.334	1.1756	0.28411	0.167729	369.9	0.607489
Control	FP RV01	Control	496	27	2	101	0.280682	0.203621	298	0.600806	0.267337	0.247	0.88	0.280682	0.203621	298	0.600806
Control	MCT62 RV22	Control	524.5	34	2.3	96	0.286862	0.183031	265	0.505243	0.354167	0.2928	1.0207	0.286862	0.183031	265	0.505243
Control	FP RV04	Control	507	25	2.1	95.59	0.251203	0.188535	317	0.625247	0.261542	0.261	1.039	0.251203	0.188535	317	0.625247
Control	MCT69 RV20	Control	461.7	29.82	2.86	88.29	0.293651	0.191228	242	0.524289	0.337751	0.296	1.008	0.293651	0.191228	242	0.524289
Control	MCT66 RV37	Control	364.7	18.86	2.61	81.42	0.368092	0.223241	325	0.890258	0.231601	0.371	1.0079	0.368092	0.223241	325	0.890258
Control	Su28-01	Control	641.8	26.67	1.7	80.91	0.269916	0.126067	263	0.409785	0.329626	0.288	1.067	0.269916	0.126067	263	0.409785
Control	Su28-06	Control	572.5	30.76	1.58	80.79	0.269444	0.141118	353	0.616594	0.380678	0.291	1.08	0.269444	0.141118	353	0.616594
MCT	FP RV12	Compensated / early compensated based on H19	371	47	2.8	103.01	0.476987	0.27766	430	1.15903	0.00269547	0.456	0.956	0.476987	0.27766	430	1.15903
MCT	MCT66 RV07	Compensated / early compensated based on H19	342.8	54	5.5	102.78	0.403792	0.299837	292	0.851809	0.00291727	0.2875	0.712	0.403792	0.299837	292	0.851809
MCT	FP RV11	Compensated / early compensated based on H19	482	46	2.6	102.56	0.455898	0.21277	315	0.653527	0.00207459	0.429	0.941	0.455898	0.21277	315	0.653527
MCT	FP RV10	Compensated / early compensated based on H19	425	67	4.8	100.99	0.462012	0.237616	333	0.783529	0.00235287	0.45	0.974	0.462012	0.237616	333	0.783529
MCT	FP RV14	Compensated / early compensated based on H19	420	65	1.9	99.6	0.515957	0.237131	333	0.792857	0.00238083	0.485	0.94	0.515957	0.237131	333	0.792857
MCT	MCT66 RV03	Compensated / early compensated based on H19	300.8	71.11	2.83	95.42	0.354517	0.317231	298	0.991346	0.00332457	0.217	0.6121	0.354517	0.317231	298	0.991346
MCT	MCT66 RV02	Compensated / early compensated based on H19	268.9	63.64	1.47	93.5	0.348878	0.347697	265	0.984285	0.00371868	0.2207	0.6326	0.348878	0.347697	265	0.984285
MCT	FP RV08	Compensated / early compensated based on H19	475	49	2.4	93.06	0.427644	0.195924	380	0.8	0.00210535	0.461	1.078	0.427644	0.195924	380	0.8
MCT	MCT48 RV19	Compensated / early compensated based on H19	no info in protocol sheet	40.6	2.6	87.61	no info in protocol sheet	#VALUE!	288	#VALUE!	#VALUE!	no info in protocol sheet		no info in protocol sheet	#VALUE!	288	#VALUE!
MCT	FP RV09	Compensated / early compensated based on H19	428	60	2.7	86.57	0.438503	0.202259	260	0.607477	0.00233637	0.41	0.935	0.438503	0.202259	260	0.607477
MCT	FP RV07	decompensated, early (RVSP<40 mmHg)	423	39	2.6	78.01	0.339492	0.184409	362	0.855792	0.00236391	0.294	0.866	0.339492	0.184409	362	0.855792
MCT	MCT69 RV09	decompensated, late	310.5	76.9	7.5	64.9	0.526271	0.209018	201	0.647311	0.00322061	0.621	1.18	0.526271	0.209018	201	0.647311
MCT	MCT69 RV15	decompensated, late	339.2	68.5	7.8	60.9	0.710884	0.17954	183	0.539159	0.00294811	0.627	0.882	0.710884	0.17954	183	0.539159
MCT	MCT69 RV07	decompensated, late	310	73.2	8.4	59.2	0.736702	0.190968	140.5	0.453226	0.00322581	0.554	0.752	0.736702	0.190968	140.5	0.453226
MCT	FP RV22	decompensated, early	455	60	6.1	56.35	0.613254	0.123835	183	0.402198	0.00219761	0.62	1.011	0.613254	0.123835	183	0.402198
MCT	MCT69 RV13	decompensated, late	270	72.4	12.7	56	0.821994	0.207407	143	0.529101	0.0037037	0.5449	0.6629	0.821994	0.207407	143	0.529101
MCT	FP RV25	decompensated, early	418	70	6	52.91	0.49901	0.126586	178	0.425837	0.00239248	0.504	1.01	0.49901	0.126586	178	0.425837
MCT	MCT69 RV14	decompensated, late	319	81.4	9.7	52	0.679455	0.163009	149	0.465564	0.0031348	0.5384	0.7924	0.679455	0.163009	149	0.465564
MCT	MCT69 RV04	decompensated, late	280.9	83	14.8	50.8	0.707674	0.180847	129	0.460425	0.00355999	0.5229	0.7389	0.707674	0.180847	129	0.460425
MCT	MCT59 RV28	decompensated, late	452	90.5	9.6	49.39	0.80064	0.10927	175	0.386113	0.00221239	0.751	0.938	0.80064	0.10927	175	0.386113
	Junichi et al paper:
	MCT-rats	Group	Definition
		CTRL	Rats that received saline
		Early cRV	MCT rats exhibiting PH without end-stage RV failure sign* and with preserved CO (CO>85.7 mL/min)
		Late cRV	MCT rats exhibiting PH without end-stage RV failure sign* and with mild reduced CO (85.7 mL/min>CO>61.3 mL/min)
		Early dRV	MCT rats exhibiting PH without end-stage RV failure sign* and met one of the criteria¶
		Late dRV	MCT rats exhibiting PH¶ and end-stage RV failure sign*
	* End-stage of RV failure signs: death or the sever clinical symptom from RV failure (ruffled fur, red discoloration of head and neck, less active than previously, and decreased food consumption defined as <5 g per day).
	‡ PH was confirmed by closed-chest right heart catheterization (RVSP>40 mm Hg).
	§ PAB was confirmed by echocardiography (peak velocity above 3.5 m/s at the banding site).
	¶ Criteria:
	1. Severe reduced CO (CO<61.3 mL/min) without elevated RVEDP (RVEDP<7.7 mm Hg);
	2. Mild reduced CO (85.7 mL/min>CO>61.3 mL/min) with elevated RVEDP (RVEDP>7.7 mm Hg).
	removed from downstream analysis
