# Supplementary material for: Transcriptional profiling unveils molecular subgroups of adaptive and maladaptive right ventricular remodeling in pulmonary hypertension
Source: Nat Cardiovasc Res. 2023 Sep 28;2(10):917–36. doi: 10.1038/s44161-023-00338-3 (PMC11358157; doi:10.1038/s44161-023-00338-3)
Supplement: Supplementary file 11 — Hemodynamics characterization in male PAB rat. [file 44161_2023_338_MOESM11_ESM.xlsx]

## Sheet: PAB-b01-HD
Animal ID	Group	Sub-group	SEX	RVSP (mmHg)	CO (mL/min)	RVEDP	HR (bat/min)	BW at sacrifice	RV (g)	LV+S (g)	fulton index	SV	Tissue weight	Total Pulmonary resistance	Fibrosis (%)	CSA
PAB3#38	Control	Control RV	Male	30.6	134.5	0.68	350	-	0.3206	1.0032	0.319577	384	25-50 mg	0.227509	5.29533	550.125
PAB4#36	Control	Control RV	Male	30.2	165.501	0.62	333	586	0.276	1.17	0.235897	497	25-50 mg	0.182476	5.29533	584.294
PAB4#37	Control	Control RV	Male	24.7	130.944	1.87	352	591.5	0.281	1.16	0.242241	372	25-50 mg	0.18863	5.72682	305.787
PAB4#38	Control	Control RV	Male	27.6	111.066	1.21	321	627	0.29	1.25	0.232	346	25-50 mg	0.248501	3.22861	251.305
PAB4#39	Control	Control RV	Male	24	165.911	2.31	315	533	0.264	1.038	0.254335	526.7	25-50 mg	0.144656	4.22861	466.273
PAB3#20	PAB	Compensated RV	Male	87.2	117.7	0.442	300	-	0.502	0.91	0.551648	392	25-50 mg	0.740867	11.6563	940.877
PAB3#39	PAB	Compensated RV	Male	87.2	82.4	2.2	334	-	0.5055	0.7086	0.713378	246	25-50 mg	1.05825	22.3981	833.156
PAB3#26	PAB	Compensated RV	Male	82.1	102	1.94	321	-	0.475	0.975	0.487179	318	25-50 mg	0.804902	23.3126	827.584
PAB3#25	PAB	Compensated RV	Male	95.2	89.2	1.02	295	-	0.56	0.945	0.592593	302	25-50 mg	1.06726	22.5001	786.159
PAB3#22	PAB	Compensated RV	Male	72	105.2		312	-	0.521	0.742	0.702156	337	25-50 mg	0.684411	21.1405	769.282
PAB5#10	PAB	Decompensated RV	Male	72	64	5.79	273	-	0.538	0.7712	0.697614	235	25-50 mg	1.125	25.4342	1155.49
PAB3#5	PAB	Decompensated RV	Male	81.2	45.32	8.34	383	-	0.4903	0.68	0.721029	118	25-50 mg	1.7917	30.0244	835.889
PAB5#18	PAB	Decompensated RV	Male	64	51.8	6.28	350	-	0.657	0.981	0.669725	148	25-50 mg	1.23552	27.5373	932.066
PAB3#29	PAB	Decompensated RV	Male	83.1	68.2	4.56	304	-	0.6889	0.9139	0.753802	224	25-50 mg	1.21848	33.5912	1107.31
PAB4#10	PAB	Decompensated RV	Male	57	43.6	8.1	285	509	0.695	1.02	0.681373	153	25-50 mg	1.30734	21.57	779.8
Junichi et al:	Sham	Rats that underwent thoracotomy alone
PAB-rats	cRV	PAB rats without end-stage RV failure sign*
	dRV	PAB rats with end-stage RV failure signs*
* End-stage of RV failure signs: death or the sever clinical symptom from RV failure (ruffled fur, red discoloration of head and neck, less active than previously, and decreased food consumption defined as <5 g per day).
‡ PH was confirmed by closed-chest right heart catheterization (RVSP>40 mm Hg).
§ PAB was confirmed by echocardiography (peak velocity above 3.5 m/s at the banding site).
Removed from downstream analysis
