# Supplementary material for: Transcriptional profiling unveils molecular subgroups of adaptive and maladaptive right ventricular remodeling in pulmonary hypertension
Source: Nat Cardiovasc Res. 2023 Sep 28;2(10):917–36. doi: 10.1038/s44161-023-00338-3 (PMC11358157; doi:10.1038/s44161-023-00338-3)
Supplement: Supplementary file 12 — List of final target genes associated with regulation of hypoxia, cell cycle and ECM remodeling. [file 44161_2023_338_MOESM12_ESM.xlsx]

## Sheet: common_genes_MCT_human
rat genes	rat terms	human genes	human terms				Ordered based on heatmap clustering in Extended data-3
Col11a1	ECM-receptor interaction	COL11A1	collagen fibril organization		validated by PCR		RIPK3
Col1a1	ECM-receptor interaction	COL1A1	collagen fibril organization		Cell cycle		AGT
Col3a1	ECM-receptor interaction	COL3A1	collagen fibril organization		Hypoxia		MMP9
Col5a1	ECM-receptor interaction	COL5A1	collagen fibril organization		ECM		FGFR4
Fmod	ECM-receptor interaction	FMOD	collagen fibril organization				TGFB1
Foxc2	ECM-receptor interaction	FOXC2	collagen fibril organization				CD36
Lox	ECM-receptor interaction	LOX	collagen fibril organization				GREM1
Loxl2	ECM-receptor interaction	LOXL2	collagen fibril organization				VWF
Scx	ECM-receptor interaction	SCX	collagen fibril organization				VTN
Sfrp2	ECM-receptor interaction	SFRP2	collagen fibril organization				THBS3
Grem1	ECM-receptor interaction	GREM1	collagen fibril organization				TNN
Col4a1	ECM-receptor interaction	COL4A1	ECM-receptor interaction				TNC
Col4a2	ECM-receptor interaction	COL4A2	ECM-receptor interaction				SPP1
Col4a6	ECM-receptor interaction	COL4A6	ECM-receptor interaction				HMMR
Col6a2	ECM-receptor interaction	COL6A2	ECM-receptor interaction				SFRP2
Col6a6	ECM-receptor interaction	COL6A6	ECM-receptor interaction				SDC4
Fn1	ECM-receptor interaction	FN1	ECM-receptor interaction				SCX
Itga10	ECM-receptor interaction	ITGA10	ECM-receptor interaction				RELN
Itga2b	ECM-receptor interaction	ITGA2B	ECM-receptor interaction				LOXL2
Itga5	ECM-receptor interaction	ITGA5	ECM-receptor interaction				LOX
Itgb6	ECM-receptor interaction	ITGB6	ECM-receptor interaction				LAMC1
Itgb8	ECM-receptor interaction	ITGB8	ECM-receptor interaction				LAMA5
Lama5	ECM-receptor interaction	LAMA5	ECM-receptor interaction				ITGB8
Lamc1	ECM-receptor interaction	LAMC1	ECM-receptor interaction				ITGB6
Reln	ECM-receptor interaction	RELN	ECM-receptor interaction				ITGA5
Sdc4	ECM-receptor interaction	SDC4	ECM-receptor interaction				ITGA2B
Hmmr	ECM-receptor interaction	HMMR	ECM-receptor interaction				ITGA10
Spp1	ECM-receptor interaction	SPP1	ECM-receptor interaction				FOXC2
Tnc	ECM-receptor interaction	TNC	ECM-receptor interaction				FN1
Tnn	ECM-receptor interaction	TNN	ECM-receptor interaction				FMOD
Thbs3	ECM-receptor interaction	THBS3	ECM-receptor interaction				COL6A6
Vtn	ECM-receptor interaction	VTN	ECM-receptor interaction				COL6A2
Vwf	ECM-receptor interaction	VWF	ECM-receptor interaction				COL5A1
Cd36	ECM-receptor interaction	CD36	ECM-receptor interaction				COL4A6
Timp1	ECM-receptor interaction	VTN	ECM-receptor interaction				COL4A2
Mmp9	ECM-receptor interaction	MMP9	ECM-receptor interaction				COL4A1
Fgfr4	ECM-receptor interaction	FGFR4	MAPK signaling pathway				COL3A1
Agt	ECM-receptor interaction	AGT	NF-kappaB transcription factor activity				COL1A1
Ripk3	ECM-receptor interaction	RIPK3	NF-kappaB transcription factor activity				COL11A1
Tgfb1	ECM-receptor interaction	TGFB1	MAPK signaling pathway				FOXC1
Slc2a1	Hypoxia	SLC2A1	HIF-1 signaling pathway				NR4A1
Serpine1	Hypoxia	SERPINE1	HIF-1 signaling pathway				FGF9
Pfkfb3	Hypoxia	PFKFB3	HIF-1 signaling pathway				HSPA1A
Pfkl	Hypoxia	PFKL	HIF-1 signaling pathway				IL18
Pik3cg	Hypoxia	PIK3CG	HIF-1 signaling pathway				F2RL1
Hk2	Hypoxia	HK2	HIF-1 signaling pathway				CCL2
Hmox1	Hypoxia	HMOX1	HIF-1 signaling pathway				CSF2RB
Eno3	Hypoxia	ENO3	HIF-1 signaling pathway				EDN1
Cybb	Hypoxia	CYBB	HIF-1 signaling pathway				WNT5A
Angpt1	Hypoxia	ANGPT1	HIF-1 signaling pathway				MYC
Camk2a	Hypoxia	CAMK2A	HIF-1 signaling pathway				IL1B
Il6	Hypoxia	IL6	T cell aggregation				HSPA2
Pik3r5	Hypoxia	PIK3R5	TNF signaling pathway				CDC25B
Birc5	cell cycle	BIRC5	G2/M transition of mitotic cell cycle				GADD45B
Ccna2	cell cycle	CCNA2	G2/M transition of mitotic cell cycle				BCL2L1
Ccnb1	cell cycle	CCNB1	G2/M transition of mitotic cell cycle				TPX2
Cdc25c	cell cycle	CDC25C	G2/M transition of mitotic cell cycle				PLCB1
Cdc7	cell cycle	CDC7	G2/M transition of mitotic cell cycle				PKMYT1
Cdkn1a	cell cycle	CDKN1A	G2/M transition of mitotic cell cycle				GPR132
Cdkn2b	cell cycle	CDKN2B	G2/M transition of mitotic cell cycle				FOXM1
Chek2	cell cycle	CHEK2	G2/M transition of mitotic cell cycle				CLSPN
Clspn	cell cycle	CLSPN	G2/M transition of mitotic cell cycle				CHEK2
Foxm1	cell cycle	FOXM1	G2/M transition of mitotic cell cycle				CDKN2B
Gpr132	cell cycle	GPR132	G2/M transition of mitotic cell cycle				CDKN1A
Pkmyt1	cell cycle	PKMYT1	G2/M transition of mitotic cell cycle				CDC7
Plcb1	cell cycle	PLCB1	G2/M transition of mitotic cell cycle				CDC25C
Tpx2	cell cycle	TPX2	G2/M transition of mitotic cell cycle				CCNB1
Cdc25b	cell cycle	CDC25B	MAPK signaling pathway				CCNA2
Hspa2	cell cycle	HSPA2	MAPK signaling pathway				BIRC5
Il1b	cell cycle	IL1B	MAPK signaling pathway				MAP2K6
Fgf9	angiogenesis	FGF9	MAPK signaling pathway				NPPA
Il18	cytokine-mediated signaling pathway	IL18	T cell aggregation				IL6
Myc	cell cycle	MYC	MAPK signaling pathway				CAMK2A
Wnt5a	cell cycle	WNT5A	NF-kappaB transcription factor activity				ANGPT1
Edn1	cell cycle	EDN1	cAMP biosynthetic process				CYBB
Bcl2l1	cell cycle	BCL2L1	Apoptosis				ENO3
Gadd45b	cell cycle	GADD45B	Apoptosis				HMOX1
Csf2rb	cytokine-mediated signaling pathway	CSF2RB	Apoptosis				HK2
Ccl2	cytokine-mediated signaling pathway	CCL2	TNF signaling pathway				PIK3R5
Hspa1a	cytokine-mediated signaling pathway	HSPA1A	MAPK signaling pathway				PIK3CG
Map2k6	cardiac muscle contraction	MAP2K6	TNF signaling pathway				PFKL
Nr4a1	angiogenesis	NR4A1	MAPK signaling pathway				PFKFB3
F2rl1	cytokine-mediated signaling pathway	F2RL1	T cell aggregation				SERPINE1
Foxc1	angiogenesis	FOXC1	collagen fibril organization				SLC2A1
Nppa	cardiac muscle contraction	NPPA	cardiac muscle contraction				TIMP1

## Sheet: human ECM targets selection
Clusters DEG >	common with rat	rat genes	PAH decompensated upregulated	Cluster C upregulated	decompensated-2 (late) upregulated	>>> intersect (union (D,E,F) , common genes) =	shortlisted ecm targets
ADAMTS14	COL11A1	Col11a1	THBS1	COL4A3	COL2A1		COL1A1
ADAMTS2	COL1A1	Col1a1	ANP	COL9A3	COL6A5		COL6A2
ADAMTS3	COL3A1	Col3a1	ITGA5	HSPG2	COL9A1		FN1
AGRN	COL5A1	Col5a1	TNC	TNXB	COMP		HMMR
CD36	FMOD	Fmod	ITGB6	ITGA5	DAG1		ITGA10
CD44	FOXC1	Foxc1	FN1	LAMA5	GP6		ITGA5
COL11A1	FOXC2	Foxc2	COL1A1	COL6A2	TNR		ITGB6
COL11A2	LOX	Lox	ITGA10		ITGA4		LAMA5
COL12A1	LOXL2	Loxl2			ITGB7		SPP1
COL14A1	SCX	Scx			LAMA1		TNC
COL1A1	SFRP2	Sfrp2			LAMA4		10
COL1A2	GREM1	Grem1			ITGB6		TNN (removed)
COL2A1	COL4A1	Col4a1			TNC		NPPA (added as marker)
COL3A1	COL4A2	Col4a2			TNN		NID1 (biomarker added)
COL4A1	COL4A6	Col4a6			HMMR		MEGF9 (biomarker added)
COL4A2	COL6A2	Col6a2			SPP1		SPARCL1 (biomarker added)
COL4A3	COL6A6	Col6a6					C1QTNF1 (biomarker added)
COL4A4	FN1	Fn1					CRTAC1 (biomarker added)
COL4A6	ITGA10	Itga10
COL5A1	ITGA2B	Itga2b					MMP9
COL5A2	ITGA5	Itga5					TIMP1
COL5A3	ITGB6	Itgb6
COL6A1	ITGB8	Itgb8
COL6A2	LAMA5	Lama5
COL6A3	LAMC1	Lamc1
COL6A5	RELN	Reln
COL6A6	SDC4	Sdc4
COL9A1	HMMR	Hmmr
COL9A2	SPP1	Spp1
COL9A3	TNC	Tnc
COMP	TNN	Tnn
CYP1B1	THBS3	Thbs3
DAG1	VTN	Vtn
DDR2	VWF	Vwf
FMOD	CD36	Cd36
FN1	MMP9	Mmp9
FOXC1	Timp1	TIMP1
FOXC2
GP6
GREM1
HMMR
HSPG2
ITGA1
ITGA10
ITGA2B
ITGA4
ITGA5
ITGA8
ITGAV
ITGB3
ITGB4
ITGB5
ITGB6
ITGB7
ITGB8
LAMA1
LAMA3
LAMA4
LAMA5
LAMB1
LAMC1
LOX
LOXL2
LUM
MMP11
PLOD3
RELN
SCX
SDC4
SERPINF2
SERPINH1
SFRP2
SPP1
SV2A
THBS1
THBS2
THBS3
TNC
TNN
TNR
TNXB
VTN
VWF

## Sheet: final selected targets
Selected ECM targets (validated by PCR) (confirmed by WB or public proteome)	other selected DEG in the MS (validated by PCR) (some confirmed by public proteome)		Selected Biomarkers (cell adhesion, ECM) (validated by PCR and WB)	>>>	ECM/Cell adhesion final targets
ECM	Hypoxia	Cell Cycle	ECM/adhesion		NPPA
NPPA	HMOX1	FGF9	NID1		FN1
FN1	ENO3	WNT5A	MEGF9		COL1A1
COL1A1	ANGPT1	IL18	SPARCL1		ITGB6
ITGB6		IL1B	C1QTNF1		TNC
TNC		TGFB1	CRTAC1		COL6A2
COL6A2					ITGA10
ITGA10					ITGA5
ITGA5					HMMR
HMMR					LAMA5
LAMA5					SPP1
SPP1					MMP9
MMP9					TIMP1
TIMP1					NID1
					C1QTNF1
					MEGF9
					CRTAC1
					SPARCL1
