# Supplementary material for: Transcriptional profiling unveils molecular subgroups of adaptive and maladaptive right ventricular remodeling in pulmonary hypertension
Source: Nat Cardiovasc Res. 2023 Sep 28;2(10):917–36. doi: 10.1038/s44161-023-00338-3 (PMC11358157; doi:10.1038/s44161-023-00338-3)
Supplement: Supplementary file 14 — Public proteomic evidence used for validation and correlation of target genes. [file 44161_2023_338_MOESM14_ESM.xlsx]

## Sheet: literature evidences
Targets	GO	human qPCR - RV	MCT qPCR - RV	RNAseq human RV	RNAseq rat RV	German plasma cohort	UK plasma cohort	MCT (WB) - RV	RV Proteome (MCT-rat) Hindmarch et al (2022)	RV Proteome-2 (ACF-rat) Havlenova T et al (2021)	RV Proteome-3 (MCT-rat) K. Hołda et al (2020)	RV Proteome-4 (MCT-rat) Xi Qin et al (2022)	human RV Proteome Boucherat et al	Plasma proteome Ch J Rhodes et al (2017)	Plasma proteome Mattias Arvidsson et al(2022)	Blooad transcriptome S Kariotis et al (2021)	RV RNA (MCT + Suhx rat) JF Park et al (2021)	RV RNA + metabolome (SuHx-rat) M-R-T Kobayashi et al (2022)	PASMC- RNA + metabolome (M-R-YY He et al (2021)
FN1	ECM	increase	increase	increase in all	increase in all	Not detected	Not detected	Not worked	increase	increase	increase		up in decompensated			slight increase	increase	increase
COL1A1	ECM	increase / decrease	increase in both	increase in all	increase in early/late	Not detected	increase (NS)	Not worked	increase				increase (NS)			slight increase	increase	increase
ITGB6	ECM	decrease	decrease	decrease in all	decrease in all	Not detected	Not detected	Not worked	Not detected				Not detected			slight increase	decrease	decrease
TNC	ECM	decrease / increase	increase	increase in all	increase in all	increase (NS)	increase in both	Not worked	increase				up in decompensated			slight increase	increase	increase
NPPA	---	increase	increase	increase in all	increase in all	Not detected	increase in both (decom vs com)	upregulated in decomp	increase				Not detected			slight decrease	increase	increase
COL6A2	ECM	NA	NA	increase in late (NS)	increase in late	Not detected	Not detected	down regulated in decomp	decrease (NS)	increase			up in decompensated			slight decrease	increase	increase
ITGA10	ECM	NA	NA	increase in late	increase in late	Not detected	Not detected	upregulated in decomp compared to comp	Not detected				Not detected			slight decrease	increase	increase
ITGA5	ECM	NA	NA	increase in all	increase in late	Not detected	Not detected	upregulated in decomp & comp	increase				Not detected			slight increase	increase
HMMR	ECM	NA	NA	increase in late	increase in all	Not detected	Not detected	Not worked	Not detected				Not detected			slight increase	increase	increase
LAMA5	ECM	NA	NA	increase in early	increase in all	Not detected	Not detected	Not worked	increase	increase (NS)			increase in both			slight increase	increase	increase
SPP1	ECM	NA	NA	increase in all	increase in all	Not detected	increase in decompensated	upregulated in decomp	Not detected				Not detected			slight increase	increase	increase
MMP9	ECM	increase	increase	increase in late	increase in late	Not detected	Not detected	Not worked	Not detected				Not detected		increase	increased
TIMP1	ECM	increase	increase	increase in all	increase in all	increase (NS)	increase in both (decom vs com)	Not worked	Not detected				Not detected	increase		slight increase	increase	increase
NID1	ECM/adhesion	NA	increase	increase in early/late	increase in early/late	increase	increase in decompensated	upregulated in decomp compared to comp	decrease (NS)	increase			increase in both			increased	increase
C1QTNF1	ECM/adhesion	NA	increase	increase in early/late	NS	increase	increase in both	slight upregulation but not significant	Not detected				Not detected			slight increase but not sig.	slight decrease	C1QTNF3 increase
MEGF9	ECM/adhesion	NA	increase	deacrease in early/late	NS	decrease	decrease only in decompensated	significanlty down in comp and decomp	Not detected				Not detected			increased
CRTAC1	ECM/adhesion	NA	increase	increase in late	increase in early/late	deacrease	decrease in decompen vs com and ctrl	not significant change	Not detected				Not detected			increased	increase	increase
SPARCL1	ECM/adhesion	NA	increase	increase in late	increase in late	decrease	NS	not significant change	Not detected			increase in decomp	increase (NS)			increased	slight increase	increase
HMOX1	Hypoxia	increase	increase						increase				Not detected			slight increase	increase	increase
ENO3	Hypoxia	increase	decrease						decrease	increase	decrease	increase in decomp	increase (NS)			slight decrease	decrease	decrease
ANGPT1	Hypoxia	decrease	decrease										Not detected			slight increase	decrease	decrease
FGF9	Proliferation	increase	decrease										Not detected			slight decrease
WNT5A	Proliferation	decrease	decrease										Not detected			slight increase	decrease	decrease
IL18	Proliferation	increase	increase										Not detected			slight increase	increase	increase
IL1B	Proliferation	increase	increase										Not detected			slight increase
TGFB1	Proliferation	increase	increase										Tgfb1i1 increase			slight increase	increase	increase

## Sheet: Extended data Fig 4a
Validation of protein level by Proteome or Western blot
ECM targets	MCT-rat RV Proteome	human RV Proteome	additional evidences
FN1	increase	up in decompensated
COL1A1	increase	increase (NS)
ITGB6	Not detected	Not detected	decreased at transcriptome level in rats
TNC	increase	up in decompensated
NPPA	increase	Not detected	upregulated in decompensated in MCT RV*
COL6A2	decrease (NS)	up in decompensated	downregulated in decompensated in MCT RV
ITGA10	Not detected	Not detected	upregulated in decompensated vs compensated in MCT RV*
ITGA5	increase	Not detected	upregulated in decompensated and compensated in MCT RV*
HMMR	Not detected	Not detected	increased at transcriptome level in rats
LAMA5	increase	increase in both (NS)
SPP1	Not detected	Not detected	upregulated in decompensated in MCT RV*
MMP9	Not detected	Not detected	increased in plasma ptoteome (+heart hypertrophy and failure)
TIMP1	Not detected	Not detected	increased in plasma ptoteome (+heart hypertrophy and failure)
NID1	decrease (NS)	increase in both	upregulated in decompensated*
C1QTNF1	Not detected	Not detected	slight upregulation (NS)*
MEGF9	Not detected	Not detected	downregulated in compensated/decompensated*
CRTAC1	Not detected	Not detected	no significant change detected by WB*
SPARCL1	Not detected	increase (NS)	no significant change detected by WB*. significant increas in plasma transcriptome (Kariotis et al. 2021)

## Sheet: Literature (5 biomarkers)
NID1
the main dysregulated plasma protein in our study (significantly upregulated in patients with early and further late decompensated RV)
shown to be associated with RV maladaptive phase prediction
is an essential component of the basal lamina of cardiac tissue
critical coordinating role in basal membrane assembly, while nidogen-laminin interactions are essential for basal lamina stabilization
Kim et al. suggested that differential protein expression of collagen IV, laminin α2, and NID1 during basal lamina remodeling and reduced myocyte adhesion accompanied basal lamina remodeling in ischemic failing hearts as compared to nonfailing human hearts.
NID1 was shown to significantly improve heart function and angiogenesis in a mouse post myocardial infarction model.
C1QTNF1 (CTRP1)
derives from a family of adiponectin paralogues, which many of those has been studied for their role in cardiovascular diseases.
Circulating levels of C1QTNF1 were found to be elevated in patients with coronary artery disease and were closely associated with adverse events (37-41).
In our study, C1QTNF1 expression is increased in both RV tissue and plasma levels in early decompensation state of RV.
C1QTNF1 upregulation in RV tissue (mainly cardiomyocytes) may modulate maladaptive RV remodeling and also be released to promote further inflammation and oxidative stress by acting on macrophages.
SPARCL1
matrikine with a structural similarity to SPARC, and upon secretion it binds to calcium and interacts with the ECM to create intermediate states of cell adhesion
SPARCL1 is shown to be upregulated during pathological cardiac remodelling and play an important role in the regulation of fibrotic, inflammatory and angiogenic pathways.
SPARCL1 is shown to be differentially expressed more in RV as compared to LV (42) and increased levels of SPARCL1 as a biomarker of RV pathological remodelling and is associated with RV maladaptation and ventriculoarterial uncoupling in PH.
In our study, SPARCL1 plasma levels were shown to be significantly altered only in one of the PAH cohorts (German), which suggests further evaluation of this protein and its regulation at RV might be necessary.
CRTAC1
glycosylated extracellular matrix protein found in the deep cartilage matrix.
blood biomarker for ischemic stroke outcomes
Inhibiting CRTAC1 significantly decreased TNF-α and interleukin-6 levels, thereby reducing inflammation.
downregulated in atherosclerosis macrophages compared to normal tissue-resident macrophages in humans.
varied expression of CRTAC1 across different human tissues and conditions might account for its contractor results. Therefore, further investigations are needed, particularly concerning RV remodeling in the context of PAH.
MEGF9
increased expression of MEGF9 in myocardial infarction
Further analysis of its role and therapeutic potential in PAH-related RV remodeling is recommended, while our study highlights the promising prognostic value of MEGF9 in the context of PAH.
References 38-49
