# Supplementary material for: Transcriptional profiling unveils molecular subgroups of adaptive and maladaptive right ventricular remodeling in pulmonary hypertension
Source: Nat Cardiovasc Res. 2023 Sep 28;2(10):917–36. doi: 10.1038/s44161-023-00338-3 (PMC11358157; doi:10.1038/s44161-023-00338-3)
Supplement: Supplementary file 15 — Patients characterization of German PAH plasma proteome cohort (discovery cohort). [file 44161_2023_338_MOESM15_ESM.xlsx]

## Sheet: discovery_cohort
Nr.	Ees_ea_conduc_base	GROUP	GROUP_2	Age	Sex (1 female, 0 male)	Mean PAP pressure (mmHg)	Cardiac index (L/min/m^2)	PVR (WU)	sPAP_base_base	Strok Volume (RV_SV_BSA_ml/m²	CO_td_base_base	EF_conduc_base	RV_EF_% MRI	RV CI l/min/m^2	BNP (pg/mL)	Log10-BNP (pg/mL)	CRTAC1	MET	NID1	LYVE1	KIT	F7	APOM	DPP4	CA4	SPARCL1	MEGF9	CES1	SERPINA5	SERPINA7	C1QTNF1	CNDP1	TGFBR3	FCN2	ITGAM	DEFA1	LCN2	PRCP	FAP	CHL1	NOTCH1	F11	VASN	PAM	TIMP1	CDH1	LILRB5	IGFBP6	TNC
RH-01-052	3.15743	2	2	61	1	16	2.9317	52	28	49.562	7.2	67	63.751	4.018	9	0.954243	1.74419	2.37383	4.74725	5.32456	3.93785	6.08161	7.60259	5.19977	2.48664	2.98302	2.79631	4.07247	8.8476	4.93339	4.92638	3.78533	3.39199	6.65618	1.69242	3.74116	3.59229	2.35532	0.48435	3.06529	3.32677	8.50259	3.07397	2.94428	6.81387	5.85259	4.98597	6.15315	1.89964
RH-01-025	1.88354	2	2	68	1	26	2.76106	215	44	39.552	5.5	51	44.875	2.725	206	2.31387	2.20849	2.94943	4.23122	5.71859	4.55552	5.95403	6.97324	5.45916	2.35514	3.12084	2.58278	3.14188	8.93593	5.11489	6.30727	3.67474	3.42162	6.64263	1.71156	4.15587	4.39907	2.37872	1.24112	3.56055	3.06154	8.21572	3.21621	2.929	7.19136	6.2729	2.89475	6.41322	2.69684
RH-01-033	1.72429	2	2	65	1	27	3.05135	255	42	54.72	5.47	53	51.561	3.919			2.12434	2.65294	4.33007	5.39453	4.3979	4.56241	7.43509	6.15044	1.92806	2.70999	2.02001	1.80691	8.11601	5.03049	4.37055	3.30791	2.76642	5.26117	1.93124	3.52267	2.65088	2.17667	1.11389	3.61569	3.00037	7.92086	3.01415	2.58385	6.15166	4.79538	4.65105	4.80455	2.3987
RH-01-050	1.68571	2	2	58	1	24	3.68502	140	32	44.311	7.35	89	57.533	4.027	64	1.80618	2.46605	2.88805	4.75484	5.73558	4.14902	5.10627	7.87459	4.97046	2.26095	2.97156	2.34882	1.94034	8.44669	4.4617	4.60084	3.78971	3.46181	6.087	1.69242	3.52267	3.00564	1.93364	0.03192	3.17413	2.70495	8.22284	3.32034	2.14	6.46163	5.93737	5.44736	5.00847	3.15467
RH-01-029	1.57077	2	2	54	0	35	2.14426	347	64	86.873	4.57	76	50.602	5.107	14	1.14613	2.65996	2.63841	4.12199	5.43628	4.25381	5.52276	7.39845	6.12588	2.09909	2.72845	2.5951	2.36162	8.64098	4.84152	4.68512	3.54895	3.09703	6.78968	2.09051	3.52267	3.19693	2.56803	1.37243	3.52367	2.85261	8.04146	3.04315	2.80464	6.18479	5.36426	3.47595	5.12778	2.52761
RH-01-037	1.31981	2	2	57	1	35	2.77452	347	56	49.855	4.92	55	52.721	4.331	11	1.04139	3.12321	2.52031	4.08232	5.59998	4.28878	5.18161	7.20692	5.65518	1.80705	2.74812	2.21706	2.37259	8.13226	5.01717	6.7899	3.15843	2.50388	5.70451	1.69242	3.52267	2.24901	1.95321	1.08915	3.56405	2.82824	7.34519	2.81913	2.5162	5.88986	5.14228	5.22024	4.28683	3.01002
RH-01-051	1.297	2	2	74	0	26	3.71234	163	41	31.829	7.4	75	51.677	2.341	72	1.85733	2.56537	2.84042	5.0215	6.12205	3.73446	5.06392	7.64553	5.97054	2.51681	3.4889	2.25047	4.58805	8.06565	5.69949	5.52646	3.09695	4.00793	5.77677	1.69242	4.25199	4.40046	2.64423	0.04146	4.11268	3.14279	7.99668	3.35357	3.21343	7.616	6.02145	5.99456	5.48952	3.62806
RH-01-023	1.17785	2	22	57	1	23	2.67067	238	36	36.69	5.04	57	49.346	3.169	45	1.65321	2.03542	2.58876	4.85246	4.79343	3.99452	5.37261	7.51602	5.23428	2.4733	2.65959	1.56418	1.97609	8.46932	4.8138	5.75199	3.40393	2.61951	5.27308	1.69242	3.52267	2.82621	1.9642	0.2167	3.04663	2.68543	8.23537	2.72793	2.35035	5.97982	5.03823	4.59114	4.72174	2.83686
RH-01-035	1.15351	2	22	30	1	34	3.36481	372	49	37.646	5.39	64	50.547	2.92	40	1.60206	1.62467	3.00289	4.28681	5.27168	4.27209	4.97183	7.59479	5.44083	2.38031	2.69605	2.57035	1.60387	8.33723	5.69587	5.32326	2.16582	2.68945	6.35067	1.69242	3.52267	2.9025	2.28845	0.6889	2.9892	2.69216	7.57797	2.74436	2.44779	6.10083	5.24479	4.82725	4.58513	3.65
RH-01-043	1.15246	2	22	63	1	22	2.20352	229	35	38.482	3.73	56	53.232	2.814	13	1.11394	2.50407	2.89281	4.9781	5.85594	4.65217	5.24521	7.46658	6.333	1.90123	2.97604	2.6466	3.08768	8.71187	5.29068	4.61246	4.34883	2.91543	6.70898	1.78566	3.52267	2.95306	2.23894	1.01281	3.66896	3.04791	8.10336	3.11093	2.91754	6.46634	5.60522	4.7428	4.9305	2.81864
RH-01-040	1.15019	2	22	39	1	36	2.86253	468	60	31.267	4.98	43	41.446	2.111	36	1.5563	1.81161	2.62479	4.67948	5.24977	3.66794	5.79891	6.98989	5.51132	2.0758	2.2032	3.00807	4.38964	8.60667	5.76011	5.15659	4.12808	2.35473	6.1983	1.69242	3.52267	2.58877	2.13944	0.33664	2.93852	2.63838	8.06792	2.39936	2.51283	6.05412	4.95803	4.24095	4.15245	2.48662
RH-01-004	1.07547	2	22	81	1	37	2.02923	776	73	38.396	3.03	39	41.031	3.327	160	2.20412	3.16071	2.76992	4.7428	5.10911	4.75755	5.32861	7.75978	5.61041	2.08708	3.13573	1.89244	2.30317	8.64229	5.0723	4.51255	3.61116	3.62576	5.47316	1.69242	3.52267	3.42938	2.19779	1.46857	3.75862	3.17657	7.77807	3.1086	2.95509	7.05647	5.62231	3.87085	5.46053	3.15037
RH-01-056	1.06722	2	22	33	0	36	2.8447	527	53	33.788	5.05	41	34.963	2.498			1.95348	2.8474	4.72975	5.54926	3.97951	5.11425	7.5949	4.96651	2.18998	2.94274	2.09066	1.55257	8.65329	4.68932	4.05358	2.90789	3.41082	6.36017	1.69242	3.52267	3.01376	2.03984	0.18636	3.83249	2.88056	7.83469	3.47285	2.83477	6.59827	5.75283	4.93159	5.69461	2.79609
RH-01-034	1.02789	2	22	52	0	34	2.89638	347	60	40.35	5.61	45	39.379	2.64	12	1.07918	2.17891	2.71981	4.93368	5.9444	3.44505	5.31935	6.95157	5.36771	2.14796	2.80476	2.49059	3.63561	8.16514	5.45733	5.51643	2.93203	3.25899	6.43904	1.69242	3.52267	3.68255	2.41115	1.00858	4.63403	3.29719	7.7481	2.95255	2.94448	7.13464	5.79548	5.08369	4.63432	4.30754
RH-01-038	0.954	2	22	66	1	47	2.19176	585	83	30.481	4.14	24	21.035	2.918	603	2.78032	2.57485	2.76753	5.20037	5.96701	5.2615	4.71949	7.57068	6.12722	2.41191	3.23434	2.46672	1.90092	7.84742	5.44243	5.24507	2.89145	3.95601	5.68994	1.74363	3.55226	3.36226	2.14883	1.25365	4.0544	3.71469	7.26555	3.61486	3.55417	7.68216	5.72386	5.26914	5.06744	3.95798
RH-01-020	0.915844	2	22	38	1	50	2.22964	818	81	33.581	3.48	58	42.798	2.421	13	1.11394	1.48257	2.47598	4.46934	4.54482	4.30762	4.8766	7.29336	5.20692	1.45603	2.55639	1.80326	2.9019	7.81848	5.02462	5.04857	3.3868	2.02337	6.46797	1.69242	3.52267	2.68954	1.71405	0.37313	3.10617	2.73812	7.37825	2.30632	2.15539	5.47331	4.4005	4.56782	3.97127	2.39392
RH-01-006	0.858927	2	22	48	1	35	3.04127	375	57	35.717	5.46	55	49.104	2.547	9	0.954243	2.04826	2.60273	4.49209	5.07427	4.18173	5.10259	7.46436	5.73839	1.57461	2.85288	2.1776	2.0735	8.60023	4.5595	4.80104	2.89537	2.44918	6.14557	1.69242	3.52267	2.26813	2.37524	0.93899	4.34351	2.89664	7.77255	2.69058	2.59519	6.10524	4.82692	4.83927	4.33984	3.40967
RH-01-049	0.845176	2	22	54	1	57	4.21997	662	100	53.866	7.31	45	39.227	5.47	476	2.67761	1.55865	2.72538	4.03216	4.91196	4.48912	4.2885	7.29181	5.43482	1.40169	2.63786	2.22868	1.46214	7.45387	4.01545	4.85993	3.52722	3.21052	5.70186	1.69242	3.52267	2.77018	2.17343	0.97856	3.65745	2.8679	7.40784	2.56156	2.64757	6.81537	4.96265	2.89906	3.84801	3.35583
RH-01-057	0.8412	2	22	72	0	26	2.35358	314	38	31.438	4.59	66	46.104	2.061	118	2.07188	2.04253	2.58363	4.77116	4.47279	3.77074	5.28333	7.16335	5.489	1.86309	2.91238	1.82248	2.52067	8.08748	4.49834	3.78697	3.18633	3.21256	6.30718	1.69242	3.52267	2.35722	1.84538	0.76788	3.7125	2.8128	7.96914	2.77191	2.53568	5.8832	5.28331	4.32649	4.52462	1.99649
RH-01-045	0.83531	2	22	68	1	25	1.53141	335	37	35.187	2.57	88	61.278	2.127	124	2.09342	2.08361	2.59455	5.03371	6.06767	3.83851	5.44171	7.79798	5.36853	2.29505	3.21411	2.12516	2.72238	8.69837	4.85519	5.16204	3.56816	2.98666	6.61044	1.69242	3.52267	2.76516	2.32846	0.14477	4.1144	2.96768	8.15707	2.79398	2.57583	6.87543	5.72681	4.53313	5.10428	4.03061
RH-01-046	0.774103	3	3	56	1	51	1.45011	1245	76	41.02	2.57	26	23.609	2.477	461	2.6637	1.58741	2.45378	4.7888	4.88474	3.86242	4.68997	7.08354	4.93937	1.16553	2.42122	1.62338	2.07907	7.97155	4.53191	5.28018	3.54208	2.80941	6.22213	1.69242	3.52267	2.59898	1.78617	0.44994	3.33221	2.62766	7.8817	2.9033	3.01106	6.87572	5.30499	4.02189	4.21427	3.15161
RH-01-009	0.656667	3	3	64	0	47	1.61815	629	90	24.195	3.8	26	16.257	1.994	456	2.65896	2.15228	2.64071	5.41519	4.99755	4.09873	4.99719	7.46995	6.12139	2.29846	2.72989	2.23394	2.07468	8.40895	4.66124	6.21688	3.41073	2.96044	6.26051	1.69242	3.56094	3.10162	2.11624	0.84733	3.89092	3.4738	7.99355	3.02861	3.15403	6.87063	4.99734	5.42891	5.1629	3.44183
RH-01-007	0.631923	3	3	48	0	55	1.85973	939	85	43.346	3.92	27	26.814	3.581	777	2.89042	1.69401	2.62168	5.32197	5.24399	3.66522	4.65429	6.85958	5.69926	2.00306	2.94181	2.19121	2.02675	7.89688	4.8535	5.95388	2.16286	3.20381	5.9236	1.69242	3.52267	2.8379	2.24954	1.12339	3.72572	2.71179	7.43471	2.83869	3.32157	7.00911	5.17654	4.86096	5.18774	3.4258
RH-01-008	0.592741	3	3	60	1	35	2.13605	693	62	57.675	3.35	43	25.219	5.19	845	2.92686	2.17262	2.73478	5.1842	5.51608	2.934	4.76349	7.23412	5.11001	1.88635	2.91009	1.76593	2.66869	8.15094	4.5767	7.03197	3.13787	3.27832	4.10826	1.69242	3.52267	2.56878	1.77294	0.42444	3.31121	2.90391	6.49571	3.15807	3.19961	6.65608	5.46877	5.16959	4.46379	3.22425
RH-01-017	0.590659	3	3	31	1	57	3.21741	584	100	58.278	5.36	58	54.608	5.443	27	1.43136	1.30809	2.72686	4.24666	5.28446	4.3815	5.08414	7.06777	5.65918	1.88879	2.6512	2.57493	1.96234	8.31568	4.83384	5.4251	3.41748	2.60891	6.50273	1.69242	3.52267	2.54135	2.49756	0.7003	3.69877	3.20709	7.94519	3.1398	2.53053	6.11359	5.03303	5.2779	4.57868	3.37659
RH-01-059	0.571957	3	3	31	1	73	2.65764	1031	103	13.93	5.42	24	11.585	0.775			1.56175	2.60769	4.62481	4.1459	4.59909	5.10421	7.23895	4.87455	2.26286	2.61325	1.60522	2.02164	8.24986	5.03269	4.78105	2.6193	2.91238	5.84123	1.69242	3.52267	3.03552	2.0394	0.38966	2.91104	2.71565	7.81051	2.46339	2.88637	6.7528	5.07663	4.68581	4.09071	2.59404
RH-01-019	0.555821	3	3	55	0	43	1.82544	459	70	43.251	4.19	32	34.222	3.783	301	2.47857	1.38821	2.24608	5.04918	5.13987	3.06258	4.37992	6.51387	5.13316	1.60177	2.57227	1.13707	1.6244	7.96916	4.14859	5.77055	2.20885	3.02306	5.68175	1.69242	3.52267	3.03438	1.95027	1.26834	3.44304	2.61714	6.99528	2.58912	2.82273	6.37826	5.05412	5.16663	4.73552	3.94855
RH-01-012	0.386289	3	3	26	1	56	2.71791	676	88	11.818	4.21	40	9.709	1.086	246	2.39094	1.24054	2.22852	4.42698	5.71064	4.29442	4.95083	7.53709	5.5083	1.97381	2.79195	2.30846	1.8651	8.0224	5.24502	6.71973	2.15423	2.9371	4.72901	1.69242	3.52267	2.83091	1.71405	0.35167	3.22122	2.7597	7.31751	2.84382	3.08837	7.05104	5.39228	4.73599	4.25222	2.89154
RH-01-055	0.38463	3	3	53	0	35	3.48943	196	59	25.295	9.33	51	45.411	0.882	64	1.80618	1.10784	2.57364	4.8665	5.30986	4.55944	5.1166	7.95348	5.46345	2.01512	2.72775	2.47027	3.16961	8.59206	5.33184	4.39189	4.04889	2.50738	6.84967	1.69242	3.52267	3.00913	2.44464	0.48048	3.60279	2.808	8.29895	2.80576	2.67306	6.78518	5.47712	4.84173	5.05633	2.05229
RH-01-044	0.383271	3	3	46	0	40	2.94879	576	71	44.389	5.24	28	26.914	2.794	104	2.01703	2.4637	2.79861	4.84228	5.21186	4.68693	5.14343	7.59001	5.03443	2.01327	2.8631	1.82901	2.50321	8.22557	4.87365	4.53427	2.61936	3.00134	5.3213	1.69242	3.52267	2.37732	2.14771	0.34972	3.18699	2.96359	7.77826	2.8174	2.76587	6.45059	5.68259	4.81526	4.52956	2.15309
RH-01-047	0.335686	3	3	62	0	62	1.46648	1020	104	33.585	2.9	15	34.988	2.507	239	2.3784	2.16651	2.34902	5.2699	4.73983	3.00037	4.94924	6.65648	5.45624	1.58074	2.53788	1.93338	2.01674	7.23333	4.42621	6.79927	3.73556	2.00372	5.67587	1.69242	3.52267	3.1809	2.24578	0.42221	3.28294	2.81707	7.99618	2.5273	2.53008	6.67786	4.9096	4.85964	5.33055	4.94806
RH-01-030	0.314316	3	3	57	1	48	3.3341	529	71	39.715	5.61	19	35.237	3.915	83	1.91908	2.04607	2.62758	5.14344	5.21538	3.42388	5.25742	7.67079	5.36411	1.98915	2.84332	2.54466	1.90705	7.76842	4.37312	5.41951	3.38937	3.02689	6.22646	1.69242	3.53026	3.29511	2.43695	0.46212	3.69647	3.01945	8.42971	2.95722	2.78787	7.55308	5.38414	5.2243	3.85862	4.80396
RH-01-036	0.236033	3	3	40	0	71	2.15796	1045	116	55.147	4.23	25	35.651	3.454	99	1.99564	0.9491	2.64149	4.69847	4.56118	3.46765	4.84913	6.99544	4.66069	1.83403	2.61967	1.94178	1.67393	8.4572	4.65523	4.43864	3.7274	2.51681	6.06413	1.69242	3.52267	2.70423	1.76129	0.00573	3.17115	2.72953	7.41679	2.5828	2.43684	6.17451	5.24055	4.41699	4.7317	1.92518
RH-01-058	0.225041	3	3	41	0	91	2.77277	1157	133	39.641	4.77	42	42.008	3.665	127	2.1038	1.47105	2.62946	5.66473	4.55634	3.6597	5.1661	6.87567	5.27309	1.76672	2.60795	1.91432	2.68384	8.21103	4.99507	7.23811	3.02848	2.58694	6.2483	1.69242	3.52267	2.88377	1.99742	0.49613	3.17414	2.72383	7.95336	2.65738	2.9161	7.10526	5.34049	3.64677	4.74745	4.33608
RH-01-016	0.204098	3	3	65	0	30	3.62979	253	49	23.614	6.97	40	27.9	1.706	46	1.66276	1.45303	2.59441	4.4226	5.10678	3.23831	5.07695	7.07427	5.10563	1.73997	2.88646	2.36734	1.28727	8.41748	4.79449	3.93757	2.85689	3.03665	5.72601	1.69242	3.52267	2.31847	2.05562	0.47488	3.95264	2.76829	7.69922	3.11957	2.47635	6.54395	5.44695	5.15042	5.4592	3.41888
Fisher's Exact Test for discovery cohort (proteome)
	Gender
GROUP	F	M
Compensated	15	5
Decompensated	6	9
odds ratio = 4.29068
p-value = 0.07959
Sex difference is not a factor to determine compensated vs decompensated
[truncated: 59 more columns]

## Sheet: all clinical data
Nr,		Bemerkung	Fehlt			Geburtsdatum	Datum RHK baseline	Age	Gender	groesse	gewicht	BMI	Diagnose	PH_gruppen	KHK	KHK, 1-Gefäß	KHK, 2-Gefäß	KHK, 3-Gefäß	Vorhofflimmern/Flattern	Art, Hypertonie	chronische Niereninsuffizienz	COPD	ICD/Pacemaker-device	b-blocker	ace-hemmer	ca-channel blocker	digitoxin	Amiodaron	diuretika	PAH_Medikation	kombination_dual	kombination_triple	Prostanoid iv_sc	Iloprost inhalativ	sGC	PDE5_Sil=1; Tad=2	ERA_Maci=1;Bos=2;Ambri=3	Selexipag	High_CCA	challenge	challenge_medikament_1_ilo_2_NO_3_rio_4_sil_5_belastung_0_keine	WHO_Klasse_base	6MWD_base	Datum_Lufu	FEV1_L	FEV1_L_proz_soll	TLC_L	TLC_L_proz_soll	RV_proz_TLC
RH-01-001		MRT nur LV befundet				08,09,1963	08,10,2015	52	female	168	70	24.8016	Sarkoidose St, IV und präkapilläre PH	3	0	0	0	0	0	0	0	0	0	0	0	0	0	0	1	1	0	0	0	0	0	1	0	0	0	1	4			06,10,2015	1.21	44.3	3.27	61.8	52.37
RH-01-002		Kein Conductance möglich				02,01,1988	12,01,2016	28	female	158	69.2	27.7199	IPAH	1	0	0	0	0	0	0	0	0	0	0	0	0	0	0	1	1	0	1	1		1	0	1	0	0	0	0		335	11,01,2016	2.59	88.1	4.97	107.2	31.65
RH-01-003						21,02,1967	14,01,2016	49	female	179	75	23.4075	PH_ Herzfehler	1	0	0	0	0	0	0	0	0	0	0	0	0	0	0	1	1	1	0	0	0	1	0	1	0	0	1	1	2
RH-01-004						10,06,1935	19,01,2016	81	female	157	51	20.6905	PH_CREST	1	0	0	0	0	0	1	0	0	0	0	1	1	0	0	1	1	0	0	0	0	1	0	0	0	0	1	4	2	373
RH-01-005		kein MRT				26,11,1951	23,03,2016	76	male	180	74.15	22.8858	präkapilläre PH multifaktorieller Genese	1	0	0	0	0	0	0	1	1	0	1	0	0	0	0	1	1	0	0	0	0	1	0	0	0	0	1	3
RH-01-006						21,02,1968	30,03,2016	48	female	159	77	30.4577	APAH	1	0	0	0	0	0	1	0	0	0	0	0	0	0	0	1	1	0	0	0	0	1	0	0	0	0	1	1	2	413
RH-01-007						23,04,1968	06,04,2016	48	male	194	80	21.2562	IPAH	1	0	0	0	0	0	0	1	0	0	0	0	1	0	0	1	1	1	0	0	0	0	1	1	0	0	1	1	2	483
RH-01-008			Spiroergo über 1,5 Jahre vorher			14,02,1956	13,04,2016	60	female	168	51	18.0697	IPAH	1	0	0	0	0	1	0	0	0	0	1	1	1	0	0	1	1	0	1	0	1	1	0	1	0	0	1	3	3	455
RH-01-009						02,02,1952	11,05,2016	64	male	192	105	28.4831	SarkoidoseDDCTEPH	1	0	0	0	0	0	0	0	0	0	1	0	0	0	0	1	1	0	0	0	0	1	0	0	0	0	1	3	3
RH-01-010						05,07,1945	19,05,2016	71	female	160	68	26.5625	HFpEF	2	1	0	0	0	1	0	0	0	0	1	0	0	0	0	1	0	0	0	0	0	0	0	0	0	0	1	3	2	450
RH-01-011			6MWT, Spiroergo			27,12,1954	25,05,2016	62	male	168	85.9	30.4351	IPAH	1	1	1	0	0	0	1	1	1	0	0	0	1	0	0	1	1	0	1	0	0	0	1	1	0	0	0	0	2
RH-01-012						02,01,1988	09,06,2016	26	female	158	55	22.0317	IPAH	1	0	0	0	0	0	0	0	0	0	0	0	0	0	0	1	1	1	0	0	0	1	0	1	0	0	1	5	3	465
RH-01-013		Conductance Gerät defekt	6MWT			08,01,1966	15,06,2016	50	female	163	74	27.852	IPAH	1	0	0	0	0	0	0	0	0	0	0	0	0	0	0	0	1	0	0	0	0	0	0	0	0	1	0	0
RH-01-014		Conductance Gerät defekt				21,02,1967	30,06,2016	49	female	179	75	23.4075	präkapilläre PH Z,n, Koplexen Herzfehler	1	0	0	0	0	1	0	0	0	0	1	0	0	0	0	1	1	1	0	0	0	1	0	1	0	0	0	0
RH-01-015		Conductance Gerät defekt, Patient nicht gefunden	Spiroergo			04,08,1957	13,07,2016	58	female	160	44	17.1875	IPAH	1	0	0	0	0	0	0	0	1	0	0	0	0	0	0	1	1	1	0	0	0	0	1	1	0	0	0	0
RH-01-016		Zweite Messung bei diesem Pat,!!!				26,11,1951	20,07,2016	65	male	180	73	22.5309	IPAH	1	0	0	0	0	1	0	1	1	0	1	0	0	0	0	1	1	0	0	0	0	1	0	0	0	0	1	1	2	255
RH-01-017						02,12,1985	27,07,2016	31	female	166	60	21.7738	IPAH	1	0	0	0	0	0	0	1	1	0	1	0	0	0	0	1	1	0	0	0	0	1	0	0	0	0	1	2	3	220
RH-01-018			Spiroergo			16,10,1976	10,08,2016	40	male	179	80	24.968	IPAH	1	0	0	0	0	1	0	0	0	0	0	0	0	0	0	0	1	1	0	0	0	0	1	1	0	0	1	5	2	502
RH-01-019			Spiroergo			04,04,1961	17,08,2016	55	male	184	107	31.6044	IPAH	1	0	0	0	0	0	0	1	0	0	0	1	0	0	0	1	0	0	0	0	0	0	0	0	0	0	1	1	3	502
RH-01-020						20,05,1978	24,08,2016	38	female	165	52	19.1001	IPAH	1	0	0	0	0	0	0	0	0	0	0	0	0	0	0	1	1	0	1	0	1	0	1	1	0	0	1	5	2	483
RH-01-021						20,04,1962	31,08,2016	54	male	183	72	21.4996	CTEPH	4	0	0	0	0	0	0	0	0	0	0	0	0	0	0	0	0	0	0	0	0	0	0	0	0	0	1	3	2	645
RH-01-022						01,04,1971	05,10,2016	45	male	178	65	20.5151	IPAH	1	0	0	0	0	0	0	0	0	0	0	0	0	0	0	1	1	0	1	0	0	1	0	1	0	0	0	0	3	438
RH-01-023			Spiroergo fast ein Jahr vorher			30,07,1959	12,10,2016	57	female	163	83	31.2394	IPAH	1	0	0	0	0	0	0	0	0	0	0	0	0	0	0	1	1	0	0	0	0	1	0	0	0	0	1	5	3	336
RH-01-024			6MWT über halbes Jahr vorher, Spiroergo			22,05,1940	26,10,2016	76	male	176	78	25.1808	CTEPH	4	0	0	0	0	0	0	0	0	0	1	0	0	0	0	1	1	0	0	0	0	1	0	0	0	0	1	3	3	405
RH-01-025			6MWT und Spiroergo über halbes Jahr vorher			22,08,1948	01,11,2016	68	female	172	86	29.0698	PAH	1	0	0	0	0	1	0	1	0	0	0	1	0	0	0	1	1	0	0	0	0	1	0	0	0	0	1	1	3
RH-01-026		MRT nicht auswertbar	Patient nicht gefunden			01,07,1943	02,11,2016	73	male	173	71	23.7228	PH-COPD	3	1	1	0	0	1	1	1	1	0	1	0	0	0	0	1	1	0	0	0	0	0	1	0	0	0	1	1	3
RH-01-027			6MWT, Spiroergo			18,06,1939	08,11,2016	77	female	172	79.5	26.8726	CTEPH	4	0	0	0	0	1	0	0	0	0	1	0	0	0	0	1	0	0	0	0	0	0	0	0	0	0	1	3	3
RH-01-028						07,02,1984	22,11,2016	32	male	182	60	18.1138	IPAH	5	0	0	0	0	0	0	1	0	0	1	1	0	0	0	0	1	0	0	0	0	0	0	1	0	0	1	1	2	334
RH-01-029			6MWT über halbes Jahr vorher			31,03,1962	23,11,2016	54	male	180	93.3	28.7963	IPAH	1	1	0	0	0	0	1	0	0	0	0	1	0	0	0	1	1	0	1	0	1	0	1	1	0	0	1	1
RH-01-030			6MWT über halbes Jahr vorher, Spiroergo			11,12,1958	29,11,2016	57	female	157	67.55	27.4048	IPAH	1	0	0	0	0	0	0	0	0	0	0	0	0	0	0	1	1	1	0	0	0	0	1	3	0	0	1	2
RH-01-031						12,01,1955	13,12,2016	61	female	153	78	33.3205	PH-COPD	3	0	0	0	0	0	1	0	1	0	1	0	0	0	0	1	1	0	0	0	0	1	0	0	0	0	1	3	3	192
RH-01-032		Keine Conductance Messung möglich	6MWT, Spiroergo			04,07,1943	20,12,2016	73	male	179	87.2	27.2151	präkapilläre PH	1	1	1	0	0	0	0	0	0	0	1	1	0	0	0	1	1	1	0	0	0	0	1	1	0	0	1	1
RH-01-033			6MWT			20,05,1951	10,01,2017	65	female	169	69.15	24.2113	IPAH	1	0	0	0	0	0	0	0	0	0	0	0	0	0	0	1	1	0	0	0	0	0	1	0	0	0	1	1
RH-01-034			6MWT			15,03,1964	25,01,2017	52	male	181	73.8	22.5268	präkapilläre PH am ehesten HIV-assoziiert	1	0	0	0	0	0	0	0	0	0	0	0	0	0	0	1	1	0	0	0	0	0	1	0	0	0	1	3
RH-01-035						07,07,1986	01,02,2017	30	female	155	61.5	25.5983	IPAH	1	0	0	0	0	0	0	0	0	0	0	0	0	0	0	1	1	1	0	0	0	0	1	1	0	0	0	0
RH-01-036			Spiroergo			16,10,1976	07,02,2017	40	male	178	78.1	24.6497	Präkapilläre PH	1	0	0	0	0	1	0	0	0	0	0	0	0	0	0?	1	1	0	1	0	1	0	1	1	0	0	1	1		537
RH-01-037						20,09,1959	22,02,2017	57	female	160	74	28.9062	IPAH	1	0	0	0	0	0	0	0	0	0	0	0	0	0	0	0	1	1	0	0	0	0	2	1	0	0	1	2		476
RH-01-038						31,05,1950	28,02,2017	66	female	168	79	27.9904	präkapilläre PH,am ehesten portopulmonale Hypertonie	1	1	1	0	0	0	1	1	0	0	0	0	0	0	0	1	1	0	0	0	0	0	0	1	0	0	1	3
RH-01-039		Keine Conductance Messung möglich	6MWT und Spiroergo beide über ein Jahr vorher			29,09,1937	07,03,2017	79	male	170	86.66	29.9862	präkapilläre PH unklarer Ätiologie	3	1	0	2	0	1	1	0	0	0	0	0	0	1	0	1	1	1	0	0	0	1	0	1	0	0	0	0
RH-01-040			6MWT über halbes Jahr vorher			07,03,1978	14,03,2017	39	female	147	81.75	37.8315	a, e, IPAH	1	0	0	0	0	0	1	0	0	0	0	0	0	0	0	1	1	1	0	0	0	1	0	1	0	0	1	3
RH-01-041		Keine Conductance Messung möglich	6MWT			21,05,1935	28,03,2017	81	male	170	90	31.1419	Ausschluss PH		0	0	0	0	0	1	0	1	0	1	0	0	0	0	1	0	0	0	0	0	0	0	0	0	0	1	5
RH-01-042		Keine Conductance Messung möglich	6MWT, Spiroergo			28,05,1935	04,04,2017	81	male	183	91.95	27.4568	Ausschluss PH		1	0	0	1	1	1	1	0	0	1	1	0	0	0	1	0	0	0	0	0	0	0	0	0	0	1	5
RH-01-043						11,12,1953	10,05,2017	63	female	152	72.4	31.3366	IPAH	1	0	0	0	0	0	0	0	0	0	0	1	1	0	0	1	1	0	0	0	0	0	0	1	0	0	1	2		406
RH-01-044						01,04,1971	16,05,2017	46	male	178	62	19.5682	IPAH	1	0	0	0	0	0	0	0	0	0	0	0	0	0	0	0	1	0	1	0	0	1	0	1	1	0	0	0		387
RH-01-045			6MWT, Spiroergo			01,04,1949	16,06,2017	68	female	160	65	25.3906	iPAH	1	0	0	0	0	0	0	0	1	0	0	0	0	0	0	1	1	0	0	0	0	0	1	0	0	0	1	1
RH-01-046			6MWT über halbes Jahr vorher, Spiroergo			01,06,1961	21,06,2017	56	female	168	68	24.093	präkapilläre PH unklarer Ätiologie	1	0	0	0	0	0	0	0	0	0	0	0	0	0	0	1	1	0	1	0	0	1	0	2	1	0	0	0
RH-01-047		Zweite Messung bei diesem Pat,!!!	6MWT, Spiroergo			27,12,1954	16,08,2017	62	male	168	88	31.1791	PH unklarer Genese, am ehesten IPAH	1	1	1	0	0	0	1	diabetische Nephropathie	1	0	0	0	1	0	0	1	1	0	1	0	0	0	1	1	0	1	1	1
RH-01-048		KONTROLLE!!!!	6MWT			27,10,1938	30,08,2017	78	female	153	69	29.4758	Ausschluss PH		0	0	0	0	0	1	0	0	0	0	1	1	0	0	0	0	0	0	0	0	0	0	0	0	0	0	0
RH-01-049		siehe RH-01-001	6MWT und Spiroergo beide über halbes Jahr vorher			08,09,1963	26,09,2017	54	female	167	65.1	23.3425	PH	1	0	0	0	0	0	0	0	0	0	0	0	0	0	0	1	1	1	0	0	0	0	1	1	0	0	1	1
RH-01-050		Z,n,nephr, Syndrom, Bosentan für Sklerodermie				18,05,1959	17,10,2017	58	female	170	88	30.4498	Borderline PH, bekannte Mischkollagenose	1	0	0	0	0	1	0		1	0	0	0	1	0	0	1	1	0	0	0	0	0	0	2	0	0	0	0		280
RH-01-051			6MWT, Spiroergo			12,02,1943	08,11,2017	74	male	171	87	29.7527	PH unklarer Genese a,e, PVOD DD IPAH		0	0	0	0	0	1	0	0	0	0	0	0	0	0	1	1	1	0	0	0	0	1	1	0	0	1	2		339
RH-01-052						02,06,1956	15,11,2017	61	female	174	138	45.5807	V,a, PH		0	0	0	0	0	1	1	0	0	0	0	0	0	0	1	0	0	0	0	0	0	0	0	0	0	0	0		320
RH-01-053		Conductance und PW wegen multiblen VES nicht möglich	6MWT, Spiroergo			04,07,1943	21,11,2107	74	male	179	91.9	28.682	präkapilläre PH		1	?	?	?	0	0	0	1	0	1	1	0	0	0	1	1	1	0	0	0	0	1	1	0	0	0	0
RH-01-054		Conductance und PW wegen zu hohem Wedge nicht möglich, 3, PH-Medikament Imatinib	6MWT, Spiroergo			27,12,1954	22,11,2017	62	male	168	84	29.7619	IPAH		1	1	0	0	0	1	1	1	0	0	0	1	0	0	1	1	0	1	0	0	0	1	1	0	0	1	5			20,11,2017	1.67	56.9	3.81	60.1	24.67
RH-01-055			6MWT			24,10,1964	19,12,2017	53	male	194	140	37.1984	am ehesten IPAH		0	0	0	0	0	1	0	0	0	0	0	1	0	0	1	1	1	0	0	0	1	0	0	0	1	1	2 (nur unter Swan Ganz)			18,12,2017	3.64	84.3	9.08	107.9	40.04
RH-01-056						07,02,1984	20,12,2017	33	male	183	59	17.6177	IPAH		0	0	0	0	0	0	Nierentransplantation	0	0	1	1	0	0	0	0	1	1	0	0	0	0	1	1	0	0	1	1		300	18,12,2017	4.04	91.5	7.64	101.3	30.4
RH-01-057						14,03,1945	09,01,2018	72	male	181	75	22.8931	CTEPH	4	0	0	0	0	1	1	0	0	0	0	0	0	0	0	1	0	0	0	0	0	0	0	0	0	0	1	3
RH-01-058			6MWT			07,08,1976	10,01,2018	41	male	177	58	18.5132	IPAH		0	0	0	0	0	0	0	0	0	0	0	0	0	0	1	1	0	1	1	0	0	2	1	0	0	1	2 (nur unter Swan Ganz)
RH-01-059						\	17,01,2018	31	female	173	90	30.0712	IPAH		0	0	0	0	0	0	0	0	0	0	0	0	1	0	1	1	0	1	1	0	1	0	1	0	0	1	2
RH-01-060		kein Ballon				24,01,1963	13,02,2018	55	male	190	90	24.9307	Portopulmonale Hypertonie bei Leberzirrhose	1,4,3	0	0	0	0	0	0	0	obstruktive Ventilationsstörung	0	1	0	0	0	0	1	1	1	0	0	0	1	0	1	0	0	1	3		503
RH-01-061						24,04,1943	20,02,2018	74	female	170	109.4	37.8547	CTEPH	4	0	0	0	0	0	1	0	0	0	0	AT1-Antagonist	0	0	0	1	1	0	0	0	0	0	1	0	0	0	0	0		363
RH-01-062						15,09,1960	21,02,2018	57	male	172	80	27.0416	IPAH	1	0	0	0	0	0	1	0	0	0	0	0	1	0	0	0	1	1	0	0	0	0	2	1	0	0	1	1, 2		446
RH-01-063		Conductance abgelehnt				25,08,1943	07,03,2018	74	female	161	93	35.8782	am ehesten CTEPH	4	0	0	0	0	0	1	0	0	0	0	0	0	0	0	1	1	0	0	0	0	1	0	0	0	0	1	3
RH-01-064		Ballon abgebrochen				01,06,1961	10,04,2018	56	female	168	68	24.093	präkapilläre PH unklarer Ätiologie	1	0	0	0	0	0	1	0	0	0	0	0	0	0	0	1	1	0	1	1	0	1	0	2	0	0	0	0
RH-01-065						21,01,1954	11,04,2018	64	female	158	92.5	37.0534	Pulmonale Hypertonie unklarer Ätiologie		0	0	0	0	0	1	0	0	0	1	0	1	0	0	1	0	0	0	0	0	1	0	3	0	0	1	2, 3
[truncated: 314 more columns]

## Sheet: pvalues
genes	p.val
CRTAC1	0.00147781
MET	0.0221248
NID1	0.0224226
LYVE1	0.0245314
KIT	0.0285626
F7	0.0367411
APOM	0.0397117
DPP4	0.0455307
CA4	0.0510472
SPARCL1	0.0520783
MEGF9	0.0591584
CES1	0.0607106
SERPINA5	0.0674925
SERPINA7	0.0707441
C1QTNF1	0.0772147
CNDP1	0.123335
TGFBR3	0.131506
FCN2	0.132844
ITGAM	0.137086
DEFA1	0.167704
LCN2	0.181242
PRCP	0.190406
FAP	0.193594
CHL1	0.200118
NOTCH1	0.20977
F11	0.21255
VASN	0.229053
PAM	0.231389
TIMP1	0.254345
CDH1	0.274829
LILRB5	0.287755
IGFBP6	0.288062
TNC	0.29267
MBL2	0.298257
PROC	0.323394
MFAP5	0.326652
CFHR5	0.343477
CD46	0.352363
LTBP2	0.370452
OSMR	0.405588
IL7R	0.446254
ANGPTL3	0.463717
TGFBI	0.465774
ANG	0.478956
SELL	0.490563
VCAM1	0.521794
CA1	0.535599
TIE1	0.55482
CCL14	0.571074
CA3	0.600009
ENG	0.614715
PTPRS	0.625669
GNLY	0.646642
CD59	0.656743
SAA4	0.661526
NRP1	0.663039
CCL18	0.664171
AOC3	0.664369
FCGR3B	0.672434
LILRB1	0.672766
ICAM1	0.683877
COL18A1	0.691797
EFEMP1	0.717772
NCAM1	0.727117
IGLC2	0.728278
C2	0.754098
GAS6	0.754273
SOD1	0.783296
CR2	0.790445
ICAM3	0.796584
QPCT	0.81278
PLTP	0.819079
TCN2	0.821351
TIMD4	0.823089
CST3	0.827381
REG3A	0.837782
LILRB2	0.852745
COMP	0.863464
PCOLCE	0.872929
THBS4	0.87888
UMOD	0.889809
REG1A	0.904094
PRSS2	0.907798
TNXB	0.923325
FCGR2A	0.926491
FETUB	0.928507
PLA2G7	0.946342
GP1BA	0.949176
ST6GAL1	0.955318
PLXNB2	0.958145
CCL5	0.977054
IGFBP3	0.994207
