# Supplementary material for: Transcriptional profiling unveils molecular subgroups of adaptive and maladaptive right ventricular remodeling in pulmonary hypertension
Source: Nat Cardiovasc Res. 2023 Sep 28;2(10):917–36. doi: 10.1038/s44161-023-00338-3 (PMC11358157; doi:10.1038/s44161-023-00338-3)
Supplement: Supplementary file 16 — Patients characterization of UK PAH plasma proteome cohort (validation cohort). [file 44161_2023_338_MOESM16_ESM.xlsx]

## Sheet: Clinical+NPX
Combined Number	UK Sample ID	Control(=1), Compensated(=2), Decompensated(=3)	Death/Lung transplantation (1=yes/0=No)	Date of Death/Lung transplantation or last medical visit	Follow-up years (until death/lung transplantation)	Visit kind (1=first visit / 2=follow up)	1 = caucasien 2 = africain	SEXE (1=male / 2 = female)	Age	Height (meter)	Weight (kg)	BMI	PAH type (101=control / 93 = PH associated with lung diseases / 82 = iPAH / 84 = PAH associated with limited scleroderma / 83 = familial PAH	For PAH type analysis, 1=Control, 2=iPAH, 3=SSc-PAH	IPAH=1	CTD-PAH=1	Comment about PAH type	Control=0, PAH=1	NHYA / WHO Class	WHO class for table	Year of first symptoms	Year of diagnostic	Hemodynamy Date	RAP (mmHg)	Systolic PAP pressure (mmHg)	Diastolic PAP pressure (mmHg)	Mean PAP pressure (mmHg)	Systolic Arterial tension pressure (mmHg)	Diastolic Arterial tension pressure (mmHg)	Mean Arterial tension pressure (mmHg)	PAPo / Wedge (mmHg)	Stroke volume (mL)	Cardiac output (L/min)	Cardiac index (L/min/m^2)	RVP - PVR (dyn.s/cm^5)	SvO2 (%)	Heart Rate (beats/min)	Date	Systolic PAP (mmHg)	TAPSE (mm)	TEI index	LVEF (0 for equal / 1 for superior to)	LVEF %	Date of 6MWT	Predicted distance (meter)	Walking distance (meter)	ISWT in UK	6MWT or ISWT, m	distance walked % Predicted
118	1023	1	0		8.564			2	68.178			27.885		1				0		2				5			18				12	71.5686	4.86667	2.616	98.6301	65.8	68										360	360
119	1029	1	0		8.45175			2	65.3443			26.61		1				0		2				0			13				7	84.6995	5.16667	2.77495	92.9032	69.2	61										380	380
143	1030	1	1		5.4757			1	75.2717			31.211		1				0		2				7			19				13	105.473	7.06667	3.50598	67.9245	73.3	67										90	90
120	1031	1	1		2.96509			2	74.3847			28.355		1				0		3				4			20				9	67.8161	5.9	3.32173	149.153	69.7	87										50	50
121	1042	1	0		8.33402			2	38.5626			24.395		1				0		2				3			16				11	73.5772	6.03333	3.72994	66.2983	73.1	82										360	360
122	1053	1	0		8.21903			1	73.076			32.862		1				0						9			23				12	99.3939	5.46667	2.5259	160.976	68.4	55										520	520
123	1060	1	0		8.17796			2	67.1485			25.711		1				0		3				3			21				11	91.7695	7.43333	4.44955	107.623	82.1	81										190	190
124	1069	1	0		7.93429			2	59.1458			27.929		1				0		2				5			22				9	82.5397	5.2	3.12816	200	68	63										420	420
125	1080	1	1		5.60986			2	66.4066			17.69		1				0		3				2			21				18	68.7831	4.33333	2.92401	55.3846	86.9	63										360	360
126	1084	1	0		7.70157			2	62.4066			27.095		1				0		2				5			18				10	63.9847	5.56667	3.25872	114.97	72.1	87										220	220
127	1088	1	0		7.66598			1	29.191			31.597		1				0		3				5			17				13	98.7179	7.7	2.78528	41.5584	73.6	78
144	1109	1	0		7.35387			1	62.935			25.068		1				0		3				7			18				12	82.0896	5.5	2.9676	87	71.5	67
142	1110	1	0		7.33744			1	47.8932			29.98		1				0		3				10			23				13	116.959	6.66667	2.97031	120	62.4	57										140	140
128	1117	1	0		7.24435			2	67.3374			28.125		1				0		2				3			12				6	80.9524	5.1	2.90972	94.1176	70.7	63										560	560
129	1118	1	0		7.20602			2	57.3799			40.031		1				0		3				7			19				3	85.7143	7.8	3.32729	164.103	70	91										30	30
130	1119	1	1		0.295688			2	80.2245					1				0		3				1			23				5	71.7647	6.1	4.10086	236.066	75.7	85										120	120
131	1126	1	0		7.06913			2	27.9863			34.93		1				0		3				7			23				14	93.2292	5.96667	3.16679	120.67	70.6	64										270	270
132	1146	1	1		4.93361			2	75.4634			18.252		1				0		3				4			20				11	56.9106	4.66667	3.13761	154.286	73.1	82										30	30
133	1149	1	0		6.62834			2	65.5469			22.332		1				0		2				4			16				6	47.1264	4.1	2.458	195.122	78.9	87										750	750
134	1152	1	0		6.57084			2	61.6235			30.116		1				0		3				3			17				5	79.2793	5.86667	3.01074	163.636	70.3	74										80	80
135	1194	1	0		5.82341			2	41.5606			31.015		1				0		2				9			21				12	73.5772	6.03333	2.89341	119.337	74.5	82
136	1223	1	1		3.81656			2	75.3073			27.181		1				0		3				1			18				4	62.8415	3.83333	2.4057	292.174	63.1	61										280	280
137	1230	1	0		5.03765			2	71.4634			21.834		1				0		3				3			22				9	57.3529	3.9	2.42628	266.667	70	68										120	120
138	1237	1	0		4.73101			2	60.6188					1				0		2				8			22				14	69.4444	5	2.49627	128	71	72
139	1261	1	0		4.17248			2	66.9541			27.662		1				0		3				1			17				2	49.0421	4.26667	2.35799	281.25	64.6	87										270	270
140	4501	1	0		8.54483			1	65.5086			30.9		1				0						9			24				12	124.859	7.36667	3.67043	130.317	72.5	59										770	770
89	7100	1	0					2	49.0103					1				0
90	7102	1	0					2	48.8296					1				0
91	7103	1	0					2	48.9418					1				0
92	7106	1	0					1	30.5544			26.448		1				0
93	7107	1	0					1	115.71					1				0
94	7108	1	0					2	57.4839			26.388		1				0
95	7109	1	0					2	24.2574			21.428		1				0
96	7110	1	0					1				23.959		1				0
97	7111	1	0					1	21.5305			25.091		1				0
98	7112	1	0					1				22.024		1				0
99	7113	1	0					1	26.1629			20.833		1				0
100	7114	1	0					1	52.4162			27.282		1				0
101	7115	1	0					2	116.068			28.959		1				0
102	7116	1	0					2	60.9747			27.767		1				0
103	7117	1	0					2	18.6037			40.741		1				0
104	7118	1	0					1	32.4819			21.801		1				0
105	7119	1	0					1	30.5791			25.615		1				0
106	7120	1	0					1	37.9603			24.145		1				0
107	7121	1	0					1	28.909			23.247		1				0
108	7122	1	0					1	30.4778			23.452		1				0
109	7123	1	0					2	56.3806			24.453		1				0
110	7124	1	0					2	58.6612			20.602		1				0
111	7125	1	0					2	40.8953			32.831		1				0
112	7126	1	0					2	41.0021			25.806		1				0
113	7127	1	0					2	42.1875					1				0
114	7128	1	0					2	28.5969			26.919		1				0
141	7129	1	0					2	31.7207			24.991		1				0
115	7130	1	0					1	24.1999			21.159		1				0
116	7131	1	0					1	23.2471			23.781		1				0
117	7132	1	0					1	26.0068					1				0
167	1028	2	0		8.38877			2	75.6632					2	1	0		1		3				8			45				13	51.8116	4.76667	2.69125	537.063	65.4	92										270	270
148	1063	2	1		1.23751			1	66.9185			27.131		2	1	0		1		3				13			44				4	57.9365	4.86667	2.49299	657.534	54.7	84										120	120
151	1081	2	0		7.7399			2	30.2396			21.431		2	1	0		1		3				4			52				7	68.6469	6.93333	3.96214	519.231	79.7	101										260	260
168	1086	2	1		3.45517			2	63.5565			16.891		2	1	0		1		3				12			50				12	61.3333	6.13333	4.84004	495.652	61.6	100										230	230
165	1091	2	0		7.62765			2	30.412			31.056		2	1	0		1		3				8			43				9	73.8095	4.13333	2.23412	658.064	65.8	56										320	320
147	1099	2	0		7.4935			2	21.6975			26.366		2	1	0		1		3				8			65				11	67.1498	4.63333	2.42454	932.374	71.4	69										400	400
146	1129	2	0		6.93771			2	56.9856			33.426		2	1	0		1		3				13			65				15	51.0288	4.13333	2.35404	967.742	54.8	81										350	350
152	1130	2	0		6.97331			2	64.8104			27.008		2	1	0		1		2				4			35				13	112.366	6.96667	4.38398	252.632	69.5	62										610	610
149	1251	2	0		4.38877			2	46.8118			25.699		2	1	0		1		2				7			51				12	51.3072	5.23333	2.84625	596.178	75.5	102										610	610
150	4515	2	0		8.00821			1	67.6222			24.512		2	1	0		1		2				7			35				11	77.6256	5.66667	2.89088	338.824	70.8	73										760	760
145	4518	2	0		7.93155			1	34.1739			25.683		2	1	0		1		2				6			65					90.1961	6.13333	3.27537		75.3	68										620	620
182	1022	3	0		8.56674			2	65.7878			34.683		2	1	0		1		3				14			80				10	32.9749	3.06667	1.80617	1826.09	49.7	93										250	250
188	1027	3	1		1.27036			1	71.7098			41.61		2	1	0		1		4				14			47				14	71.2121	4.7	2.1105	561.702	55.8	66										10	10
181	1052	3	1		1.65092			2	72.8515			29.278		2	1	0		1		3				10			48				15	46.4481	2.83333	1.7778	931.765	55.1	61										60	60
183	1061	3	0		8.16701			2	51.7919			0.002		2	1	0		1		2				12			75				11	38.4921	3.23333	1.85052	1583.51	65.1	84										340	340
205	1093	3	1		4.98289			1	74.2259			29.743		2	1	0		1		3				4			22				7	68.5185	3.7	1.72744	324.324	66.5	54										150	150
176	1104	3	1		1.44285			1	64.8624			23.334		2	1	0		1		3				14			45				7	32.2097	2.86667	1.42231	1060.46	52.8	89										180	180
187	1114	3	0		7.31554			2	31.0992			21.673		2	1	0		1		3				13			97					34.5455	3.8	2.06582		60.2	110
204	1115	3	1		7.44422			2	54.4668			32.299		2	1	0		1		3				21			41				12	50.6849	3.7	2.11391	627.027	53.9	73										210	210
172	1133	3	0		6.95414			1	43.7755			26.296		2	1	0		1		3				9			60				11	35.461	3.33333	1.73037	1176	58.9	94										560	560
184	1162	3	0		6.43669			1	51.2225			30.378		2	1	0		1		4				12			48				12	50	3.9	1.85322	738.462	57.4	78
203	1169	3	0		6.36003			2	34.9897			39.928		2	1	0		1		3				31			48				14	42.723	3.03333	1.32088	896.703	50.8	71										400	400
171	1197	3	0		5.79877			2	36.9665			31.118		2	1	0		1		3				12			66				13	43.2099	3.5	2.03154	1211.43	60.9	81										140	140
178	1201	3	0		5.69199			2	22.2806					2	1	0		1		3				14			58				11	37.3874	2.76667	1.59339	1359.04	62.3	74										440	440
180	1203	3	1		3.68241			2	59.6413					2	1	0		1		4				16			48				12	49.5496	3.66667	1.73672	785.455	55.7	74										80	80
174	1211	3	1		0.657084			1	72.3559			28.47		2	1	0		1						12			63				13	32.8947	2.5	1.32642	1600	48.6	76										80	80
202	1240	3	1		2.18			2	49.0459					2	1	0		1		4				23			81				11	21.3058	2.06667	1.06094	2709.68	53.2	97										0	0
177	1255	3	0		4.29295			2	71.2389			22.313		2	1	0		1		3				9			52				13	26.4368	2.3	1.49169	1356.52	52.8	87										190	190
185	1259	3	0		4.24914			2	57.8809			38.076		2	1	0		1		3				16			54				9	51.1415	3.73333	1.98052	964.286	55.7	73										180	180
173	1260	3	0		4.17796			2	50.8994					2	1	0		1		3				18			64				10	31.9249	2.26667	1.07105	1905.88	46.3	71										40	40
186	1263	3	0		4.02464			1	73.8015			27.177		2	1	0		1		3				4			28				8	56.1905	3.93333	2.0319	406.78	72.1	70										350	350
175	1268	3	0		3.78919			2	27.6386			30.369		2	1	0		1		2				12			59				10	32.4561	2.46667	1.33575	1589.19	56.2	76										370	370
179	1269	3	0		3.78919			2	55.206			30.426		2	1	0		1		3				7			51				4	38.3142	3.33333	1.68737	1128	61.6	87										450	450
155	1039	2	1		7.61396			2	79.384			28.673		3	0	1		1		4				4			40				9	46.124	3.96667	2.43891	625.21	64.7	86										40	40
170	1046	2	0		8.2601			2	68.9199			20.292		3	0	1		1		2				3			25				8	70.4641	5.56667	3.68482	244.311	76.4	79										50	50
169	1049	2	1		2.13005			2	83.5044			18.137		3	0	1		1		3				9			36				18	49.2754	3.4	2.29209	423.529	56.2	69										80	80
154	1055	2	1		2.91307			1	46.5572			22.592		3	0	1		1		4				0			30				5	61.1111	4.4	2.41429	454.545	72.4	72										180	180
159	1067	2	1		2.19028			2	72.2272			22.646		3	0	1		1		3				6			54				8	55.6863	4.73333	2.93211	777.465	66.4	85										200	200
166	1074	2	1		5.36345			2	63.1622			32.951		3	0	1		1		3				24			65				15	69.8039	5.93333	3.02364	674.157	65.6	85										170	170
164	1095	2	1		0.109514			2	51.7864			26.927		3	0	1		1		4				5			29				6	75.8333	6.06667	3.30036	303.297	56.5	80										10	10
162	1096	2	0		7.57016			2	39.6249			25.437		3	0	1		1						9			32				11	83.8095	5.86667	3.13149	286.364	91.3	70										540	540
156	1101	2	1		5.76318			2	76.8624			27.64		3	0	1		1		3				13			44				15	56.25	4.5	2.64473	515.556	66.7	80										160	160
163	1116	2	1		4.51745			1	74.3244			0.002		3	0	1		1		3				5			32				8	95.4802	5.63333	3.21455	340.828	72.1	59										350	350
158	1195	2	1		2.49692			2	58.037					3	0	1		1						8			41				8	67.5926	4.86667	2.89602	542.466	70.8	72										340	340
161	1213	2	0		5.47844			2	65.9986					3	0	1		1						19			50				12	65.8915	5.66667	3.07323	536.471	77.2	86										150	150
153	1226	2	1		2.26968			2	75.4497			23.633		3	0	1		1		3				6			30				8	61.9048	3.9	2.3744	451.282	73	63										120	120
157	1227	2	0		5.21013			2	64.104			34.435		3	0	1		1						9			35				13	62.8205	4.9	2.66954	359.184	68.3	78										160	160
160	4503	2	1		0.416153			2	70.0041			21.868		3	0	1		1						9			34				13	66.129	4.1	2.94331	409.756	64.2	62										50	50
190	1072	3	1		4.12047			2	43.9617			35.916		3	0	1		1		3				19			51				7	42.2535	3	1.55796	1173.33	53.8	71										130	130
201	1123	3	1		6.6475			2	69.9932			25.909		3	0	1		1		3				21			45				13	48.7562	3.26667	1.94905	783.673	49	67										120	120
197	1138	3	1		1.26489			1	69.1882			28.824		3	0	1		1		3				5			40				6	73.7589	3.46667	1.77908	784.615	59.7	47										100	100
196	1167	3	1		4.76112			2	64.4271			22.957		3	0	1		1		3				16			50				7	38.961	3	1.77157	1146.67	49.1	77										80	80
198	1188	3	1		3.48255			2	62.8282			0.002		3	0	1		1						23			50				13	20.2899	1.86667	1.07859	1585.71	36.6	92										200	200
199	1191	3	0		5.86174			2	66.2669					3	0	1		1						34			59				10	33.6957	3.1	1.59206	1264.52	53	92
195	1198	3	1		5.62628			2	71.5154			24.648		3	0	1		1		3				11			56				9	29.2593	2.63333	1.74078	1427.85	54.7	90										170	170
192	1217	3	0		5.40178			1	66.4914			29.54		3	0	1		1		3				12			55				9	54.5455	3.6	1.61944	1022.22	57.4	66										140	140
191	1224	3	1		2.5024			1	56.3368					3	0	1		1		4				7			55				8	50.8197	3.1	1.58931	1212.9	55.1	61										100	100
193	1246	3	1		3.69884			1	71.4415			24.681		3	0	1		1		3				3			46				4	50.5208	3.23333	1.64861	1039.17	60.9	64										280	280
200	1254	3	0		4.31211			2	64.1916					3	0	1		1		3				31			53				13	39.2857	3.3	1.68415	969.697	56.5	84										60	60
189	1266	3	1		2.63655			2	62.1602			35.448		3	0	1		1		3				10			64				8	23.2704	2.46667	1.38138	1816.22	56	106										140	140
194	1270	3	1		3.57837			2	72.293					3	0	1		1		4				4			54				10	37.5969	3.23333	1.70662	1088.66	65.2	86										50	50
[truncated: 68 more columns]

## Sheet: initial_grouping
#NR	GROUP	SEXE (1=male / 2 = female)	Age	Mean PAP pressure (mmHg)	Stroke volume (mL)	Cardiac output (L/min)	Cardiac index (L/min/m^2)	RVP - PVR (dyn.s/cm^5)	SvO2 (%)	Heart Rate (beats/min)	NT-ProBNP (pg/ml)	NT-proBNP (NPX)	Log10NT-proBNP (pg/mL)	NID1	C1QTNF1	MEGF9	SPARCL1	CRTAC1	FAP	TGFBR3	TIMP1	CST3	GAS6	GDF15	COL4A1	IL6	CSTB	IGFBP2	VWF	CDH2	CHI3L1	EFEMP1	TGM2	SPP1	MMP7	CDH6	ICAM5	GPNMB	ADAM15	SEMA7A	TNC	COL18A1	LTBP2	CA4
118	1	2	68.2	18	71.57	4.87	2.62	98.63	65.8	68	117.4	2.5	2.07	0.5194	0.0972	0.2718	0.5175	0.2583	-0.1033	0.7064	0.8115	0.3015	1.2028	1.7427	-0.2445	0.7435	0.9037	0.0136	-0.1722	1.8071	0.6698	1.6423	1.8738	1.2676	2.3665	0.4568	0.9088	0.5417	0.9135	0.5299	0.4053	0.2742	0.8216	-0.208
119	1	2	65.3	13	84.7	5.17	2.77	92.9	69.2	61	59.56	4.07	1.77	1.2231	-0.7036	0.0651	0.4487	0.5916	-0.015	0.6557	1.181	0.468	0.6467	1.0301	0.4662	-0.4297	0.9987	2.5424	0.101	1.7582	0.2234	1.504	1.349	1.3911	2.3435	0.7477	0.4967	1.0065	0.4654	0.7501	0.3328	0.4899	0.9976	0.2183
143	1	1	75.27	19	105.47	7.07	3.51	67.92	73.3	67	91.55	2.31	1.96	0.4489	-0.7094	0.3876	0.499	1.0661	-0.5037	1.3878	0.8039	1.1408	1.145	2.269	-0.928	-0.278	0.6275	0.8823	-0.0481	0.5924	0.8513	1.5897	0.9399	1.5129	3.3138	0.5246	-0.9301	0.8891	0.1431	0.3554	0.9052	0.5901	1.4566	0.4043
120	1	2	74.38	20	67.82	5.9	3.32	149.15	69.7	87	112.4	2.86	2.05	0.4507	-1.2224	0.1409	0.4863	0.9157	-0.0302	0.9704	0.7984	0.7949	0.8458	2.1965	0.5107	-0.1689	0.6869	1.3424	-0.1865	0.8738	0.8256	1.3474	1.1394	1.3344	3.1155	0.4759	1.0206	0.8639	0.4194	0.0393	-0.0108	0.742	1.1824	0.2329
121	1	2	38.56	16	73.58	6.03	3.73	66.3	73.1	82	18.09	1.74	1.26	1.1779	-1.0416	0.8894	0.2491	0.3148	0.2547	0.2868	0.8229	-0.2378	0.8781	2.1201	-0.0019	-0.6194	-0.0258	-1.4549	-0.8697	0.2644	-1.2372	0.9151	-0.231	0.0181	2.7356	-0.6442	0.3306	-0.3964	0.5038	-0.0091	-0.1825	0.1973	0.0429	-0.5045
122	1	1	73.08	23	99.39	5.47	2.53	160.98	68.4	55	1078	6.75	3.03	0.8314	0.4231	-0.1326	0.6547	1.2547	-0.2037	0.6182	0.7351	0.6258	0.5988	1.8311	1.4657	0.6284	0.7835	2.0308	0.0783	1.6486	1.7154	1.2546	0.2582	1.2619	2.356	0.3955	-0.493	0.7319	0.8248	1.0249	1.0369	0.2356	2.1028	0.3735
123	1	2	67.15	21	91.77	7.43	4.45	107.62	82.1	81	920	7.49	2.96	0.4091	-0.4535	0.7329	0.7094	0.7981	-0.3549	1.1006	0.9576	0.8951	0.582	6.6465	0.8786	-0.8128	1.1292	2.3699	-0.3676	0.5695	0.7135	1.5551	-0.0801	0.5648	2.5449	0.2787	0.3943	0.4335	1.2226	0.09	-0.0997	0.3722	1.2509	0.3407
124	1	2	59.15	22	82.54	5.2	3.13	200	68	63	56.4	3.18	1.75	0.6238	0.0588	0.3288	0.4094	0.1699	-0.1107	0.5512	0.7801	0.4211	0.7274	1.5894	0.845	0.3191	1.1229	0.2665	-0.0356	0.5136	0.1355	0.8815	0.7603	1.363	3.0852	0.0786	0.6307	0.4886	0.4009	0.2801	0.6059	0.5004	1.0746	0.3045
125	1	2	66.41	21	68.78	4.33	2.92	55.38	86.9	63	907.4	6.78	2.96	0.7732	-0.0472	0.108	0.4577	0.7482	-0.6396	0.8969	0.6742	0.469	0.86	1.9302	1.8399	0.971	1.513	2.1392	0.2338	1.206	0.403	1.5338	0.8314	2.3085	2.804	0.0038	1.459	0.7375	0.7267	0.7673	0.9028	0.5843	1.8241	-0.0787
126	1	2	62.41	18	63.98	5.57	3.26	114.97	72.1	87	82.34	2.37	1.92	0.8737	0.5172	0.6762	0.9324	0.8544	0.2815	0.8268	1.0837	0.4853	1.003	1.7685	0.339	1.0781	0.7416	1.6616	0.6468	1.0275	4.4668	1.7172	2.3104	1.4716	1.955	0.7332	1.6113	-0.3642	0.474	0.5102	0.438	0.638	1.3792	0.0586
127	1	1	29.19	17	98.72	7.7	2.79	41.56	73.6	78	46.83	1.05	1.67	-0.1412	-0.4169	0.2894	0.2812	-0.4062	-0.6922	1.1035	1.271	0.8313	0.8134	0.6906	-0.049	2.1265	1.1462	0.8691	0.5989	0.9195	-0.2916	0.6578	1.2594	1.3022	1.9874	-0.1923	1.5051	0.249	0.2604	0.5693	0.3964	-0.3248	-0.2306	1.0946
144	1	1	62.93	18	82.09	5.5	2.97	87	71.5	67	129.1	4.34	2.11	0.4127	-0.5321	0.3202	-0.0449	1.0664	-0.2146	0.9985	0.7617	0.8085	0.7506	1.3101	0.0549	-0.018	1.7613	1.5033	-0.4394	0.8777	1.6109	1.1432	2.0386	2.2637	2.5215	0.6133	0.9053	0.8509	-0.1174	0.1409	0.9138	0.8287	1.2493	0.4594
142	1	1	47.89	23	116.96	6.67	2.97	120	62.4	57		2.23		0.6177	-0.1763	0.5827	0.532	0.3677	0.2824	0.4176	0.2991	0.2115	0.4346	0.9672	#REF!	0.8876	1.0677	-0.4373	-0.3864	1.0236	0.6007	0.5305	1.5366	1.6977	2.34	0.8313	0.812	0.922	1.1195	0.8126	-0.4777	0.7507	1.7593	0.3831
128	1	2	67.34	12	80.95	5.1	2.91	94.12	70.7	63	92.67	4.4	1.97	-0.1833	-0.6055	-0.186	0.8241	0.5373	0.0069	0.9929	0.6142	0.9378	1.1034	1.3044	1.4125	0.7268	1.362	1.757	-0.1353	0.8742	1.1011	1.8077	0.9437	1.6817	2.8258	0.8958	-0.2399	0.3747	0.6132	0.3725	0.02	0.5999	1.3254	-0.2432
129	1	2	57.38	19	85.71	7.8	3.33	164.1	70	91	75.75	2.97	1.88	0.3577	-0.076	0.534	0.3419	0.535	-0.791	0.7301	0.9201	0.7316	0.9716	1.4248	-0.3665	1.929	1.8491	0.0946	0.149	1.6528	1.0173	1.5277	0.3259	0.6875	2.7366	0.4797	0.5463	0.228	0.456	0.8185	0.1883	0.6952	0.7505	0.1361
130	1	2	80.22	23	71.76	6.1	4.1	236.07	75.7	85	323.5	5.89	2.51	0.7829	0.7816	-0.1356	0.9356	1.0767	0.2854	0.6262	1.2371	0.9839	1.3316	3.1406	1.7172	0.8904	2.1338	3.3175	0.2292	1.0098	3.3254	2.4345	0.5269	3.1426	3.3326	1.3083	1.5821	1.3765	0.9636	0.4686	0.9674	0.5725	3.1591	-0.6095
131	1	2	27.99	23	93.23	5.97	3.17	120.67	70.6	64	36.73	2.88	1.57	0.7612	-0.4809	0.1305	0.9653	0.3849	-0.4227	1.0153	0.56	0.3866	0.8857	0.4553	-0.0114	0.5761	1.3524	0.2392	-0.2574	0.3957	0.4197	0.5515	1.2921	1.7978	2.3142	-0.224	0.6994	0.471	0.4166	0.5819	0.3636	0.1439	0.5606	0.3621
132	1	2	75.46	20	56.91	4.67	3.14	154.29	73.1	82		5.76		0.4451	-0.6442	-0.1088	0.0368	1.1212	-0.0688	0.6803	0.5392	0.1255	1.1314	1.9534	2.5029	0.4892	0.9397	1.6129	-0.0385	0.4683	-0.5631	1.0117	0.0075	1.6139	2.8068	-0.2471	0.429	0.2104	0.699	0.1709	0.9098	0.119	1.5522	-0.1434
133	1	2	65.55	16	47.13	4.1	2.46	195.12	78.9	87	178.3	3.88	2.25	0.3361	0.2998	-0.0152	0.8175	0.8617	-0.2167	0.6284	0.6358	0.5359	0.8043	1.2422	1.3864	-0.0408	0.7075	1.8921	0.6047	0.5041	0.6429	1.3314	0.8136	0.6133	2.5534	0.0199	0.2041	-0.0743	0.6678	0.8648	1.3304	-0.0174	1.5001	0.3081
134	1	2	61.62	17	79.28	5.87	3.01	163.64	70.3	74	52.67	1.64	1.72	0.8388	0.7836	0.0438	0.7876	0.7068	-0.6515	0.5695	0.9792	0.997	0.8033	2.0738	0.1443	0.2672	1.0587	0.5933	0.576	1.5257	0.9951	1.232	1.4214	2.1338	2.7994	0.7258	0.8643	0.879	1.0644	1.5604	0.3862	0.3815	1.1257	0.0202
135	1	2	41.56	21	73.58	6.03	2.89	119.34	74.5	82	75.55	3.45	1.88	0.3244	-0.7257	1.0589	0.6215	0.2822	0.0328	0.766	0.604	0.1422	0.8469	0.8994	0.5322	0.5751	0.6937	0.1743	-0.1913	0.8024	0.0207	1.2813	1.3974	0.8154	3.2434	0.0047	1.0247	0.5225	0.8357	0.3299	0.4015	0.1646	0.9426	0.1247
136	1	2	75.31	18	62.84	3.83	2.41	292.17	63.1	61	158.6	5.31	2.2	0.8502	-0.4082	-0.1648	0.9879	1.4219	0.1039	1.7007	1.7431	0.8046	1.5039	4.1028	2.8049	0.5672	1.0736	2.1766	0.6631	1.1767	2.0744	2.6846	1.3125	1.6102	3.1293	1.494	0.7163	1.6132	1.0673	0.6009	0.9709	0.7704	2.9634	-0.4958
137	1	2	71.46	22	57.35	3.9	2.43	266.67	70	68	456.8	7.02	2.66	1.2288	-0.2636	0.4352	0.4784	0.6991	0.036	1.1867	2.0477	0.8301	1.2672	3.0001	2.0863	0.4816	0.9809	2.5163	0.7495	1.3731	1.8749	1.9221	1.8334	2.1024	3.1957	1.619	1.1951	1.2502	1.3366	1.0457	0.9797	0.7332	2.1969	-0.3441
138	1	2	60.62	22	69.44	5	2.5	128	71	72	84.23	2.59	1.93	-0.0106	-0.263	0.3624	0.5642	1.1053	-0.1057	0.8279	0.4805	0.6211	1.2696	0.8677	0.1225	0.7815	1.2772	1.3658	0.2446	1.5936	0.1374	1.0966	0.6668	1.4193	2.7008	0.9737	1.6941	1.2639	0.4659	0.9395	0.593	0.4279	1.4987	0.361
139	1	2	66.95	17	49.04	4.27	2.36	281.25	64.6	87	458.8	7.05	2.66	0.5286	0.7529	0.0667	0.7195	0.8202	-0.6142	1.1918	1.3898	1.3399	1.2136	2.5237	1.4022	2.2679	1.3138	2.0274	0.0559	1.2976	3.4476	1.9345	1.2809	1.4607	2.7231	1.2318	1.7668	0.5009	0.961	1.4609	1.7636	0.8986	1.4792	0.1196
140	1	1	65.51	24	124.86	7.37	3.67	130.32	72.5	59	166.6	3.49	2.22	0.6744	-0.9222	0.417	0.4651	0.716	-0.7811	0.6104	0.74	0.6234	0.0002	1.3056	0.4974	-0.0862	1.4497	1.2155	0.49	0.865	1.968	0.6336	2.523	1.4283	2.7599	-0.5439	0.8093	0.4943	0.7151	0.5611	0.9172	0.3503	0.8346	0.3029
89	1	2	49.01									1.43		-0.2618	-1.1336	0.0005	0.471	1.3203	0.4374	1.3007	0.2939	-0.1034	1.0092	0.267	0.0547	-0.5762	0.0511	1.4359	-1.4274	-0.4208	-0.6914	0.8688	-0.5972	0.0265	1.8987	0.1065	0.0358	0.8972	0.8161	0.1061	-0.0814	-0.3322	0.7377	0.2294
90	1	2	48.83									1.56		0.1233	-0.252	0.1004	0.5339	1.509	-0.433	0.899	0.4059	0.0548	0.8332	0.8987	0.7736	-0.6135	-0.2166	1.2282	-0.3095	-0.0061	0.166	0.5155	0.1475	0.4022	2.1348	-0.1692	0.8413	0.0701	0.4418	0.1791	0.3771	-0.1052	0.6308	0.4776
91	1	2	48.94									0.98		0.3763	-0.8928	0.1104	0.3177	0.7279	-0.1404	0.0944	0.3556	0.0241	0.8422	0.4526	0.878	-0.5953	-0.2318	0.7077	-0.8438	-0.1513	0.5377	0.376	0.0021	0.7723	2.6202	0.1877	0.3731	0.1578	0.9418	0.1842	-0.56	-0.1561	0.3144	0.1028
92	1	1	30.55									1.1		0.2537	-1.7759	0.2878	1.1997	0.8221	-0.0887	0.8236	0.4192	0.4295	0.839	-0.1739	-0.7966	0.2747	0.3626	1.0358	-0.299	0.2205	-0.2745	0.7591	1.303	1.2568	1.9442	0.2683	0.7646	0.1392	0.2262	0.5858	0.4385	-0.3434	0.0062	0.5295
93	1	1	115.71									2.13		0.9029	-0.7704	-0.0796	0.6743	0.8792	-0.1532	0.9428	0.6763	0.1935	0.6483	-0.2329	0.3731	-0.5746	1.1502	1.517	-1.0984	0.3006	-1.7071	0.3589	1.5299	0.7641	1.9088	0.9531	0.2649	0.1008	0.6997	0.0756	-0.3031	-0.1275	-0.1219	0.0734
94	1	2	57.48									1.67		-0.0926	-1.2121	0.4381	0.4092	1.3393	0.3227	0.5786	0.218	0.1204	0.7117	0.3542	0.0806	0.0148	0.185	0.5246	-0.4777	0.061	1.9417	0.779	1.6094	0.4015	2.5009	-0.0611	0.9414	0.1795	0.396	-0.1424	-0.2889	0.0062	0.4857	0.2127
95	1	2	24.26									1.34		0.3301	-0.2636	0.0413	0.9345	0.3003	-0.1673	0.6327	0.1683	0.0025	0.8522	-0.4619	1.4433	-1.7545	0.0397	0.7304	-0.7443	0.1315	-0.8298	0.782	0.7094	1.1967	2.0277	0.1604	0.3398	0.6824	0.5207	0.501	1.2839	-0.2432	0.4363	0.2099
96	1	1									37.92	2.07	1.58	0.5394	-1.1051	0.357	0.1705	0.8768	0.3537	0.8895	0.1087	-0.3628	0.7071	-0.1047	0.8695	-0.6844	0.6096	0.9456	-0.9112	0.0477	-1.1543	0.5281	1.7355	1.0848	2.1547	0.4523	0.9075	0.4965	0.6839	0.3246	0.1912	-0.0993	0.5466	-0.0713
97	1	1	21.53								9.51	1.32	0.98	0.3383	-0.7697	0.1308	0.5764	0.9694	0.0476	1.1225	0.3573	0.1183	1.1291	-0.2624	-0.4467	0.3601	-0.0377	-0.7968	-0.4902	-0.2706	-0.8692	0.7622	0.9487	1.6829	2.1204	0.8232	0.5774	0.2671	0.7593	0.254	0.5288	-0.2746	-0.0331	0.3185
98	1	1										2.81		0.7252	-0.6297	0.357	0.6921	-0.4418	-0.0567	0.8368	0.3051	0.6823	0.4378	-0.4776	0.1001	-1.0554	0.4336	-0.0978	-0.9251	0.3057	0.2059	0.0082	0.4737	1.4285	1.7869	0.0147	0.9184	0.3315	0.3093	0.3282	1.1529	0.1547	-0.2028	0.2437
99	1	1	26.16									0.74		0.425	-0.7011	-0.0286	0.3462	0.8155	-0.0117	1.3144	0.3671	0.3885	0.7863	-0.2948	1.1838	-0.4778	0.3733	1.2936	-0.3647	0.1657	0.3938	0.6547	1.1597	1.2966	2.3852	0.8491	0.4385	0.4316	0.7821	0.4605	0.1211	0.2158	0.3144	0.4197
100	1	1	52.42									3.19		0.3782	-0.8666	-0.0334	0.6346	0.6484	-0.3606	0.8676	0.3859	-0.0277	0.7229	-0.3364	-0.7003	-0.032	0.2627	0.8668	-1.6129	0.5744	0.7282	0.8005	0.5371	1.3634	2.1159	-0.5001	0.0024	0.2442	-0.0886	-0.4773	-0.5005	-0.292	0.4157	0.5635
101	1	2	116.07									1.55		0.2936	-1.9767	0.2181	0.1656	0.6798	-1.0791	0.8619	0.395	0.4052	0.6773	0.0725	-0.6044	0.0461	0.6125	0.6615	-0.7481	0.4307	0.7454	0.0121	0.1481	0.3943	2.369	-0.1465	1.7891	-0.3579	0.2098	0.253	0.1219	0.472	0.4735	-0.172
102	1	2	60.97									1.68		0.5167	-0.5709	0.6551	0.9009	0.5555	0.3613	1.2849	0.9097	0.3174	1.411	0.8702	-0.2987	0.4089	1.0417	-1.1649	-0.7253	1.4284	0.5383	1.2067	1.0551	1.7323	2.9068	0.6885	0.8859	0.7849	0.936	0.0766	-0.1496	0.4468	1.3136	0.1143
103	1	2	18.6									2		0.6632	-0.1826	0.2827	0.8355	0.5527	0.1914	1.3899	0.7132	0.3297	1.4552	0.3238	-0.2731	1.2877	1.1556	-0.6962	0.1653	0.554	-0.5988	1.1805	1.386	0.7147	2.2475	0.1287	0.4238	0.6229	0.3487	0.5945	0.6516	0.2364	0.3831	0.2624
104	1	1	32.48								18.82	1.74	1.27	0.2296	-0.8386	0.1989	0.2752	0.5846	-1.051	0.7522	0.3325	0.2198	0.5092	-0.2281	0.6976	-1.4502	0.7079	1.1152	-1.1421	0.2321	0.2197	0.6148	1.1076	0.3362	2.1903	-0.203	0.708	0.2839	0.2391	0.3267	0.2213	0.0403	0.1509	0.2795
105	1	1	30.58								8.57	0.88	0.93	0.3921	-1.2538	0.0906	0.3781	0.2005	-0.2478	0.7504	0.7712	0.0718	0.4849	0.1048	-0.4608	-0.6104	0.1803	-0.7734	-0.3811	-0.0157	-0.6337	0.4514	0.476	0.9042	1.7813	-0.0111	0.1597	0.3589	-0.5229	0.1143	-0.2794	-0.2072	0.2107	0.1454
106	1	1	37.96								16.2	0.84	1.21	0.7065	-0.4527	0.3088	0.6153	0.9058	0.2039	0.8185	0.4822	0.4041	0.8379	0.4069	0.6987	-0.7119	-0.6104	0.7191	-0.5611	0.4489	-1.1985	0.7656	1.0997	1.9331	1.885	0.5701	1.2386	-0.0652	0.664	0.5254	0.1892	0.1733	0.4153	0.2174
107	1	1	28.91								24.65	0.72	1.39	-0.342	-1.459	0.0976	0.4758	0.586	-0.5314	0.6779	0.0362	-0.5503	0.625	-0.5095	0.025	-1.5583	0.0029	0.1885	-1.2799	-0.4483	-0.9784	-0.0129	0.7558	0.6086	2.1665	0.5129	0.1987	0.0227	0.7235	-0.4215	-0.6284	-0.6748	-0.3244	0.1502
108	1	1	30.48								34.12	0.94	1.53	1.1819	-0.527	0.2674	0.341	0.0657	-0.251	0.449	0.811	0.074	0.6037	-0.2868	0.0246	-1.8351	0.4791	0.8497	-1.5931	-0.3167	-0.3821	0.3173	1.6662	1.6935	2.0674	0.0178	0.4132	0.1502	-0.0092	0.3549	0.8788	-0.1846	-0.2109	-0.0716
109	1	2	56.38								115.9	4.77	2.06	0.2965	-0.8899	0.3143	0.1933	0.5695	-0.0648	0.6608	0.5217	-0.1157	0.5966	0.5975	0.5311	-1.0489	0.32	0.8289	-0.3036	0.23	-0.5228	0.3767	1.1219	1.0461	2.0564	0.5699	0.3311	0.2503	-0.5298	0.1501	-0.22	-0.3519	0.821	0.2046
110	1	2	58.66								97.45	3.53	1.99	0.3431	-0.4984	0.0842	0.7209	0.7671	0.2886	0.682	0.3595	0.1381	0.5047	0.0584	0.3173	-1.2389	0.9368	1.0874	0.1521	0.3191	-0.8741	0.6013	0.5128	0.9228	2.3764	0.3374	1.214	0.1668	0.7985	0.3556	0.3117	-0.1613	1.0125	0.251
111	1	2	40.9								15.78	2.25	1.2	0.1785	-1.0148	0.4874	0.4326	0.3974	0.2161	0.2868	0.4765	0.0524	0.8972	-0.1609	-0.6582	0.7407	1.0047	-1.759	-0.5555	0.5444	0.4297	0.2661	1.138	0.3463	2.2191	0.3221	-0.155	0.2763	0.0428	-0.105	0.2252	-0.1627	0.2263	-0.0451
112	1	2	41									1.71		-0.2628	-1.1267	0.0114	0.3869	1.0737	0.0989	1.1183	-0.0756	-0.2467	0.875	0.0292	0.053	-1.8829	-0.0568	1.2257	-0.9218	0.2339	-0.5657	0.5484	0.5667	0.75	1.9659	-0.0515	0.6653	-0.0807	0.1151	0.3368	-0.5225	-0.0528	0.3089	0.1443
113	1	2	42.19								91.8	1.98	1.96	0.5005	0.2913	-0.5686	0.0085	0.2346	-0.4844	1.1181	-0.1208	-0.3777	0.9562	1.0565	0.8807	-1.8752	-0.1739	2.1003	0.0116	0.381	-0.1005	0.3091	-0.067	1.2061	1.1958	0.4752	0.6687	0.0469	0.2162	0.0368	0.6295	-0.2253	1.2923	-0.0889
114	1	2	28.6								60.74	0.77	1.78	-0.0975	-0.3166	0.8056	-0.6167	0.2181	-0.3499	-1.5269	0.0461	0.2176	0.858	0.5773	0.1666	-1.9145	-0.8614	-1.3133	-0.9652	-0.9673	-1.1315	0.88	0.2229	-0.4905	2.1705	0.073	-0.1594	-0.1636	0.9297	0.2434	0.5183	0.1914	0.2012	0.1681
141	1	2	31.72									1.33		0.455	-0.6829	0.2528	0.3175	0.4218	-0.716	0.6705	0.3937	-0.5387	0.9232	0.3805	0.5996	-0.3688	0.358	1.505	-0.1236	0.3088	-0.7115	0.6703	-0.1001	0.6271	1.8122	0.6733	-0.2673	0.4919	0.4896	0.6943	0.3086	0.017	0.4625	0.3347
115	1	1	24.2								13.94	1.13	1.14	0.3271	-0.3527	-0.0877	0.4313	-0.9262	-0.2039	1.0694	0.3633	0.1276	0.6062	-0.4122	-0.0368	-0.8505	-0.3133	0.0018	-1.0392	0.4894	-0.7357	-0.7923	0.8758	1.873	1.193	-0.4161	-0.822	-0.0273	0.2367	-0.0177	0.0556	-0.3368	0.0164	0.2765
116	1	1	23.25									1.75		1.6443	-0.5471	0.3674	0.4031	0.0335	0.29	1.0068	1.265	0.0699	0.7783	-0.7099	-0.0028	-0.8243	1.5019	-0.2336	-1.6061	-0.1041	-0.5552	-0.0914	1.0597	1.1759	0.64	-0.3112	0.8573	0.1255	0.3248	0.2391	0.3327	0.1452	-0.1435	0.0921
117	1	1	26.01								20.17	2.27	1.3	0.2997	-0.7911	0.4309	0.2497	-0.1509	0.0916	0.5534	0.0599	-0.3833	0.5416	-0.2148	0.3361	-2.1681	-0.0609	-0.0978	-1.9396	0.1543	-0.5039	0.0336	0.4083	1.6373	0.9208	-0.2077	-0.104	0.0892	0.6271	0.0569	0.7907	-0.1179	-0.0423	0.2236
167	2	2	75.66	45	51.81	4.77	2.69	537.06	65.4	92	326.9	6.03	2.51	0.7325	-0.1413	0.4788	1.5533	1.3661	0.3828	1.4478	0.9867	1.2719	1.0812	1.6363	0.735	-0.2415	1.5551	2.1115	-0.0998	1.1721	1.0006	1.6403	0.7907	1.6497	2.7862	1.6117	1.7611	1.5106	0.8822	0.6408	0.7951	0.6056	2.2054	0.0533
148	2	1	66.92	44	57.94	4.87	2.49	657.53	54.7	84	4692	7.85	3.67	1.1176	-0.0122	0.1981	0.5239	0.1079	-0.6589	1.249	1.8064	1.6947	0.9979	4.2445	1.7166	5.23	2.011	3.0518	1.1492	1.6986	3.6165	2.1192	0.8528	2.9122	3.0577	1.5692	0.7337	0.895	0.6741	0.891	1.5783	1.4373	2.6804	-0.1329
151	2	2	30.24	52	68.65	6.93	3.96	519.23	79.7	101	126.5	1.23	2.1	-0.0779	-0.5556	0.4445	0.2342	-0.0468	-0.6595	-0.0158	0.3744	-0.4362	0.2061	-0.2827	0.6932	-0.4153	0.2473	-0.913	-0.5924	-0.0237	0.0955	0.5141	0.1788	0.1943	1.7774	-0.127	0.0576	-0.0257	0.3522	-0.3494	0.2269	-0.6591	-0.1425	-0.0308
168	2	2	63.56	50	61.33	6.13	4.84	495.65	61.6	100	1477	5.57	3.17	0.1033	-0.2004	0.3724	0.5131	1.2953	0.209	0.9458	0.4866	0.189	0.9871	2.0056	1.7501	0.5519	0.7227	2.013	-0.4737	1.0485	2.4966	0.8577	1.2187	0.5929	3.1926	0.3353	1.37	1.167	0.951	0.8274	1.5261	0.3426	1.7791	-0.0606
165	2	2	30.41	43	73.81	4.13	2.23	658.06	65.8	56	237.8	2.58	2.38	0.7688	-0.3155	-0.039	0.4547	0.5144	-0.0674	0.6152	0.1377	0.202	0.3192	0.1606	-0.0455	0.8948	0.9628	-0.0949	0.1265	-0.3255	-0.0903	0.7037	1.064	1.7231	2.7759	-0.1085	0.2254	0.0042	0.3899	0.5224	-0.3483	0.1348	0.4016	0.5408
147	2	2	21.7	65	67.15	4.63	2.42	932.37	71.4	69	891.3	4.88	2.95	0.4239	-0.7834	0.1392	0.2672	0.3742	-0.5393	0.1062	0.1074	0.2813	0.6885	0.7542	0.5337	0.8122	0.7322	-0.4754	-0.5874	-0.0252	-0.6511	0.1945	1.5505	2.3739	1.9465	0.0943	-0.1679	0.098	0.5202	0.261	1.2948	0.0098	0.1885	0.4612
146	2	2	56.99	65	51.03	4.13	2.35	967.74	54.8	81		8.52		0.8276	-0.6131	-0.0191	-0.2106	0.5303	-0.9416	-0.7131	1.46	-0.1937	0.3149	2.0434	1.3087	0.1325	1.9246	1.8611	-0.3839	0.9205	0.4473	-0.2152	1.3188	0.0697	2.7125	-0.4764	0.9028	-0.2633	0.5088	0.6057	0.064	0.076	0.8134	-0.0208
152	2	2	64.81	35	112.37	6.97	4.38	252.63	69.5	62		2.19		0.4037	-0.5222	0.3119	0.3042	1.0613	-0.8728	0.4698	0.5188	0.2447	0.7773	1.451	0.2565	-0.5101	1.4549	1.8599	-0.6729	0.2964	0.3907	0.8978	0.5991	1.248	2.8942	0.1246	2.3003	0.3034	0.0955	0.5064	0.1588	0.0821	0.678	0.5217
149	2	2	46.81	51	51.31	5.23	2.85	596.18	75.5	102	67.61	0.73	1.83	0.0642	-0.4412	0.4468	0.1954	0.4431	0.5528	-1.5104	0.0763	-0.1807	0.5993	0.266	0.5959	-0.8318	0.5968	-0.87	-0.3171	-0.1623	-0.6129	0.3085	1.0484	-0.0592	2.3273	0.0253	0.3077	0.5781	0.764	0.488	1.1408	-0.1198	0.3427	0.1294
150	2	1	67.62	35	77.63	5.67	2.89	338.82	70.8	73		1.97		0.3543	-0.1093	-0.1212	0.2366	0.6373	-0.5452	0.4567	-0.1759	0.0454	0.3669	2.5951	0.07	0.2042	0.2513	1.5873	-1.2154	0.9171	1.6768	0.8137	1.1947	0.9687	1.9747	-0.5504	0.4826	0.5243	0.8942	0.3617	-0.3487	0.2679	0.5101	-0.2116
145	2	1	34.17	65	90.2	6.13	3.28		75.3	68		5.09		0.1582	-0.504	0.0013	0.4078	0.3639	-0.4484	0.5218	0.1246	0.1086	0.4572	0.3553	0.3242	0.1375	0.616	-0.5045	-0.961	0.1324	0.8001	0.295	1.851	1.4699	1.7749	-0.0851	1.384	0.3493	0.2048	0.4696	0.157	0.0358	0.5054	-0.0852
182	3	2	65.79	80	32.97	3.07	1.81	1826.09	49.7	93	3408	8.8	3.53	0.3598	-0.3982	0.2021	0.608	1.1117	-0.2473	0.592	0.9928	0.8683	0.853	2.0187	1.5207	2.1751	1.7061	1.1286	0.7066	0.892	1.1972	1.0044	2.7155	1.8053	2.5436	0.6532	0.9852	1.1617	0.0405	0.3654	1.0377	0.8735	2.0065	-0.2147
188	3	1	71.71	47	71.21	4.7	2.11	561.7	55.8	66		8.22		1.5	0.1721	-0.2466	1.0033	0.3729	0.1789	1.0642	1.6328	1.5318	0.8611	3.3214	1.2202	1.2311	1.8158	2.7095	-0.3518	1.7148	1.8963	2.8529	0.9181	2.1437	3.0394	1.324	1.2922	0.9688	0.3173	0.8589	0.9472	1.1795	2.4194	-0.2193
181	3	2	72.85	48	46.45	2.83	1.78	931.76	55.1	61	874	9.17	2.94	1.1187	0.1545	-0.2125	0.3689	0.3417	-0.5578	0.4554	1.4926	1.0817	1.1339	3.2886	1.9014	1.1585	1.461	2.0469	0.5625	1.0799	2.0867	2.096	1.025	2.1439	3.0208	0.5522	1.0548	0.8411	0.9914	0.3105	1.4871	0.8743	2.3529	-0.1377
183	3	2	51.79	75	38.49	3.23	1.85	1583.51	65.1	84	609.9	7.74	2.79	1.2608	0.6985	-0.361	0.3849	-0.3089	-1.0376	1.1052	1.1759	0.7719	1.5277	2.262	2.2151	1.5064	0.506	1.949	0.4848	1.5353	0.3421	1.6601	2.2181	1.8715	3.1903	0.4368	0.3252	1.035	1.5306	0.8378	0.95	0.6504	2.4039	0.4552
205	3	1	74.23	22	68.52	3.7	1.73	324.32	66.5	54	6587	3.42	3.82	1.1034	-0.0767	0.2946	0.9552	1.1004	-0.0292	1.2309	1.1128	1.2515	0.6693	2.3495	1.41	0.4914	0.9977	2.3358	0.5788	1.0717	1.0448	2.0332	2.6789	2.5212	3.0452	1.2583	1.2572	0.4798	0.8253	0.6961	0.5602	0.9277	2.427	0.389
176	3	1	64.86	45	32.21	2.87	1.42	1060.47	52.8	89	2565	8.88	3.41	1.5286	0.5556	0.3939	1.3195	0.1721	0.8454	1.2845	1.7812	1.505	1.4279	3.5275	3.1547	1.9312	1.5895	2.9549	1.1063	1.9397	2.1189	2.0973	1.2993	3.4472	3.3293	1.8674	1.2061	1.2596	1.8061	1.3956	1.9273	1.1931	3.0259	-0.2956
187	3	2	31.1	97	34.55	3.8	2.07		60.2	110		9.13		0.7467	0.334	-0.2406	0.172	0.1654	-0.6765	0.641	1.1345	0.4384	0.6391	0.6764	2.3996	1.0737	1.199	1.2005	0.7607	1.8592	0.3261	0.5707	0.8878	0.9383	1.9407	-0.8341	0.8528	1.17	0.2884	0.4365	0.8436	0.2862	1.5004	-0.0224
204	3	2	54.47	41	50.68	3.7	2.11	627.03	53.9	73	358.4	9.63	2.55	1.7301	0.3538	-0.0769	0.7896	-0.3759	-0.1616	1.1342	2.1483	1.6032	1.7076	3.1117	2.5859	2.5353	2.67	2.8758	1.0248	2.1621	1.8992	2.5491	1.2304	3.1331	3.2492	1.4602	0.8914	1.1349	1.2248	0.8548	1.6629	1.3556	2.8673	-0.2048
172	3	1	43.78	60	35.46	3.33	1.73	1176	58.9	94	4110	6.93	3.61	0.9939	0.2423	-0.1916	0.8305	0.2295	-0.3622	0.4375	0.8334	1.0642	0.6663	1.0959	1.2864	1.0856	0.1245	1.1859	0.7009	1.283	0.7636	1.1222	1.9084	0.8841	3.0173	0.292	0.8457	0.3734	0.9996	0.9172	0.8223	0.5406	1.1119	0.4828
184	3	1	51.22	48	50	3.9	1.85	738.46	57.4	78	353.2	9.37	2.55	1.6689	1.1843	0.3486	0.9492	-0.5474	0.1129	1.3592	2.4209	1.6035	2.3562	3.7198	2.7181	4.7666	3.2928	3.4458	2.837	1.8233	2.7132	1.8554	1.9193	3.0046	3.3648	1.3296	1.1843	1.2131	0.9526	1.3516	2.5288	1.6446	3.5812	0.4374
203	3	2	34.99	48	42.72	3.03	1.32	896.7	50.8	71		7.48		0.824	0.6281	0.298	0.4896	0.3193	-0.3573	0.7679	1.3388	0.6667	1.0923	1.6995	2.5717	1.2612	1.0095	1.5553	1.4321	1.995	0.1525	1.3079	1.4437	0.6885	2.7955	2.7578	0.9276	0.0636	0.658	1.0437	0.7674	0.8932	1.7205	0.0466
171	3	2	36.97	66	43.21	3.5	2.03	1211.43	60.9	81	524.4	4.97	2.72	0.1764	-1.0449	-0.1309	-0.2006	-0.2306	-0.8965	0.5197	0.5212	0.6079	0.4989	0.5458	0.8135	-0.2922	1.0436	0.5771	-0.1183	0.9586	-0.4772	0.779	1.4514	1.6157	2.1947	-0.274	-0.3956	0.5302	0.7553	0.0691	0.4261	0.5427	0.6894	-0.3057
178	3	2	22.28	58	37.39	2.77	1.59	1359.04	62.3	74	172.8	6.18	2.24	0.78	-0.7889	-0.601	0.1245	-0.0128	-0.5198	0.5446	0.588	-0.1063	0.4604	1.3508	1.2267	-0.8729	-0.1984	1.4792	0.3095	1.0733	1.0869	0.3803	-0.069	1.6506	2.1153	-0.3646	-1.0158	-0.1322	0.5728	0.0605	0.2013	0.1285	0.7108	-0.0599
180	3	2	59.64	48	49.55	3.67	1.74	785.45	55.7	74	454.1	9.51	2.66	0.9733	0.2535	-0.0449	0.9393	0.8436	-0.0312	1.1214	1.1565	1.3849	0.927	3.6999	2.8551	2.312	1.617	2.2557	1.0856	2.0763	1.6073	2.0541	2.036	1.6908	3.1001	0.8787	1.5938	1.1724	0.9089	0.8222	1.2001	1.3969	2.2176	0.2337
174	3	1	72.36	63	32.89	2.5	1.33	1600	48.6	76	1481	8.08	3.17	1.1987	0.6811	0.0365	0.6372	-0.0963	-0.5114	0.284	1.73	1.1959	1.3226	2.4169	1.9389	1.9681	1.8038	1.568	0.996	1.0856	1.428	1.5797	2.0421	2.0265	2.8184	1.1649	2.2454	0.25	0.72	0.4778	1.8639	0.5116	2.7691	-0.0558
202	3	2	49.05	81	21.31	2.07	1.06	2709.68	53.2	97	5047	8.24	3.7	1.3134	0.4236	-0.3152	0.8031	0.0387	-0.6681	1.1223	1.3723	0.9897	0.988	3.1005	1.8253	2.1269	1.6558	2.2363	0.8974	1.4711	0.6727	1.6068	1.5837	2.3708	3.5583	-1.0536	0.3175	0.9405	0.5364	1.0014	0.9439	0.8805	2.4685	-0.1645
177	3	2	71.24	52	26.44	2.3	1.49	1356.52	52.8	87	2929	8.97	3.47	0.6232	0.4196	0.0474	0.253	1.1582	-0.273	0.3228	0.7503	0.8307	1.3928	1.5881	2.0949	0.4995	0.3359	1.9224	0.9847	1.2429	0.1348	1.1018	1.3288	1.3646	2.7174	-0.0286	0.1632	0.7702	0.6367	0.5878	0.9836	0.5981	2.3412	-0.1209
185	3	2	57.88	54	51.14	3.73	1.98	964.29	55.7	73	4796	6.84	3.68	0.9409	1.0975	0.5322	0.4438	0.7737	0.2651	0.0631	1.9529	1.5204	1.9194	2.8573	2.8187	1.7887	2.2357	2.7035	0.6639	1.8294	1.384	2.5518	1.2679	1.788	3.1691	2.2376	0.437	1.2288	0.8944	1.6082	1.3512	1.1734	2.67	-0.457
173	3	2	50.9	64	31.92	2.27	1.07	1905.88	46.3	71	2807	9.15	3.45	1.6459	-0.7377	-0.4401	-0.0724	0.1765	-0.9013	1.1465	0.9998	0.6532	0.4316	1.9173	1.3635	-0.3521	1.7655	1.4682	0.2393	0.4568	-0.1453	0.9738	2.4796	1.4785	2.6285	-0.0748	0.205	0.0368	0.8067	-0.1123	0.1238	0.611	1.7483	0.3605
186	3	1	73.8	28	56.19	3.93	2.03	406.78	72.1	70		2.7		0.6418	-0.0648	0.2233	0.9197	1.1538	-0.3347	1.4207	1.1084	1.1366	1.0335	1.8159	0.654	0.5891	0.5847	1.3153	-0.3341	0.8152	2.9652	1.5479	1.4208	1.767	2.8532	1.3722	0.7847	0.3453	0.9409	1.0443	0.1637	0.8235	1.6799	-0.517
175	3	2	27.64	59	32.46	2.47	1.34	1589.19	56.2	76	3116	7.8	3.49	0.9217	-1.0813	0.0805	0.4999	0.4344	-0.0553	0.6026	0.1368	-0.2319	0.1487	0.1794	1.5225	0.5782	0.7952	-0.7406	0.1258	0.8272	-1.4479	0.3146	0.7337	1.7504	2.0637	-0.2926	0.9591	0.7671	0.8431	0.1315	-0.0925	-0.2379	0.6534	-0.0839
179	3	2	55.21	51	38.31	3.33	1.69	1128	61.6	87	3857	7.12	3.59	0.3639	-0.7233	0.1668	0.6466	0.6366	-0.3799	0.3206	0.5057	0.5223	0.7041	0.6846	0.1101	-0.8487	0.6183	-0.3818	-0.5013	0.5947	0.3507	0.9058	1.3215	0.4872	2.6468	0.0949	0.6351	0.6495	0.4128	0.1784	0.612	0.3246	0.956	0.2355
155	2	2	79.38	40	46.12	3.97	2.44	625.21	64.7	86	1532	8.21	3.19	0.5709	0.107	0.1611	0.7856	0.6416	-0.4063	0.6988	1.3495	1.4219	0.9922	3.2552	0.6113	0.5792	2.0058	3.5067	0.3489	1.3958	1.395	2.1761	1.6761	2.0897	3.2994	1.2895	1.1824	1.4688	0.3536	0.9671	0.5038	1.109	2.0596	-0.2393
170	2	2	68.92	25	70.46	5.57	3.68	244.31	76.4	79	1761	7.14	3.25	0.6175	0.05	-0.0745	0.9772	1.1277	-0.3701	1.3376	1.1952	1.2157	0.8958	2.059	1.1705	0.4233	1.125	2.5293	-0.1839	1.4343	1.0268	2.2359	1.1669	1.9994	2.9106	2.2369	1.3165	0.2537	0.8754	0.6436	0.5513	0.8363	2.0751	0.1921
169	2	2	83.5	36	49.28	3.4	2.29	423.53	56.2	69	3134	5.21	3.5	0.5308	-0.0817	-0.1046	0.6694	1.8944	0.8488	1.0326	1.1494	0.5882	1.6001	2.3095	1.0846	0.3858	0.4506	2.5324	0.2862	0.9251	1.9074	2.8111	-0.3945	1.6688	3.9363	1.5128	1.3566	0.9598	0.6707	0.4283	2.0861	0.5	2.6002	-0.2577
154	2	1	46.56	30	61.11	4.4	2.41	454.55	72.4	72	2453	4.93	3.39	1.019	-0.0248	-0.3381	0.5554	-0.5776	-0.2621	-0.4119	0.7755	-0.0303	0.357	2.1523	2.022	0.9728	1.7792	1.4088	0.6048	-0.247	0.3873	1.1488	3.1479	1.6509	3.3215	-0.1494	1.6394	0.063	-0.1965	0.2035	1.7052	0.3152	2.6168	-0.4175
159	2	2	72.23	54	55.69	4.73	2.93	777.46	66.4	85		9.11		0.7766	1.576	-0.0907	0.491	0.7997	-0.5122	1.3201	0.8054	0.6207	0.877	2.8339	1.4578	2.3448	0.8521	2.2374	0.1177	0.5074	1.352	1.6206	2.5963	1.4711	3.1151	0.4008	0.458	0.675	0.8858	0.5063	1.0356	0.7778	2.1781	-0.5371
166	2	2	63.16	65	69.8	5.93	3.02	674.16	65.6	85	1831	8.87	3.26	1.0434	0.5993	0.0612	0.9529	0.5369	0.8424	0.7954	1.4783	1.5379	1.0338	3.5265	2.7731	1.0974	1.1145	2.4604	0.6794	1.7713	2.1685	2.4497	2.4412	2.3342	3.0188	2.236	1.4416	1.1531	0.7997	1.2245	1.346	1.2595	2.9872	-0.632
164	2	2	51.79	29	75.83	6.07	3.3	303.3	56.5	80	7108	2.11	3.85	0.9556	0.0292	0.4292	0.8137	0.367	-0.6882	1.6139	1.4488	1.6532	0.9675	2.6586	0.2483	2.2865	2.1974	1.0462	-0.2485	0.8194	1.7853	1.5457	1.0159	1.9425	3.152	0.8541	1.2625	0.2643	0.3204	0.2384	0.4891	1.1808	1.9005	-0.7342
162	2	2	39.62	32	83.81	5.87	3.13	286.36	91.3	70	3287	3.93	3.52	0.315	-0.2027	0.2597	0.6039	0.7526	-0.309	0.3911	0.4188	0.4799	0.8529	0.7766	0.7024	-0.1499	0.6367	0.5991	-0.1994	0.5617	-0.0746	0.7998	0.8154	1.2015	2.3751	0.2093	-0.2875	0.0365	0.3429	0.6626	0.0654	-0.0042	0.4982	0.7316
156	2	2	76.86	44	56.25	4.5	2.64	515.56	66.7	80	3998	8.47	3.6	1.3816	0.0531	-0.2025	0.6302	0.2487	-1.3613	0.6898	1.4147	0.941	0.5234	1.273	1.0656	1.3406	0.7287	1.9795	0.1792	1.0006	1.3266	1.573	2.0714	1.2457	2.4017	-0.1792	1.3132	0.144	0.6093	0.2448	1.9242	0.5848	2.1623	0.1247
163	2	1	74.32	32	95.48	5.63	3.21	340.83	72.1	59	6205	5.8	3.79	0.6527	-0.5075	0.2613	0.4587	0.9709	0.8733	1.6223	1.2994	0.8067	1.7278	3.0609	1.6432	1.5462	1.1441	2.6944	0.3165	0.8872	1.1315	2.8998	0.3761	1.053	3.1871	1.6647	0.9639	1.1729	1.2285	1.3665	0.4916	0.8583	3.4554	-1.0087
158	2	2	58.04	41	67.59	4.87	2.9	542.47	70.8	72	1400	5	3.15	0.7967	0.0054	0.2272	1.1014	0.5701	-0.1651	1.0859	1.1824	1.1582	1.2613	4.2978	1.6549	0.5473	0.7941	2.7606	-0.2253	1.0435	1.1088	2.2027	1.4432	1.7772	3.3056	1.8252	1.8417	0.6061	1.0126	0.6271	1.3975	1.0481	2.1829	-0.2973
161	2	2	66	50	65.89	5.67	3.07	536.47	77.2	86	8930	4.38	3.95	0.5711	0.4299	0.037	0.5753	0.4159	-0.6352	0.7278	1.2913	0.782	1.1833	1.6467	0.3763	2.2276	1.5321	0.291	0.8178	1.3688	2.7722	1.4002	1.3619	1.2486	2.6865	0.4427	0.9648	-0.125	0.8488	0.4516	0.3959	0.5327	0.8194	0.1401
153	2	2	75.45	30	61.9	3.9	2.37	451.28	73	63		3.27		0.7245	-0.6258	-0.101	-0.1695	0.4897	-0.8684	0.4375	0.7838	0.4186	0.5033	1.6071	0.1981	0.9043	0.9566	2.2716	-0.1062	-0.01	1.8849	0.9494	1.2329	1.9971	3.0716	-0.1249	1.686	0.5583	0.452	-0.0718	1.9198	-0.0234	1.4999	-0.2784
157	2	2	64.1	35	62.82	4.9	2.67	359.18	68.3	78	1420	3.57	3.15	0.2541	-0.8412	-0.1797	0.2021	1.029	-0.9198	1.2121	1.1341	0.7515	0.8193	1.4028	-0.5999	2.5562	1.3575	2.6643	0.1764	1.0162	1.9693	1.4	0.6735	2.1791	2.7056	0.0401	0.8063	0.3144	0.5362	0.1467	0.9041	0.2347	1.4757	-0.2474
160	2	2	70	34	66.13	4.1	2.94	409.76	64.2	62	1711	6.73	3.23	1.2873	-0.0331	-0.0001	1.0878	1.2886	0.8637	0.7135	2.2452	0.9833	1.6103	3.4514	3.0089	2.3134	1.8862	3.3025	0.7083	1.4083	3.361	2.8381	3.486	2.5953	3.3141	2.1889	1.2602	0.5309	1.297	0.022	1.7212	1.0947	3.1418	-0.0874
190	3	2	43.96	51	42.25	3	1.56	1173.33	53.8	71	4833	9.84	3.68	1.3094	0.1328	0.5426	1.5344	-0.3825	0.2155	1.326	1.5502	1.4349	1.3609	2.601	2.1784	1.9478	1.2548	1.9973	0.6574	1.4883	2.6506	1.7767	1.7529	2.3454	1.9386	1.0639	1.1353	0.5947	0.6931	0.9009	1.9131	1.0918	2.6994	-0.4859
201	3	2	69.99	45	48.76	3.27	1.95	783.67	49	67	8985	9.52	3.95	1.2597	0.5019	-0.8377	0.4926	0.131	-1.0185	0.2643	1.0322	1.0425	1.1369	2.8958	2.0734	-0.0124	1.2352	3.0086	1.0543	1.6495	0.864	1.6184	1.2157	1.1146	3.4615	0.6563	1.1786	0.2868	0.9109	0.9066	1.4714	1.0327	2.6814	0.061
197	3	1	69.19	40	73.76	3.47	1.78	784.62	59.7	47	2602	7.94	3.42	0.6184	-0.9288	0.6222	0.7364	0.8039	0.054	0.9327	0.9299	0.8311	1.5194	2.8194	1.1364	-0.0042	1.2309	1.6843	-0.1231	0.7807	0.1015	1.5493	0.9113	1.4112	3.003	1.714	1.4398	1.4981	0.7565	0.6035	0.2831	0.6116	2.294	-0.045
196	3	2	64.43	50	38.96	3	1.77	1146.67	49.1	77		9.01		1.1361	-0.5811	0.4235	0.844	0.0988	0.1183	0.9295	1.4404	1.0964	1.5122	1.8072	2.2104	0.007	1.4427	2.6917	-0.5971	1.9601	1.0909	1.6474	1.2782	2.6333	2.9148	1.5732	1.2507	0.7071	1.0091	1.1553	1.3462	0.7698	2.8068	-0.3213
198	3	2	62.83	50	20.29	1.87	1.08	1585.71	36.6	92	4109	9	3.61	1.1998	-0.1296	0.05	0.772	0.5976	-0.9599	0.8363	1.2325	0.6986	0.9482	2.7412	1.656	2.0042	0.4926	1.8077	0.7472	1.0323	1.2891	1.2762	2.0519	0.6794	2.3639	0.4791	1.9081	0.6963	1.2196	0.0664	0.7696	0.6211	2.8412	-0.402
199	3	2	66.27	59	33.7	3.1	1.59	1264.52	53	92	6481	9.08	3.81	0.8488	-0.6523	-0.5418	0.0734	0.1386	-0.5168	0.596	1.806	1.4871	1.0325	2.8234	1.6173	3.9022	1.2716	2.4454	1.0682	1.5492	1.8142	2.1291	0.4206	2.8039	2.641	1.3448	0.1793	-0.2969	0.4367	0.5023	1.814	1.2485	2.4318	-0.665
195	3	2	71.52	56	29.26	2.63	1.74	1427.85	54.7	90	2136	7.15	3.33	1.5565	0.642	0.3327	1.2641	0.6745	-0.0645	1.0987	1.791	1.7163	1.3588	3.6812	2.045	1.6842	1.9915	2.8944	1.2092	1.6822	2.1731	2.2824	1.8681	1.6716	3.3169	0.5864	0.4708	0.7635	1.2678	0.8737	1.9987	1.3991	3.1231	0.006
192	3	1	66.49	55	54.55	3.6	1.62	1022.22	57.4	66	3055	8.22	3.49	1.1787	0.6203	0.1566	0.5002	0.8975	-0.0363	0.1806	1.2201	1.1869	0.8047	3.4018	2.738	0.6679	1.3972	1.5935	0.7701	1.4892	0.3658	1.3701	1.9778	1.4238	3.202	1.6642	1.4273	1.0966	0.638	0.5406	0.8088	1.0986	2.8477	-0.7274
191	3	1	56.34	55	50.82	3.1	1.59	1212.9	55.1	61	4005	7.89	3.6	1.3657	-0.2235	0.2878	0.2505	0.4093	-0.4653	0.5071	1.2525	0.2497	0.7982	3.366	1.3973	0.4794	2.1284	1.9965	1.2429	0.833	0.9841	1.7112	1.3586	1.2592	3.4052	0.4902	2.661	0.4889	1.299	0.3526	0.8444	0.6022	1.6724	-0.5542
193	3	1	71.44	46	50.52	3.23	1.65	1039.18	60.9	64	1939	7.16	3.29	0.6345	-0.3726	-0.6615	0.3886	0.1826	-0.3804	-0.2401	0.8086	0.2013	0.5433	2.2848	1.4854	0.0084	0.0545	1.8091	0.0279	1.5883	2.1292	0.9042	0.9631	1.8949	2.4966	0.6891	0.8493	0.2642	0.5028	-0.1993	0.2762	0.226	1.8675	-1.3859
200	3	2	64.19	53	39.29	3.3	1.68	969.7	56.5	84	1704	9.43	3.23	1.9317	0.0989	0.0929	0.7235	0.1814	-0.4196	0.5053	1.8481	1.1748	1.4449	3.0674	2.7708	1.7208	1.6383	1.8925	0.985	1.9407	-0.4321	2.3073	0.8998	1.5463	2.8389	1.6742	1.6882	1.1128	1.0409	0.9	1.4985	1.1175	3.0824	-0.3858
189	3	2	62.16	64	23.27	2.47	1.38	1816.22	56	106	2898	7.66	3.46	0.8025	0.5405	-0.011	0.7224	0.3862	-0.3187	0.2915	1.484	0.7195	0.9768	1.6663	1.8593	1.3747	1.4685	1.8594	0.6299	1.4724	0.402	1.4555	3.2989	0.9048	2.4095	0.3438	1.5374	0.9176	0.6177	0.8505	2.2407	0.7541	2.2883	-0.2096
194	3	2	72.29	54	37.6	3.23	1.71	1088.66	65.2	86	5124	8.32	3.71	0.9532	0.4205	-0.144	0.1131	0.0162	-1.2786	0.868	1.3659	1.0463	1.3569	2.6906	1.8893	3.6326	1.6887	1.4815	0.7388	1.4251	2.6293	1.1475	1.9995	1.7653	3.0157	0.0758	2.2452	0.4279	1.0007	0.8836	2.1955	0.876	2.6734	-0.1185

## Sheet: secondary_grouping
Combined.Number	Initial grouping (control=1, compensated=2, decompensated=3)	SV / ESV	GROUP_3_based on SV	NT.ProBNP..pg.ml.	Log10NT.proBNP..pg.mL.	NT.proBNP..NPX.	C1QTNF1	NID1	CRTAC1	MEGF9	SPARCL1	rv_esv_index	rv_esv	rv_sv_index	rv_sv	rv_co	rv_ef	E.A.Ratio...old.	E.E..septal	E.E..lateral	SEXE.1.male.2.female	Age	PAH.type.analysis..1.Control..2.iPAH..3.SSc.PAH	Control.0..PAH.1	Death.Lung.transplantation..1.yes.0.No.	Mean.PAP.pressure..mmHg.	Stroke.volume..mL.	Cardiac.output..L.min.	Cardiac.index..L.min.m.2.	RVP...PVR..dyn.s.cm.5.
118	1	NA	1	117.4	2.06967	2.50062	0.0972	0.5194	0.2583	0.2718	0.5175							0.689189			2	68.2	1	0	0	18	71.5686	4.86667	2.616	98.6301
121	1	NA	1	18.09	1.25744	1.74042	-1.0416	1.1779	0.3148	0.8894	0.2491							1.25			2	38.6	1	0	0	16	73.5772	6.03333	3.72994	66.2983
123	1	NA	1	920	2.96379	7.48892	-0.4535	0.4091	0.7981	0.7329	0.7094										2	67.1	1	0	0	21	91.7695	7.43333	4.44955	107.623
132	1	NA	1			5.75522	-0.6442	0.4451	1.1212	-0.1088	0.0368							0.714286	6.25	3.57	2	75.5	1	0	1	20	56.9106	4.66667	3.13761	154.286
138	1	NA	1	84.23	1.92547	2.59062	-0.263	-0.0106	1.1053	0.3624	0.5642							0.591837	14.5	11.6	2	60.6	1	0	0	22	69.4444	5	2.49627	128
139	1	NA	1	458.8	2.66162	7.05182	0.7529	0.5286	0.8202	0.0667	0.7195							0.716667	14.33		2	67	1	0	0	17	49.0421	4.26667	2.35799	281.25
142	1	NA	1			2.23312	-0.1763	0.6177	0.3677	0.5827	0.532							1.44681	8.5	4.86	1	47.9	1	0	0	23	116.959	6.66667	2.97031	120
143	1	NA	1	91.55	1.96166	2.31042	-0.7094	0.4489	1.0661	0.3876	0.499							0.881356			1	75.3	1	0	1	19	105.473	7.06667	3.50598	67.9245
136	1	1.47214	1	158.6	2.2003	5.31162	-0.4082	0.8502	1.4219	-0.1648	0.9879	32.589	53.12	47.9755	78.2	4.30116	59.55				2	75.3	1	0	1	18	62.8415	3.83333	2.4057	292.174
119	1	1.40555	1	59.56	1.77495	4.06612	-0.7036	1.2231	0.5916	0.0651	0.4487	29.1587	55.11	40.9841	77.46	4.2603	58.43	1.1875			2	65.3	1	0	0	13	84.6995	5.16667	2.77495	92.9032
140	1	1.32501	1	166.6	2.22167	3.49192	-0.9222	0.6744	0.716	0.417	0.4651	44.3659	90.95	58.7854	120.51	6.74848	56.99				1	65.5	1	0	0	24	124.859	7.36667	3.67043	130.317
128	1	1.31255	1	92.67	1.96694	4.39612	-0.6055	-0.1833	0.5373	-0.186	0.8241	34.4078	61.59	45.162	80.84	4.93123	56.76	0.878049	12	10.29	2	67.3	1	0	0	12	80.9524	5.1	2.90972	94.1176
120	1	1.23825	1	112.4	2.05077	2.86382	-1.2224	0.4507	0.9157	0.1409	0.4863	27.4222	49.36	33.9556	61.12	3.72803	55.32	0.699029			2	74.4	1	0	1	20	67.8161	5.9	3.32173	149.153
133	1	1.20292	1	178.3	2.25115	3.88342	0.2998	0.3361	0.8617	-0.0152	0.8175	30.7784	51.4	37.0239	61.83	4.88444	54.61				2	65.5	1	0	0	16	47.1264	4.1	2.458	195.122
131	1	1.18629	1	36.73	1.56502	2.87662	-0.4809	0.7612	0.3849	0.1305	0.9653	37.0256	72.2	43.9231	85.65	4.79645	54.26	1.28205	10	7.14	2	28	1	0	0	23	93.2292	5.96667	3.16679	120.67
130	1	1.11575	1	323.5	2.50987	5.88622	0.7816	0.7829	1.0767	-0.1356	0.9356	39.1857	54.86	43.7214	61.21	5.14161	52.74	0.860927			2	80.2	1	0	1	23	71.7647	6.1	4.10086	236.066
134	1	1.08145	1	52.67	1.72156	1.64202	0.7836	0.8388	0.7068	0.0438	0.7876	24.0603	47.88	26.0201	51.78	3.7799	51.96	0.706522	9.29	6.5	2	61.6	1	0	0	17	79.2793	5.86667	3.01074	163.636
135	1	1.06086	1	75.55	1.87823	3.45232	-0.7257	0.3244	0.2822	1.0589	0.6215	41.1174	87.58	43.6197	92.91	6.50397	51.48	1.11364	8.17	4.9	2	41.6	1	0	0	21	73.5772	6.03333	2.89341	119.337
137	1	0.971014	1	456.8	2.65973	7.02222	-0.2636	1.2288	0.6991	0.4352	0.4784	32.3704	52.44	31.4321	50.92	3.81907	49.27	1	18.33	13.75	2	71.5	1	0	0	22	57.3529	3.9	2.42628	266.667
144	1	0.849577	1	129.1	2.11093	4.34102	-0.5321	0.4127	1.0664	0.3202	-0.0449	32.3817	60.23	27.5108	51.17	3.32578	45.93				1	62.9	1	0	0	18	82.0896	5.5	2.9676	87
122	1	0.841982	1	1078	3.03262	6.74632	0.4231	0.8314	1.2547	-0.1326	0.6547	57.8108	128.34	48.6757	108.06	5.87293	45.71		9.82		1	73.1	1	0	0	23	99.3939	5.46667	2.5259	160.976
126	1	0.805598	1	82.34	1.91561	2.36622	0.5172	0.8737	0.8544	0.6762	0.9324	40.6375	65.02	32.7375	52.38	4.92392	44.62				2	62.4	1	0	0	18	63.9847	5.56667	3.25872	114.97
170	2	1.9666	2			7.13662	0.05	0.6175	1.1277	-0.0745	0.9772	19.96	29.94	39.2533	58.88	4.52282	66.3				2	68.9	3	1	0	25	70.4641	5.56667	3.68482	244.311
162	2	1.58658	2	358.4	2.55437	3.93432	-0.2027	0.315	0.7526	0.2597	0.6039	84.352	165.33	133.832	262.31	19.4109	61.34	0.732673	7.4	3.08	2	39.6	3	1	0	32	83.8095	5.86667	3.13149	286.364
152	2	1.14926	2			2.19102	-0.5222	0.4037	1.0613	0.3119	0.3042	47.2284	76.51	54.2778	87.93	5.18772	53.47				2	64.8	2	1	0	35	112.366	6.96667	4.38398	252.632
161	2	0.984974	2	524.4	2.71966	4.38252	0.4299	0.5711	0.4159	0.037	0.5753	80.9722	145.75	79.7556	143.56	11.3413	49.62	0.740385	11	7	2	66	3	1	0	50	65.8915	5.66667	3.07323	536.471
177	3	0.909268	2	6205	3.79274	8.97112	0.4196	0.6232	1.1582	0.0474	0.253	62.8581	97.43	57.1548	88.59	7.17559	47.62				2	71.2	2	1	0	52	26.4368	2.3	1.49169	1356.52
205	3	0.865546	2			3.41692	-0.0767	1.1034	1.1004	0.2946	0.9552	55.6267	120.71	48.1475	104.48	5.22386	46.39				1	74.2	2	1	1	22	68.5185	3.7	1.72744	324.324
186	3	0.719729	22			2.69562	-0.0648	0.6418	1.1538	0.2233	0.9197	33.8775	66.4	24.3827	47.79	3.29727	41.85				1	73.8	2	1	0	28	56.1905	3.93333	2.0319	406.78
149	2	0.718397	22	67.61	1.83001	0.72582	-0.4412	0.0642	0.4431	0.4468	0.1954	47.8919	88.6	34.4054	63.65	5.98339	41.81	0.86747	10.29	3.6	2	46.8	2	1	0	51	51.3072	5.23333	2.84625	596.178
196	3	0.708464	22			9.01472	-0.5811	1.1361	0.0988	0.4235	0.844	67.4118	114.6	47.7588	81.19	6.33308	41.47	0.652174	9	5.63	2	64.4	3	1	1	50	38.961	3	1.77157	1146.67
147	2	0.703839	22	891.3	2.95002	4.87642	-0.7834	0.4239	0.3742	0.1392	0.2672	52.3627	101.06	36.8549	71.13	5.19284	41.31				2	21.7	2	1	0	65	67.1498	4.63333	2.42454	932.374
183	3	0.677834	22	2807	3.44824	7.74292	0.6985	1.2608	-0.3089	-0.361	0.3849	82.8765	140.89	56.1765	95.5	7.06674	40.4				2	51.8	2	1	0	75	38.4921	3.23333	1.85052	1583.51
190	3	0.677532	22	4833	3.68422	9.83542	0.1328	1.3094	-0.3825	0.5426	1.5344	47.4	94.8	32.115	64.23	4.04667	40.39	0.962963	6.5		2	44	3	1	1	51	42.2535	3	1.55796	1173.33
169	2	0.671861	22	874	2.94151	5.21322	-0.0817	0.5308	1.8944	-0.1046	0.6694	62.8571	92.4	42.2313	62.08	4.09753	40.19				2	83.5	3	1	1	36	49.2754	3.4	2.29209	423.529
158	2	0.623825	22			5.00342	0.0054	0.7967	0.5701	0.2272	1.1014	71.3293	119.12	44.497	74.31	5.0534	38.42				2	58	3	1	1	41	67.5926	4.86667	2.89602	542.466
200	3	0.605977	22	1704	3.23147	9.42982	0.0989	1.9317	0.1814	0.0929	0.7235	79.051	154.94	47.9031	93.89	6.76025	37.73	0.555556	8.33	6.25	2	64.2	3	1	0	53	39.2857	3.3	1.68415	969.697
181	3	0.585457	22	4796	3.68088	9.16722	0.1545	1.1187	0.3417	-0.2125	0.3689	73.3187	117.31	42.925	68.68	4.46398	36.92				2	72.9	2	1	1	48	46.4481	2.83333	1.7778	931.765
145	2	0.57775	22			5.08852	-0.504	0.1582	0.3639	0.0013	0.4078	103.064	194.79	59.545	112.54	7.31513	36.62	0.888889			1	34.2	2	1	0	65	90.1961	6.13333	3.27537
197	3	0.563175	22	2602	3.41531	7.94132	-0.9288	0.6184	0.8039	0.6222	0.7364	59.8788	118.56	33.7222	66.77	3.00453	36.03	0.690909	7.6	4.75	1	69.2	3	1	1	40	73.7589	3.46667	1.77908	784.615
199	3	0.542713	22	6481	3.81164	9.07632	-0.6523	0.8488	0.1386	-0.5418	0.0734	74.6482	148.55	40.5126	80.62	7.49779	35.18	0.483051			2	66.3	3	1	0	59	33.6957	3.1	1.59206	1264.52
164	2	0.531535	22			2.10602	0.0292	0.9556	0.367	0.4292	0.8137	76.7204	142.7	40.7796	75.85	5.53675	34.7	0.844156	13	10.83	2	51.8	3	1	1	29	75.8333	6.06667	3.30036	303.297
185	3	0.522262	22	1400	3.14613	6.84252	1.0975	0.9409	0.7737	0.5322	0.4438	78.0965	153.85	40.7868	80.35	5.70499	34.31	0.835294	10.14	5.46	2	57.9	2	1	0	54	51.1415	3.73333	1.98052	964.286
148	2	0.517491	22	4692	3.67136	7.84862	-0.0122	1.1176	0.1079	0.1981	0.5239	68.7817	135.5	35.5939	70.12	6.05989	34.1001	0.666667	9.33		1	66.9	2	1	1	44	57.9365	4.86667	2.49299	657.534
156	2	0.508554	22	4110	3.61384	8.47192	0.0531	1.3816	0.2487	-0.2025	0.6302	67.8621	118.08	34.5115	60.05	4.56357	33.71				2	76.9	3	1	1	44	56.25	4.5	2.64473	515.556
172	3	0.498583	3	1761	3.24576	6.92662	0.2423	0.9939	0.2295	-0.1916	0.8305	70.5487	137.57	35.1744	68.59	5.41882	33.27	0.772727			1	43.8	2	1	0	60	35.461	3.33333	1.73037	1176
194	3	0.481134	3	5124	3.70961	8.31922	0.4205	0.9532	0.0162	-0.144	0.1131	51.6392	100.18	24.8454	48.2	3.80787	32.49	0.563218			2	72.3	3	1	1	54	37.5969	3.23333	1.70662	1088.66
165	2	0.456486	3	237.8	2.37621	2.58092	-0.3155	0.7688	0.5144	-0.039	0.4547	64.2833	115.71	29.3444	52.82	2.85241	31.34				2	30.4	2	1	0	43	73.8095	4.13333	2.23412	658.064
195	3	0.440586	3	2136	3.3296	7.15032	0.642	1.5565	0.6745	0.3327	1.2641	74.4286	114.62	32.7922	50.5	4.64558	30.58	0.368421	7	8.75	2	71.5	3	1	1	56	29.2593	2.63333	1.74078	1427.85
154	2	0.434918	3	609.9	2.78526	4.92652	-0.0248	1.019	-0.5776	-0.3381	0.5554	88.9227	160.95	38.674	70	4.62003	30.31	0.706897			1	46.6	3	1	1	30	61.1111	4.4	2.41429	454.545
203	3	0.382854	3	2453	3.3897	7.48412	0.6281	0.824	0.3193	0.298	0.4896	110.741	264.67	42.3975	101.33	7.09338	27.69	1.87879	3.65		2	35	2	1	0	48	42.723	3.03333	1.32088	896.703
159	2	0.377126	3	6587	3.81869	9.10692	1.576	0.7766	0.7997	-0.0907	0.491	108.16	175.22	40.7901	66.08	5.35208	27.38	0.40625			2	72.2	3	1	1	54	55.6863	4.73333	2.93211	777.465
201	3	0.368135	3	8985	3.95352	9.51992	0.5019	1.2597	0.131	-0.8377	0.4926	108.497	185.53	39.9415	68.3	4.09809	26.91	0.901639	13.75	5	2	70	3	1	1	45	48.7562	3.26667	1.94905	783.673
188	3	0.356877	3	2929	3.46672	8.21572	0.1721	1.5	0.3729	-0.2466	1.0033	101.691	233.89	36.2913	83.47	5.59245	26.3	0.794872			1	71.7	2	1	1	47	71.2121	4.7	2.1105	561.702
178	3	0.356607	3	1831	3.26269	6.18342	-0.7889	0.78	-0.0128	-0.601	0.1245	83.4655	145.23	29.7644	51.79	3.46976	26.29	1	7.43	3.71	2	22.3	2	1	0	58	37.3874	2.76667	1.59339	1359.04
146	2	0.354284	3			8.52012	-0.6131	0.8276	0.5303	-0.0191	-0.2106	112.084	200.63	39.7095	71.08	4.97586	26.16				2	57	2	1	0	65	51.0288	4.13333	2.35404	967.742
168	2	0.34775	3	1477	3.16938	5.56812	-0.2004	0.1033	1.2953	0.3724	0.5131	109.688	137.11	38.144	47.68	4.29093	25.8	0.676471			2	63.6	2	1	1	50	61.3333	6.13333	4.84004	495.652
180	3	0.346176	3	7108	3.85175	9.50842	0.2535	0.9733	0.8436	-0.0449	0.9393	112.082	246.58	38.8	85.36	6.40192	25.7	0.746269			2	59.6	2	1	1	48	49.5496	3.66667	1.73672	785.455
187	3	0.318092	3	3857	3.58625	9.13222	0.334	0.7467	0.1654	-0.2406	0.172	99.5519	182.18	31.6667	57.95	6.54853	24.13				2	31.1	2	1	0	97	34.5455	3.8	2.06582
202	3	0.303482	3	3998	3.60184	8.23962	0.4236	1.3134	0.0387	-0.3152	0.8031	80.7214	162.25	24.4975	49.24	4.3327	23.28				2	49	2	1	1	81	21.3058	2.06667	1.06094	2709.68
198	3	0.265453	3	4109	3.61374	8.99702	-0.1296	1.1998	0.5976	0.05	0.772	75.9886	132.98	20.1714	35.3	3.4242	21				2	62.8	3	1	1	50	20.2899	1.86667	1.07859	1585.71
189	3	0.261661	3	2898	3.4621	7.65882	0.5405	0.8025	0.3862	-0.011	0.7224	67.6613	125.85	17.7043	32.93	3.62204	20.74		9.5	3.17	2	62.2	3	1	1	64	23.2704	2.46667	1.38138	1816.22
176	3	0.198904	3	3116	3.4936	8.87962	0.5556	1.5286	0.1721	0.3939	1.3195	134.085	268.17	26.67	53.34	4.80082	16.59				1	64.9	2	1	1	45	32.2097	2.86667	1.42231	1060.46
173	3	0.180521	3	8930	3.95085	9.14572	-0.7377	1.6459	0.1765	-0.4401	-0.0724	98.991	220.75	17.87	39.85	2.74988	15.29				2	50.9	2	1	0	64	31.9249	2.26667	1.07105	1905.88
184	3	0.166865	3	3134	3.4961	9.37362	1.1843	1.6689	-0.5474	0.3486	0.9492	172.925	370.06	28.8551	61.75	4.93986	14.3				1	51.2	2	1	0	48	50	3.9	1.85322	738.462

## Sheet: other medical conditions
Sample ID	Visite Date	Medical Conditions number	Other medical condition	Hypertension	Obesity	Diabetes	Type 2 Diabetes	COPD	Sleep Apnea	Depression	Thyroid disease	Scleroderma	Other connective tissue disorders	Atrial fibrillation	Ischemic heart disease	Stroke	Kidney dysfunction
AutN	DVisite	NbrParVst	AutCond
P011	2012-05-07		NO OTHER MEDICAL CONDITIONS
P033	2012-08-22	1	Atherosclerotic coronary artery disease (angioplasty 04/2011)												1
P033	2012-08-22	2	Surgery (hemorrhoidectomy)
P033	2012-08-22	3	Surgery (cholecystectomy)
P033	2012-08-22	4	Hypertension	1
P033	2012-08-22	5	Diabetes type 2				1
P159	2014-01-21		NO OTHER MEDICAL CONDITIONS
P252	2014-11-26		NO OTHER MEDICAL CONDITIONS
P392	2016-01-11	1	Raynaud's disease
P392	2016-01-11	2	COPD mild					1
P392	2016-01-11	3	Emphysema (lesions)
P392	2016-01-11	4	Desquamative interstitial Pneumonia
P392	2016-01-11	5	Hypothyroidism
P418	2016-03-30	1	Osteoporosis
P418	2016-03-30	2	Atherosclerotic coronary artery disease
P418	2016-03-30	3	Atrial fibrillation (coagulation)											1
P418	2016-03-30	4	Pacemaker (2002)
P418	2016-03-30	5	Chronic kidney disease														1
P418	2016-03-30	6	inflammatory Anemia
P418	2016-03-30	7	Lumbar spine osteomyelitis
P418	2016-03-30	8	Pulmonary Embolism
P418	2016-03-30	9	Osteoarthristis
P418	2016-03-30	10	Saphenectomy
P418	2016-03-30	11	Hypertension	1
P418	2016-03-30	12	Dyslipidemia
P418	2016-03-30	13	Hypothyroidism
P497	2016-12-07	1	Scleroderma under investigation									1
P835	2019-07-17	1	Diabetes type 2				1
P835	2019-07-17	2	Mild aortic stenosis
P835	2019-07-17	3	Dyslipidemia
P835	2019-07-17	4	Hypertension	1
P835	2019-07-17	5	Hypothyroidism
P835	2019-07-17	6	Psoriatic arthritis
P056	2012-11-28	1	CVA - Cerebrovascular accident in 2012
P056	2012-11-28	2	mild COPD
P056	2012-11-28	3	Dyslipidemia
P056	2012-11-28	4	Hypertension	1
P075	2013-02-20	1	secondary chronic hypoxemic respiratory failure
P075	2013-02-20	2	Emphysema
P075	2013-02-20	3	Cirrhosis (Child A)
P275	2015-02-25	1	Pulmonary embolism (09-2013)
P275	2015-02-25	2	Fibromyalgia
P278	2015-03-10	1	Atrial fibrillation
P278	2015-03-10	2	Hyperthyroidism
P278	2015-03-10	3	Hypertension	1
P278	2015-03-10	4	Dyslipidemia
P278	2015-03-10	5	COPD					1
P278	2015-03-10	6	Emphysema
P278	2015-03-10	7	Atherosclerotic vascular disease
P278	2015-03-10	8	Primary biliary cholangitis
P326	2015-07-08	1	Atrial fibrillation
P326	2015-07-08	2	Atherosclerotic vascular disease
P421	2016-04-12	1	Sinusitis
P441	2016-06-08	1	Diffuse Scleroderma (with Anti-RNA polymerase I & III)
P447	2016-06-29	1	Dyslipidemia
P447	2016-06-29	2	Hypertension	1
P458	2016-07-27	1	Raynaud's disease
P458	2016-07-27	2	Fibromyalgia
P458	2016-07-27	3	Chronic fatigue
P533	2017-03-29	1	Asthma
P533	2017-03-29	2	Mild Anemia
P566	2017-07-12	1	severe pulmonary fibrosis
P566	2017-07-12	2	Cirrhosis (Child A)
P566	2017-07-12	3	indifferentiated connectivite disease
P575	2017-08-15	1	Hypertension	1
P575	2017-08-15	2	Dyslipidemia
P575	2017-08-15	3	in waiting list of Bone marrow allograft
P575	2017-08-15	4	Myelodysplastic syndrome
P608	2017-11-29	1	Pulmonary embolism (2014)
P608	2017-11-29	2	Uterine fibroids (2014)
P612	2017-12-13	1	Aortic stenosis
P618	2018-01-10	1	Severe mitral insufficiency
P618	2018-01-10	2	Iron deficiency anemia
P618	2018-01-10	3	Diastolic dysfunction
P618	2018-01-10	4	seropositive Rheumatoid arthritis
P618	2018-01-10	5	Lupus disease induced by Remicade medication
P653	2018-05-30	1	Atrial fibrillation
P653	2018-05-30	2	Dyslipidemia
P653	2018-05-30	3	Hypertension	1
P653	2018-05-30	4	Multiple myeloma in 2014
P653	2018-05-30	5	Hypothyroidism
P653	2018-05-30	6	Cholecystectomy
P653	2018-05-30	7	Orthostatic hypotension
P672	2018-07-18	1	Atherosclerotic coronary artery disease												1
P672	2018-07-18	2	Coronary artery bypass grafting (x3)
P672	2018-07-18	3	Dyslipidemia
P672	2018-07-18	4	Hypertension	1
P672	2018-07-18	5	Crohn's disease
P672	2018-07-18	6	mild Renal failure
P681	2018-08-22	1	Osteoporosis
P681	2018-08-22	2	Dyslipidemia
P681	2018-08-22	3	Hypertension	1
P681	2018-08-22	4	High blood pressure
P826	2019-06-26	1	Osteoporosis
P826	2019-06-26	2	Exercice Asthma
P828	2019-07-03	1	Dyslipidemia
P828	2019-07-03	2	Hypertension	1
P828	2019-07-03	3	Hypothyroidism
P828	2019-07-03	4	Scleroderma (NSIP type since 2010)									1
P828	2019-07-03	5	Rheumatoid Arthritis
P828	2019-07-03	6	Sleep apnea (with CPAP)						1
P828	2019-07-03	7	Obesity		1
P828	2019-07-03	8	mild Asthma
P828	2019-07-03	9	GORD
P846	2019-08-21	1	Dyslipidemia
P846	2019-08-21	2	Hypothyroidism
P846	2019-08-21	3	Restless leg syndrome
P846	2019-08-21	4	GORD
P846	2019-08-21	5	Sleep apnea						1
P005	2012-04-11		NO OTHER MEDICAL CONDITIONS
P009	2012-05-03	1	Dyslipidemia
P009	2012-05-03	2	Diabetes			1
P009	2012-05-03	3	Hypertension	1
P027	2012-07-11	1	Dyslipidemia
P027	2012-07-11	2	Atherosclerotic coronary artery disease												1
P027	2012-07-11	3	Sleep apnea						1
P027	2012-07-11	4	Diabetes type 2				1
P027	2012-07-11	5	Cardiopathy
P051	2012-11-12		NO OTHER MEDICAL CONDITIONS
P073	2013-02-13	1	Hysterectomy
P073	2013-02-13	2	Dyslipidemia
P073	2013-02-13	3	Osteoporosis
P073	2013-02-13	4	Hypertension	1
P073	2013-02-13	5	Hypothyroidism
P090	2013-04-29		NO OTHER MEDICAL CONDITIONS
P096	2013-06-07	1	Atherosclerotic coronary artery disease (with persistant ischemy, MIBI 2011, Stent in 10-2012)												1
P096	2013-06-07	2	Hypertension	1
P096	2013-06-07	3	Diabetes			1
P279	2015-03-11	1	Cardiopathy
P279	2015-03-11	2	Hypertension	1
P279	2015-03-11	3	Diabetes type 2				1
P279	2015-03-11	4	Dyslipidemia
P279	2015-03-11	5	Gout syndrom
P279	2015-03-11	6	Atherosclerotic coronary artery disease												1
P279	2015-03-11	7	Obesity		1
P279	2015-03-11	8	Venous insufficiency
P279	2015-03-11	9	Chronic kidney disease														1
P279	2015-03-11	10	COPD mild					1
P279	2015-03-11	11	Sleep apnea						1
P334	2015-07-29	1	Hypertension	1
P334	2015-07-29	2	Dyslipidemia
P337	2015-08-05	1	Diabetes			1
P337	2015-08-05	2	Dyslipidemia
P337	2015-08-05	3	Hypertension	1
P337	2015-08-05	4	Hypoxemia (since 3-4 years)
P354	2015-09-09	1	Diabetes type 2				1
P354	2015-09-09	2	Dyslipidemia
P354	2015-09-09	3	Hypertension	1
P354	2015-09-09	4	Chronic pancreatitis
P354	2015-09-09	5	Basal pneumonia (2014 with hemoptysis)
P553	2017-05-31	1	Rheumatoid arthritis
P553	2017-05-31	2	GORD
P553	2017-05-31	3	Surgery (cholecystectomy)
P553	2017-05-31	4	Total abdominal hysterectomy without a bilateral salpingo-oophorectomy
P634	2018-03-07	1	Dyslipidemia
P636	2018-03-14	1	COPD					1
P636	2018-03-14	2	Fibromyalgia since 1997
P670	2018-07-12	1	Diabetes			1
P670	2018-07-12	2	Hypertension	1
P670	2018-07-12	3	Ovarian and cervical surgery for cancer (1980)
P670	2018-07-12	4	COPD					1
P670	2018-07-12	5	Surgery (Appendectomy)
P010	2012-05-07	1	Coronary artery bypass grafting in 2006												1
P010	2012-05-07	2	Cancer (chronic lymphoid leukemia)
P010	2012-05-07	3	Hypertension	1
P010	2012-05-07	4	Hypothyroidism
P010	2012-05-07	5	Diabetes			1
P082	2013-04-08	1	Hypertension	1
P083	2013-04-10	1	Sleep apnea						1
P123	2013-09-23	1	Aortic stenosis (since 06-2013)
P123	2013-09-23	2	severe Asthma
P123	2013-09-23	3	GORD
P123	2013-09-23	4	Pacemaker
P123	2013-09-23	5	Valvular replacement surgery (06-2013)
P123	2013-09-23	6	Defibrillator
P138	2013-10-24		NO OTHER MEDICAL CONDITIONS
P237	2014-10-08	1	Dyslipidemia
P237	2014-10-08	2	Hypertension	1
P237	2014-10-08	3	Primary biliary cirrhosis
P243	2014-10-22	1	Dyslipidemia
P243	2014-10-22	2	Sleep apnea						1
P243	2014-10-22	3	Asthma
P243	2014-10-22	4	Diabetes			1
P243	2014-10-22	5	Hypertension	1
P243	2014-10-22	6	Asthma
P256	2015-01-07	1	Cancer (lung in 2006)
P256	2015-01-07	2	GORD
P262	2015-02-05	1	Cardiopathy
P262	2015-02-05	2	Dyslipidemia
P262	2015-02-05	3	Atherosclerotic coronary artery disease												1
P262	2015-02-05	4	Atherosclerotic vascular disease
P262	2015-02-05	5	COPD					1
P300	2015-04-29	1	Hypertension	1
P300	2015-04-29	2	Diabetes			1
P300	2015-04-29	3	Obesity		1
P300	2015-04-29	4	Osteoarthristis
P300	2015-04-29	5	Bronchial hyperreactivity
P300	2015-04-29	6	Asthma
P300	2015-04-29	7	Hyperthyroidism								1
P311	2015-06-08	1	Iron deficiency anemia
P311	2015-06-08	2	Gastritis
P311	2015-06-08	3	Pulmonary fibrosis
P328	2015-07-15	2	Hypersplenism
P328	2015-07-15	3	Thrombocytopenia
P328	2015-07-15	4	Cancer (colorectal in 2000)
P328	2015-07-15	5	Hepatic dysfunction in investigation
P359	2015-09-30	1	Hypertension	1
P359	2015-09-30	2	Hypothyroidism								1
P390	2016-01-06	1	Hypertension	1
P403	2016-02-10	1	Dyslipidemia
P403	2016-02-10	2	Hypertension	1
P403	2016-02-10	3	Hypothyroidism								1
P403	2016-02-10	4	Osteoarthristis
P403	2016-02-10	5	Gastrointestinal bleedingon ulcer in 2005
P412	2016-03-16	1	Interventricular communication at birth
P412	2016-03-16	2	Hypothyroidism								1
P412	2016-03-16	3	mild obstructive syndrome
P412	2016-03-16	4	Epilepsy
P412	2016-03-16	5	Massive hemoptysis
P471	2016-09-28	1	Atrial fibrillation											1
P471	2016-09-28	2	Dyslipidemia
P471	2016-09-28	3	Hypertension	1
P471	2016-09-28	4	Hypothyroidism								1
P471	2016-09-28	5	Cerebrovascular accident in 2013
P471	2016-09-28	6	Pneumonia in 02-2016
P484	2016-10-26	1	Cancer (Melanoma)
P484	2016-10-26	2	GORD
P484	2016-10-26	3	Gout syndrome
P484	2016-10-26	4	Silicosis
P484	2016-10-26	5	Pulmonary fibrosis
P484	2016-10-26	6	mild Renal failure
P496	2016-12-07	1	Hypertension	1
P496	2016-12-07	2	Hypothyroidism								1
P563	2017-07-05	1	Pulmonary fibrosis with some emphysema secondary to sclerodermia since 2009
P563	2017-07-05	2	Dyslipidemia
P563	2017-07-05	3	Depression							1
P563	2017-07-05	4	Scleroderma since 1994									1
P563	2017-07-05	5	GORD
P563	2017-07-05	6	Hypertension	1
P563	2017-07-05	7	Interstitial lung disease since 2016
P639	2018-03-28	1	Cancer (Adenocarcinoma - Lobectomy sup. right in 2002)
P644	2018-05-01	1	Psychological problems
P644	2018-05-01	2	Obesity hypoventilation		1
P644	2018-05-01	3	Endocrinopathy
P644	2018-05-01	4	Epistaxis
P650	2018-05-23	1	Dyslipidemia
P650	2018-05-23	2	Hypertension	1
P650	2018-05-23	3	Cancer (breast in 1989 - uterus in 1997)
P650	2018-05-23	4	Atherosclerotic coronary artery disease (with stents in 2004)												1
P650	2018-05-23	5	Appendectomy + ovariectomy in 1998
P650	2018-05-23	6	Cholecystectomy
P660	2018-06-13	1	Diabetes			1
P660	2018-06-13	2	Dyslipidemia
P660	2018-06-13	3	Hypertension	1
P660	2018-06-13	4	Metabolic syndrome
P660	2018-06-13	5	Obesity		1
P660	2018-06-13	6	Myopericarditis
P660	2018-06-13	7	Rheumatoid arthritis
P660	2018-06-13	8	Sleep apnea						1
P660	2018-06-13	9	Cirrhosis (Child A)
P673	2018-07-19	1	Lipothymia
P678	2018-08-08	1	Breast Cancer
P689	2018-09-12	1	Diabetes type 2				1
P689	2018-09-12	2	Dyslipidemia
P689	2018-09-12	3	Hypertension	1
P689	2018-09-12	4	Atrial fibrillation (CHADS3)											1
P689	2018-09-12	5	Pacemaker
P689	2018-09-12	6	Sleep apnea						1
P689	2018-09-12	7	Normocytic & Iron deficiency anemia
P689	2018-09-12	8	Prostate neoplasty in 2000
P689	2018-09-12	9	Previous Alcoholism
P698	2018-10-10	1	Dyslipidemia
P698	2018-10-10	2	Fibromyalgia
P698	2018-10-10	3	Sleep apnea						1
P701	2018-10-10	1	Type 2 Diabetes
P701	2018-10-10	2	Dyslipidemia
P755	2019-03-05	1	Atrial fibrillation											1
P755	2019-03-05	2	Dyslipidemia
P755	2019-03-05	3	Hypertension	1
P755	2019-03-05	4	Cancer (oesophageal in 2012)
P755	2019-03-05	5	Pulmonary Emphysema
P755	2019-03-05	6	COPD					1
P755	2019-03-05	7	Chronic pericarditis effusion
P837	2019-07-17	1	mild Asthma
P006	2012-05-02		NO OTHER MEDICAL CONDITIONS
P020	2012-06-04		NO OTHER MEDICAL CONDITIONS
P094	2013-05-15	1	Hypertension	1
P094	2013-05-15	2	Thrombocytopenia
P094	2013-05-15	3	Hypothyroidism
P205	2014-06-18	1	COPD mild					1
P205	2014-06-18	2	Oxygen therapy
P205	2014-06-18	3	Dyslipidemia
P205	2014-06-18	4	Heart attack in 2009
P205	2014-06-18	5	Hypertension	1
P205	2014-06-18	6	Cardiopathy
P205	2014-06-18	7	Diabetes			1
P274	2015-02-25	1	Hypertension	1
P274	2015-02-25	2	Chronic kidney disease														1
P274	2015-02-25	3	transient cerebral ischemia (2011)
P274	2015-02-25	4	Iron deficiency anemia
P295	2015-04-15	1	Dyslipidemia
P295	2015-04-15	2	Hypertension	1
P295	2015-04-15	3	Hypothyroidism
P295	2015-04-15	4	Depressive disorder							1
P295	2015-04-15	5	Crohn disease (surgery at young age)
P295	2015-04-15	6	Chronic kidney disease														1
P332	2015-07-22	1	Diabetes type 2				1
P332	2015-07-22	2	Dyslipidemia
P332	2015-07-22	3	Hypertension	1
P332	2015-07-22	4	Hypothyroidism
P332	2015-07-22	5	Surgery (cholecystectomy)
P332	2015-07-22	6	Telangiectasia
P534	2017-03-29	1	Atherosclerotic coronary artery disease												1
P534	2017-03-29	2	Dyslipidemia
P534	2017-03-29	3	Hypertension	1
P584	2017-09-13	1	Atherosclerotic coronary artery disease												1
P584	2017-09-13	2	Stent (2002)
P584	2017-09-13	3	Emphysema (mild)
P584	2017-09-13	4	Atrial fibrillation											1
P655	2018-06-01	1	Dyslipidemia
P655	2018-06-01	2	Hypertension	1
P693	2018-09-19	1	GORD
P693	2018-09-19	2	Depressive-anxiety disorder							1
P695	2018-09-26	1	Dyslipidemia
P695	2018-09-26	2	Hypertension	1
P695	2018-09-26	3	Hyperthyroidism
P695	2018-09-26	4	Kyphoscoliosis
P695	2018-09-26	5	Alcoholism (stopped 26 yeard ago)
P695	2018-09-26	6	Right nephrectomy (1979)
P023	2012-06-06	1	Pulmonary embolism (2008)
P023	2012-06-06	2	Depression							1
P023	2012-06-06	3	Sleep apnea						1
P079	2013-03-20	1	Alcoholism
P079	2013-03-20	2	Cardiac surgery - mitral and atrial valve replacement (09-2012)
P079	2013-03-20	3	Atrial fibrillation											1
P079	2013-03-20	4	Gout syndrome
P079	2013-03-20	5	Diabetes			1
P079	2013-03-20	6	Hypertension	1
P137	2013-10-23	1	Atherosclerotic coronary artery disease												1
P137	2013-10-23	2	Heart disease												1
P137	2013-10-23	3	Atherosclerotic vascular disease
P137	2013-10-23	4	Dyslipidemia
P137	2013-10-23	5	Hypertension	1
P137	2013-10-23	6	Myocardiac infarction in 2003
P304	2015-05-13	1	Diabetes type 2				1
P304	2015-05-13	2	Dyslipidemia
P304	2015-05-13	3	Hypertension	1
P304	2015-05-13	4	Endocrinopathy
P304	2015-05-13	5	Gout syndrome
P304	2015-05-13	6	Varices
P304	2015-05-13	7	Takotsubo syndrome in 01-2015
P317	2015-06-17	1	Dyslipidemia
P317	2015-06-17	2	Hypertension	1
P317	2015-06-17	3	Scleroderma									1
P325	2015-07-08	1	Diabetes type 2				1
P325	2015-07-08	2	Depression							1
P325	2015-07-08	3	Pulmonary nodules
P325	2015-07-08	4	Orthopnea and noctural paroxysmal dyspnea
P327	2015-07-10	1	Diabetes			1
P327	2015-07-10	2	Atherosclerotic coronary artery disease												1
P327	2015-07-10	3	Dyslipidemia
P327	2015-07-10	4	Hypertension	1
P327	2015-07-10	5	Sleep apnea						1
P327	2015-07-10	6	Hypoxemia
P327	2015-07-10	7	Angioplasty + stents in 2003
P327	2015-07-10	8	Pacemaker
P422	2016-04-13	1	Sleep apnea						1
P422	2016-04-13	2	Congenital retinal anomaly
P422	2016-04-13	3	Dyslipidemia
P422	2016-04-13	4	Gout syndrome
P451	2016-07-06		NO OTHER MEDICAL CONDITIONS
P469	2016-09-21	1	Dyslipidemia
P469	2016-09-21	2	Migraine
P480	2016-10-17	1	Fibromyalgia
P480	2016-10-17	2	Endometrium neoplasty
P540	2017-04-12	1	Right Breast Neoplastie in 2006
P540	2017-04-12	2	mild Renal failure
P540	2017-04-12	3	GORD
P549	2017-05-29	1	Acute Joint arthritis
P549	2017-05-29	2	COPD					1
P549	2017-05-29	3	Renal failure
P582	2017-09-06	1	Gout syndrome
P582	2017-09-06	2	Dyslipidemia
P582	2017-09-06	3	Osteoporosis
P582	2017-09-06	4	Pulmonary fibrosis
P582	2017-09-06	5	Obesity		1
P616	2017-12-20	1	Diabetes type 2				1
P616	2017-12-20	2	Dyslipidemia
P616	2017-12-20	3	Hypertension	1
P616	2017-12-20	4	Osteoarthritis / right hip surgery
P616	2017-12-20	5	Carpal tunnel and right shoulder surgery
P616	2017-12-20	6	COPD					1
P616	2017-12-20	7	Pulmonary infections with resistant germs
P635	2018-03-14	1	Diabetes			1
P635	2018-03-14	2	Hypertension	1
P635	2018-03-14	3	Neocolic with liver metastasis and melanoma
P674	2018-07-25	1	Diabetes			1
P674	2018-07-25	2	Hypertension	1
P674	2018-07-25	3	Lung of the farmer syndrome in 1985
P687	2018-09-05	1	CREST syndrome
P711	2018-11-01	1	Diabetes			1
P711	2018-11-01	2	Dyslipidemia
P711	2018-11-01	3	Hypertension	1
P711	2018-11-01	4	COPD					1
P711	2018-11-01	5	Pulmonary neoplasty (right superior lobe)
P711	2018-11-01	6	Kidney disease														1
P742	2019-01-28	1	Heart disease												1
P742	2019-01-28	2	Ankylosing spondylitis
P742	2019-01-28	3	Suspicion of inflammatory bowel disease in 2019
P839	2019-07-24	1	Diabetes type 2				1
P839	2019-07-24	2	Atherosclerotic coronary artery disease (with stents in 2018)												1
P839	2019-07-24	3	Mediastinal and hilar adenopathy

## Sheet: Sex inclusion
Fisher's Exact Test for validation cohort (proteome)
1	Gender
GROUP	F	M
Compensated	14	3
Decompensated	19	7
odds ratio = 1.69842
p-value = 0.7142
Sex difference is not a factor to determine compensated vs decompensated
2	Gender
GROUP	F	M
Normal	17	5
PAH	33	10
odds ratio = 1.029834
p-value = 1
Sex difference is not a factor to determine Normal vs PAH
